# Supplementary material for: BPDCN MYB fusions regulate cell cycle genes, impair differentiation, and induce myeloid–dendritic cell leukemia
Source: JCI Insight. 2024 Dec 20;9(24):e183889. doi: 10.1172/jci.insight.183889 (PMC11665559; doi:10.1172/jci.insight.183889)
Supplement: Supplemental table 1 [file jciinsight-9-183889-s130.xlsx]

## Sheet: Sheet1
Numbers of MYB binding sites in the indicated cell types, number of binding sites located at protein-coding gene promoters, and lists of associated genes
Cell type	CAL1 only	BPDCN PDX only	pDC only	CAL1 + PDX	CAL1 + pDC	PDX + pDC	CAL1 + PDX + pDC
Total binding sites	7641	7313	7442	2821	1491	2026	4987
Binding sites at promoters	662	577	336	386	115	112	355
Genes bound at promoter	CDK14	MDM4	NARF	MTMR4	ZBTB18	GCH1	TNNI2
	PCMTD1	OAS2	TCF4	MFNG	TRIM2	LFNG	LRRC34
	PRRC2A	LOC391322	ANGPTL2	CDCA7L	SH3TC1	ODC1	CBFA2T3
	SLC30A7	GOT1	MAP3K8	BRF1	SLU7	TMED5	TREML2
	RBM42	CKS2	KCNA5	YY1AP1	ABHD12	FAM161A	ARL4A
	ADK	WDR81	CLPB	FPGS	TM2D1	PDE8A	MED26
	YWHAQ	RASGEF1B	MFAP4	DCAF11	ZFAND2B	ABLIM2	PIK3R5
	SACS	FAM72B	PPP1CB	HNRNPUL1	LRRC8D	ENPP2	LNPEP
	CCDC78	MDC1	MMP15	STK40	PLEKHM1	FBXO11	KDM4C
	PKN2	LIN7B	TXNL4A	MYADM	SLC25A38	SVIP	FAM160A1
	NOTCH4	PHKG2	PHB2	IL6R	KDM4A	DOP1B	PTCRA
	FBXO48	C7orf57	TTC23L	HES6	DNAJB2	HERC5	MXD3
	COPG2	DMAC2	AEN	RAB3GAP2	LOC100506388	REXO5	WNT10A
	LGALS1	INKA1	MED21	RALGDS	MTHFR	NSFL1C	C16orf71
	ACY1	ANKRD12	CHURC1	WDR66	MOB3A	ZNF20	KANSL1L
	SRSF4	MAZ	CEBPG	RUVBL2	KLHL21	TAF10	MOB4
	PSMB8	RUNDC1	ARSB	CDV3	CYP51A1	CEP68	POMT2
	TOB2	SQSTM1	PACS2	CA11	NFE2L2	NOMO3	RPS6KA2
	PRDX2	DAP	TRIM52	OSM	AAGAB	B4GALT7	TM7SF3
	IL4I1	ERP29	DDX50	C11orf24	TEF	ZC4H2	POLG
	ATP11C	UBE2C	WNT7A	UBP1	PIK3CB	CEP19	NFE2L2
	TMEM230	VDAC3	CSAD	PCNX4	PFN1	CENPU	ZSWIM9
	PPP1R7	DDHD1	ARHGEF7	PHOSPHO2-KLHL23	MUS81	IRF8	CARHSP1
	FZD2	SLC25A51	ZNF506	MTRR	TRAF4	GCA	EZR
	IKZF1	TACC1	DBNDD1	LMNB1	CTC1	PRXL2B	SLC38A10
	TCTA	ULK4	PLEKHA1	HSFX1	ATP5F1B	PARVG	STT3B
	MPHOSPH8	TRAPPC8	IDE	PRRC2A	IL21R	GNB5	GSE1
	EMP1	HNRNPM	PRPF18	RFX5	PKM	NTRK1	ATP8B3
	LDHA	WDR61	OCIAD1	NOMO2	SOD2	RASA1	DDX11
	TRIP10	NAGK	TWSG1	ANKHD1	ICAM4	IL17RA	CDK19
	CXCR3	NGDN	MFSD9	FAM72D	ZNF774	TRPM2	MGAT5
	ITIH1	TXNL4A	SPECC1	PSMB8	SMIM13	SETD9	RUFY4
	FOXP1	FANCF	RNFT2	PSMB3	SYTL3	CSRP1	TRIM41
	CUEDC1	NCAPG2	NDRG1	ETV1	PBRM1	KLHL6	ANK1
	BAZ1B	MYO5A	POLR2L	SEC16A	CDC14A	ZNF451	UCP2
	ARL6IP6	ATF6B	MRGBP	TAB2	SLC9A3R2	MTMR1	FKBP5
	CSTF1	PPM1A	NR3C1	C12orf57	NIP7	FICD	PPOX
	MMAB	UGGT1	ADO	RPL10	USP19	SCD5	C2orf88
	MDC1	SLTM	F8A3	TXLNB	JMJD8	EFR3B	ZNF276
	LTA	LMAN2L	NFYC	SDCCAG8	TGFBR2	DHFR	KCNN3
	USP49	NUDCD2	NBEA	POU2F1	ZC3H7B	OCIAD2	CFAP298
	SLC35A5	MRPS30	MAGEH1	WDR55	IFIT2	PRMT2	PRR14
	EEF1AKMT2	CLIC1	JKAMP	ALG2	HNRNPLL	TCF4	PACRGL
	TRHDE	IPO7	NSUN6	CFAP20	SCAI	BCOR	ARF3
	CLDN9	CCNB3	DEAF1	CATSPERG	KMO	ACSL1	CCDC87
	ZRANB2	STX4	LRRC43	CFLAR	MGAT5B	PLBD2	MGAT1
	TTC39A	IGF2R	DIPK1B	OS9	APRT	AK9	PARVB
	MRPS9	SESN2	NCOA1	PSMB1	PRMT7	USP14	MSANTD1
	ZNF138	GEM	PSMB5	TAF1	STK17B	PICALM	CLIC3
	CBFA2T3	KLRF1	CDK2AP1	PLAA	SAXO1	RSPH1	ELMO2
	PMVK	SKA1	RSL1D1	HIPK1	SIMC1	CBX1	MS4A4A
	TBRG4	SENP2	SLFN11	KIAA0753	SNU13	MYMX	TAPBPL
	PPFIBP2	TSPAN15	TTPAL	CD99L2	FBXO4	FAM118A	TTC13
	ZBTB25	DAAM1	REPS2	GPBP1L1	PTPN7	ACAD8	OSGIN2
	OSBPL8	AMMECR1L	CISD2	ZNF775	TRMT10A	FAM47E	TREM2
	TM9SF2	NPC2	IL19	COPS7A	ZDHHC21	NUDT6	TRAPPC9
	RXRA	TSEN34	RUNX2	DIXDC1	BIRC3	CHEK2	DYNC1H1
	ZSWIM3	C2orf69	CCDC191	RFX1	USP22	TENT5A	PTPN23
	CEP128	TSPOAP1	RNF11	RTN4	B3GALT2	ING5	CCDC6
	PRDM11	PIM2	ZSCAN26	MRPS11	NBEAL2	DEPP1	VPS13C
	MFSD11	S100A7	SLC1A5	EIF4E	DNAJC25	MX2	MDM2
	CASP7	SNX5	ATXN3	CD55	DEDD	FOXS1	CORO1C
	RASSF8	AVIL	CDK6	G3BP1	TRAPPC3	DYNC2H1	ENTPD6
	MILR1	ZBED4	SERGEF	RNF139	NPC1	NUGGC	SRP19
	PTPRG	KLHL32	ATAD1	PIK3AP1	GRB2	PXMP4	STAT5A
	FAM219A	CNOT3	RPLP1	HSP90AB1	EHBP1L1	JAML	UBALD2
	NAPG	ARHGAP26	OST4	ICAM2	ATG101	COMMD10	ZP3
	PCIF1	NEIL3	C11orf1	PCF11	EXD2	TRPV3	SGK3
	EME1	CABP4	BSDC1	FAM49B	BBS10	FZR1	OGG1
	LMO2	SRPK3	C1orf174	FBRS	BTAF1	B4GALT3	F11R
	TAF1B	CAPNS1	TMEM243	WDR81	STAM	UBFD1	RGS14
	ICE1	PDE4DIP	CCDC59	PRMT1	TIMM10	PCGF5	ZP1
	ATF7IP	BBS9	AIG1	EEF1A1	TLCD1	ADGRG1	CAPG
	USP48	MRTFA	RPA2	TMBIM6	HELZ2	CEP85L	TP53BP1
	TMEM45A	HLTF	SYT16	U2AF2	SLC38A1	TGFB1	SLC9C2
	FCGR2C	CPEB2	PKM	IGLL1	RASSF1	FOSL1	FYTTD1
	CEP131	CFAP99	ZNF571	CAPNS1	STAMBPL1	DDIT4	MAPRE2
	FAM162A	TSGA10	TBC1D22A	ZC3H10	MYEOV	ALCAM	CBLB
	KLRG1	NR3C1	WNT5B	B9D2	VCL	LTF	TMIGD3
	NBPF8	HIF1A	CCDC97	DERL3	ERMP1	SMKR1	RCAN1
	GTPBP6	AGA	SFTPA2	MMS19	ARHGAP24	GSTZ1	RAB18
	SLC22A18	CTH	KRT13	THOC1	BORCS5	NIPA2	EGR1
	CYTH2	DOLPP1	FAAH2	DPEP1	C20orf203	TKFC	HSD17B7
	LRMDA	ITGAM	TPD52L1	ATRNL1	LRRC47	SFTPA1	JPT2
	BRI3BP	SLBP	EIPR1	TCP11L2	MBLAC2	AREG	BAZ2B
	LRFN4	CCDC155	LUC7L2	CGGBP1	SLC25A24	CCDC183	THAP1
	DDX42	KCNK10	GALC	TLE6	CMKLR1	PLSCR2	CLTC
	H2AFV	ARMC10	NKG7	GDI2	PHF11	ZEB1	CLIC4
	FBXO31	XKR5	ACVR1	IDI1	RPA3	DLG2	JAZF1
	SP7	CDC45	RABGEF1	COPS3	LAMA5	SEC22A	C18orf25
	GBGT1	DIPK2A	IAH1	NUBP1	PROSER1	PPP2CA	MARK2
	CEP350	SNX25	MRPS26	ACTR1B	CCDC84	SLC35A2	DGKZ
	MACROD1	GLRB	GZMA	CDK5RAP3	TPCN1	TSTD1	ABHD11
	MLH1	MIF	MPRIP	LMAN2	ATAD2B	SLC47A1	MRPL34
	ZNF800	SLC34A2	ZNF56	ZFYVE26	RHOF	PSD4	ST8SIA1
	AKR1A1	CTBP1	GINS1	SLC26A6	RNF121	RNF186	RAC1
	SLC20A1	PTGES3	VEZF1	MLEC	CNDP2	PLEKHM1	E2F2
	RNF138	REEP2	FXYD2	KBTBD3	MAP2K3	KMT5C	SGTA
	VPS50	MIS18A	KIF18A	UXT	RUBCNL	GTF2H5	NUMBL
	CD70	C1orf74	REM2	RABAC1	ZNF705E	TRA2B	SERPINI1
	KIF21B	ZNF569	CEP170B	SCYL3	PISD	PMFBP1	PTGES3L-AARSD1
	RPRD2	DOP1A	PLD6	FOS	SLC35B1	STX18	PLAAT2
	PNRC2	GTF2I	UBE2F	AKTIP	APBA1	DDIAS	GGA1
	S1PR4	ANKRD27	AKAP11	PCNX3	HCLS1	TIGAR	TRIM37
	HPS4	NCAPD3	CUEDC1	PUS10	SUCO	ABCA2	RAC2
	SPATA1	DOCK2	UNC93B1	PLAGL1	IRAK4	RBM38	NDUFB7
	VPS29	CWC25	PDP2	SBNO2	MVP	WAPL	RASSF1
	PTPRCAP	ZMIZ1	SLC19A1	SH2B2	API5	KLHL26	NCF4
	RPS6KB1	YTHDF1	SH3PXD2A	ZNF200	SMARCC1	AHSA1	SCPEP1
	DHRS4L1	SAMD14	NMNAT3	LARP4	NR4A3	ZNF438	RGS16
	FAM126A	C10orf143	MRPL51	PLK3	PTGES2	NCKAP1L	GINM1
	ANXA9	SINHCAF	FRMD4B	SWT1	GAL3ST4	ZNF805	TFAP4
	MPG	HINT1	SH2D5	HEMGN	PRDM10		PLAC8
	ANG	HBP1	BMP8A	DHTKD1			ISG20
	MB	C1GALT1C1	RABL6	DAXX			RNF125
	NFATC3	CHCHD7	TTC25	TOR3A			CDC42SE2
	CHD1L	MYO18A	CUZD1	CCDC88A			TLR9
	ARHGAP24	PLSCR1	ATP2B2	GPT2			HTR3A
	TMEM11	CDAN1	RPL27A	MRPL11			AP4S1
	ZDHHC24	NUCKS1	ITGAL	UMODL1			PPP6R1
	REV3L	MYCL	RGS12	NPLOC4			ATP13A1
	DOK2	MSH2	NHLRC4	COPZ1			FCRL6
	ANAPC1	LTBP4	RBM22	ATG2A			GPR39
	MVB12A	HNRNPF	KCNQ1	FHIT			VSIR
	FANCM	C11orf71	SLAIN1	SF3A2			ZRANB3
	CNOT3	VEZT	RPRML	PSMG2			AKAP3
	HOMER1	CALM2	CENPM	TGIF1			BICRAL
	RNF166	CELF6	TMTC4	ACBD5			CNOT11
	MARCH2	MED7	FRRS1	ELMSAN1			MSL2
	CUL4A	CYP2A6	C12orf66	FAM167A			PFAS
	TNPO3	TVP23B	OXCT1	PEX16			MAP2K3
	MFSD2A	RRM2	PRELID3B	ANKRD28			VAMP1
	RBM39	MCCC1	VRTN	HDLBP			NIBAN3
	ATP6V0B	OSBPL9	FBXO10	SPTBN1			FAM173A
	PAK2	ARL6IP6	AMBP	NAPA			PUM2
	KLF13	POLR1B	NSG2	RUNX1			ATP8B2
	RBPJ	PIGP	F2RL3	GSK3B			PIGM
	IRF7	VPS26A	GHRL	MRPL38			CYBC1
	CNN2	MND1	SEPTIN11	CDC20			FADD
	MAGEF1	ARPC1A	ARL11	ABHD2			CLN6
	MED10	TNPO1	ABCA5	RNF4			RNF19A
	DDX41	ASXL1	CRY2	SNUPN			NUP62
	FZD1	ACTL6A	SPICE1	NEU3			EHD1
	TMEM249	ZZZ3	MYNN	ABCB8			PANK4
	PTBP1	ZNF254	DTX2	COQ10B			TRAF1
	SC5D	PCLAF	FRMD4A	HIST1H2BB			NARS
	CASP8	RHEB	LONRF1	ZBTB3			P4HB
	TNFSF13	BIN2	CALHM1	JADE1			MAP3K14
	SOCS1	NOMO3	ME3	GSK3A			SYK
	TEN1	EPB41	TBC1D2	MTHFD2			KAZALD1
	DHODH	RBL2	MCM9	FBXO24			TNFRSF17
	MAP3K3	AK4	CYTH1	CENPF			MAD2L1
	ISG20	TCTEX1D2	MRFAP1L1	IGFBP7			HERPUD1
	USF1	AP1S2	TSEN2	HSPBP1			AP3D1
	CD4	LIPG	NFX1	GRK6			TUSC2
	CCM2	SDR39U1	AVPR1B	C9orf72			ELMO1
	ZNF436	ARAP1	BMF	CTNS			DEDD2
	HAUS5	EAF2	EVC2	PAF1			LIME1
	APELA	ST8SIA4	SLC43A2	BRD8			HINT2
	WWP2	SUSD4	ARHGEF3	NDUFB11			DTX2
	GPR132	PRR7	ERAL1	P2RY6			DPEP2
	MEF2D	MPRIP	GRAMD2B	FKBP14			WWOX
	CNIH3	IFIT3	ZNF148	C17orf64			ECT2
	BLNK	TMEM65	CHD9	TRIM22			CLCN6
	SP1	WDFY4	RPL35	PPM1G			APOL2
	LOC101927572	BCAP31	TBPL1	ARL6IP1			ARHGAP15
	TMEM97	KIF9	SALL2	NUBP2			CEP152
	SMPD3	TFG	MYLPF	TNPO3			NBPF12
	ZBTB11	AGO3	NPEPL1	RBIS			FAM178B
	CERT1	GADD45A	RAVER1	RACGAP1			REPIN1
	CCDC33	SPAG6	PSTK	LARS			HS3ST3B1
	ZFAND5	EDC3	PI16	UVRAG			PRDM1
	IRF5	PGM3	PFKM	NHSL1			CAB39L
	PHF8	SERPINE2	YTHDF2	VPS26C			CXorf38
	FSIP1	ZNF93	SFXN5	POLR2H			PLCXD2
	ELF2	IFIT1	IFI6	ERI3			TSPAN13
	PHF5A	MSL2	EIF2B4	CSNK1A1			LRRC14B
	NIBAN2	LUC7L2	RASEF	TOGARAM1			EIF4G2
	USP36	RAB11FIP3	ZNF10	CDH17			NUP88
	FCGR2B	LTV1	OVCH2	ZNF292			NDUFAF3
	RARA	SDHAF2	FKBP1A	PRPF40B			IL16
	CNST	MROH1	NFKBID	ARHGAP35			MAU2
	CAP1	HS3ST1	ZNF80	RBL1			TAB3
	CAPN1	CD79A	AMIGO3	SNX3			CEP250
	EXOSC4	RAB11FIP4	WBP1L	SIRPB1			HSH2D
	CCNH	JAG1	HCFC2	PLOD3			CDCA3
	ABCD2	PRRC2A	KRT85	POLR3B			R3HCC1
	SET	DYRK1B	TESPA1	ACOT13			PTPN4
	MFSD3	ING2	AFF1	SRSF10			MAD2L2
	FAM90A1	B9D1	PARP6	ZHX2			TARBP2
	SNX11	BHLHE40	IFNAR1	AARS			C11orf91
	NAPSA	ERCC1	RCL1	CCM2			CAGE1
	KPNB1	LIN37	ZNF557	KDM4B			MTIF3
	ZNF48	ZC3H12C	LCOR	MORN1			BIN1
	PIK3CD	CCDC93	CENPL	TEDC1			STARD10
	FANCA	MFSD4B	SP7	TAGAP			ACOT7
	PLAUR	BBS12	DCLRE1A	TSACC			F3
	C12orf76	PCM1	CMTM3	PPM1B			SGO2
	RNPEP	ELL3	GALNT6	CBX5			PIAS4
	RNF44	NBEAL1	MCFD2	RRM2B			RASGRP3
	PSMC3IP	ARL3	COP1	ZNF394			MEF2B
	RAB30	DDX55	GADD45G	PACC1			ANKRD18B
	HIST1H4H	FADS2	CTRL	LPCAT4			JMJD1C
	MSANTD4	LRRIQ3	ZNF23	GEMIN7			LETMD1
	MARCH3	BTBD3	PEG3	MYLPF			GOLPH3L
	CEP85	SPPL2B	OAT	DUSP7			C12orf75
	CD82	HAGH	PCBD2	TMEM60			CLEC4C
	TARDBP	TOMM40	BRF1	SCAF11			EXOC6
	SREBF2	MCF2L2	POLR3D	ZBTB5			YPEL5
	TM9SF1	RANGAP1	SNX16	DOCK10			CNIH2
	S100A2	MAD1L1	TET3	AIM2			MAPKAPK3
	E2F3	TRIM50	KIAA0825	CCER2			SLC25A26
	APOBR	DDIT3	POMZP3	CD300LD			YPEL1
	KLHDC9	SLC25A42	CD36	G6PD			KLHDC3
	TRIP6	LMNB1	NUP210	SPN			PAGR1
	ZFYVE27	SKIL	CRNKL1	CHRNA1			LOC645177
	CCDC61	LMCD1	ALG1L2	CNOT2			DENND4B
	HNRNPF	RGL4	L3MBTL2	FIP1L1			GORASP1
	USP54	RSRC1	TOM1	CTSG			RALGPS1
	RBM4B	TMEM198	EPS8L2	PTGER4			CPEB4
	QRICH1	SMAP1	USP40	NME7			EPSTI1
	GPR1	TIPARP	NR2C2AP	PSIP1			ATP6V0C
	IL12RB1	SSX2IP	PGAM5	MAP4			DFFB
	IFT27	ZSCAN10	AKAP3	COX8A			SH3KBP1
	PABPN1	ENO3	ONECUT2	ARMC6			NUDT17
	ANKZF1	GMNN	POLL	TMEM59			CIDEB
	PSMD7	RPL15	INAFM2	ZNRF2			TPGS1
	C17orf100	CISD1	AP1G1	GFI1			CALR
	PPP1R11	DDX24	PREB	DENND4A			AK1
	TRAK2	LMBR1	SLA2	IPP			CCNB1
	EAF2	COQ6	DSG2	TMEM187			CCPG1
	ST20	TRMT112	CBX5	SLC6A6			CRYZ
	ENSA	TCIRG1	NR3C2	TESK2			USP4
	ZNF33A	ZDHHC9	GALNT2	C1QTNF3			ADA2
	ZNF174	CTNND2	ZNF286A	IFT122			CXCR4
	MON2	KCNA2	TERF1	NIBAN3			UCHL5
	RPAIN	TBL2	CCDC90B	UBE2S			ACBD4
	MYLIP	ZCCHC2	REV1	NUCB2			ARHGAP24
	ID1	CYP19A1	PRDM11	SAC3D1			LY75
	CAST	SETD2	TRADD	CLN3			SLC35E2B
	PUS10	DDA1	DUSP2	TMEM184C			SEMA4B
	APEH	TNFRSF21	GCA	RPS19			RNF32
	ECI1	UPF1	MED12L	MORF4L2			TRAPPC8
	DIPK1A	DNAH12	TNK2	CDKN2C			DEF8
	SLCO3A1	COQ10A	FAAH	PQBP1			LASP1
	FCAMR	NPY	ZNF124	SSR3			WDFY4
	SLC12A4	CDR2	SLC16A10	SDE2			TRMT61B
	CDC7	GTF2H1	FCSK	SHQ1			EPHA1
	STT3A	KCNA3	ASPH	PRKCD			ZNF700
	DCAF7	RGS7	BBS4	POR			ACBD5
	CLPS	SPDYE17	ARHGEF1	EGR2			PSMA6
	SURF1	NDUFAF8	MS4A6A	SH2B3			GUCY2D
	SRP9	B3GNTL1	THOC6	RFWD3			BTF3L4
	CIT	MTMR12	CTDNEP1	DTL			ARMC5
	NKD2	ASCC2	GMPPB	ZNF443			IQGAP2
	EFNA5	HMGCR	ZNF302	ATG4C			DOCK8
	HPCAL1	FAM86C1	ARAP2	PPP2R3C			SLC39A6
	BGLAP	RASGRP2	FGFR1OP2	MIEF2			SNX20
	FMN1	LSM14B	NSUN2	MICOS13			ZNF101
	VPS35L	VCPIP1	RABGGTB	CTDSPL2			USP33
	SH3BGRL	PON1	TDRKH	BMP2K			VAPA
	TXN	INSC	SLC35A3	FBXO41			NUDT22
	PRCP	AZIN1	SLC46A3	NCOA7			ANKRD53
	FAM222B	ABCD1	AUP1	PTPN1			NDUFA4
	RGS10	MAFA	HSPA5	CUTA			MFSD12
	EXOC5	MTMR14	CYP2R1	RUFY4			GAB3
	MEF2A	SOCS5	FA2H	INIP			ALDH3B1
	RTN3	SEPTIN9	LRRC8D	CD84			GLRX
	RB1	SLC16A3	SCO2	FAM72A			ARHGAP4
	UQCR11	ANTXR2	PLA2G4F	MARCH6			FYN
	KIFC2	JMJD1C	EPN1	TEX261			ADGRE5
	BICDL1	PIFO	RHBDF2	HDGFL2			SECISBP2L
	ABCA7	PHLPP1	CPSF6	ANKMY1			MOSPD3
	HIST2H3A	QSOX1	MYL12A	ERN1			SH2D3C
	AHSA1	MPG	GAN	CANX			UPF3A
	SEPTIN7	ABTB2	DGKZ	THAP8			AKAP10
	DAPK3	CRELD1	TBL1X	ABHD10			ETV5
	HMGB1	SACS	RNF44	GSTO2			EHBP1
	LILRA4	SNAI1	RNASE6	DIABLO			RPL36AL
	ORMDL3	ADAT3	CALN1	SLC25A19			CCDC159
	NUFIP2	HDAC11	ADNP	HNRNPA0			FAM76A
	MIIP	CRNDE	CMPK2	TYMP			ESR2
	SERBP1	TACC3	ZFYVE16	PRKAB1			APBB1IP
	C4orf46	WDTC1	SNTA1	SLC9A7			HNRNPC
	CHRAC1	ZNF25	N4BP2L1	GOLGB1			CXXC5
	MPHOSPH9	CUL5	CARD8	SPATA2L			FLT3
	MC1R	ZNF747	TTC39C	ORC2			SYVN1
	PTRHD1	CD3G	BCAS4	METTL21A			PIGU
	METTL25	TRAPPC3	TGFBR1	ALKBH5			CDKN1A
	DCAF8	P4HA1	DSP	HOMEZ			ANKRD33B
	HIST1H3G	STIL	GAREM1	RANBP3			CD2AP
	ZNF799	TUBGCP2	GCSAML	BLOC1S3			AMPD3
	PIK3CG	SETD3	RPL19	TFAM			TTC30B
	RETNLB	PRKCA	TMEM246	ZNF627			PPM1K
	RPH3AL	ZNF692	RELT	STK38			PAAF1
	SERTAD1	TTBK2	IL4I1	GEMIN2			H6PD
	DTX4	LONP1	ADARB1	CITED2			ARSG
	CAMP	SWI5	CCPG1	MYH9			WIPI1
	APOBEC3G	CLASP2	SC5D	SLA			SYPL1
	PDE6G	SETD7	OR6M1	ALG3			SERPINE1
	DYRK2	RNASET2	NAA20	SLC2A8			MBD1
	FAM72C	E2F7	ENDOV	SLC39A1			RIOK2
	AOPEP	C1GALT1	NIPAL3	TRAFD1			NELFA
	LNX2	FBXL14	SLF2	TCAIM			GADD45B
	SMAD2	ATAD3A	LSS	SLC1A4			MAP2K1
	NAIP	TMEM170B	DNAI1	YIF1A			PRCC
	ZNF33B	GK	PRPF40B	CSK			UFSP2
	SHF	CD96	NPIPB9	PITRM1			PEX5
	XPA	FMO4	SINHCAF	CEP170			BANP
	DNAJC1	NBAS	ARMCX5-GPRASP2	POC1A			UHRF2
	BMF	BTRC	NINJ1	DNASE2			PTPN6
	DENND2D	RAB37	TBC1D8	RHPN1			TEDC1
	PEX26	ZFAND6	ADGRB2	DUSP10			TIFAB
	RACK1	VGLL2	N4BP2L2	ZNF789			PPM1J
	EMB	ACOT7	USP3	ACTR6			VRK2
	SPATC1	CCDC112	PDXP	UQCRC2			SCAMP4
	ABCC10	CYP2W1	CEPT1	SAMHD1			LY86
	WBP1	FBXO25	SERPINB1	EIF2B4			MYBPH
	CHML	COX17	LSP1	CENPM			CIITA
	ZBTB4	ING5	AVL9	EBAG9			NDUFS6
	KEAP1	ACBD5	RNF40	ARRB2			TMEM39A
	MON1B	KCNJ18	SETX	AP4B1			KCNAB2
	SLC16A1	LILRB2	CELF2	CAPRIN1			RABGAP1L
	SEMA4B	AKAP1	AMMECR1L	EEF2K			RPS29
	RASGRP2	ASNSD1	TRAF1	KRI1			CD68
	TNFSF10	HSPA2	RNF181	GPN3			RNF149
	MBD6	PWWP2A	TMCC1	KLF13			PPP1R16B
	SASS6	ABHD14B	EVI5	RSU1			BCL2L1
	MBNL1	ATP2B4	RTKN2	ATG4D			HACL1
	MAP1A	HENMT1	ASAH1	TATDN2			LSP1
	CCR7	BMT2	FRMD5	DCLRE1C			LOC388282
	STXBP5	TSSC4	BRD3OS	NOMO3			ZBTB18
	LYPD8	SAFB		NAA60			HNRNPH3
	ADGRE2	SLCO4C1		SRSF3			TACC1
	COLGALT1	RPN1		CNOT1			HIRIP3
	COMMD6	TBL1XR1		SKA2			HNRNPL
	ANXA11	RUBCN		CNNM2			VKORC1
	DCK	PGA3		ACOT7			SFR1
	GNPTAB	LOC730183		DNM2			LRMP
	C19orf24	YARS		UNC45A			ZNF383
	SLC30A1	PHYHD1		HEMK1			VOPP1
	ARNT	CLBA1		PRDM2			ERCC5
	DMTF1	COQ8B		RBM14-RBM4			TAGLN2
	ANP32E	DEF6		CNR2			LRRC1
	MRPL40	NUDT16L1		ATP8B2			RBM6
	GCN1	TSPAN17		COX20			AFF3
	APEX2	HNRNPA2B1		LOC100506388			BRI3
	ASNS	SLC25A32		KMT5A			RIN1
	RAB40C	IKBKB		ANKRD36C			PPM1L
	SERF2	C2CD3		PANK4			FAAP100
	SDCCAG8	CLDN9		FBXL19			FXYD2
	KLHL4	SF3B1		UBA1			C3orf33
	POP7	PI4K2B		CDH15
	NUF2	PFKFB2		ARRDC3
	DYNLT1	CCDC15		INTS9
	FAM133B	PIM3		RBBP4
	CTSC	DNAJC27		ARAP1
	UBE2D3	MEF2C		GNA12
	FAM111B	AASDHPPT		STX7
	SMARCB1	SSBP2		CCDC115
	LRP10	C12orf42		KAT7
	ATP6V0A2	LIPA		DMXL1
	NME2	FAM174A		SDHAF3
	SOD2	LOC105370980		BUB1
	PTK6	IL12RB1		OARD1
	PABPC1	HSPH1		VPREB1
	METTL21A	THOP1		ZNF583
	PDCL3	SLC2A10		SLC25A23
	C14orf28	KLHL42		CDK2AP2
	BICD2	TMEM53		SMIM6
	ELF1	CCSAP		TXNL4A
	LOC100506388	ATP8A1		CYB5B
	AIDA	TMEM186		NDC1
	SHMT1	CDCA4		SESN1
	ANKRD36B	STAP1		RPL18A
	STIP1	CACUL1		FAM222B
	ZNF497	LRPPRC		ANKRD36B
	HRH2	CNOT8		LYRM7
	IFNAR2	WDR4		ORC6
	UNC13D	SNRK		FARSB
	RAB3A	ACOT12
	ADPGK	TNFRSF11B
	APOBEC3F	BBIP1
	USP32	ZNF367
	ANXA4	PRSS53
	NDRG2	TSNAXIP1
	C6orf62	ETF1
	SFT2D2	CLIC5
	TSPAN14	KLLN
	SFT2D3	MAP2K5
	RANGRF	TACR1
	C2CD2	GPR108
	BBIP1	MIB1
	ABHD18	AP1M1
	ARTN	NOTCH4
	PPFIBP1	NAAA
	ZKSCAN5	HEBP2
	TXNDC9	TTK
	HIST1H2BJ	ALG1
	GPX1	PREB
	TFB1M	AXL
	UBAC2	KATNB1
	CD86	SYNRG
	SLAIN2	DCAF6
	HSPA4L	HID1
	MGAT4B	C1orf198
	MBL2	DLG1
	ACYP1	RAB39A
	GPR141	CYBC1
	UBR2	SLC3A2
	MFAP1	CEPT1
	COX7A2L	CCDC146
	NRN1	GSPT1
	NFE2L1	EPHX3
	ATXN1	LOC389602
	DHRS9	GLB1L
	LRSAM1	HMGB2
	SLC15A3	SRSF1
	FTH1	IRF3
	ANAPC10	DAPL1
	SLC22A14	MOSPD1
	ZNF224	WASHC3
	AKT1S1	ETV7
	TUBB4B	DDHD2
	EIF4EBP3	KDM8
	PTMA	CYP1B1
	ZNF114	KBTBD8
	STAM2	MXD4
	DTWD2	UBB
	SIGLEC1	LRRFIP1
	NCBP1	LAX1
	ARHGDIB	CDH23
	DDX23	LDLRAD4
	RAB24	NFATC3
	VMAC	SNX10
	SKAP2	CORO7-PAM16
	GPR68	TTC4
	SKIL	RBM38
	POLH	CENPC
	GUK1	AMPD3
	IL19	EIF2B2
	ARL2	PSMD8
	TBCCD1	GRK4
	THAP9	WIZ
	DAXX	BASP1
	ABCC1	ADD3
	TMEM143	CCP110
	UBA52	ZNF646
	MSGN1	FUZ
	HIST1H2BD	NLRC5
	PNPLA6	RNF169
	SF3B2	METTL8
	TCERG1	NCKIPSD
	FITM1	WNT7B
	KRI1	KRT80
	CHCHD4	OGFOD2
	POLR3E	ADAM17
	TTLL5	TMEM170A
	NUCB2	STX2
	BANF1	FBXO34
	CXorf40A	DPY19L4
	MYBPC2	MEX3C
	RNF115	IBA57
	POLG2	NOMO1
	LNP1	WBP1
	C16orf87	CUTA
	MTMR3	QTRT1
	FGR	TRAF1
	RBM27	IQSEC1
	KIF18B	FBXO15
	SLC25A45	KAT6A
	SNAPC5	ARHGAP27
	PGGT1B	SESN3
	DUSP6	MTRNR2L8
	TNFSF15	ZBTB44
	GPBP1	SEMA3F
	STRADA	KDM2A
	ZNF564	PIK3CD
	CCT6B	GALR1
	CEP164	TEX22
	ERCC1	VAV1
	KHSRP	AP2M1
	GNAI2	LMF1
	INSM1	SLX4IP
	NAA38	MYADM
	FGD2	BCO2
	AARS2	TMEM123
	RMC1	TMEM50A
	RNF5	SLC22A11
	TPRA1	TESMIN
	HMBS	PARD6B
	SAMD13	C17orf97
	NCOA4	EEA1
	BPGM	SAFB2
	TRMT112	GZF1
	FAM214B	TTC6
	BORCS6	MYO1D
	TENT4A	MYL5
	PFKM	ELL
	ASH1L	KLHL22
	HIST1H3J	CPLANE2
	KCNK17	EFCAB14
	ADCK5	RAB23
	ARHGAP11A	WDR60
	EFCAB7	TSC22D4
	ROR2	ZNF837
	CABLES2	PTPN6
	KCTD12	DDX3Y
	TEX19	C19orf57
	ZNF184	CEP295NL
	PLEK	TAPT1
	ITFG2	EXOSC5
	SLC11A2	TMED10
	SUGP2	ARHGAP25
	MINDY1	TRNAU1AP
	SUMF2	LZTFL1
	PLA2G4A	CAMSAP3
	CCDC69	HACE1
	SLC25A35	PPP1CB
	PTTG1	CEP112
	DSE	CHAC1
	NREP	MED31
	RWDD2A	ZMYM6
	CYB561A3	SSH2
	CYLD	CHRNB1
	HIBADH	GAPT
	ERO1B	SMG9
	ATP5MD	RPUSD4
	CDC25B	NDUFV3
	PNISR	CHMP4B
	TP63	TRAM1
	SLC39A9	UGP2
	GK	SEPTIN10
	OGFRL1	BCL2L13
	RTN4	CHCHD3
	SLC25A10	PPP1CC
	MPND	KLK4
	CRKL	ZNF131
	RAMP1	PRPS1
	PBXIP1	HYI
	MAF1	GBF1
	SMARCA2	TNNT3
	NADK	LCK
	COX14	CNDP2
	ACP5	MYBPC2
	ARL17A	SLC15A4
	RAD51	PDIK1L
	NXT1	TAF7L
	MS4A5	PHF20
	TTC32	CKAP5
	BCL10	CORO1C
	DENND4C	SVIP
	NEMP1	JPT1
	NLRP3	ATG101
	MRNIP	FAM149A
	PLEKHG2
	SMG6
	CTRB1
	PDK2
	ZNF718
	METTL23
	ELOVL1
	TUFT1
	DIAPH3
	WDR92
	KLHL33
	SFTPB
	ZHX1
	GABARAP
	CXXC5
	TIMM44
	ORMDL2
	TNFRSF19
	ZWINT
	PARP10
	ACTG1
	NCSTN
	ZNF675
	NAGK
	P2RY10
	SMIM15
	PGD
	CBX5
	MTMR9
	CTDSP1
	ZCCHC8
	GAS6
	RPS26
	RNF223
	PPM1M
	LRRC26
	PSRC1
	IFNA2
	FAM53A
	GPR160
	PLA2G6
	TRIB1
	ACSM3
	BAZ2A
	TMEM189
	CD164
	ETV6
	HCN2
	DSCAML1
	SMYD3
	RALGDS
	GSTM2
	RNASET2
	NSUN6
	UCKL1
	NPIPB12
	ZNF165
	RSL24D1
	SIRT1
	ANXA2R
	CDC25A
	TSC22D3
	SBNO2
	CTDSP2
	ZBED5
	ZNF430
	PDCD6IP
	MIA2
	CADM1
	CEP70
	MSTO1
	TAGLN2
	GOPC
	CHRNE
	GHDC
	ASS1
