# Supplementary material for: BPDCN MYB fusions regulate cell cycle genes, impair differentiation, and induce myeloid–dendritic cell leukemia
Source: JCI Insight. 2024 Dec 20;9(24):e183889. doi: 10.1172/jci.insight.183889 (PMC11665559; doi:10.1172/jci.insight.183889)
Supplement: Supplemental table 2 [file jciinsight-9-183889-s131.xlsx]

## Sheet: Fig1DiffBind_MYB_PDXAL03vspDC
Chr	Start	End	Strand	Conc_AL03	Conc_pDC	Fold	p-value	FDR	Annotation	Detailed Annotation	Distance to TSS	Nearest PromoterID	Entrez ID	Nearest Unigene	Nearest Refseq	Nearest Ensembl	Gene Name	Gene Alias	Gene Description	Gene Type
chr3	49021464	49022357	+	8.76697	4.98189	3.82609	1.06290084489047e-95	1.51144500143425e-91	promoter-TSS (NR_103497)	promoter-TSS (NR_103497)	-182	NM_001371333
chr12	123131588	123132546	+	8.99012	4.1916	4.88412	2.49935798024682e-75	1.77704352395549e-71	intron (NM_000236, intron 6 of 8)	intron (NM_000236, intron 6 of 8)	-52604	NR_120338	101928694	Hs.655781	NR_120338	ENSG00000259293	LIPC-AS1	-	LIPC antisense RNA 1	ncRNA
chr5	138464630	138465453	+	8.25758	4.87813	3.38094	3.95130475302318e-67	1.87291845293299e-63	Intergenic	MER5A|DNA|hAT-Charlie	-291524	NR_027755	283867	Hs.444774	NM_001101346	ENSG00000261742	LINC00922	-	long intergenic non-protein coding RNA 922	ncRNA
chr6	14452473	14453193	+	8.0219	2.60311	5.1542	1.42296280123269e-59	5.0586327583822e-56	promoter-TSS (NM_003925)	promoter-TSS (NM_003925)	28	NM_052990	55764	Hs.655284	NM_018262	ENSG00000163913	IFT122	CED|CED1|SPG|WDR10|WDR10p|WDR140	intraflagellar transport 122	protein-coding
chr21	22961160	22961690	+	8.33637	4.91053	3.40209	1.23214217763941e-56	3.50421235320648e-53	intron (NR_145492, intron 15 of 16)	intron (NR_145492, intron 15 of 16)	-34878	NR_109931	101928796	Hs.130919	NR_109931		LOC101928796	-	uncharacterized LOC101928796	ncRNA
chr13	28268744	28269338	+	8.44724	5.17658	3.23063	3.25606897759042e-56	7.7168834768893e-53	Intergenic	Intergenic	-696494	NM_005996	6926	Hs.744016	NM_005996	ENSG00000135111	TBX3	TBX3-ISO|UMS|XHL	T-box transcription factor 3	protein-coding
chr1	202247845	202248549	+	8.35199	5.29306	3.07653	3.81236509762365e-54	7.74454738402975e-51	Intergenic	Intergenic	-127175	NM_199171	56937	Hs.517155	NM_020182	ENSG00000124225	PMEPA1	STAG1|TMEPAI	prostate transmembrane protein, androgen induced 1	protein-coding
chr3	196632122	196632860	+	7.85857	2.88989	4.89616	2.68372679546724e-53	4.77032437894303e-50	Intergenic	MER52C|LTR|ERV1	-45585	NR_122042	151121	Hs.531687	NM_001033657	ENSG00000204460	LINC01854	-	long intergenic non-protein coding RNA 1854	ncRNA
chr8	3109246	3109670	+	7.54425	2.30177	5.18569	1.58924247286835e-48	2.51100310713199e-45	intron (NM_001010906, intron 12 of 18)	MER89|LTR|ERV1	39211	NM_001010906	389643	Hs.370129	NM_001010906	ENSG00000189233	NUGGC	C8orf80|HMFN0672|SLIP-GC	nuclear GTPase, germinal center associated	protein-coding
chr1	234522650	234523185	+	8.16935	5.19991	2.97689	9.14629540131182e-48	1.30060320606654e-44	Intergenic	CpG	27763	NR_027412	100130581	Hs.546897	NR_027412	ENSG00000188825	LINC00910	-	long intergenic non-protein coding RNA 910	ncRNA
chr20	44646039	44646955	+	8.94659	6.98741	1.94823	4.06057368002714e-47	5.24921433908963e-44	Intergenic	MLT1H|LTR|ERVL-MaLR	192634	NM_001205273	100507527	Hs.432564	NM_001205273		THEG5	-	testis highly expressed protein 5	protein-coding
chr2	30662504	30663026	+	8.01812	2.43146	5.62593	8.35831631579976e-47	9.90460483422272e-44	Intergenic	Intergenic	-203956	NM_016379	51481	Hs.170076	NM_016379	ENSG00000169059	VCX3A	VCX-8r|VCX-A|VCX3|VCX8R|VCXA	variable charge X-linked 3A	protein-coding
chr2	111156724	111158346	+	6.38403	9.07433	-2.6636	1.32072586574444e-46	1.44467090852969e-43	Intergenic	Intergenic	-15698	NR_136409	83850	Hs.477711	NM_031913	ENSG00000158220	ESYT3	CHR3SYT|E-Syt3|FAM62C	extended synaptotagmin 3	protein-coding
chr20	24148385	24148874	+	7.98859	4.11962	3.84867	1.53112683082945e-44	1.55518739531391e-41	Intergenic	Intergenic	-413507	NR_120343	101928869	Hs.585699	NR_120343	ENSG00000228740	GABRG3-AS1	-	GABRG3 antisense RNA 1	ncRNA
chr4	102616581	102617069	+	7.5012	3.38632	4.15958	9.74296325712873e-43	9.23632916775803e-40	promoter-TSS (NM_005754)	promoter-TSS (NM_005754)	-161	NR_132346	100652758	Hs.587054	NM_001278082		LOC100652758	-	uncharacterized LOC100652758	ncRNA
chr5	1315715	1316814	+	8.14769	5.30136	2.77315	5.92627681935932e-42	5.26697852320559e-39	promoter-TSS (NR_110729)	promoter-TSS (NR_110729)	-77	NR_110729	101928295	Hs.640180	NR_110729	ENSG00000268686	LOC101928295	-	uncharacterized LOC101928295	ncRNA
chrX	83635076	83635428	+	7.54793	3.29675	4.13658	6.52403337404401e-40	5.45716203405329e-37	promoter-TSS (NR_039637)	promoter-TSS (NR_039637)	-248	NR_039637	100616213		NR_039637	ENSG00000266705	MIR4437	mir-4437	microRNA 4437	ncRNA
chr14	21269494	21270382	+	7.92755	4.72913	3.13199	2.24801555375561e-39	1.77593228746693e-36	intron (NM_001304815, intron 1 of 20)	CpG	216	NM_001304815	23152	Hs.388236	NM_015125	ENSG00000079432	CIC	MRD45	capicua transcriptional repressor	protein-coding
chrX	150693772	150694525	+	7.79164	4.25784	3.54146	4.33387931196207e-38	3.24356651663687e-35	promoter-TSS (NM_032223)	promoter-TSS (NM_032223)	-745	NM_032223	399909	Hs.380801	NM_032223	ENSG00000197136	PCNX3	PCNXL3	pecanex 3	protein-coding
chr2	76307055	76307784	+	7.44259	3.64814	3.71178	6.13050564952282e-38	4.35878951681073e-35	intron (NM_173516, intron 18 of 18)	intron (NM_173516, intron 18 of 18)	19930	NM_001271862	154197	Hs.349077	NM_173516	ENSG00000146453	PNLDC1	HsPNLDC1	PARN like, ribonuclease domain containing 1	protein-coding
chr2	233966350	233967837	+	8.35712	5.94373	2.37302	1.15184122187403e-37	7.79961055954697e-35	promoter-TSS (NM_018364)	promoter-TSS (NM_018364)	-43	NR_130896	54665	Hs.486285	NM_018364	ENSG00000081019	RSBN1	KDM9|ROSBIN	round spermatid basic protein 1	protein-coding
chr1	199041456	199041998	+	7.57436	3.54446	3.87496	2.2147022332109e-37	1.43150298892086e-34	intron (NM_001177999, intron 3 of 12)	intron (NM_001177999, intron 3 of 12)	7481	NM_001177999	10568	Hs.479372	NM_006424	ENSG00000157765	SLC34A2	NAPI-3B|NAPI-IIb|NPTIIb	solute carrier family 34 member 2	protein-coding
chr1	206663158	206664330	+	8.61901	6.43573	2.18891	4.5739738449396e-36	2.82790904674092e-33	Intergenic	Intergenic	-7058	NR_038285	100507057	Hs.666451	NR_038285	ENSG00000228109	MELTF-AS1	MFI2-AS1	MELTF antisense RNA 1	ncRNA
chr19	55258919	55259440	+	7.54379	3.87944	3.70506	5.56436586056052e-36	3.29688677238211e-33	promoter-TSS (NM_001300962)	promoter-TSS (NM_001300962)	-169	NM_001164326	10902	Hs.519337	NM_006696	ENSG00000112983	BRD8	SMAP|SMAP2|p120	bromodomain containing 8	protein-coding
chr16	85569873	85571231	+	7.55618	4.26978	3.18335	7.23448470445055e-35	4.11497489989147e-32	intron (NM_001371085, intron 8 of 10)	intron (NM_001371085, intron 8 of 10)	479627	NR_030323	693177		NR_030323	ENSG00000207692	MIR592	MIRN592|hsa-mir-592|mir-592	microRNA 592	ncRNA
chrX	6850768	6851653	+	7.50074	3.46103	3.95586	1.8731547001051e-34	1.02447153213441e-31	intron (NR_161333, intron 1 of 4)	intron (NR_161333, intron 1 of 4)	20752	NR_161333	339862	Hs.652981	NR_046199		LOC339862	-	uncharacterized LOC339862	ncRNA
chr13	22625484	22625996	+	7.80613	0.293019	6.93397	2.88193485905349e-34	1.51781902576817e-31	intron (NM_001145165, intron 2 of 4)	intron (NM_001145165, intron 2 of 4)	5952	NM_031304	83475	Hs.515064	NM_031304	ENSG00000129932	DOHH	HLRC1|hDOHH	deoxyhypusine hydroxylase	protein-coding
chr3	35296520	35296832	+	7.03167	2.12836	4.94179	2.36543919206308e-33	1.20130518968347e-30	intron (NM_001290039, intron 2 of 26)	intron (NM_001290039, intron 2 of 26)	81862	NM_001128929	6092	Hs.13305	NM_002942	ENSG00000185008	ROBO2	SAX3	roundabout guidance receptor 2	protein-coding
chr20	63876628	63877069	+	7.45022	1.83876	5.44311	9.75542590563765e-33	4.78352263372991e-30	intron (NM_147150, intron 9 of 9)	intron (NM_147150, intron 9 of 9)	31544	NM_001136562	445815	Hs.591908	NM_007203	ENSG00000157654	PALM2-AKAP2	AKAP-2|AKAP-KL|AKAP2|AKAPKL|MISP2|PALM2|PRKA2	PALM2-AKAP2 fusion	protein-coding
chr15	23566086	23566638	+	7.31816	2.15266	5.24227	1.31223882116478e-32	6.22001201232104e-30	intron (NR_136188, intron 2 of 3)	L2|LINE|L2	110472	NR_136188	375567	Hs.629302	NM_198570	ENSG00000188730	VWC2	PSST739|UNQ739	von Willebrand factor C domain containing 2	protein-coding
chr3	56205493	56205825	+	7.00745	1.65072	5.39265	4.90103291388813e-32	2.24815122695126e-29	intron (NM_012446, intron 3 of 16)	intron (NM_012446, intron 3 of 16)	119998	NM_001256732	23635	Hs.102735	NM_012446	ENSG00000145687	SSBP2	HSPC116|SOSS-B2	single stranded DNA binding protein 2	protein-coding
chr3	118146653	118147292	+	7.04994	1.34014	5.55865	2.52542784151482e-31	1.12223699707315e-28	promoter-TSS (NM_005886)	promoter-TSS (NM_005886)	-185	NM_005886	10300	Hs.275675	NM_005886	ENSG00000140854	KATNB1	KAT|LIS6	katanin regulatory subunit B1	protein-coding
chr19	45178332	45179003	+	7.84049	5.35453	2.41483	1.88850749181435e-30	8.13775046472728e-28	promoter-TSS (NM_001323569)	promoter-TSS (NM_001323569)	-91	NM_014711	9738	Hs.279912	NM_014711	ENSG00000103540	CCP110	CP110|Cep110	centriolar coiled-coil protein 110	protein-coding
chr4	83240431	83241014	+	8.02324	6.01579	2.00237	2.13453080638587e-30	8.92736119611975e-28	promoter-TSS (NM_001362660)	promoter-TSS (NM_001362660)	-118	NM_012453	26608	Hs.647044	NM_012453	ENSG00000106638	TBL2	WBSCR13|WS-betaTRP	transducin beta like 2	protein-coding
chr18	63099575	63100981	+	6.86636	2.35307	4.44179	3.37864579854173e-30	1.37269552157895e-27	Intergenic	MER67B|LTR|ERV1	-58978	NM_022806	6638	Hs.564847	NM_003097	ENSG00000128739	SNRPN	HCERN3|PWCR|RT-LI|SM-D|SMN|SNRNP-N|SNURF-SNRPN|sm-N	small nuclear ribonucleoprotein polypeptide N	protein-coding
chr6	3323607	3324250	+	7.36693	3.56908	3.7951	1.37145700541841e-29	5.4172551714027e-27	intron (NR_026970, intron 4 of 7)	LTR16C|LTR|ERVL	-82150	NM_000129	2162	Hs.335513	NM_000129	ENSG00000124491	F13A1	F13A	coagulation factor XIII A chain	protein-coding
chr21	39079351	39079931	+	6.8704	2.95668	4.03649	2.88870564827369e-29	1.09556271257087e-26	Intergenic	Intergenic	84173	NR_146878	728434	Hs.570365	NR_146878	ENSG00000125899	C20orf187	-	chromosome 20 open reading frame 187 (putative)	ncRNA
chr16	68781781	68782892	+	8.0106	5.7873	2.15501	2.92766407016127e-29	1.09556271257087e-26	intron (NM_001098500, intron 1 of 18)	intron (NM_001098500, intron 1 of 18)	176641	NM_001098500	56243	Hs.445885	NM_019590	ENSG00000120549	KIAA1217	ETL4|SKT	KIAA1217	protein-coding
chr1	158398699	158399676	+	8.13734	5.23215	2.8161	5.72939009780977e-29	2.08902377412448e-26	Intergenic	MLT1E3|LTR|ERVL-MaLR	3503	NR_036219	100422883		NR_036219	ENSG00000266666	MIR4325	-	microRNA 4325	ncRNA
chr7	82950147	82951106	+	7.24833	2.18383	4.9527	2.6378287565137e-28	9.37748122940621e-26	intron (NM_006922, intron 1 of 27)	intron (NM_006922, intron 1 of 27)	11256	NM_001081676	6328	Hs.435274	NM_006922	ENSG00000153253	SCN3A	EIEE62|FFEVF4|NAC3|Nav1.3	sodium voltage-gated channel alpha subunit 3	protein-coding
chr16	65618250	65618709	+	7.35465	3.14391	3.97481	4.57269158483347e-28	1.5859432764959e-25	Intergenic	HERVS71-int|LTR|ERV1	-459896	NM_000865	3354	Hs.1611	NM_000865	ENSG00000168830	HTR1E	5-HT1E	5-hydroxytryptamine receptor 1E	protein-coding
chr12	25051655	25052627	+	8.08205	6.30303	1.76224	8.10979162061935e-28	2.74574373440969e-25	Intergenic	Intergenic	16297	NR_104602	101929034	Hs.128032	NR_104602	ENSG00000250417	LINC02116	-	long intergenic non-protein coding RNA 2116	ncRNA
chr17	78879585	78879810	+	6.86636	1.4384	5.26632	3.54081200542451e-27	1.17093829574736e-24	promoter-TSS (NM_138923)	promoter-TSS (NM_138923)	-115	NR_104393	6872	Hs.158560	NM_004606	ENSG00000147133	TAF1	BA2R|CCG1|CCGS|DYT3|DYT3/TAF1|KAT4|MRXS33|N-TAF1|NSCL2|OF|P250|TAF(II)250|TAF2A|TAFII-250|TAFII250|XDP	TATA-box binding protein associated factor 1	protein-coding
chr10	97163819	97164617	+	7.22664	0.972398	5.6818	5.04948968893827e-27	1.63190325856141e-24	Intergenic	Intergenic	24188	NR_104602	101929034	Hs.128032	NR_104602	ENSG00000250417	LINC02116	-	long intergenic non-protein coding RNA 2116	ncRNA
chr20	62914963	62915304	+	7.57747	3.3499	4.00679	5.46032665800914e-27	1.72546322393089e-24	promoter-TSS (NM_001278542)	promoter-TSS (NM_001278542)	-231	NM_001278542	85458	Hs.655626	NM_033425	ENSG00000150764	DIXDC1	CCD1	DIX domain containing 1	protein-coding
chr1	230087161	230087621	+	6.87153	1.36985	5.54044	9.63113599098932e-27	2.97727725634496e-24	promoter-TSS (NM_001105079)	promoter-TSS (NM_001105079)	-226	NM_001105079	64319	Hs.247186	NM_022452	ENSG00000156860	FBRS	FBS|FBS1	fibrosin	protein-coding
chr4	71230830	71231332	+	6.95397	1.92371	4.7705	1.0683769908895e-26	3.2324086830742e-24	promoter-TSS (NM_001301073)	promoter-TSS (NM_001301073)	-223	NM_001301083	9337	Hs.26703	NM_004779	ENSG00000155508	CNOT8	CAF1|CALIF|Caf1b|POP2|hCAF1	CCR4-NOT transcription complex subunit 8	protein-coding
chr5	128258298	128258868	+	6.99737	3.47439	3.52574	1.44412804534123e-26	4.2782293343234e-24	Intergenic	Intergenic	-129730	NM_001172087	5828	Hs.437966	NM_000318	ENSG00000164751	PEX2	PAF1|PBD5A|PBD5B|PMP3|PMP35|PXMP3|RNF72|ZWS3	peroxisomal biogenesis factor 2	protein-coding
chr3	17963974	17964606	+	7.10751	4.06345	2.99428	1.55902026700228e-26	4.52434044832092e-24	intron (NM_001039999, intron 5 of 5)	intron (NM_001039999, intron 5 of 5)	23583	NM_001270649	125206	Hs.462418	NM_152351	ENSG00000154025	SLC5A10	SGLT-5|SGLT5	solute carrier family 5 member 10	protein-coding
chr4	70895517	70896790	+	8.19469	6.23884	1.91619	7.32341140551707e-26	2.08277820372905e-23	intron (NM_006305, intron 1 of 6)	MIRb|SINE|MIR	-5133	NR_026808	80035	Hs.662150	NM_024970		ANP32A-IT1	C15orf28|HsT18971|NCRNA00321	ANP32A intronic transcript 1	ncRNA
chr1	71881676	71881979	+	6.89407	1.43463	5.13452	7.89457762027253e-26	2.20119399529952e-23	Intergenic	Intergenic	218456	NR_037440	100500882		NR_037440	ENSG00000264139	MIR3667	-	microRNA 3667	ncRNA
chr16	62010990	62011651	+	7.33158	4.81943	2.46141	8.10036044225259e-26	2.21513702863138e-23	intron (NM_173683, intron 1 of 2)	intron (NM_173683, intron 1 of 2)	87421	NR_125432	101929229	Hs.129800	NR_125432		LOC101929229	-	uncharacterized LOC101929229	ncRNA
chr17	63378567	63379316	+	7.55502	4.72589	2.69845	1.54172266978963e-25	4.13647101215255e-23	Intergenic	Intergenic	-8117	NM_001365892	388849	Hs.454905	NM_001243537	ENSG00000234409	CCDC188	-	coiled-coil domain containing 188	protein-coding
chrX	153985400	153986094	+	7.02835	3.00061	4.01671	2.69750516904439e-25	7.10343027848356e-23	intron (NM_001284305, intron 12 of 12)	intron (NM_001284305, intron 12 of 12)	-214164	NR_144462	339685	Hs.434351	NR_038922	ENSG00000224715	LOC339685	-	uncharacterized LOC339685	ncRNA
chrX	37818036	37818328	+	7.1454	3.74424	3.39999	2.87302098446154e-25	7.36473013469519e-23	Intergenic	Intergenic	157644	NR_109963	101927869	Hs.555591	NR_109963	ENSG00000224832	LINC01689	-	long intergenic non-protein coding RNA 1689	ncRNA
chr5	9528685	9529686	+	8.16666	6.13249	2.0329	2.90031566485887e-25	7.36473013469519e-23	Intergenic	Intergenic	-32181	NM_003749	8660	Hs.442344	NM_003749	ENSG00000185950	IRS2	IRS-2	insulin receptor substrate 2	protein-coding
chrX	129743773	129744246	+	7.60957	4.88771	2.63482	8.5148736025704e-25	2.1242368882202e-22	Intergenic	Intergenic	30250	NR_046873	100874043	Hs.616287	NR_046873	ENSG00000234076	TPRG1-AS1	-	TPRG1 antisense RNA 1	ncRNA
chr3	142095736	142096270	+	7.0833	3.18369	3.63851	2.10656940333585e-24	5.16472705438548e-22	Intergenic	MER5A|DNA|hAT-Charlie	30466	NR_047026	100874173	Hs.569297	NR_047026	ENSG00000230156	LINC00443	-	long intergenic non-protein coding RNA 443	ncRNA
chr20	20303296	20304185	+	7.3233	4.68494	2.65727	2.21355797736755e-24	5.33504990477399e-22	Intergenic	Intergenic	162356	NR_149106	105376606	Hs.577275	NR_149106	ENSG00000255117	LINC02546	-	long intergenic non-protein coding RNA 2546	ncRNA
chr8	2979344	2979587	+	6.56712	0.839352	5.43002	3.0946298879426e-24	7.33427283442395e-22	Intergenic	MER57A1|LTR|ERV1	-8153	NM_001098816	26011	Hs.213087	NM_001098816	ENSG00000149256	TENM4	Doc4|ETM5|ODZ4|TNM4|Ten-M4|ten-4	teneurin transmembrane protein 4	protein-coding
chr11	59216566	59217573	+	8.32824	6.78235	1.54155	3.78172509143908e-24	8.81575914758423e-22	promoter-TSS (NR_134239)	promoter-TSS (NR_134239)	-290	NR_134239	729533	Hs.339665	NM_001123168	ENSG00000196550	FAM72A	LMPIP|Ugene|p17	family with sequence similarity 72 member A	protein-coding
chr17	81426312	81430351	+	9.43558	8.3627	1.06696	5.46186178844824e-24	1.2527044295441e-21	intron (NR_033856, intron 1 of 6)	CpG	4453	NR_033856	644316	Hs.632789	NR_033856		FLJ43315	-	asparagine synthetase pseudogene	pseudo
chr8	9232465	9232937	+	6.64611	2.66251	3.9166	1.29813884831617e-23	2.9300848290565e-21	intron (NR_126409, intron 2 of 6)	L1M4|LINE|L1	20717	NR_126409	104355293	Hs.121439	NR_126409	ENSG00000227564	LINC00376	-	long intergenic non-protein coding RNA 376	ncRNA
chr9	1529613	1530104	+	6.87956	2.95377	3.92451	2.65893782421368e-23	5.90782747817477e-21	intron (NM_001329919, intron 29 of 31)	MER5A|DNA|hAT-Charlie	-473680	NR_135679	105370829	Hs.174934	NR_135679	ENSG00000260937	LOC105370829	-	uncharacterized LOC105370829	ncRNA
chr18	9066341	9067230	+	7.6562	5.37737	2.21765	3.35900696136085e-23	7.34847369085406e-21	intron (NM_001206528, intron 11 of 14)	intron (NM_001206528, intron 11 of 14)	-13013	NR_162124	113839520		NR_162124		MIR3085	-	microRNA 3085	ncRNA
chr6	167932555	167933045	+	6.53268	1.14891	5.45821	5.75074140368743e-23	1.23902337515811e-20	Intergenic	Intergenic	272274	NR_033774	646201	Hs.729338	NR_033774		BASP1P1	-	BASP1 pseudogene 1	pseudo
chr18	13611867	13612753	+	8.0709	6.30858	1.72844	1.07141913571949e-22	2.27396718058674e-20	Intergenic	THE1A-int|LTR|ERVL-MaLR	71058	NM_144715	151651	Hs.733920	NM_144715	ENSG00000163576	EFHB	CFAP21	EF-hand domain family member B	protein-coding
chr18	51630811	51631014	+	6.829	0.879143	5.3773	1.74783347819431e-22	3.65502824410634e-20	Intergenic	L1MB5|LINE|L1	-65934	NM_001270691	54498	Hs.433337	NM_175839	ENSG00000088826	SMOX	C20orf16|PAO|PAO-1|PAO1|PAOH|PAOH1|SMO	spermine oxidase	protein-coding
chr5	164301813	164302077	+	6.62667	0.506701	5.90257	2.78166456217247e-22	5.732647836825e-20	Intergenic	Intergenic	6273	NR_030643	100126354		NR_030643	ENSG00000215961	MIR297	MIRN297|hsa-mir-297	microRNA 297	ncRNA
chr6	160028393	160029039	+	8.01078	6.27984	1.70027	6.02022588581459e-22	1.22296588708976e-19	Intergenic	Intergenic	73256	NR_110135	101927565	Hs.306905	NR_110135	ENSG00000251576	LINC01267	-	long intergenic non-protein coding RNA 1267	ncRNA
chr9	127796534	127797275	+	6.78912	2.62188	4.22548	1.43831153361717e-21	2.88067464901918e-19	intron (NR_024617, intron 3 of 3)	intron (NR_024617, intron 3 of 3)	-45130	NM_001364599	5144	Hs.117545	NM_006203	ENSG00000113448	PDE4D	ACRDYS2|DPDE3|HSPDE4D|PDE43|PDE4DN2|STRK1	phosphodiesterase 4D	protein-coding
chr3	23071298	23071612	+	6.67039	2.51278	4.11949	3.14374902848766e-21	6.20890433126313e-19	intron (NM_001033602, intron 6 of 13)	intron (NM_001033602, intron 6 of 13)	-59462	NM_015233	23281	Hs.22287	NM_015233	ENSG00000132938	MTUS2	CAZIP|ICIS|KIAA0774|TIP150	microtubule associated scaffold protein 2	protein-coding
chr13	21218388	21219200	+	7.54379	4.96477	2.55397	4.66231782886162e-21	9.06880617896537e-19	intron (NM_005245, intron 26 of 26)	intron (NM_005245, intron 26 of 26)	-37024	NM_005958	4543	Hs.243467	NM_005958	ENSG00000168412	MTNR1A	MEL-1A-R|MT1	melatonin receptor 1A	protein-coding
chr10	133313904	133314367	+	6.90095	2.5788	4.23094	4.71935061352628e-21	9.06880617896537e-19	exon (NM_017719, exon 7 of 7)	exon (NM_017719, exon 7 of 7)	3417	NR_046757	100873954	Hs.600984	NR_046757		SNRK-AS1	-	SNRK antisense RNA 1	ncRNA
chr5	158194641	158195092	+	6.75642	1.92865	4.49011	8.74309389615813e-21	1.65769060271158e-18	promoter-TSS (NR_162138)	promoter-TSS (NR_162138)	-831	NR_162138	113219457		NR_162138		MIR12124	-	microRNA 12124	ncRNA
chr5	114407801	114408336	+	6.64526	0.614099	6.02785	1.50559652821925e-20	2.81705034622076e-18	Intergenic	Intergenic	-6637	NM_030774	81285	Hs.501758	NM_030774	ENSG00000167332	OR51E2	HPRAJ|OR51E3P|OR52A2|PSGR	olfactory receptor family 51 subfamily E member 2	protein-coding
chr11	107713187	107713419	+	6.53451	2.33567	3.99231	1.53993016621313e-20	2.84387103422736e-18	Intergenic	Intergenic	165467	NR_105064	101927835	Hs.735171	NR_105064	ENSG00000253236	LINC02143	-	long intergenic non-protein coding RNA 2143	ncRNA
chr1	206012095	206012499	+	7.0849	4.44122	2.64928	1.71210653897831e-20	3.12130192106046e-18	promoter-TSS (NM_173500)	promoter-TSS (NM_173500)	-139	NM_173500	146057	Hs.646511	NM_173500	ENSG00000128881	TTBK2	SCA11|TTBK	tau tubulin kinase 2	protein-coding
chr5	35908314	35908917	+	6.75965	3.46549	3.21186	1.86205040102529e-20	3.35169072184553e-18	intron (NM_001099289, intron 1 of 9)	intron (NM_001099289, intron 1 of 9)	40946	NR_036224	100423027		NR_036224	ENSG00000265965	MIR4266	-	microRNA 4266	ncRNA
chr7	136358989	136359747	+	6.6056	2.35474	4.03436	2.42242947440042e-20	4.2863520365725e-18	intron (NM_001352759, intron 19 of 19)	intron (NM_001352759, intron 19 of 19)	-39229	NR_039937	100616317		NR_039937	ENSG00000263641	MIR4777	-	microRNA 4777	ncRNA
chr3	70517327	70517743	+	6.55483	1.87844	4.56809	2.44159293222484e-20	4.2863520365725e-18	intron (NM_000824, intron 3 of 9)	intron (NM_000824, intron 3 of 9)	45184	NM_001166060	2743	Hs.32973	NM_000824	ENSG00000109738	GLRB	HKPX2	glycine receptor beta	protein-coding
chr2	200694985	200696332	+	8.33862	6.89958	1.41328	2.67944289789958e-20	4.64654609855269e-18	Intergenic	Intergenic	-43484	NM_080838	8840	Hs.492974	NM_003882	ENSG00000104415	CCN4	WISP1|WISP1-OT1|WISP1-UT1|WISP1c|WISP1i|WISP1tc	cellular communication network factor 4	protein-coding
chr15	24764362	24765021	+	7.24827	0	7.40934	3.12950643858271e-20	5.36163633212604e-18	intron (NM_001258419, intron 1 of 6)	intron (NM_001258419, intron 1 of 6)	176845	NM_020929	57689	Hs.745123	NM_020929	ENSG00000148948	LRRC4C	NGL-1|NGL1	leucine rich repeat containing 4C	protein-coding
chr21	45937682	45938565	+	8.46185	0	9.50219	4.64614131951613e-20	7.8652535194666e-18	Intergenic	Intergenic	-428198	NR_120343	101928869	Hs.585699	NR_120343	ENSG00000228740	GABRG3-AS1	-	GABRG3 antisense RNA 1	ncRNA
chr14	84575815	84576057	+	6.62361	2.70392	3.74729	5.14112678550773e-20	8.60080269293175e-18	Intergenic	LTR12C|LTR|ERV1	-56001	NM_001329135	51143	Hs.529495	NM_016141	ENSG00000144635	DYNC1LI1	DLC-A|DNCLI1|LIC1	dynein cytoplasmic 1 light intermediate chain 1	protein-coding
chr10	26448813	26449421	+	7.52849	5.39828	2.06479	7.47861344477091e-20	1.23658003703073e-17	promoter-TSS (NR_145421)	promoter-TSS (NR_145421)	-222	NR_145421	150596	Hs.470217	NM_153041	ENSG00000162947	LINC01931	-	long intergenic non-protein coding RNA 1931	ncRNA
chr7	75711788	75712363	+	6.98416	4.19004	2.78024	1.10651001906428e-19	1.80857154840161e-17	Intergenic	Intergenic	191612	NM_001205273	100507527	Hs.432564	NM_001205273		THEG5	-	testis highly expressed protein 5	protein-coding
chr16	65763688	65764285	+	6.79534	0	6.71051	1.21622704950081e-19	1.9653123458979e-17	intron (NR_148982, intron 1 of 13)	intron (NR_148982, intron 1 of 13)	-228317	NM_013261	10891	Hs.527078	NM_013261	ENSG00000109819	PPARGC1A	LEM6|PGC-1(alpha)|PGC-1alpha|PGC-1v|PGC1|PGC1A|PPARGC1	PPARG coactivator 1 alpha	protein-coding
chr20	32337718	32338360	+	7.59832	5.61495	1.95739	1.26857691459169e-19	2.02687232870717e-17	promoter-TSS (NR_039942)	promoter-TSS (NR_039942)	89	NM_001305066	9528	Hs.118947	NM_004872	ENSG00000116209	TMEM59	C1orf8|DCF1|HSPC001|PRO195|UNQ169	transmembrane protein 59	protein-coding
chr16	54897745	54898311	+	6.49834	0	5.81227	1.37362304264934e-19	2.17032440738596e-17	intron (NM_020972, intron 1 of 12)	intron (NM_020972, intron 1 of 12)	24117	NM_001172657	57732	Hs.292056	NM_020972	ENSG00000159733	ZFYVE28	LST2|LYST2	zinc finger FYVE-type containing 28	protein-coding
chr2	231391830	231392443	+	6.39327	2.8114	3.51287	1.43782437780493e-19	2.24679809366881e-17	intron (NM_152686, intron 7 of 7)	intron (NM_152686, intron 7 of 7)	-13402	NM_194296	202051	Hs.373612	NM_194296	ENSG00000170469	SPATA24	CCDC161|T6441	spermatogenesis associated 24	protein-coding
chr19	7337314	7338190	+	6.91564	4.36981	2.48369	1.55036010474159e-19	2.39631746624189e-17	Intergenic	MamRTE1|LINE|RTE-BovB	-40327	NM_002568	26986	Hs.387804	NM_002568	ENSG00000070756	PABPC1	PAB1|PABP|PABP1|PABPC2|PABPL1	poly(A) binding protein cytoplasmic 1	protein-coding
chr11	4704289	4704636	+	6.90348	0	6.56613	1.58593615260945e-19	2.42494753657058e-17	Intergenic	Intergenic	34524	NR_110870	101929420	Hs.571211	NR_110870	ENSG00000234647	LOC101929420	-	uncharacterized LOC101929420	ncRNA
chr12	6188508	6190291	+	7.16354	8.71859	-1.50642	2.25290958683869e-19	3.40812492817513e-17	Intergenic	(CAGGCCT)n|Simple_repeat|Simple_repeat	49079	NR_110135	101927565	Hs.306905	NR_110135	ENSG00000251576	LINC01267	-	long intergenic non-protein coding RNA 1267	ncRNA
chr20	50338561	50339515	+	6.89953	4.38288	2.50587	4.97059487478424e-19	7.44019569678231e-17	promoter-TSS (NM_144665)	promoter-TSS (NM_144665)	-202	NM_144665	143686	Hs.120633	NM_144665	ENSG00000149212	SESN3	SEST3	sestrin 3	protein-coding
chr5	81630982	81631446	+	7.15932	0	7.32682	5.08519087638709e-19	7.53243898564837e-17	Intergenic	LTR14B|LTR|ERVK	-260010	NR_134265	105374698	Hs.124461	NR_134265	ENSG00000249785	LINC02103	-	long intergenic non-protein coding RNA 2103	ncRNA
chr3	188947122	188947965	+	6.73559	3.63837	3.0387	5.29650936682415e-19	7.76457352538551e-17	Intergenic	L1MCc|LINE|L1	11531	NR_000039	9366	Hs.158296	NR_000039	ENSG00000232159	RAB9BP1	RAB9P1	RAB9B, member RAS oncogene family pseudogene 1	pseudo
chr4	1365232	1365975	+	6.63836	1.8863	4.63885	5.64304261873597e-19	8.18817000392097e-17	promoter-TSS (NM_014838)	promoter-TSS (NM_014838)	-311	NM_014838	9889	Hs.475208	NM_014838	ENSG00000100426	ZBED4	-	zinc finger BED-type containing 4	protein-coding
chr2	129319219	129319666	+	7.7924	0	8.27528	8.20809314467574e-19	1.17898065168979e-16	Intergenic	Intergenic	-440518	NR_120343	101928869	Hs.585699	NR_120343	ENSG00000228740	GABRG3-AS1	-	GABRG3 antisense RNA 1	ncRNA
chr3	27345629	27346039	+	6.39786	0.432423	5.28338	9.41647189857822e-19	1.33902230397782e-16	Intergenic	Intergenic	16956	NM_206831	285381	Hs.388087	NM_206831	ENSG00000154813	DPH3	DELGIP|DELGIP1|DESR1|DPH3A|KTI11|ZCSL2	diphthamide biosynthesis 3	protein-coding
chr19	4429219	4432684	+	3.25421	7.49848	-4.13055	9.5730051234853e-19	1.34780329560357e-16	Intergenic	Intergenic	-168888	NR_125426	101927815	Hs.571467	NR_125423	ENSG00000254319	LOC101927815	-	uncharacterized LOC101927815	ncRNA
chr2	181410860	181411470	+	7.74811	5.70299	2.00557	9.77442693842526e-19	1.36267010847458e-16	intron (NM_001259, intron 5 of 7)	intron (NM_001259, intron 5 of 7)	-49388	NR_109929	257415	Hs.18564	NM_152789	ENSG00000234545	FAM133B	-	family with sequence similarity 133 member B	protein-coding
chr18	13388851	13389222	+	6.5689	0.932893	5.45297	1.11785336332713e-18	1.54328881810795e-16	Intergenic	Intergenic	-3541	NM_001145006	4589	Hs.631946	NM_152291	ENSG00000171195	MUC7	MG2	mucin 7, secreted	protein-coding
chr4	2394373	2394836	+	6.94458	0	6.83328	1.44734884820529e-18	1.97897121360378e-16	intron (NM_152745, intron 2 of 2)	intron (NM_152745, intron 2 of 2)	160781	NM_152745	30010	Hs.487564	NM_152745	ENSG00000122584	NXPH1	NPH1|Nbla00697	neurexophilin 1	protein-coding
chr1	155041578	155042041	+	6.3171	2.02693	4.17799	1.55128993547837e-18	2.10088979833356e-16	Intergenic	MIR|SINE|MIR	-217648	NR_027755	283867	Hs.444774	NM_001101346	ENSG00000261742	LINC00922	-	long intergenic non-protein coding RNA 922	ncRNA
chr17	4721620	4721981	+	6.33952	1.86161	4.26789	1.72784866822504e-18	2.31792528888303e-16	Intergenic	Intergenic	-7071	NR_024259	728606	Hs.170599	NR_024259	ENSG00000265369	PCAT18	LINC01092	prostate cancer associated transcript 18	ncRNA
chr6	87918458	87918857	+	6.84444	3.61609	3.05062	1.78295971592193e-18	2.36950347293549e-16	intron (NM_001286446, intron 1 of 13)	intron (NM_001286446, intron 1 of 13)	10572	NM_001346032	9750	Hs.559459	NM_014722	ENSG00000111913	RIPOR2	C6orf32|DFNB104|DIFF40|DIFF48|FAM65B|MYONAP|PL48	RHO family interacting cell polarization regulator 2	protein-coding
chr7	133484232	133484379	+	6.35066	1.56212	4.68686	2.34994275315537e-18	3.09409129165457e-16	Intergenic	REP522|Satellite|telo	66131	NR_051997	100419868	Hs.741719	NR_051997		ZNF33BP1	-	zinc finger protein 33B pseudogene 1	pseudo
chr22	42615332	42615755	+	7.08615	4.78031	2.25642	2.41048750464563e-18	3.14469103817072e-16	Intergenic	Intergenic	-7462	NR_024423	255167	Hs.435515	NR_024423	ENSG00000250056	LINC01018	SRHC	long intergenic non-protein coding RNA 1018	ncRNA
chr12	122226083	122226322	+	7.37809	0	9.28954	2.79006568806212e-18	3.60679400765849e-16	intron (NR_146875, intron 19 of 20)	L1ME2|LINE|L1	145014	NM_182552	253769	Hs.131903	NM_182552	ENSG00000184465	WDR27	-	WD repeat domain 27	protein-coding
chr19	31783716	31783986	+	6.62752	0	5.90168	3.21267932373846e-18	4.1157027012217e-16	Intergenic	Intergenic	127473	NR_107032	102465867		NR_107032	ENSG00000273648	MIR8065	hsa-mir-8065	microRNA 8065	ncRNA
chr8	124637125	124638148	+	8.46732	6.81602	1.63877	3.31402384232182e-18	4.20762669980502e-16	promoter-TSS (NM_002319)	promoter-TSS (NM_002319)	75	NM_033506	26261	Hs.283764	NM_012172	ENSG00000106336	FBXO24	FBX24	F-box protein 24	protein-coding
chr8	65946049	65946592	+	6.93018	4.18483	2.72801	3.72172063812167e-18	4.68343959947701e-16	intron (NM_199355, intron 11 of 22)	intron (NM_199355, intron 11 of 22)	93331	NM_001326358	170692	Hs.188746	NM_139054	ENSG00000140873	ADAMTS18	ADAMTS21|KNO2|MMCAT	ADAM metallopeptidase with thrombospondin type 1 motif 18	protein-coding
chr7	132755382	132757323	+	8.5857	7.39771	1.16818	3.80433401859109e-18	4.74540611792678e-16	intron (NM_004356, intron 1 of 7)	L1ME2z|LINE|L1	-7995	NR_108080	101927682	Hs.675920	NR_108080	ENSG00000238184	CD81-AS1	-	CD81 antisense RNA 1	ncRNA
chr6	159820096	159820346	+	6.55161	0.232864	6.15488	4.77131527293036e-18	5.89983505922345e-16	intron (NM_004481, intron 1 of 15)	intron (NM_004481, intron 1 of 15)	20250	NM_004481	2590	Hs.743964	NM_004481	ENSG00000143641	GALNT2	GalNAc-T2	polypeptide N-acetylgalactosaminyltransferase 2	protein-coding
chr1	41321953	41322666	+	6.8092	3.88882	2.83261	7.49587684155661e-18	9.18891109370129e-16	intron (NM_021614, intron 3 of 7)	HAL1|LINE|L1	-25508	NR_103458	3781	Hs.98280	NM_021614	ENSG00000080709	KCNN2	KCa2.2|SK2|SKCA2|SKCa 2|hSK2	potassium calcium-activated channel subfamily N member 2	protein-coding
chr8	130673140	130673463	+	6.21944	1.50444	4.81377	8.8224223424793e-18	1.07226363854748e-15	exon (NM_001366401, exon 13 of 17)	exon (NM_001366401, exon 13 of 17)	-51470	NM_001286779	84253	Hs.29304	NM_032293	ENSG00000136895	GARNL3	bA356B19.1	GTPase activating Rap/RanGAP domain like 3	protein-coding
chr4	83112236	83112689	+	6.82068	4.37665	2.40078	9.65038324977816e-18	1.16295296450717e-15	Intergenic	THE1A-int|LTR|ERVL-MaLR	-383631	NR_110284	101927907	Hs.382185	NR_110284	ENSG00000234653	LOC101927907	-	uncharacterized LOC101927907	ncRNA
chr18	50281492	50281868	+	6.77463	4.18906	2.4774	1.53623324337466e-17	1.83573417821746e-15	intron (NM_133170, intron 28 of 31)	intron (NM_133170, intron 28 of 31)	-475496	NM_032221	84181	Hs.740645	NM_032221	ENSG00000124177	CHD6	CHD-6|CHD5|RIGB	chromodomain helicase DNA binding protein 6	protein-coding
chr11	92830617	92831287	+	6.59539	3.24013	3.13285	1.5952493267421e-17	1.89037045218939e-15	promoter-TSS (NM_001202423)	promoter-TSS (NM_001202423)	-17	NM_001105518	54823	Hs.134183	NM_017673	ENSG00000116668	SWT1	C1orf26|HsSwt1	SWT1 RNA endoribonuclease homolog	protein-coding
chr1	228141940	228143518	+	3.82093	7.47084	-3.65642	1.62780109050576e-17	1.91300260388363e-15	Intergenic	Intergenic	-3900	NM_031488	83746	Hs.517641	NM_031488	ENSG00000100395	L3MBTL2	H-l(3)mbt-l|L3MBT	L3MBTL histone methyl-lysine binding protein 2	protein-coding
chr5	139474988	139475647	+	7.05612	3.9946	2.95575	1.93862428821372e-17	2.25960962118025e-15	Intergenic	LTR33|LTR|ERVL	-3291	NM_001114753	2022	Hs.76753	NM_000118	ENSG00000106991	ENG	END|HHT1|ORW1	endoglin	protein-coding
chr15	95864508	95864836	+	6.06735	0.151799	5.53447	2.12556385871891e-17	2.45735919276284e-15	intron (NM_001316332, intron 4 of 12)	L2a|LINE|L2	12080	NM_002756	5606	Hs.514012	NM_002756	ENSG00000034152	MAP2K3	MAPKK3|MEK3|MKK3|PRKMK3|SAPKK-2|SAPKK2	mitogen-activated protein kinase kinase 3	protein-coding
chr2	1898931	1899946	+	6.59139	0	6.473	2.57740075250371e-17	2.95569666940345e-15	Intergenic	MER57A1|LTR|ERV1	-438393	NM_001024607	154907	Hs.276325	NM_001024607		C7orf66	-	chromosome 7 open reading frame 66	protein-coding
chr1	93591775	93592175	+	6.41764	0.666962	5.57761	3.62952916767115e-17	4.11786493022796e-15	intron (NM_000773, intron 2 of 8)	intron (NM_000773, intron 2 of 8)	1708	NM_000773	1571	Hs.12907	NM_000773	ENSG00000130649	CYP2E1	CPE1|CYP2E|P450-J|P450C2E	cytochrome P450 family 2 subfamily E member 1	protein-coding
chr11	95231184	95231587	+	6.55893	0	6.388	3.64874107741718e-17	4.11786493022796e-15	Intergenic	ERVL-B4-int|LTR|ERVL	213992	NR_003024	442720	Hs.530096	NR_003024	ENSG00000237064	EIF3IP1	RG208K23	eukaryotic translation initiation factor 3 subunit I pseudogene 1	pseudo
chr2	217248465	217248888	+	6.34174	1.75939	4.49898	4.26029217280301e-17	4.77018540923298e-15	Intergenic	Intergenic	-123910	NM_001319104	4978	Hs.4817	NM_002545	ENSG00000183715	OPCML	IGLON1|OBCAM|OPCM	opioid binding protein/cell adhesion molecule like	protein-coding
chr7	2040793	2042159	+	3.08219	7.43352	-4.07388	4.59009683775385e-17	5.0739846370075e-15	intron (NM_001363850, intron 3 of 17)	CpG	14126	NM_003119	6687	Hs.185597	NM_003119	ENSG00000197912	SPG7	CAR|CMAR|PGN|SPG5C	SPG7 matrix AAA peptidase subunit, paraplegin	protein-coding
chr9	127857778	127858462	+	6.42315	1.58977	4.6639	4.60298184369879e-17	5.0739846370075e-15	intron (NM_001271519, intron 1 of 28)	intron (NM_001271519, intron 1 of 28)	123749	NM_001271518	3778	Hs.144795	NM_002247	ENSG00000156113	KCNMA1	BKTM|CADEDS|KCa1.1|MaxiK|PNKD3|SAKCA|SLO|SLO-ALPHA|SLO1|bA205K10.1|hSlo|mSLO1	potassium calcium-activated channel subfamily M alpha 1	protein-coding
chr22	25735840	25737068	+	8.25393	3.06946	5.016	4.74546261684795e-17	5.19080603165983e-15	intron (NM_001300984, intron 20 of 22)	intron (NM_001300984, intron 20 of 22)	233657	NM_000275	4948	Hs.654411	NM_000275	ENSG00000104044	OCA2	BEY|BEY1|BEY2|BOCA|D15S12|EYCL|EYCL2|EYCL3|HCL3|P|PED|SHEP1	OCA2 melanosomal transmembrane protein	protein-coding
chr11	68938078	68938775	+	6.68303	0	6.47635	5.51499802668706e-17	5.98650930835801e-15	intron (NR_104175, intron 2 of 2)	intron (NR_104175, intron 2 of 2)	54635	NR_104175	400799	Hs.634884	NR_104175	ENSG00000228918	LINC01344	GS1-122H1.2	long intergenic non-protein coding RNA 1344	ncRNA
chr5	109921425	109922236	+	8.55733	7.25826	1.27548	5.77737558096659e-17	6.22380914858673e-15	intron (NM_178237, intron 10 of 17)	MIRc|SINE|MIR	30613	NM_018261	55763	Hs.269665	NM_018261	ENSG00000090989	EXOC1	BM-102|SEC3|SEC3L1|SEC3P	exocyst complex component 1	protein-coding
chr4	46372797	46373137	+	6.61833	1.78601	4.51078	7.46060675032532e-17	7.97667879621249e-15	Intergenic	MLT1H|LTR|ERVL-MaLR	122681	NM_001319075	10678	Hs.173203	NM_006577	ENSG00000170340	B3GNT2	3-Gn-T1|3-Gn-T2|B3GN-T2|B3GNT|B3GNT-2|B3GNT1|BETA3GNT|BGNT2|BGnT-2|beta-1|beta3Gn-T1|beta3Gn-T2	UDP-GlcNAc:betaGal beta-1,3-N-acetylglucosaminyltransferase 2	protein-coding
chr6	131368406	131368845	+	6.75082	2.6838	3.89862	8.55965703561971e-17	9.08345694376957e-15	intron (NM_015025, intron 14 of 24)	intron (NM_015025, intron 14 of 24)	-155303	NM_012293	7837	Hs.332197	NM_012293	ENSG00000130508	PXDN	ASGD7|COPOA|D2S448|D2S448E|MG50|PRG2|PXN|VPO	peroxidasin	protein-coding
chr19	46661225	46662007	+	6.43214	2.90319	3.39832	9.50871721436608e-17	1.00121521050038e-14	intron (NR_134257, intron 1 of 2)	intron (NR_134257, intron 1 of 2)	-36677	NR_131907	103021294		NR_131907	ENSG00000281376	ABALON	INXS	apoptotic BCL2L1-antisense long non-coding RNA	ncRNA
chr5	40378364	40379114	+	6.98759	4.5911	2.28739	9.57561664050992e-17	1.00121521050038e-14	Intergenic	Intergenic	-489222	NM_001350095	152330	Hs.298705	NM_175607	ENSG00000144619	CNTN4	AXCAM|BIG-2	contactin 4	protein-coding
chr4	25663810	25664528	+	7.38273	0	7.85949	9.76060450545736e-17	1.01310800049346e-14	intron (NR_110580, intron 2 of 4)	intron (NR_110580, intron 2 of 4)	22021	NR_110580	102723818	Hs.128107	NR_110580		LINC01248	-	long intergenic non-protein coding RNA 1248	ncRNA
chr11	12149687	12150107	+	6.51772	2.75914	3.59373	1.01787909385037e-16	1.04885802279364e-14	promoter-TSS (NM_004193)	promoter-TSS (NM_004193)	-184	NM_001199379	8729	Hs.290243	NM_004193	ENSG00000107862	GBF1	ARF1GEF	golgi brefeldin A resistant guanine nucleotide exchange factor 1	protein-coding
chr11	128066503	128066750	+	6.46658	0	6.34955	1.05857255365807e-16	1.08294256928186e-14	intron (NM_001293, intron 1 of 6)	AluJb|SINE|Alu	2855	NM_001311200	1207	Hs.430733	NM_001293	ENSG00000074201	CLNS1A	CLCI|CLNS1B|ICln	chloride nucleotide-sensitive channel 1A	protein-coding
chr9	111984716	111985496	+	6.91564	4.40005	2.50453	1.15425339319113e-16	1.17239166079842e-14	Intergenic	Intergenic	-182248	NM_001352885	100505989	Hs.328236	NM_001352885	ENSG00000248771	SMIM31	LINC01207	small integral membrane protein 31	protein-coding
chr1	37188921	37189604	+	7.29149	4.80797	2.36222	1.20532714799206e-16	1.21558525137923e-14	intron (NM_001281774, intron 12 of 23)	intron (NM_001281774, intron 12 of 23)	-55684	NR_024594	100131496	Hs.662547	NR_024594	ENSG00000267882	LOC100131496	-	uncharacterized LOC100131496	ncRNA
chr16	57643852	57644166	+	6.60821	3.54741	3.01502	1.23189536841924e-16	1.23363043231843e-14	Intergenic	LTR12C|LTR|ERV1	16181	NM_003107	6659	Hs.643910	NM_003107	ENSG00000124766	SOX4	EVI16	SRY-box transcription factor 4	protein-coding
chr15	58551118	58551679	+	6.93967	0	8.83764	1.30889462428861e-16	1.296349737251e-14	Intergenic	MLT1K|LTR|ERVL-MaLR	19784	NM_152316	120534	Hs.502208	NM_152316	ENSG00000152219	ARL14EP	ARF7EP|C11orf46|dJ299F11.1	ADP ribosylation factor like GTPase 14 effector protein	protein-coding
chr11	127073775	127074967	+	7.08142	4.82759	2.19856	1.31275922759595e-16	1.296349737251e-14	Intergenic	REP522|Satellite|telo	68567	NR_051997	100419868	Hs.741719	NR_051997		ZNF33BP1	-	zinc finger protein 33B pseudogene 1	pseudo
chr20	57838282	57839090	+	7.4453	0	8.50793	1.43297605616233e-16	1.40530479438816e-14	Intergenic	L1PA8A|LINE|L1	-454181	NR_146652	105374057	Hs.518179	NR_146652	ENSG00000241213	LINC02024	-	long intergenic non-protein coding RNA 2024	ncRNA
chr16	21359286	21360479	+	8.06256	6.74586	1.31011	1.80562431096095e-16	1.75862860971676e-14	promoter-TSS (NM_001284501)	promoter-TSS (NM_001284501)	-124	NM_080861	90864	Hs.592080	NM_080861	ENSG00000162032	SPSB3	C16orf31|SSB3	splA/ryanodine receptor domain and SOCS box containing 3	protein-coding
chr16	65793851	65794094	+	6.35332	0	6.20133	1.82142198025227e-16	1.76194697681546e-14	Intergenic	Intergenic	-3481	NM_001142473	9214	Hs.58831	NM_005449	ENSG00000162894	FCMR	FAIM3|TOSO	Fc fragment of IgM receptor	protein-coding
chr17	21300005	21300302	+	6.07954	0	5.26061	2.32048790479549e-16	2.22954986528324e-14	intron (NM_001318372, intron 2 of 4)	intron (NM_001318372, intron 2 of 4)	32409	NR_046637	100874087	Hs.606903	NR_046637	ENSG00000233840	PCDH9-AS4	-	PCDH9 antisense RNA 4	ncRNA
chr20	4840495	4841549	+	4.97947	7.57929	-2.4971	2.69586879872645e-16	2.57283586026108e-14	intron (NM_148894, intron 2 of 25)	intron (NM_148894, intron 2 of 25)	10168	NM_148894	259282	Hs.744935	NM_148894	ENSG00000038219	BOD1L1	BOD1L|FAM44A	biorientation of chromosomes in cell division 1 like 1	protein-coding
chr16	28541655	28543508	+	2.57635	7.35654	-4.41776	2.72020774439701e-16	2.57875694168837e-14	Intergenic	LTR3|LTR|ERVK	-53578	NR_034018	100130700	Hs.97712	NR_034018		TP53TG3HP	-	TP53 target 3 family member H, pseudogene	pseudo
chr2	76308335	76308950	+	5.90095	1.46247	4.27589	3.14067730288214e-16	2.95764445344265e-14	Intergenic	MER4-int|LTR|ERV1	238845	NR_040075	100287225	Hs.448920	NR_040074	ENSG00000227115	LINC01630	-	long intergenic non-protein coding RNA 1630	ncRNA
chr15	63860044	63860858	+	3.86304	7.29289	-3.33434	3.33873087320645e-16	3.1234705932234e-14	intron (NM_003061, intron 2 of 36)	intron (NM_003061, intron 2 of 36)	21817	NM_003061	6585	Hs.632082	NM_003061	ENSG00000187122	SLIT1	MEGF4|SLIL1|SLIT-1|SLIT3	slit guidance ligand 1	protein-coding
chr9	6412626	6413134	+	7.04673	4.20228	2.85202	4.40161581338589e-16	4.0909135206763e-14	Intergenic	Intergenic	-290977	NR_135069	101929011	Hs.733911	NR_135069	ENSG00000237937	LINC02702	-	long intergenic non-protein coding RNA 2702	ncRNA
chr11	119694330	119694834	+	5.99434	0.774454	5.04516	5.35856668284784e-16	4.94797520974651e-14	3' UTR (NM_017514, exon 33 of 33)	3' UTR (NM_017514, exon 33 of 33)	3568	NM_006014	8270	Hs.444619	NM_006014	ENSG00000196976	LAGE3	CVG5|DXS9879E|DXS9951E|ESO3|GAMOS2|ITBA2|Pcc1	L antigen family member 3	protein-coding
chr1	115098895	115099783	+	7.50759	5.14257	2.2614	6.17320803262353e-16	5.66342053057462e-14	Intergenic	Intergenic	74364	NM_001199633	64078	Hs.535966	NM_022127	ENSG00000197506	SLC28A3	CNT3	solute carrier family 28 member 3	protein-coding
chr16	65867674	65867961	+	6.81298	0	8.67626	7.80951041612789e-16	7.11866911008581e-14	Intergenic	Intergenic	-91007	NM_001867	1350	Hs.430075	NM_001867	ENSG00000127184	COX7C	-	cytochrome c oxidase subunit 7C	protein-coding
chr11	39967769	39968481	+	6.48112	2.22714	4.20639	8.14400743891677e-16	7.37629208798704e-14	Intergenic	Intergenic	-76247	NR_134995	105370068	Hs.524845	NR_134995		LOC105370068	-	uncharacterized LOC105370068	ncRNA
chr1	21292790	21294985	+	2.16131	7.39469	-4.80325	8.3413294901291e-16	7.50719654111619e-14	Intergenic	Intergenic	18924	NR_106957	102465665		NR_106957	ENSG00000284402	MIR7107	hsa-mir-7107	microRNA 7107	ncRNA
chr15	99279185	99279528	+	6.46123	3.46715	2.96238	8.4446183060552e-16	7.55171022309348e-14	promoter-TSS (NM_001146156)	promoter-TSS (NM_001146156)	-768	NM_001146156	2932	Hs.445733	NM_002093	ENSG00000082701	GSK3B	-	glycogen synthase kinase 3 beta	protein-coding
chr2	139031444	139032239	+	7.42216	5.39356	2.00573	8.49700165748915e-16	7.55171022309348e-14	Intergenic	Intergenic	-75191	NM_001080826	157285	Hs.583863	NM_001080826	ENSG00000275342	PRAG1	NACK|PEAK2|PRAGMIN|SGK223	PEAK1 related, kinase-activating pseudokinase 1	protein-coding
chr3	129440180	129440566	+	6.75808	0	8.643	9.33060492897718e-16	8.24106845279848e-14	intron (NM_001286446, intron 1 of 13)	intron (NM_001286446, intron 1 of 13)	-13902	NM_001286447	9750	Hs.559459	NM_014722	ENSG00000111913	RIPOR2	C6orf32|DFNB104|DIFF40|DIFF48|FAM65B|MYONAP|PL48	RHO family interacting cell polarization regulator 2	protein-coding
chr21	22438562	22439166	+	7.46636	4.6938	2.62957	1.04429630403075e-15	9.16660089093658e-14	intron (NR_045090, intron 4 of 6)	intron (NR_045090, intron 4 of 6)	11670	NM_001243892	7165	Hs.473296	NM_003288	ENSG00000101150	TPD52L2	D54|TPD54	TPD52 like 2	protein-coding
chr10	63629327	63630557	+	7.50547	5.49343	1.96398	1.36764098398377e-15	1.19311992590486e-13	Intergenic	MER52D|LTR|ERV1	463018	NR_104452	221322	Hs.121396	NM_152730	ENSG00000146350	TBC1D32	BROMI|C6orf170|C6orf171	TBC1 domain family member 32	protein-coding
chr6	6407148	6407728	+	7.04637	4.60787	2.42866	1.45512979865186e-15	1.26170400834326e-13	Intergenic	LTR18B|LTR|ERVL	118507	NR_003558	441818	Hs.549773	NR_003558	ENSG00000260389	WBP11P1	HsT3017	WW domain binding protein 11 pseudogene 1	pseudo
chrX	47193467	47193716	+	6.09907	1.05486	4.84488	1.69764679644297e-15	1.46306287547994e-13	Intergenic	Intergenic	-3850	NR_134462	105375773	Hs.445172	NR_134462		LOC105375773	-	uncharacterized LOC105375773	ncRNA
chr7	74225462	74225794	+	5.94005	0.668307	5.01689	1.78812966546854e-15	1.53175926764835e-13	intron (NR_126452, intron 3 of 3)	intron (NR_126452, intron 3 of 3)	6861	NR_033987	400087	Hs.524846	NR_033987	ENSG00000256597	LINC02393	-	long intergenic non-protein coding RNA 2393	ncRNA
chr1_KI270713v1_random	21683	22159	+	6.87225	3.96132	2.91895	1.93149278289858e-15	1.64466032172562e-13	Intergenic	Intergenic	298775	NR_136322	105373394	Hs.742693	NR_136322		LOC105373394	-	uncharacterized LOC105373394	ncRNA
chr17	34370484	34371832	+	7.16978	4.66133	2.40815	2.04085672882611e-15	1.72743944547067e-13	intron (NM_001320598, intron 2 of 17)	HAL1M8|LINE|L1	13658	NM_001320600	80321	Hs.531962	NM_024491	ENSG00000114107	CEP70	BITE	centrosomal protein 70	protein-coding
chr2	181305799	181306013	+	6.64441	0	8.52522	2.30011057683692e-15	1.93535931376456e-13	intron (NR_034081, intron 1 of 4)	intron (NR_034081, intron 1 of 4)	-74511	NM_001553	3490	Hs.479808	NM_001553	ENSG00000163453	IGFBP7	AGM|FSTL2|IBP-7|IGFBP-7|IGFBP-7v|IGFBPRP1|MAC25|PSF|RAMSVPS|TAF	insulin like growth factor binding protein 7	protein-coding
chr21	38984332	38985905	+	7.59227	5.73849	1.80517	2.53732654335305e-15	2.12239902626355e-13	intron (NM_033225, intron 54 of 69)	intron (NM_033225, intron 54 of 69)	-251017	NR_125426	101927815	Hs.571467	NR_125423	ENSG00000254319	LOC101927815	-	uncharacterized LOC101927815	ncRNA
chr5	28547515	28547998	+	6.66993	0	6.75166	2.68934842340687e-15	2.2364055310436e-13	intron (NM_001303109, intron 4 of 9)	HY3|scRNA|scRNA	12292	NM_001303109	59349	Hs.706793	NM_021633	ENSG00000117153	KLHL12	C3IP1|DKIR	kelch like family member 12	protein-coding
chr19	45016156	45017160	+	7.31437	5.51992	1.75573	2.7100676235169e-15	2.24053265153548e-13	exon (NM_001102562, exon 4 of 4)	exon (NM_001102562, exon 4 of 4)	112187	NM_001102562	441061	Hs.662216	NM_001102562	ENSG00000183654	MARCH11	MARCH-XI|RNF226	membrane associated ring-CH-type finger 11	protein-coding
chr15	67783048	67785418	+	8.99562	8.13635	0.859852	2.73150534461427e-15	2.24520265898352e-13	intron (NM_173683, intron 2 of 2)	intron (NM_173683, intron 2 of 2)	58952	NR_125432	101929229	Hs.129800	NR_125432		LOC101929229	-	uncharacterized LOC101929229	ncRNA
chr2	210181616	210182057	+	6.34115	2.16138	4.11834	2.82711336692817e-15	2.31043402745509e-13	intron (NM_001031855, intron 3 of 10)	intron (NM_001031855, intron 3 of 10)	7367	NM_001289109	79836	Hs.144266	NM_024778	ENSG00000175556	LONRF3	RNF127	LON peptidase N-terminal domain and ring finger 3	protein-coding
chr17	34365486	34365689	+	5.96368	1.3715	4.4347	2.87144372162268e-15	2.3332531269414e-13	Intergenic	Intergenic	-281976	NR_134265	105374698	Hs.124461	NR_134265	ENSG00000249785	LINC02103	-	long intergenic non-protein coding RNA 2103	ncRNA
chr19	8268820	8269861	+	7.89085	6.35973	1.52061	2.930760168352e-15	2.35872540471151e-13	Intergenic	Intergenic	-3780	NM_005650	6942	Hs.475018	NM_005650	ENSG00000100207	TCF20	AR1|DDVIBA|SPBP|TCF-20	transcription factor 20	protein-coding
chr15	33016500	33016886	+	6.00246	1.10751	4.68858	2.93596622105441e-15	2.35872540471151e-13	promoter-TSS (NM_001366284)	promoter-TSS (NM_001366284)	-82	NM_001256488	2804	Hs.213389	NM_004487	ENSG00000173230	GOLGB1	GCP|GCP372|GOLIM1	golgin B1	protein-coding
chr4	157121507	157121695	+	6.39987	0	6.51972	2.97925809063527e-15	2.3800589915075e-13	exon (NM_005664, exon 1 of 1)	exon (NM_005664, exon 1 of 1)	745	NM_005664	7681	Hs.72964	NM_005664	ENSG00000179455	MKRN3	CPPB2|D15S9|RNF63|ZFP127|ZNF127	makorin ring finger protein 3	protein-coding
chr16	35560475	35561059	+	5.906	0.147947	5.79803	3.60519062193608e-15	2.86401176781738e-13	3' UTR (NM_007255, exon 6 of 6)	3' UTR (NM_007255, exon 6 of 6)	9971	NM_007255	11285	Hs.455109	NM_007255	ENSG00000027847	B4GALT7	EDSP1|EDSSLA|EDSSPD1|XGALT1|XGPT|XGPT1	beta-1,4-galactosyltransferase 7	protein-coding
chr1	158203794	158204336	+	6.55713	0	6.72546	3.79737130098351e-15	2.99992332777697e-13	intron (NM_020894, intron 7 of 13)	intron (NM_020894, intron 7 of 13)	18210	NM_001317935	57654	Hs.380475	NM_020894	ENSG00000163945	UVSSA	KIAA1530|UVSS3	UV stimulated scaffold protein A	protein-coding
chr17	82490076	82490934	+	7.79377	6.05078	1.71524	4.02419492887213e-15	3.16154982809733e-13	Intergenic	Intergenic	-53914	NR_024423	255167	Hs.435515	NR_024423	ENSG00000250056	LINC01018	SRHC	long intergenic non-protein coding RNA 1018	ncRNA
chr12	115380505	115380918	+	6.62189	0	8.4753	5.69694546522227e-15	4.4511299184319e-13	Intergenic	Intergenic	-20651	NR_104164	400644	Hs.514732	NR_104164	ENSG00000266554	LINC01443	-	long intergenic non-protein coding RNA 1443	ncRNA
chr1	21865643	21866534	+	7.52594	5.69199	1.80249	6.33939993029463e-15	4.92602551960599e-13	promoter-TSS (NM_177951)	promoter-TSS (NM_177951)	-130	NM_177951	5494	Hs.130036	NM_021003	ENSG00000100614	PPM1A	PP2C-ALPHA|PP2CA|PP2Calpha	protein phosphatase, Mg2+/Mn2+ dependent 1A	protein-coding
chr16	77723189	77723508	+	5.77463	0.565015	4.76647	6.82415419332724e-15	5.27388438201703e-13	Intergenic	Intergenic	263186	NR_158193	105369212		NR_158193		LOC105369212	-	uncharacterized LOC105369212	ncRNA
chr19	38374495	38374939	+	6.42864	2.84395	3.32877	6.86360190201532e-15	5.27569832684637e-13	promoter-TSS (NR_034091)	promoter-TSS (NR_034091)	-8	NR_034091	100129046	Hs.729244	NR_034091		LOC100129046	-	uncharacterized LOC100129046	ncRNA
chr19	50712730	50713461	+	7.73076	5.85785	1.82032	7.11590337013961e-15	5.44022289910673e-13	intron (NM_001363734, intron 1 of 10)	intron (NM_001363734, intron 1 of 10)	6766	NM_001363734	171023	Hs.374043	NM_015338	ENSG00000171456	ASXL1	BOPS|MDS	ASXL transcriptional regulator 1	protein-coding
chr13	109818640	109819074	+	6.47678	0	6.56773	7.55807367895631e-15	5.74736939651116e-13	Intergenic	HERV1_LTRa|LTR|ERV1	-39899	NM_015052	23072	Hs.164453	NM_015052	ENSG00000002746	HECW1	NEDL1	HECT, C2 and WW domain containing E3 ubiquitin protein ligase 1	protein-coding
chr10	77109499	77109993	+	6.0395	1.55663	4.04769	8.00537995985392e-15	6.05513313984695e-13	Intergenic	Intergenic	232437	NR_028351	401172	Hs.376760	NM_001001702	ENSG00000250490	LINC02145	-	long intergenic non-protein coding RNA 2145	ncRNA
chrX	57951419	57952624	+	9.07463	7.95848	1.10119	8.35438054402988e-15	6.2856767902701e-13	Intergenic	Intergenic	-39639	NM_015196	23240	Hs.732450	NM_015196	ENSG00000121210	TMEM131L	KIAA0922	transmembrane 131 like	protein-coding
chr1	25774769	25775753	+	5.2338	7.61109	-2.29698	8.51459513072129e-15	6.37250225046615e-13	Intergenic	Intergenic	20984	NM_009587	3965	Hs.81337	NM_002308	ENSG00000168961	LGALS9	HUAT|LGALS9A	galectin 9	protein-coding
chr12	32558826	32559311	+	6.58196	4.04314	2.39492	8.57014854282349e-15	6.38049802507592e-13	Intergenic	Intergenic	245305	NR_002763	29034	Hs.658398	NR_002763	ENSG00000280837	CPS1-IT1	CPS1-IT|CPS1IT|CPS1IT1|PRO0132	CPS1 intronic transcript 1	ncRNA
chr2	62338080	62338315	+	6.38403	1.05977	5.252	8.72340524915859e-15	6.46077201265808e-13	intron (NM_004598, intron 2 of 10)	intron (NM_004598, intron 2 of 10)	131255	NM_004598	6695	Hs.596136	NM_004598	ENSG00000152377	SPOCK1	SPOCK|TESTICAN|TIC1	SPARC (osteonectin), cwcv and kazal like domains proteoglycan 1	protein-coding
chr19	55407942	55408374	+	6.83769	0	7.30963	9.15058443788996e-15	6.74203682418628e-13	intron (NM_001318204, intron 1 of 7)	intron (NM_001318204, intron 1 of 7)	139752	NM_004560	4920	Hs.98255	NM_004560	ENSG00000169071	ROR2	BDB|BDB1|NTRKR2	receptor tyrosine kinase like orphan receptor 2	protein-coding
chr3	138578046	138578484	+	5.89447	0	5.78873	9.30349539771688e-15	6.81936621420278e-13	Intergenic	Intergenic	23930	NM_001319145	912	Hs.1799	NM_001766	ENSG00000158473	CD1D	CD1A|R3|R3G1	CD1d molecule	protein-coding
chr17	78323557	78324986	+	7.60938	5.06052	2.42765	1.00193413578415e-14	7.30641200556445e-13	Intergenic	Intergenic	406952	NR_110138	102578074		NR_110138	ENSG00000280719	PCAT5	LINC01452|TPCAT-10-36067	prostate cancer associated transcript 5	ncRNA
chr8	10898866	10899257	+	6.18613	0	6.02923	1.18272199265881e-14	8.58076874265729e-13	Intergenic	MLT1J2|LTR|ERVL-MaLR	361727	NR_110155	101928767	Hs.536380	NR_110155		LINC02328	-	long intergenic non-protein coding RNA 2328	ncRNA
chr16	21540807	21541530	+	4.67714	7.28759	-2.52541	1.36744010342083e-14	9.87055749778897e-13	Intergenic	Intergenic	-56424	NR_161333	339862	Hs.652981	NR_046199		LOC339862	-	uncharacterized LOC339862	ncRNA
chrX	6738963	6739294	+	7.05285	0	8.05883	1.39678133343491e-14	1.00314295764871e-12	promoter-TSS (NM_018248)	promoter-TSS (NM_018248)	-812	NM_018248	55247	Hs.405467	NM_018248	ENSG00000109674	NEIL3	FGP2|FPG2|NEI3|ZGRF3|hFPG2|hNEI3	nei like DNA glycosylase 3	protein-coding
chr8	135725547	135726443	+	6.26431	0	8.17276	1.44948715627778e-14	1.03576418905879e-12	Intergenic	L1M2c|LINE|L1	-208187	NR_002438	594840	Hs.626298	NR_002438	ENSG00000248492	ZFAT-AS1	NCRNA00070|SAS-ZFAT|ZFAT-AS|ZFATAS	ZFAT antisense RNA 1	ncRNA
chr12	6193752	6194680	+	5.99301	7.85695	-1.79628	1.58776224605716e-14	1.12889895694664e-12	Intergenic	Intergenic	-69411	NM_001350095	152330	Hs.298705	NM_175607	ENSG00000144619	CNTN4	AXCAM|BIG-2	contactin 4	protein-coding
chr12	6851321	6852559	+	8.12506	6.40842	1.64295	1.71894249817647e-14	1.21551101647287e-12	Intergenic	Intergenic	-6862	NR_148971	2261	Hs.1420	NM_000142	ENSG00000068078	FGFR3	ACH|CD333|CEK2|HSFGFR3EX|JTK4	fibroblast growth factor receptor 3	protein-coding
chr18	49053059	49053773	+	7.14266	4.93852	2.08724	1.72667528359718e-14	1.21551101647287e-12	intron (NM_012125, intron 2 of 2)	L1PA11|LINE|L1	-8499	NM_020371	57099	Hs.555966	NM_020371	ENSG00000169857	AVEN	PDCD12	apoptosis and caspase activation inhibitor	protein-coding
chr6	13299073	13300268	+	8.2752	6.88893	1.37033	1.80883673369157e-14	1.26707676616227e-12	intron (NM_152770, intron 4 of 5)	MER102c|DNA|hAT-Charlie	-154950	NM_001201	651	Hs.387411	NM_001201	ENSG00000152785	BMP3	BMP-3A	bone morphogenetic protein 3	protein-coding
chr11	30045726	30046313	+	6.17129	0.291274	5.38166	1.86858045290706e-14	1.30251049217345e-12	intron (NM_001277115, intron 55 of 81)	intron (NM_001277115, intron 55 of 81)	178440	NM_001127370	55536	Hs.744069	NM_018719	ENSG00000164649	CDCA7L	JPO2|R1|RAM2	cell division cycle associated 7 like	protein-coding
chr11	35145343	35145691	+	5.99774	2.08434	3.85445	1.98970433742215e-14	1.37728821824785e-12	Intergenic	MER65A|LTR|ERV1	-2380	NM_001764	910	Hs.1310	NM_001764	ENSG00000158485	CD1B	CD1|CD1A|R1	CD1b molecule	protein-coding
chr16	23518351	23519464	+	7.1584	5.38845	1.70802	1.99522765793992e-14	1.37728821824785e-12	Intergenic	Intergenic	-22465	NR_160030	101929447		NR_160030		IATPR	TCONS_00018476|linc-ITGB1	ITGB1 adjacent tumor promoting lncRNA	ncRNA
chr7	100586226	100586616	+	6.66743	0	7.18864	2.01043969916072e-14	1.38108466290171e-12	intron (NM_178150, intron 2 of 20)	intron (NM_178150, intron 2 of 20)	10008	NM_032807	84893	Hs.498543	NM_032807	ENSG00000134452	FBH1	FBXO18|Fbx18|hFBH1	F-box DNA helicase 1	protein-coding
chr16	74565448	74565636	+	5.68633	0.834825	4.26395	2.14632343229675e-14	1.4673422695798e-12	Intergenic	Intergenic	-32350	NM_002372	4124	Hs.432822	NM_002372	ENSG00000112893	MAN2A1	AMan II|GOLIM7|MANA2|MANII	mannosidase alpha class 2A member 1	protein-coding
chr1	82395567	82395766	+	5.9936	1.47219	4.39771	2.15834699228636e-14	1.46850211628287e-12	intron (NR_026922, intron 10 of 17)	intron (NR_026922, intron 10 of 17)	-12210	NM_001258305	90557	Hs.351461	NM_138770	ENSG00000163040	CCDC74A	-	coiled-coil domain containing 74A	protein-coding
chr8	10927341	10927700	+	6.51256	0	6.65596	2.23623945696435e-14	1.51425357514443e-12	TTS (NM_012309)	TTS (NM_012309)	68844	NM_005231	2017	Hs.596164	NM_005231	ENSG00000085733	CTTN	EMS1	cortactin	protein-coding
chr8	60792060	60793528	+	7.80823	6.33362	1.45178	2.3918649431734e-14	1.61195826975951e-12	Intergenic	Tigger1|DNA|TcMar-Tigger	-12022	NM_001350868	23161	Hs.487648	NM_015132	ENSG00000071189	SNX13	RGS-PX1	sorting nexin 13	protein-coding
chr6	21609615	21610515	+	6.27933	0	8.15928	2.62756190151414e-14	1.76244953960052e-12	Intergenic	HERVL18-int|LTR|ERVL	-29073	NM_002233	3739	Hs.592002	NM_002233	ENSG00000182255	KCNA4	HBK4|HK1|HPCN2|HUKII|KCNA4L|KCNA8|KV1.4|MCIDDS|PCN2	potassium voltage-gated channel subfamily A member 4	protein-coding
chr20	48153665	48153802	+	6.00642	0.774454	5.0071	3.12039409595091e-14	2.08319267814188e-12	Intergenic	Intergenic	-142181	NR_146647	105369564	Hs.591937	NR_146647	ENSG00000272575	LINC02098	-	long intergenic non-protein coding RNA 2098	ncRNA
chr18	32668929	32669498	+	6.00906	0.151799	5.41462	3.18569480424387e-14	2.11684953814709e-12	Intergenic	Intergenic	144560	NM_144575	92291	Hs.660911	NM_144575	ENSG00000162949	CAPN13	-	calpain 13	protein-coding
chr12	121425344	121425660	+	5.97392	0	5.84214	3.30378118249458e-14	2.18510550767781e-12	Intergenic	Intergenic	-55372	NR_136629	55617	Hs.348297	NM_017714	ENSG00000089123	TASP1	C20orf13|dJ585I14.2	taspase 1	protein-coding
chr16	48431605	48433817	+	4.35862	7.1783	-2.69219	3.33255989477658e-14	2.19393526406125e-12	intron (NM_052896, intron 2 of 69)	ERVL-B4-int|LTR|ERVL	113969	NM_001281956	114784	Hs.656915	NM_052896	ENSG00000121904	CSMD2	dJ1007G16.1|dJ1007G16.2|dJ947L8.1	CUB and Sushi multiple domains 2	protein-coding
chr5	103693597	103693873	+	6.59988	2.45306	4.15585	3.53087263067372e-14	2.31377920775025e-12	Intergenic	Intergenic	-225841	NM_201598	196483	Hs.406461	NM_201400	ENSG00000118894	EEF2KMT	EFM3|FAM86A|SB153|eEF2-KMT	eukaryotic elongation factor 2 lysine methyltransferase	protein-coding
chr1	156338466	156338829	+	6.17011	2.74844	3.31806	3.88606450298363e-14	2.53485491891868e-12	intron (NM_001167880, intron 5 of 5)	MER20|DNA|hAT-Charlie	44626	NM_022126	64077	Hs.527748	NM_022126	ENSG00000107902	LHPP	HDHD2B	phospholysine phosphohistidine inorganic pyrophosphate phosphatase	protein-coding
chr11	64917300	64917544	+	6.43465	3.9757	2.37928	4.62614257609515e-14	3.0038240836563e-12	intron (NM_001178135, intron 1 of 3)	LTR7|LTR|ERV1	-36378	NM_001320750	412	Hs.522578	NM_000351	ENSG00000101846	STS	ARSC|ARSC1|ASC|ES|SSDD|XLI	steroid sulfatase	protein-coding
chrX	78650973	78651483	+	6.00774	1.6794	4.03015	5.01824338608647e-14	3.24361004318862e-12	Intergenic	Intergenic	-187614	NR_027755	283867	Hs.444774	NM_001101346	ENSG00000261742	LINC00922	-	long intergenic non-protein coding RNA 922	ncRNA
chr14	77039752	77040759	+	6.78562	4.24599	2.39291	5.87600153619166e-14	3.78084804726902e-12	Intergenic	Intergenic	63304	NR_046820	100874281		NR_046820		NTM-IT	NTM-IT3	NTM intronic transcript	ncRNA
chr7	109745851	109746297	+	5.99434	0.0597691	5.80549	5.93679806486914e-14	3.80275984155131e-12	promoter-TSS (NR_133915)	promoter-TSS (NR_133915)	-124	NM_001256826	54623	Hs.466714	NM_019088	ENSG00000006712	PAF1	F23149_1|PD2	PAF1 homolog, Paf1/RNA polymerase II complex component	protein-coding
chr17	43361041	43361246	+	6.35908	0	8.18531	6.50700546511648e-14	4.14931021138817e-12	Intergenic	MER92-int|LTR|ERV1	17574	NM_182895	91179	Hs.474251	NM_153334	ENSG00000244486	SCARF2	NSR1|SREC-II|SREC2|SRECRP-1|VDEGS	scavenger receptor class F member 2	protein-coding
chr3	2029264	2029507	+	5.74045	0	5.64746	6.60964156710366e-14	4.19594210197384e-12	Intergenic	Intergenic	-166275	NR_046901	100873924	Hs.645593	NR_046901	ENSG00000257551	HLX-AS1	-	HLX antisense RNA 1	ncRNA
chr18	63895152	63895457	+	5.96292	1.26414	4.36295	6.93477245429782e-14	4.38277619111622e-12	Intergenic	MER41B|LTR|ERV1	-73110	NR_037195	646324	Hs.655713	NR_037195	ENSG00000235770	LINC00607	-	long intergenic non-protein coding RNA 607	ncRNA
chr3	17905995	17906232	+	5.91744	0.562123	5.11505	7.27520092508892e-14	4.57758217498958e-12	Intergenic	Intergenic	-49301	NR_104294	100422212	Hs.556898	NR_104294		LOC100422212	-	eukaryotic translation initiation factor 3 subunit J pseudogene	pseudo
chr8	28044595	28044871	+	6.40088	0	8.20508	7.36131698932654e-14	4.61136244882041e-12	Intergenic	Intergenic	566415	NM_001042478	55966	Hs.12473	NM_018836	ENSG00000196581	AJAP1	MOT8|SHREW-1|SHREW1	adherens junctions associated protein 1	protein-coding
chr11	114340338	114341552	+	8.54217	7.40599	1.10125	7.48428013477096e-14	4.66782734721241e-12	intron (NM_020341, intron 8 of 10)	LTR16C|LTR|ERVL	-36992	NR_109957	101929329	Hs.589878	NR_109957	ENSG00000225988	LAMP5-AS1	-	LAMP5 antisense RNA 1	ncRNA
chr19	58381212	58381425	+	5.83091	0.969127	4.52734	7.64125191284283e-14	4.74491712666485e-12	intron (NM_173808, intron 2 of 6)	intron (NM_173808, intron 2 of 6)	-44808	NR_046218	100852409	Hs.681780	NR_046218	ENSG00000228853	NEGR1-IT1	-	NEGR1 intronic transcript 1	ncRNA
chr18	26710530	26710842	+	6.51442	0	7.0064	8.16453180510395e-14	5.04781053341644e-12	intron (NR_135237, intron 2 of 10)	L1MA4A|LINE|L1	218996	NR_135237	730100	Hs.640140	NR_135237	ENSG00000231918	LOC730100	-	uncharacterized LOC730100	ncRNA
chr3	1609495	1609801	+	6.02436	0	5.89979	9.15398647380271e-14	5.63505141374349e-12	intron (NR_027264, intron 1 of 26)	MER57B2|LTR|ERV1	41580	NM_001145666	2734	Hs.109731	NM_012201	ENSG00000090863	GLG1	CFR-1|ESL-1|MG-160|MG160	golgi glycoprotein 1	protein-coding
chr7	155298584	155299258	+	6.67963	4.34101	2.24558	9.31829249634787e-14	5.71147065939943e-12	3' UTR (NM_001077196, exon 17 of 17)	3' UTR (NM_001077196, exon 17 of 17)	-7693	NM_152275	92104	Hs.128384	NM_152275	ENSG00000197557	TTC30A	IFT70A|TTC30B	tetratricopeptide repeat domain 30A	protein-coding
chr5	139388427	139389057	+	6.60162	4.06348	2.40832	9.95809814250596e-14	6.07743157023325e-12	TTS (NR_036168)	TTS (NR_036168)	649	NR_036168	100423025		NR_036168	ENSG00000264757	MIR3198-1	MIR3198|mir-3198-1	microRNA 3198-1	ncRNA
chr6	86477526	86478049	+	6.36905	0	8.17762	1.03185727055869e-13	6.27051725954896e-12	Intergenic	Intergenic	76587	NR_120451	101927637	Hs.170413	NR_120451	ENSG00000256022	LINC02411	-	long intergenic non-protein coding RNA 2411	ncRNA
chr3	188974957	188975128	+	5.93928	1.22942	4.41769	1.06869391904945e-13	6.46673511867368e-12	Intergenic	Intergenic	-85322	NM_001128432	57733	Hs.653107	NM_020973	ENSG00000249948	GBA3	CBG|CBGL1|GLUC|KLRP	glucosylceramidase beta 3 (gene/pseudogene)	protein-coding
chr1	230957080	230959198	+	4.0277	7.12669	-3.0001	1.08744936230944e-13	6.54182162278369e-12	exon (NM_002180, exon 14 of 15)	exon (NM_002180, exon 14 of 15)	34363	NM_002180	3508	Hs.503048	NM_002180	ENSG00000132740	IGHMBP2	CATF1|CMT2S|HCSA|HMN6|SMARD1|SMUBP2|ZFAND7	immunoglobulin mu DNA binding protein 2	protein-coding
chr4	173251983	173252803	+	8.14373	6.88261	1.22862	1.09030360379728e-13	6.54182162278369e-12	Intergenic	Intergenic	138788	NR_126001	102724661	Hs.146628	NR_126001		LINC01645	-	long intergenic non-protein coding RNA 1645	ncRNA
chr12	122003961	122005340	+	8.13778	6.7977	1.33075	1.23671213404434e-13	7.33967585951395e-12	intron (NM_032189, intron 28 of 28)	intron (NM_032189, intron 28 of 28)	91098	NR_034002	100289410	Hs.667436	NR_034002		MCF2L-AS1	-	MCF2L antisense RNA 1	ncRNA
chr5	101869091	101869253	+	6.21131	1.33609	4.51534	1.24195139172477e-13	7.33967585951395e-12	Intergenic	MER66C|LTR|ERV1	-30847	NM_001199786	2280	Hs.471933	NM_000801	ENSG00000088832	FKBP1A	FKBP-12|FKBP-1A|FKBP1|FKBP12|PKC12|PKCI2|PPIASE	FKBP prolyl isomerase 1A	protein-coding
chr14	91367333	91367928	+	6.29372	3.02305	3.31034	1.24229869575273e-13	7.33967585951395e-12	exon (NM_014510, exon 6 of 20)	exon (NM_014510, exon 6 of 20)	212330	NM_014510	27445	Hs.12376	NM_014510	ENSG00000186472	PCLO	ACZ|PCH3	piccolo presynaptic cytomatrix protein	protein-coding
chr19	31784714	31785028	+	6.32677	0	8.13669	1.24392537422142e-13	7.33967585951395e-12	intron (NR_132749, intron 3 of 17)	intron (NR_132749, intron 3 of 17)	262841	NR_132749	26059	Hs.476389	NM_015576	ENSG00000187672	ERC2	CAST|CAST1|ELKSL|SPBC110|Spc110	ELKS/RAB6-interacting/CAST family member 2	protein-coding
chr6	157563501	157564632	+	6.91103	4.82686	2.04984	1.34230792049165e-13	7.88744571462451e-12	intron (NM_001145399, intron 1 of 6)	intron (NM_001145399, intron 1 of 6)	-1635	NM_001584	744	Hs.289795	NM_001584	ENSG00000066382	MPPED2	239FB|C11orf8	metallophosphoesterase domain containing 2	protein-coding
chr19	6227536	6228344	+	6.35966	0	8.15994	1.35103599942808e-13	7.90606251517173e-12	intron (NM_032463, intron 13 of 13)	intron (NM_032463, intron 13 of 13)	15568	NM_032464	7462	Hs.741249	NM_014146	ENSG00000086730	LAT2	HSPC046|LAB|NTAL|WBSCR15|WBSCR5|WSCR5	linker for activation of T cells family member 2	protein-coding
chr4	80875687	80875948	+	5.78168	0	5.44907	1.37308285960104e-13	8.00214682931424e-12	intron (NM_014689, intron 1 of 55)	AmnSINE1|SINE|5S-Deu-L2	1950	NR_039641	100616207		NR_039641	ENSG00000263828	MIR4439	-	microRNA 4439	ncRNA
chr12	132064098	132065980	+	2.89828	7.07869	-3.8475	1.41439897720286e-13	8.20928712482642e-12	Intergenic	L1ME1|LINE|L1	-1109452	NR_108092	101928656	Hs.508131	NR_108092	ENSG00000251504	LINC01099	-	long intergenic non-protein coding RNA 1099	ncRNA
chr22	20835940	20836919	+	8.04962	6.84603	1.17817	1.50011156603199e-13	8.67137661340443e-12	Intergenic	L1M4b|LINE|L1	-456225	NR_146652	105374057	Hs.518179	NR_146652	ENSG00000241213	LINC02024	-	long intergenic non-protein coding RNA 2024	ncRNA
chr17	27651905	27652233	+	5.98558	0.140628	5.2401	1.51101520567343e-13	8.69904300594178e-12	TTS (NM_138565)	TTS (NM_138565)	38686	NM_005231	2017	Hs.596164	NM_005231	ENSG00000085733	CTTN	EMS1	cortactin	protein-coding
chr3	118145021	118145423	+	6.05321	0	6.17473	1.59676375195795e-13	9.15563731969437e-12	promoter-TSS (NM_001134875)	promoter-TSS (NM_001134875)	-293	NM_001367178	283643	Hs.720306	NM_173608	ENSG00000185347	TEDC1	C14orf80	tubulin epsilon and delta complex 1	protein-coding
chr10	70576018	70576592	+	6.13992	2.43225	3.61501	1.66225585852197e-13	9.49288285469174e-12	Intergenic	Intergenic	103865	NM_020805	57565	Hs.446164	NM_020805	ENSG00000197705	KLHL14	-	kelch like family member 14	protein-coding
chr2	88858226	88858418	+	5.88508	0	5.57334	1.97002350021161e-13	1.12054936692036e-11	Intergenic	Intergenic	192691	NR_037440	100500882		NR_037440	ENSG00000264139	MIR3667	-	microRNA 3667	ncRNA
chr16	85027797	85029252	+	2.77135	6.95898	-4.16304	2.02197931995365e-13	1.14551975815701e-11	Intergenic	L1MD2|LINE|L1	-112483	NR_105042	102546228	Hs.582529	NR_105042	ENSG00000248107	LINC02039	-	long intergenic non-protein coding RNA 2039	ncRNA
chr10	2885552	2886563	+	6.59451	3.9566	2.56596	2.03100952529797e-13	1.14606966070386e-11	Intergenic	Intergenic	-167414	NR_108097	102216342	Hs.563409	NR_108096	ENSG00000226673	LINC01108	LncRNA-ES1	long intergenic non-protein coding RNA 1108	ncRNA
chr21	42460203	42461466	+	8.06464	6.84256	1.20956	2.41226818087981e-13	1.35399244113135e-11	Intergenic	G-rich|Low_complexity|Low_complexity	32104	NM_015484	25949	Hs.20013	NM_015484	ENSG00000117614	SYF2	CBPIN|NTC31|P29|fSAP29	SYF2 pre-mRNA splicing factor	protein-coding
chr7	71900412	71901020	+	7.61333	5.36865	2.13001	2.41852376967203e-13	1.35399244113135e-11	TTS (NM_001304388)	TTS (NM_001304388)	7536	NR_145479	100996738		NR_145479		HERC2P11	-	hect domain and RLD 2 pseudogene 11	pseudo
chr10	23871291	23871425	+	6.1054	0	7.95728	2.55843127783345e-13	1.42658718716542e-11	intron (NM_006056, intron 2 of 2)	intron (NM_006056, intron 2 of 2)	3364	NM_006056	10316	Hs.471619	NM_006056	ENSG00000171596	NMUR1	(FM-3)|FM-3|FM3|GPC-R|GPR66|NMU1R	neuromedin U receptor 1	protein-coding
chr17	64058292	64059714	+	8.1863	7.05355	1.11168	2.56825822724576e-13	1.42658718716542e-11	Intergenic	(GCTGG)n|Simple_repeat|Simple_repeat	-246341	NR_126401	104355285	Hs.123483	NR_126401	ENSG00000251398	LINC01256	TCONS_l2_00021715	long intergenic non-protein coding RNA 1256	ncRNA
chr12	90253721	90254033	+	6.62361	3.36086	3.24155	2.68596587012132e-13	1.48616477327335e-11	intron (NM_139057, intron 3 of 21)	intron (NM_139057, intron 3 of 21)	34217	NM_139057	170691	Hs.513200	NM_139057	ENSG00000140470	ADAMTS17	WMS4	ADAM metallopeptidase with thrombospondin type 1 motif 17	protein-coding
chr1	3629560	3631800	+	5.07828	7.48961	-2.28509	2.78377330481246e-13	1.53431226335013e-11	non-coding (NR_132101, exon 1 of 2)	non-coding (NR_132101, exon 1 of 2)	119	NR_132101	101929769	Hs.518527	NR_132101	ENSG00000232065	LINC01063	-	long intergenic non-protein coding RNA 1063	ncRNA
chr4	70426742	70427258	+	5.77308	0	5.99284	2.91080886545918e-13	1.5981352149355e-11	exon (NM_005909, exon 5 of 7)	exon (NM_005909, exon 5 of 7)	15910	NM_001324255	4131	Hs.335079	NM_005909	ENSG00000131711	MAP1B	FUTSCH|MAP5|PPP1R102	microtubule associated protein 1B	protein-coding
chr1	61776123	61776673	+	7.29918	5.25881	2.00807	3.18633252567096e-13	1.74267878904004e-11	intron (NM_001243660, intron 1 of 3)	intron (NM_001243660, intron 1 of 3)	895	NM_001105663	283927	Hs.282665	NM_001105663	ENSG00000140876	NUDT7	-	nudix hydrolase 7	protein-coding
chr14	101851272	101852204	+	2.97106	6.94264	-3.96274	3.21110046560843e-13	1.74949611574528e-11	intron (NR_110817, intron 2 of 3)	intron (NR_110817, intron 2 of 3)	97351	NR_110817	101928135	Hs.550715	NR_110817		LOC101928135	-	uncharacterized LOC101928135	ncRNA
chr4	179017149	179017547	+	6.10717	0.225964	5.20087	3.62384482620644e-13	1.96683486368914e-11	intron (NM_001172411, intron 4 of 7)	intron (NM_001172411, intron 4 of 7)	28365	NM_001172412	81839	Hs.515130	NM_138959	ENSG00000173218	VANGL1	KITENIN|LPP2|STB2|STBM2	VANGL planar cell polarity protein 1	protein-coding
chr22	17763383	17763824	+	5.56801	0.50369	5.15818	3.75972261080648e-13	2.0328234040178e-11	Intergenic	Intergenic	-9187	NM_007150	7739	Hs.16622	NM_007150	ENSG00000147394	ZNF185	SCELL	zinc finger protein 185 with LIM domain	protein-coding
chr20	9388067	9388976	+	3.92957	7.11562	-3.00242	3.88916233900689e-13	2.09484425987417e-11	promoter-TSS (NM_001363108)	promoter-TSS (NM_001363108)	49	NM_001363109	79842	Hs.147554	NM_024784	ENSG00000185670	ZBTB3	-	zinc finger and BTB domain containing 3	protein-coding
chr10	102245274	102245425	+	5.61882	0.140628	4.91044	3.98836462728482e-13	2.14017150943359e-11	Intergenic	Intergenic	-463522	NR_120343	101928869	Hs.585699	NR_120343	ENSG00000228740	GABRG3-AS1	-	GABRG3 antisense RNA 1	ncRNA
chr9	84266190	84266499	+	5.95046	0	5.84267	4.01514984668008e-13	2.14644476766131e-11	Intergenic	Intergenic	244467	NR_103810	100506622	Hs.255773	NR_103810	ENSG00000276476	LINC00540	-	long intergenic non-protein coding RNA 540	ncRNA
chr7	44096894	44098082	+	7.76121	6.39926	1.31251	4.51099133815653e-13	2.40248302728786e-11	intron (NR_163253, intron 3 of 10)	MLT1G3|LTR|ERVL-MaLR	-176894	NR_120666	101929590	Hs.733268	NR_120666	ENSG00000225738	NRG3-AS1	C10orf100|Em:AC010157.1	NRG3 antisense RNA 1	ncRNA
chr5	111703354	111703957	+	7.09059	5.27267	1.77881	4.87784602422053e-13	2.58817053971701e-11	Intergenic	Intergenic	-34117	NR_133642	105373877		NR_133642		DIRC3-AS1	-	DIRC3 antisense RNA 1	ncRNA
chr15	34047590	34047806	+	6.05449	0	5.4463	5.04566633995763e-13	2.66497345625849e-11	Intergenic	Intergenic	-3210	NM_001198541	51752	Hs.666524	NM_016442	ENSG00000164307	ERAP1	A-LAP|ALAP|APPILS|ARTS-1|ARTS1|ERAAP|ERAAP1|PILS-AP|PILSAP	endoplasmic reticulum aminopeptidase 1	protein-coding
chr5	151771551	151771909	+	5.93513	0	7.80479	5.06007618276929e-13	2.66497345625849e-11	intron (NM_032880, intron 2 of 9)	intron (NM_032880, intron 2 of 9)	180986	NM_032880	84966	Hs.212511	NM_032880	ENSG00000117154	IGSF21	-	immunoglobin superfamily member 21	protein-coding
chr1	5220598	5221262	+	7.76182	2.52604	4.95368	5.44109443943952e-13	2.85506874276125e-11	intron (NM_018702, intron 1 of 9)	intron (NM_018702, intron 1 of 9)	-37333	NR_033387	642394	Hs.568831	NM_001098830	ENSG00000205696	ADARB2-AS1	C10orf109|NCRNA00168	ADARB2 antisense RNA 1	ncRNA
chr7	22445133	22445827	+	7.07695	4.64073	2.35961	5.88162139152523e-13	3.0748770657165e-11	intron (NM_004356, intron 2 of 7)	intron (NM_004356, intron 2 of 7)	-6791	NM_001297659	10078	Hs.523424	NM_005706	ENSG00000184281	TSSC4	-	tumor suppressing subtransferable candidate 4	protein-coding
chr11	70469725	70470613	+	7.4919	5.98571	1.45896	6.63885285504291e-13	3.4580398387806e-11	intron (NM_003255, intron 1 of 4)	intron (NM_003255, intron 1 of 4)	23470	NM_001243540	100653515	Hs.734636	NM_001243540	ENSG00000178404	CEP295NL	DDC8|KIAA1731NL	CEP295 N-terminal like	protein-coding
chr22	42881886	42883023	+	3.70056	6.96881	-3.09162	7.6524949313478e-13	3.9714772964878e-11	Intergenic	Intergenic	-25904	NM_022138	64094	Hs.487200	NM_022138	ENSG00000112562	SMOC2	DTDP1|MST117|MSTP117|MSTP140|SMAP2|bA270C4A.1|bA37D8.1|dJ421D16.1	SPARC related modular calcium binding 2	protein-coding
chr1	244050126	244052545	+	4.43214	7.18312	-2.66924	8.51214262713359e-13	4.40155156937599e-11	intron (NM_033225, intron 43 of 69)	intron (NM_033225, intron 43 of 69)	-381023	NR_125426	101927815	Hs.571467	NR_125423	ENSG00000254319	LOC101927815	-	uncharacterized LOC101927815	ncRNA
chr5	2009311	2009591	+	6.04866	0.294762	5.03246	8.57557714387947e-13	4.41828648499877e-11	intron (NM_001999, intron 64 of 64)	intron (NM_001999, intron 64 of 64)	176092	NR_046207	6558	Hs.162585	NM_001046	ENSG00000064651	SLC12A2	BSC|BSC2|NKCC1|PPP1R141	solute carrier family 12 member 2	protein-coding
chr3	88058630	88059115	+	5.76599	1.29805	4.11022	8.74696385190182e-13	4.4903186272218e-11	intron (NM_022068, intron 28 of 51)	L2c|LINE|L2	14232	NR_106846	102466735		NR_106846	ENSG00000274838	MIR6788	hsa-mir-6788	microRNA 6788	ncRNA
chr15	27574672	27574974	+	6.10909	0	7.89311	9.32961294874129e-13	4.77219770255759e-11	Intergenic	Intergenic	280748	NM_001130984	8291	Hs.252180	NM_003494	ENSG00000135636	DYSF	FER1L1|LGMD2B|LGMDR2|MMD1	dysferlin	protein-coding
chr5	157485348	157487797	+	7.86615	8.81414	-0.944518	9.51835743337875e-13	4.85129185314143e-11	intron (NM_033225, intron 26 of 69)	intron (NM_033225, intron 26 of 69)	-519305	NR_125426	101927815	Hs.571467	NR_125423	ENSG00000254319	LOC101927815	-	uncharacterized LOC101927815	ncRNA
chr3	138418698	138418968	+	6.07884	0	7.86685	9.9333047598566e-13	5.04469977447003e-11	Intergenic	Intergenic	-485466	NR_149107	105376606	Hs.577275	NR_149106	ENSG00000255117	LINC02546	-	long intergenic non-protein coding RNA 2546	ncRNA
chr19	49388097	49388388	+	6.07633	0	7.86368	1.11809086531948e-12	5.65809683446371e-11	Intergenic	L1MB2|LINE|L1	-1231649	NM_006773	8886	Hs.744922	NM_006773	ENSG00000088205	DDX18	Has1|MrDb	DEAD-box helicase 18	protein-coding
chr1	158333624	158334003	+	6.23781	0	6.72759	1.15375338264047e-12	5.81786280182533e-11	3' UTR (NM_022817, exon 23 of 23)	3' UTR (NM_022817, exon 23 of 23)	-5470	NM_018645	55502	Hs.42949	NM_018645	ENSG00000144485	HES6	C-HAIRY1|HES-6|bHLHb41|bHLHc23	hes family bHLH transcription factor 6	protein-coding
chr9	33297379	33298085	+	7.65788	6.16009	1.47149	1.15888958280955e-12	5.82311302740346e-11	Intergenic	Intergenic	128977	NR_038445	283585	Hs.381998	NR_038445	ENSG00000258804	LINC01148	-	long intergenic non-protein coding RNA 1148	ncRNA
chr7	158706425	158707403	+	4.5708	7.34062	-2.62369	1.16859224444448e-12	5.85119074507062e-11	promoter-TSS (NM_001349309)	promoter-TSS (NM_001349309)	105	NM_005336	3069	Hs.471851	NM_005336	ENSG00000115677	HDLBP	HBP|PRO2900|VGL	high density lipoprotein binding protein	protein-coding
chr19	47262442	47262920	+	6.49311	3.67623	2.79746	1.21611695658768e-12	6.06778355181642e-11	promoter-TSS (NM_001199158)	promoter-TSS (NM_001199158)	-216	NM_007067	11143	Hs.21907	NM_007067	ENSG00000136504	KAT7	HBO1|HBOA|MYST2|ZC2HC7	lysine acetyltransferase 7	protein-coding
chr1	42240579	42241610	+	2.89828	6.88752	-3.67255	1.26265330637544e-12	6.27794755827230e-11	Intergenic	Intergenic	-20250	NR_110694	101927411	Hs.515337	NR_110694	ENSG00000267204	LINC01782	-	long intergenic non-protein coding RNA 1782	ncRNA
chr12	127559560	127559942	+	6.04151	0.225964	5.14523	1.28496291645579e-12	6.36661068710845e-11	Intergenic	Intergenic	-5720	NM_002799	5695	Hs.213470	NM_002799	ENSG00000136930	PSMB7	Z	proteasome subunit beta 7	protein-coding
chr9	110156682	110157150	+	6.33263	0	7.36869	1.37650784183563e-12	6.79650746906341e-11	Intergenic	Intergenic	-2521	NM_000956	5732	Hs.2090	NM_000956	ENSG00000125384	PTGER2	EP2	prostaglandin E receptor 2	protein-coding
chr7	55073702	55074773	+	7.09404	4.91781	2.09081	1.52775656002772e-12	7.51719663792187e-11	Intergenic	Intergenic	-58670	NM_001281493	2956	Hs.445052	NM_000179	ENSG00000116062	MSH6	GTBP|GTMBP|HNPCC5|HSAP|p160	mutS homolog 6	protein-coding
chr1	151292457	151293379	+	7.58354	5.83769	1.66009	1.54945117198874e-12	7.59765367782067e-11	Intergenic	Intergenic	-507520	NR_147074	103283057	Hs.551280	NR_147074	ENSG00000230817	LINC01362	-	long intergenic non-protein coding RNA 1362	ncRNA
chr1	113812412	113812923	+	5.79109	0	7.65773	1.5810212577188e-12	7.72581521813103e-11	intron (NM_181482, intron 3 of 5)	intron (NM_181482, intron 3 of 5)	38447	NR_040031	100288122	Hs.646264	NR_040031	ENSG00000267690	LDLRAD4-AS1	-	LDLRAD4 antisense RNA 1	ncRNA
chr1	228154549	228155323	+	2.52481	7.01033	-4.21501	1.61600135967353e-12	7.86970525156081e-11	intron (NM_001122823, intron 9 of 11)	intron (NM_001122823, intron 9 of 11)	3106	NR_106937	102465528		NR_106937	ENSG00000273932	MIR6877	hsa-mir-6877	microRNA 6877	ncRNA
chr18	13922902	13923826	+	3.84214	7.01713	-3.10431	1.69963403046033e-12	8.24873580653446e-11	Intergenic	MIRb|SINE|MIR	-101692	NR_109962	101928435	Hs.385528	NR_109962	ENSG00000232837	LINC01700	-	long intergenic non-protein coding RNA 1700	ncRNA
chr16	89522406	89522705	+	6.42765	0	6.83676	1.81263717785969e-12	8.76724512556624e-11	intron (NM_013359, intron 3 of 5)	intron (NM_013359, intron 3 of 5)	11669	NM_013359	7638	Hs.631598	NM_013359	ENSG00000159905	ZNF221	-	zinc finger protein 221	protein-coding
chr15	93289958	93290291	+	6.25989	3.46772	2.71711	1.90205538656158e-12	9.15752049270623e-11	intron (NM_001164475, intron 1 of 9)	intron (NM_001164475, intron 1 of 9)	-4011	NM_001008487	54946	Hs.573007	NM_017836	ENSG00000114544	SLC41A3	SLC41A1-L2	solute carrier family 41 member 3	protein-coding
chr15	67080511	67081494	+	7.16295	5.14657	1.94626	1.90620679735657e-12	9.15752049270623e-11	promoter-TSS (NR_040584)	promoter-TSS (NR_040584)	81	NR_040584	442582	Hs.632310	NM_001025202		STAG3L2	STAG3L1|STAG3L2P|STAG3L3	stromal antigen 3-like 2 (pseudogene)	pseudo
chr10	77513934	77514352	+	5.83918	0	7.67157	2.01427289077052e-12	9.64409444671948e-11	Intergenic	Intergenic	-68984	NR_110118	101927215	Hs.650700	NR_110118	ENSG00000224957	LINC01266	-	long intergenic non-protein coding RNA 1266	ncRNA
chr6	2931368	2932458	+	4.10978	7.10205	-2.83487	2.14155602310043e-12	1.02191029021772e-10	Intergenic	Intergenic	687089	NR_109825	441094	Hs.457407	NR_015369	ENSG00000237187	NR2F1-AS1	-	NR2F1 antisense RNA 1	ncRNA
chr2	76415658	76416055	+	5.80499	0.791307	4.81659	2.37540075382042e-12	1.12970564278683e-10	Intergenic	Intergenic	-184439	NR_125428	101927915	Hs.695851	NR_125428		LOC101927915	-	uncharacterized LOC101927915	ncRNA
chr20	43710143	43711681	+	2.71355	7.00081	-4.17415	2.52928494339548e-12	1.19888106316946e-10	intron (NM_001354451, intron 1 of 25)	MER52A|LTR|ERV1	27331	NM_001354460	57282	Hs.333958	NM_022058	ENSG00000144290	SLC4A10	NBCn2|NCBE	solute carrier family 4 member 10	protein-coding
chr2	149894784	149895035	+	5.93867	3.2529	2.5968	2.59679770515843e-12	1.22679280290209e-10	promoter-TSS (NM_018130)	promoter-TSS (NM_018130)	-477	NM_018130	55164	Hs.606584	NM_018130	ENSG00000144736	SHQ1	GRIM-1|Shq1p	SHQ1, H/ACA ribonucleoprotein assembly factor	protein-coding
chr3	16247558	16248099	+	6.03361	0.0597691	5.73788	2.62317607440551e-12	1.23515111847836e-10	Intergenic	Intergenic	-164806	NR_147184	105374394	Hs.570782	NR_147183	ENSG00000248685	LINC02484	-	long intergenic non-protein coding RNA 2484	ncRNA
chr2	136135983	136136902	+	7.22405	5.45722	1.72608	2.64454385500039e-12	1.23797369020088e-10	Intergenic	LTR33|LTR|ERVL	-77494	NR_145737	109616983		NR_145737		SNORD3F	-	small nucleolar RNA, C/D box 3F	snoRNA
chr1	1815889	1816808	+	2.16131	6.9401	-4.34826	2.6465822912874e-12	1.23797369020088e-10	TTS (NM_001271856)	TTS (NM_001271856)	5372	NM_001271856	160622	Hs.407202	NM_181711	ENSG00000161835	GRASP	TAMALIN	general receptor for phosphoinositides 1 associated scaffold protein	protein-coding
chr14	80959360	80960443	+	7.60715	6.25758	1.3154	2.80452176884769e-12	1.30755080501686e-10	intron (NR_145493, intron 12 of 12)	intron (NR_145493, intron 12 of 12)	-31641	NR_109931	101928796	Hs.130919	NR_109931		LOC101928796	-	uncharacterized LOC101928796	ncRNA
chr11	57547960	57548425	+	6.96572	4.83863	2.05456	3.87802555838379e-12	1.80214128889599e-10	Intergenic	Intergenic	-165690	NM_001076682	4684	Hs.503878	NM_000615	ENSG00000149294	NCAM1	CD56|MSK39|NCAM	neural cell adhesion molecule 1	protein-coding
chr21	39004442	39004606	+	6.06228	1.80971	3.92186	3.97569895164878e-12	1.84151267402103e-10	Intergenic	Intergenic	-1930	NM_001001552	93273	Hs.655520	NM_001001552	ENSG00000186007	LEMD1	CT50|LEMP-1	LEM domain containing 1	protein-coding
chr3	14278992	14279591	+	6.35436	0	6.7492	3.98972059098254e-12	1.84200736375882e-10	Intergenic	Intergenic	-21713	NM_001300801	57605	Hs.272759	NM_020845	ENSG00000090975	PITPNM2	NIR-3|NIR3|RDGB2|RDGBA2	phosphatidylinositol transfer protein membrane associated 2	protein-coding
chr19	3494388	3494825	+	6.36378	0	7.34981	4.15273966284464e-12	1.91106660212462e-10	Intergenic	Intergenic	114990	NR_130782	101928327	Hs.350698	NR_130782	ENSG00000223874	LINC01921	-	long intergenic non-protein coding RNA 1921	ncRNA
chr20	47262687	47262952	+	5.87482	0	5.75684	4.3885623964912e-12	2.01307604122919e-10	TTS (NM_001037126)	TTS (NM_001037126)	193424	NR_106749	102465139		NR_106749	ENSG00000276137	MIR6133	hsa-mir-6133	microRNA 6133	ncRNA
chr1	182259338	182259755	+	5.55803	0	7.45018	4.58779253121886e-12	2.09769806411358e-10	Intergenic	MER112|DNA|hAT-Charlie	149940	NR_110775	101927350	Hs.572523	NR_110775	ENSG00000260913	LINC01254	-	long intergenic non-protein coding RNA 1254	ncRNA
chr10	43408627	43409291	+	5.58246	1.57047	4.05823	4.65590313004258e-12	2.12201738811556e-10	Intergenic	Intergenic	10376	NM_172241	64693	Hs.406709	NM_022663	ENSG00000212710	CTAGE1	CT21.1|CT21.2|CTAGE|CTAGE-1|CTAGE-2	cutaneous T cell lymphoma-associated antigen 1	protein-coding
chr6	159106441	159108110	+	8.09263	6.9363	1.12055	4.74408604508088e-12	2.15530043326039e-10	intron (NM_139057, intron 18 of 21)	intron (NM_139057, intron 18 of 21)	203854	NR_135737	400464	Hs.187134	NM_001013670	ENSG00000259363	LOC400464	-	ubiquitin conjugating enzyme E2 Q2 pseudogene	pseudo
chr5	138178686	138178966	+	5.59676	0	7.47086	4.8436931305731e-12	2.19354510562897e-10	Intergenic	Intergenic	-129637	NM_007043	11103	Hs.645517	NM_007043	ENSG00000111615	KRR1	HRB2|RIP-1	KRR1 small subunit processome component homolog	protein-coding
chr12	122646891	122647243	+	6.23267	3.66335	2.44563	4.89019148336181e-12	2.20757215534619e-10	intron (NM_001277313, intron 6 of 20)	LTR52|LTR|ERVL	51399	NM_001103184	342184	Hs.657649	NM_198500	ENSG00000248905	FMN1	FMN|LD	formin 1	protein-coding
chr4	164571721	164572179	+	5.70707	0	5.90162	4.96222315615858e-12	2.23300042027136e-10	Intergenic	Intergenic	-570013	NR_110284	101927907	Hs.382185	NR_110284	ENSG00000234653	LOC101927907	-	uncharacterized LOC101927907	ncRNA
chr6	36765998	36766871	+	6.87297	4.75895	2.04745	5.0590971812197e-12	2.26941204785313e-10	intron (NM_199355, intron 3 of 22)	MER44A|DNA|TcMar-Tigger	26202	NM_001326358	170692	Hs.188746	NM_139054	ENSG00000140873	ADAMTS18	ADAMTS21|KNO2|MMCAT	ADAM metallopeptidase with thrombospondin type 1 motif 18	protein-coding
chr9	91842474	91843403	+	4.11468	6.85632	-2.64948	5.2639030694089e-12	2.35385854235832e-10	Intergenic	LTR49-int|LTR|ERV1	-231232	NM_001300741	83594	Hs.434289	NM_031438	ENSG00000112874	NUDT12	-	nudix hydrolase 12	protein-coding
chr3	77179812	77180159	+	5.58246	0	7.45014	5.84696377065125e-12	2.60638949274799e-10	promoter-TSS (NM_001098206)	promoter-TSS (NM_001098206)	64	NM_001098205	3185	Hs.808	NM_004966	ENSG00000169813	HNRNPF	HNRPF|OK/SW-cl.23|mcs94-1	heterogeneous nuclear ribonucleoprotein F	protein-coding
chr16	89525212	89525887	+	7.1944	4.01668	3.14437	6.01557094164995e-12	2.6731693371957e-10	Intergenic	Intergenic	-7512	NM_001098844	653567	Hs.564139	NM_001013629	ENSG00000148483	TMEM236	FAM23A|FAM23B|bA162I21.2|bA16O1.2	transmembrane protein 236	protein-coding
chr5	1997600	1998150	+	6.96058	4.90658	1.96659	6.14095696205859e-12	2.72038654207081e-10	Intergenic	Intergenic	1151111	NR_108020	102557615		NR_108020	ENSG00000254130	LINC01947	CTB-7E3.1	long intergenic non-protein coding RNA 1947	ncRNA
chr11	268800	269679	+	6.57297	3.83963	2.54635	6.44193277821538e-12	2.8401718350096e-10	intron (NM_001114175, intron 2 of 8)	intron (NM_001114175, intron 2 of 8)	16439	NM_001114175	2555	Hs.48372	NM_000807	ENSG00000151834	GABRA2	-	gamma-aminobutyric acid type A receptor alpha2 subunit	protein-coding
chr14	101876114	101876984	+	7.79708	6.56738	1.2159	6.45130451974755e-12	2.8401718350096e-10	Intergenic	Intergenic	-63012	NM_057162	56062	Hs.49075	NM_019117	ENSG00000102271	KLHL4	DKELCHL|KHL4	kelch like family member 4	protein-coding
chr1	230363728	230364157	+	6.67076	3.56531	2.90487	6.54201607076277e-12	2.87121816439033e-10	intron (NM_181523, intron 2 of 15)	intron (NM_181523, intron 2 of 15)	24492	NM_181523	5295	Hs.132225	NM_181504	ENSG00000145675	PIK3R1	AGM7|GRB1|IMD36|p85|p85-ALPHA	phosphoinositide-3-kinase regulatory subunit 1	protein-coding
chr6	42010111	42011208	+	7.60075	6.17043	1.4054	6.8542828346417e-12	2.99901236641861e-10	Intergenic	MER57B1|LTR|ERV1	-13313	NR_161333	339862	Hs.652981	NR_046199		LOC339862	-	uncharacterized LOC339862	ncRNA
chrX	7083780	7084328	+	6.65728	4.12814	2.47561	7.66405149285595e-12	3.34303104995128e-10	Intergenic	MER58C|DNA|hAT-Charlie	-33338	NM_003015	6425	Hs.279565	NM_003015	ENSG00000120057	SFRP5	SARP3	secreted frizzled related protein 5	protein-coding
chr5	14560000	14560484	+	6.25421	3.08389	3.02849	7.69772255099905e-12	3.34744999006748e-10	Intergenic	LTR13|LTR|ERVK	-433740	NR_110595	101927186	Hs.723269	NR_110595		ADGRL3-AS1	LPHN3-AS1	adhesion G protein-coupled receptor L3 antisense RNA 1	ncRNA
chr3	17949103	17949350	+	5.46753	0.293019	4.58802	8.17384569810279e-12	3.54366115326286e-10	exon (NM_030665, exon 3 of 6)	exon (NM_030665, exon 3 of 6)	15891	NR_106835	102465466		NR_106835	ENSG00000274111	MIR6777	hsa-mir-6777	microRNA 6777	ncRNA
chr1	7092815	7093260	+	5.9526	1.75876	4.0977	8.93597655453872e-12	3.862297465214e-10	Intergenic	Intergenic	12147	NR_149044	401176	Hs.369777	NR_149044		LOC401176	-	uncharacterized LOC401176	ncRNA
chr21	46393967	46395145	+	2.45598	6.86325	-4.08433	9.2942566178277e-12	4.00497966986394e-10	intron (NM_203285, intron 1 of 7)	intron (NM_203285, intron 1 of 7)	34762	NM_203286	5818	Hs.334846	NM_002855	ENSG00000110400	NECTIN1	CD111|CLPED1|ED4|HIgR|HV1S|HVEC|OFC7|PRR|PRR1|PVRL1|PVRR|PVRR1|SK-12|nectin-1	nectin cell adhesion molecule 1	protein-coding
chr2	45729974	45730212	+	5.66194	2.08434	3.50819	9.98260429876331e-12	4.28859918816962e-10	Intergenic	Intergenic	421102	NM_001099293	285643	Hs.567824	NM_001099293	ENSG00000226650	KIF4B	-	kinesin family member 4B	protein-coding
chr5	137367997	137368193	+	5.65428	0	7.47552	1.00300502149073e-11	4.29600343542116e-10	Intergenic	Intergenic	-128693	NM_153442	2849	Hs.12751	NM_153442	ENSG00000154478	GPR26	-	G protein-coupled receptor 26	protein-coding
chr6	11730472	11731227	+	8.38016	7.42848	0.94093	1.08980747409292e-11	4.65377245693732e-10	Intergenic	Intergenic	219166	NM_000633	596	Hs.150749	NM_000633	ENSG00000171791	BCL2	Bcl-2|PPP1R50	BCL2 apoptosis regulator	protein-coding
chr15	58463902	58464523	+	6.77187	4.66211	2.01901	1.14230359835402e-11	4.86334046963897e-10	Intergenic	Intergenic	-164731	NM_001168344	6239	Hs.298248	NM_002955	ENSG00000124782	RREB1	FINB|HNT|LZ321|RREB-1|Zep-1	ras responsive element binding protein 1	protein-coding
chr7	101124695	101124998	+	6.27824	2.97938	3.16988	1.15067953421266e-11	4.88437700791165e-10	exon (NM_001143687, exon 7 of 16)	exon (NM_001143687, exon 7 of 16)	7990	NM_152494	149095	Hs.567717	NM_152494	ENSG00000163357	DCST1	-	DC-STAMP domain containing 1	protein-coding
chr6	169556948	169557157	+	5.8241	0	7.57477	1.23598370166872e-11	5.23085959456224e-10	intron (NM_001102562, intron 3 of 3)	intron (NM_001102562, intron 3 of 3)	96598	NM_001102562	441061	Hs.662216	NM_001102562	ENSG00000183654	MARCH11	MARCH-XI|RNF226	membrane associated ring-CH-type finger 11	protein-coding
chr16	68074484	68075303	+	6.48786	4.528	1.89936	1.29723196633318e-11	5.47377998850379e-10	Intergenic	L2|LINE|L2	-11194	NR_034144	284034	Hs.376614	NR_034144	ENSG00000179136	LINC00670	-	long intergenic non-protein coding RNA 670	ncRNA
chr13	67023198	67023397	+	5.7332	0	7.50758	1.36647572366569e-11	5.74890082559946e-10	promoter-TSS (NM_025190)	promoter-TSS (NM_025190)	-8	NM_025190	57730	Hs.532921	NM_020970	ENSG00000196912	ANKRD36B	KIAA1641	ankyrin repeat domain 36B	protein-coding
chr18	77081334	77081728	+	6.13322	3.3478	2.65634	1.54578564248621e-11	6.48409198706605e-10	Intergenic	Intergenic	-73895	NM_001350095	152330	Hs.298705	NM_175607	ENSG00000144619	CNTN4	AXCAM|BIG-2	contactin 4	protein-coding
chr5	6574421	6574883	+	5.79109	0.287777	5.26118	1.55300596055922e-11	6.49521904680944e-10	Intergenic	CpG	21066	NM_152614	165100	Hs.98104	NM_152614	ENSG00000177673	TEX44	C2orf57	testis expressed 44	protein-coding
chr2	135530587	135531597	+	7.13503	5.50757	1.58264	1.63665917175518e-11	6.8107229743298e-10	promoter-TSS (NM_001099402)	promoter-TSS (NM_001099402)	-256	NM_001099402	8812	Hs.510409	NM_003858	ENSG00000090061	CCNK	CPR4|IDDHDF	cyclin K	protein-coding
chr19	17369895	17370598	+	6.81307	4.78142	1.97778	1.63802198116793e-11	6.8107229743298e-10	Intergenic	Intergenic	214978	NR_109888	101927697	Hs.483960	NR_109888	ENSG00000276778	LINC02227	-	long intergenic non-protein coding RNA 2227	ncRNA
chr16	1647997	1648307	+	5.94419	2.75548	2.9488	1.6788271072428e-11	6.96003541253431e-10	exon (NM_030632, exon 12 of 12)	exon (NM_030632, exon 12 of 12)	167907	NM_030632	80816	Hs.464876	NM_030632	ENSG00000141431	ASXL3	BRPS|KIAA1713	ASXL transcriptional regulator 3	protein-coding
chr20	32672810	32673760	+	5.85556	1.55663	3.84563	1.71364959655282e-11	7.08374920435498e-10	promoter-TSS (NM_198076)	promoter-TSS (NM_198076)	19	NM_001312871	116228	Hs.411490	NM_198076	ENSG00000203667	COX20	FAM36A	cytochrome c oxidase assembly factor COX20	protein-coding
chr10	61780306	61780551	+	5.82709	0.432423	4.69149	1.9359204728517e-11	7.97935916636268e-10	Intergenic	Intergenic	-16210	NR_148058	151126	Hs.655005	NM_152520	ENSG00000144331	ZNF385B	ZNF533	zinc finger protein 385B	protein-coding
chr7	74100944	74101664	+	6.86085	4.0391	2.69409	2.10864025491555e-11	8.66614578754308e-10	5' UTR (NM_153689, exon 1 of 2)	5' UTR (NM_153689, exon 1 of 2)	133	NM_153689	205327	Hs.154494	NM_153689	ENSG00000178074	C2orf69	-	chromosome 2 open reading frame 69	protein-coding
chr18	12750169	12750812	+	6.98178	4.94962	1.91243	2.45392679722763e-11	1.00561495840279e-09	Intergenic	Intergenic	-57491	NM_001304450	6489	Hs.408614	NM_003034	ENSG00000111728	ST8SIA1	GD3S|SIAT8|SIAT8-A|SIAT8A|ST8SiaI	ST8 alpha-N-acetyl-neuraminide alpha-2,8-sialyltransferase 1	protein-coding
chr10	79137579	79138034	+	6.57297	3.36285	3.19678	2.48631491263934e-11	1.01595971430263e-09	Intergenic	Intergenic	69684	NM_001017970	161291	Hs.146180	NM_001017970	ENSG00000182107	TMEM30B	CDC50B	transmembrane protein 30B	protein-coding
chr3	196995741	196996022	+	5.73001	0	7.47739	2.51275462635609e-11	1.02382151251529e-09	Intergenic	Intergenic	-145868	NR_034144	284034	Hs.376614	NR_034144	ENSG00000179136	LINC00670	-	long intergenic non-protein coding RNA 670	ncRNA
chr1	110672146	110673080	+	6.49646	4.07682	2.36122	2.54049887853606e-11	1.03216840150808e-09	promoter-TSS (NM_016396)	promoter-TSS (NM_016396)	-419	NM_016396	51496	Hs.497967	NM_016396	ENSG00000137770	CTDSPL2	HSPC058|HSPC129	CTD small phosphatase like 2	protein-coding
chr16	88965156	88966258	+	4.93513	7.20011	-2.15148	2.55555258314423e-11	1.0342313121832e-09	Intergenic	Intergenic	45971	NR_039635	100616399		NR_039635	ENSG00000265510	MIR4436A	mir-4436a	microRNA 4436a	ncRNA
chr9	131577979	131579256	+	3.78716	6.79525	-2.89012	2.56012251679668e-11	1.0342313121832e-09	Intergenic	Intergenic	-296013	NM_001320750	412	Hs.522578	NM_000351	ENSG00000101846	STS	ARSC|ARSC1|ASC|ES|SSDD|XLI	steroid sulfatase	protein-coding
chr19	32126092	32126258	+	5.82026	0.426076	5.08105	2.60668773215554e-11	1.0473530775038e-09	Intergenic	MIR|SINE|MIR	268332	NM_006558	10656	Hs.444558	NM_006558	ENSG00000131773	KHDRBS3	Etle|SALP|SLM-2|SLM2|T-STAR|TSTAR|etoile	KH RNA binding domain containing, signal transduction associated 3	protein-coding
chr4	88099106	88099489	+	5.92024	1.59599	4.03937	2.60733466551579e-11	1.0473530775038e-09	intron (NM_001098484, intron 1 of 25)	intron (NM_001098484, intron 1 of 25)	43747	NM_001134742	8671	Hs.5462	NM_003759	ENSG00000080493	SLC4A4	HNBC1|KNBC|NBC1|NBC2|NBCe1-A|SLC4A5|hhNMC|kNBC1|pNBC	solute carrier family 4 member 4	protein-coding
chr10	17744442	17744717	+	5.53502	0	5.12628	2.6994172277255e-11	1.08128768952835e-09	Intergenic	Intergenic	8242	NM_152694	203430	Hs.134873	NM_152694	ENSG00000179300	RTL3	Mar3|Mart3|SIRH9|ZCCHC5|ZHC5	retrotransposon Gag like 3	protein-coding
chr11	70467263	70467629	+	5.74204	0	7.47207	2.77269416969142e-11	1.10751997452281e-09	Intergenic	LTR1C1|LTR|ERV1	324864	NR_047673	57689	Hs.745123	NM_020929	ENSG00000148948	LRRC4C	NGL-1|NGL1	leucine rich repeat containing 4C	protein-coding
chr19	49403546	49403919	+	6.00378	2.63295	3.19414	2.90535870708005e-11	1.1572605270218e-09	Intergenic	Intergenic	-63929	NM_020698	57458	Hs.370410	NM_020698	ENSG00000057704	TMCC3	-	transmembrane and coiled-coil domain family 3	protein-coding
chr7	49885716	49885960	+	5.50313	0	7.32005	2.94179028381141e-11	1.168498822229e-09	Intergenic	Intergenic	-80967	NR_037809	151171	Hs.652076	NR_037809	ENSG00000225493	LINC01107	-	long intergenic non-protein coding RNA 1107	ncRNA
chr15	79532714	79533566	+	6.33579	3.58408	2.71985	3.04880014022407e-11	1.2076305847907e-09	Intergenic	FAM|SINE|Alu	-50169	NM_018958	23742	Hs.649663	NM_018958	ENSG00000185823	NPAP1	C15orf2	nuclear pore associated protein 1	protein-coding
chr3	72549199	72549847	+	6.00246	1.36191	4.27094	3.12632056269675e-11	1.23489662226521e-09	Intergenic	Intergenic	11825	NR_146486	101928169		NR_146486		LINC01650	-	long intergenic non-protein coding RNA 1650	ncRNA
chr1	8847402	8848914	+	7.86765	6.35634	1.46262	3.29619219355817e-11	1.29838927956779e-09	intron (NM_032117, intron 1 of 7)	intron (NM_032117, intron 1 of 7)	1068	NM_032117	84057	Hs.294088	NM_032117	ENSG00000121211	MND1	GAJ	meiotic nuclear divisions 1	protein-coding
chr6	24891164	24891359	+	5.91884	0	6.9526	3.32663352398931e-11	1.30676046163337e-09	Intergenic	Intergenic	-40468	NM_001002843	54816	Hs.511477	NM_017661	ENSG00000137871	ZNF280D	SUHW4|ZNF634	zinc finger protein 280D	protein-coding
chr7	98641290	98642513	+	8.45549	7.34473	1.10239	3.42981036495586e-11	1.34085165944132e-09	intron (NM_201543, intron 3 of 10)	intron (NM_201543, intron 3 of 10)	-11219	NR_034040	100287902	Hs.677376	NR_034040	ENSG00000223776	LGALS8-AS1	-	LGALS8 antisense RNA 1	ncRNA
chr14	64209305	64210385	+	5.16473	7.27149	-2.01359	3.43227850939971e-11	1.34085165944132e-09	intron (NR_133007, intron 17 of 23)	FLAM_A|SINE|Alu	-10950	NM_001145659	643854	Hs.632613	NM_001145659	ENSG00000236761	CTAGE9	-	CTAGE family member 9	protein-coding
chr11	2385884	2386271	+	5.79653	0.435248	5.2234	3.45122254384554e-11	1.3445584814653e-09	Intergenic	Intergenic	232214	NR_146637	105377165		NR_146637		LINC02005	-	long intergenic non-protein coding RNA 2005	ncRNA
chr7	1925975	1927331	+	3.99018	6.91562	-2.88569	3.64749262944601e-11	1.41714057898148e-09	Intergenic	Intergenic	-35194	NM_153235	167838	Hs.535820	NM_153235	ENSG00000164440	TXLNB	C6orf198|LST001|MDP77|dJ522B19.2	taxilin beta	protein-coding
chr18	9735159	9735847	+	6.40344	4.32117	1.97077	3.81211501943981e-11	1.47706472960311e-09	Intergenic	Intergenic	-8522	NM_015879	51046	Hs.23172	NM_015879	ENSG00000177511	ST8SIA3	SIAT8C|ST8SiaIII	ST8 alpha-N-acetyl-neuraminide alpha-2,8-sialyltransferase 3	protein-coding
chr2	231323417	231323629	+	5.57614	0	5.66625	4.07199098945607e-11	1.57347043125177e-09	Intergenic	Intergenic	-597930	NM_003203	6936	Hs.303808	NM_003203	ENSG00000005436	GCFC2	C2orf3|DNABF|GCF|TCF9	GC-rich sequence DNA-binding factor 2	protein-coding
chr7	151349869	151350447	+	6.28491	3.94015	2.27155	4.08581600772475e-11	1.57453397370856e-09	intron (NM_152534, intron 5 of 38)	intron (NM_152534, intron 5 of 38)	23672	NM_199347	152110	Hs.506115	NM_152534	ENSG00000163491	NEK10	-	NIMA related kinase 10	protein-coding
chr2	165192615	165192949	+	5.16236	0	7.07926	4.52144352500997e-11	1.73770072772005e-09	Intergenic	Intergenic	14313	NM_207519	7535	Hs.234569	NM_001079	ENSG00000115085	ZAP70	ADMIO2|IMD48|SRK|STCD|STD|TZK|ZAP-70	zeta chain of T cell receptor associated protein kinase 70	protein-coding
chr1	235083702	235083859	+	5.64996	1.36191	3.94371	4.89682215465803e-11	1.87689517625976e-09	Intergenic	Intergenic	78120	NR_125825	102724612	Hs.97639	NR_125825	ENSG00000253894	LOC102724612	-	uncharacterized LOC102724612	ncRNA
chr17	49788384	49788541	+	5.61709	0	5.68683	5.0309943706788e-11	1.92313817072722e-09	Intergenic	MLT1H1|LTR|ERVL-MaLR	64494	NM_001194958	100134444	Hs.200629	NM_001194958	ENSG00000260458	KCNJ18	KIR2.6|TTPP2	potassium voltage-gated channel subfamily J member 18	protein-coding
chr11	84720864	84722307	+	2.32465	6.67287	-4.07687	5.10880330519617e-11	1.9476456568335e-09	Intergenic	Intergenic	-1099	NM_207419	390664	Hs.527853	NM_207419	ENSG00000184471	C1QTNF8	CTRP8|UNQ5829	C1q and TNF related 8	protein-coding
chr22	49324560	49325089	+	5.78562	0	5.54803	5.25345218947046e-11	1.99743556508743e-09	promoter-TSS (NM_003334)	promoter-TSS (NM_003334)	-255	NM_003334	7317	Hs.533273	NM_003334	ENSG00000130985	UBA1	A1S9|A1S9T|A1ST|AMCX1|CFAP124|GXP1|POC20|SMAX2|UBA1A|UBE1|UBE1X	ubiquitin like modifier activating enzyme 1	protein-coding
chr17	48852112	48852716	+	6.14965	3.47883	2.66161	5.71219686533152e-11	2.16167838396577e-09	intron (NM_004414, intron 1 of 3)	intron (NM_004414, intron 1 of 3)	38757	NM_001285389	1827	Hs.282326	NM_004414	ENSG00000159200	RCAN1	ADAPT78|CSP1|DSC1|DSCR1|MCIP1|RCN1	regulator of calcineurin 1	protein-coding
chr7	29150436	29151601	+	6.10786	7.84637	-1.66638	5.72081475205603e-11	2.16167838396577e-09	intron (NM_004480, intron 7 of 9)	intron (NM_004480, intron 7 of 9)	252525	NR_030355	693210		NR_030355	ENSG00000207781	MIR625	MIRN625|hsa-mir-625	microRNA 625	ncRNA
chr4	173281407	173282465	+	7.29726	5.72137	1.53085	5.73103200249715e-11	2.16167838396577e-09	Intergenic	Intergenic	3777	NR_037427	100500804		NR_037427	ENSG00000284135	MIR3654	-	microRNA 3654	ncRNA
chr5	55551021	55551652	+	6.69719	4.29762	2.23737	5.93647153773225e-11	2.2332440546707e-09	Intergenic	D20S16|Satellite|Satellite	811259	NM_016279	1007	Hs.272212	NM_016279	ENSG00000113100	CDH9	-	cadherin 9	protein-coding
chr2	99827127	99827603	+	6.323	2.67461	3.31596	6.47909771458577e-11	2.43094378631688e-09	intron (NM_001207008, intron 21 of 31)	intron (NM_001207008, intron 21 of 31)	44247	NM_001129895	100128124	Hs.448059	NM_001129895		HGC6.3	-	uncharacterized LOC100128124	protein-coding
chr7	101861129	101861528	+	5.8593	2.05691	3.52344	6.68570021953353e-11	2.50185939794123e-09	Intergenic	Intergenic	125296	NR_126001	102724661	Hs.146628	NR_126001		LINC01645	-	long intergenic non-protein coding RNA 1645	ncRNA
chr9	93061335	93063269	+	4.49834	6.96757	-2.37363	6.71412370891936e-11	2.50590128978565e-09	Intergenic	LTR15|LTR|ERV1	-48702	NM_057162	56062	Hs.49075	NM_019117	ENSG00000102271	KLHL4	DKELCHL|KHL4	kelch like family member 4	protein-coding
chr2	238636006	238636612	+	6.00172	1.86384	3.98908	7.13255699124984e-11	2.65510367580033e-09	promoter-TSS (NM_002706)	promoter-TSS (NM_002706)	-270	NM_177969	5495	Hs.416769	NM_002706	ENSG00000138032	PPM1B	PP2C-beta|PP2C-beta-X|PP2CB|PP2CBETA|PPC2BETAX	protein phosphatase, Mg2+/Mn2+ dependent 1B	protein-coding
chr16	57735478	57735703	+	5.26995	0	7.12134	7.19728928983129e-11	2.67220505747783e-09	Intergenic	Intergenic	93888	NR_051997	100419868	Hs.741719	NR_051997		ZNF33BP1	-	zinc finger protein 33B pseudogene 1	pseudo
chr14	59321221	59321691	+	5.92024	1.18581	4.16356	7.42896573009507e-11	2.75103887192583e-09	intron (NM_001005619, intron 17 of 38)	L2b|LINE|L2	13994	NM_001005619	3691	Hs.632226	NM_000213	ENSG00000132470	ITGB4	CD104|GP150	integrin subunit beta 4	protein-coding
chr3	192008561	192008888	+	5.74767	1.86279	3.58445	7.74255576694364e-11	2.85971800015425e-09	Intergenic	Intergenic	-204786	NM_001364676	107986096		NM_001364676	ENSG00000242120	MDFIC2	-	MyoD family inhibitor domain containing 2	protein-coding
chr20	11789904	11790661	+	2.38371	6.69232	-3.91226	7.80301445798266e-11	2.87458201016874e-09	Intergenic	Intergenic	-385809	NM_032559	84643	Hs.226805	NM_032559	ENSG00000141200	KIF2B	-	kinesin family member 2B	protein-coding
chr7	73578619	73578746	+	5.20723	0	7.06203	8.01887753203323e-11	2.94647127921221e-09	Intergenic	MER52D|LTR|ERV1	693099	NM_002511	4829	Hs.552106	NM_002511	ENSG00000135577	NMBR	BB1|BB1R|NMB-R	neuromedin B receptor	protein-coding
chr14	22555886	22556955	+	6.9896	5.27105	1.63187	8.23467626265055e-11	3.01796640347657e-09	Intergenic	Intergenic	83510	NM_024569	9019	Hs.493919	NM_003953	ENSG00000197965	MPZL1	MPZL1b|PZR|PZR1b|PZRa|PZRb	myelin protein zero like 1	protein-coding
chr17	58658718	58659085	+	6.30354	2.90779	3.38908	8.42093264886225e-11	3.07829465981546e-09	Intergenic	L1M4a2|LINE|L1	427101	NM_180991	353189	Hs.127648	NM_180991	ENSG00000173930	SLCO4C1	OATP-H|OATP-M1|OATP4C1|OATPX|PRO2176|SLC21A20	solute carrier organic anion transporter family member 4C1	protein-coding
chr15	74399640	74401409	+	4.37736	6.81528	-2.29494	8.51266167876204e-11	3.10384741210247e-09	intron (NR_110250, intron 1 of 3)	UCON1|Unknown|Unknown	177706	NR_110249	101929378	Hs.171192	NR_110249	ENSG00000226383	LINC01876	-	long intergenic non-protein coding RNA 1876	ncRNA
chr19	12937593	12938484	+	6.88324	4.96175	1.84666	8.65325523187289e-11	3.14704064954559e-09	Intergenic	Intergenic	2820	NM_001002925	338675	Hs.449692	NM_001002925	ENSG00000172464	OR5AP2	OR9J1	olfactory receptor family 5 subfamily AP member 2	protein-coding
chr8	70805325	70805531	+	5.95883	0	6.92868	8.71306662839606e-11	3.16070937387224e-09	Intergenic	Intergenic	52425	NR_040080	285150	Hs.329841	NM_182586	ENSG00000145063	FLJ33534	-	uncharacterized LOC285150	ncRNA
chr11	36683681	36685374	+	2.65334	6.6471	-3.84624	8.78333081779197e-11	3.17809069284992e-09	Intergenic	Intergenic	-76564	NR_038906	643623	Hs.520367	NR_038906	ENSG00000224506	LINC02523	-	long intergenic non-protein coding RNA 2523	ncRNA
chr4	1226785	1227264	+	6.33637	3.10395	3.02657	8.88897864940201e-11	3.20815422321057e-09	intron (NM_173683, intron 1 of 2)	intron (NM_173683, intron 1 of 2)	69507	NR_030328	693183		NR_030328	ENSG00000207600	MIR598	MIRN598|hsa-mir-598|mir-598	microRNA 598	ncRNA
chr7	100479319	100479540	+	6.47583	3.86748	2.51287	9.14163011311812e-11	3.29098684072252e-09	Intergenic	Intergenic	-39282	NR_024423	255167	Hs.435515	NR_024423	ENSG00000250056	LINC01018	SRHC	long intergenic non-protein coding RNA 1018	ncRNA
chr5	126066930	126067254	+	5.37417	0	5.16779	9.63674012368503e-11	3.4553844228405e-09	intron (NM_001256621, intron 3 of 7)	intron (NM_001256621, intron 3 of 7)	33411	NM_001351017	27291	Hs.419800	NM_014472	ENSG00000166024	R3HCC1L	C10orf28|GIDRP86|GIDRP88|PSORT	R3H domain and coiled-coil containing 1 like	protein-coding
chr1	204520945	204521804	+	7.3786	5.80387	1.54518	9.64688900047595e-11	3.4553844228405e-09	intron (NM_004853, intron 7 of 7)	intron (NM_004853, intron 7 of 7)	-77824	NR_110828	101928266	Hs.639880	NR_110828	ENSG00000262966	LOC101928266	-	uncharacterized LOC101928266	ncRNA
chrX	13752356	13753106	+	6.65081	4.18968	2.39512	1.01947824855843e-10	3.64245746092988e-09	Intergenic	L1PA7|LINE|L1	-10306	NM_152519	151050	Hs.282260	NM_152519	ENSG00000144445	KANSL1L	C2orf67|MSL1v2	KAT8 regulatory NSL complex subunit 1 like	protein-coding
chr16	5759172	5760208	+	4.97257	0	6.89343	1.06015371232368e-10	3.77829217775505e-09	TTS (NR_049885)	TTS (NR_049885)	333	NR_049885	100847031		NR_049885	ENSG00000266099	MIR5700	-	microRNA 5700	ncRNA
chr2	113175295	113176846	+	5.66194	7.43262	-1.68039	1.12794913742671e-10	4.00985918355197e-09	Intergenic	Intergenic	-282254	NR_110629	102723578	Hs.446269	NR_110629	ENSG00000235166	LINC01440	-	long intergenic non-protein coding RNA 1440	ncRNA
chr15	33946668	33946923	+	5.79958	0.887912	4.79925	1.17993277781334e-10	4.18420052381689e-09	intron (NR_134600, intron 2 of 3)	L1PA17|LINE|L1	199683	NR_134600	105377975	Hs.671597	NR_134600		LOC105377975	-	uncharacterized LOC105377975	ncRNA
chr2	109499417	109500765	+	4.79806	7.17071	-2.24012	1.25197308502434e-10	4.42862121120549e-09	Intergenic	Intergenic	-154002	NM_005288	2835	Hs.123034	NM_005288	ENSG00000132975	GPR12	GPCR12|GPCR21|PPP1R84	G protein-coupled receptor 12	protein-coding
chr12	111310932	111311384	+	6.66278	4.80742	1.81579	1.28293086226498e-10	4.52430147267528e-09	Intergenic	Intergenic	10868	NR_049893	100847032		NR_049893	ENSG00000265598	MIR5707	-	microRNA 5707	ncRNA
chr3	40968833	40969987	+	4.41411	6.9205	-2.3864	1.28538522852378e-10	4.52430147267528e-09	Intergenic	Intergenic	44909	NR_126003	102724954	Hs.243488	NR_126003		LINC01032	-	long intergenic non-protein coding RNA 1032	ncRNA
chr4	83910317	83911300	+	6.58334	4.40425	2.10784	1.29536318993845e-10	4.54816408911722e-09	Intergenic	LTR13|LTR|ERVK	-1857	NR_046330	10844	Hs.523370	NM_006659	ENSG00000130640	TUBGCP2	ALP4|GCP-2|GCP2|Grip103|SPBC97|SPC97|Spc97p|h103p|hGCP2|hSpc97	tubulin gamma complex associated protein 2	protein-coding
chr20	23472187	23472728	+	6.31057	2.75643	3.27204	1.30986382463034e-10	4.58774965178411e-09	Intergenic	Intergenic	36486	NM_001365184	105378979		NM_001365184		LOC105378979	-	growth/differentiation factor 3	protein-coding
chr1	199173298	199173741	+	6.53542	4.25936	2.13555	1.35303320534619e-10	4.7273052039368e-09	intron (NM_130773, intron 13 of 23)	intron (NM_130773, intron 13 of 23)	677669	NM_130773	129684	Hs.660653	NM_130773	ENSG00000155052	CNTNAP5	caspr5	contactin associated protein like 5	protein-coding
chr14	61568255	61569782	+	2.90961	6.67102	-3.54802	1.36629142974091e-10	4.76192748306758e-09	Intergenic	Intergenic	282826	NR_132991	106660609	Hs.565545	NR_132991	ENSG00000228590	MIR4432HG	-	MIR4432 host gene	ncRNA
chr12	120686458	120687024	+	6.2621	3.43597	2.62881	1.4241206903495e-10	4.94474980489212e-09	Intergenic	Intergenic	122131	NR_109912	101929081	Hs.519180	NR_109912	ENSG00000249326	CTD-2194D22.4	-	uncharacterized LOC101929081	ncRNA
chr1	95340178	95340312	+	5.83091	1.02891	4.60417	1.42570142053852e-10	4.94474980489212e-09	Intergenic	Intergenic	25345	NM_001320741	83641	Hs.446315	NM_031453	ENSG00000065809	FAM107B	C10orf45|HITS	family with sequence similarity 107 member B	protein-coding
chr5	107812522	107813000	+	6.93335	4.7325	2.12282	1.43444777119073e-10	4.96297987988616e-09	5' UTR (NM_001367735, exon 3 of 11)	5' UTR (NM_001367735, exon 3 of 11)	14476	NM_001287061	27342	Hs.530053	NM_014504	ENSG00000154710	RABGEF1	RABEX5|RAP1|rabex-5	RAB guanine nucleotide exchange factor 1	protein-coding
chr20	63010123	63010931	+	7.28932	4.96669	2.18743	1.44455057080449e-10	4.985803183699e-09	Intergenic	Intergenic	117530	NM_173554	219621	Hs.673160	NM_173554	ENSG00000183346	CABCOCO1	C10orf107	ciliary associated calcium binding coiled-coil 1	protein-coding
chr22	42551619	42552205	+	6.03491	3.21299	2.72554	1.44885161840232e-10	4.98853995488645e-09	TTS (NM_001257328)	TTS (NM_001257328)	-9565	NM_001305000	400569	Hs.513885	NM_001001683	ENSG00000161920	MED11	HSPC296	mediator complex subunit 11	protein-coding
chr11	111926796	111927164	+	5.6788	0	6.19558	1.45926277758877e-10	5.01225040997884e-09	promoter-TSS (NM_001142853)	promoter-TSS (NM_001142853)	-825	NM_018645	55502	Hs.42949	NM_018645	ENSG00000144485	HES6	C-HAIRY1|HES-6|bHLHb41|bHLHc23	hes family bHLH transcription factor 6	protein-coding
chr7	48035287	48035521	+	5.64224	1.43005	3.8129	1.52770279037161e-10	5.23468281423718e-09	Intergenic	Intergenic	-229666	NM_018482	50807	Hs.655552	NM_018482	ENSG00000153317	ASAP1	AMAP1|CENTB4|DDEF1|PAG2|PAP|ZG14P	ArfGAP with SH3 domain, ankyrin repeat and PH domain 1	protein-coding
chr10	37726440	37727057	+	5.997	0	6.34454	1.56846015164556e-10	5.36141907605767e-09	promoter-TSS (NM_001270643)	promoter-TSS (NM_001270643)	-39	NM_001270643	51631	Hs.731488	NM_016019	ENSG00000146963	LUC7L2	CGI-59|CGI-74|LUC7B2	LUC7 like 2, pre-mRNA splicing factor	protein-coding
chr5	68239802	68240466	+	6.11468	3.517	2.44204	1.64227091920849e-10	5.60026198348796e-09	Intergenic	Intergenic	-4561	NR_036175	100422877		NR_036175	ENSG00000283694	MIR3202-2	mir-3202-2	microRNA 3202-2	ncRNA
chr6	119442598	119443224	+	6.70995	4.7568	1.87434	1.72078896290433e-10	5.85397584988029e-09	intron (NM_001006642, intron 1 of 9)	intron (NM_001006642, intron 1 of 9)	3007	NM_001006642	114789	Hs.5476	NM_052901	ENSG00000148339	SLC25A25	MCSC|PCSCL|SCAMC-2	solute carrier family 25 member 25	protein-coding
chr5	157545683	157546629	+	5.64394	7.48671	-1.77388	1.75578572381185e-10	5.95877637055001e-09	intron (NM_001173977, intron 35 of 36)	intron (NM_001173977, intron 35 of 36)	-45876	NM_006998	10590	Hs.116428	NM_006998	ENSG00000079689	SCGN	CALBL|DJ501N12.8|SECRET|SEGN|setagin	secretagogin, EF-hand calcium binding protein	protein-coding
chrX	71366073	71366312	+	5.16473	0	6.99846	1.81028510877337e-10	6.12910815398983e-09	intron (NM_001320613, intron 9 of 21)	MIR3|SINE|MIR	42558	NR_136184	79172	Hs.731569	NM_024322	ENSG00000138092	CENPO	CENP-O|ICEN-36|MCM21R	centromere protein O	protein-coding
chr12	29282622	29282817	+	5.7332	1.86501	3.67884	1.82416676461967e-10	6.16143738548496e-09	intron (NM_002575, intron 2 of 7)	intron (NM_002575, intron 2 of 7)	7545	NM_001143818	5055	Hs.594481	NM_002575	ENSG00000197632	SERPINB2	HsT1201|PAI|PAI-2|PAI2|PLANH2	serpin family B member 2	protein-coding
chr10	97805085	97805628	+	5.61092	1.37627	4.09507	1.91719610022739e-10	6.45022889386353e-09	Intergenic	MER20|DNA|hAT-Charlie	-5574	NM_001318245	84700	Hs.417959	NM_032608	ENSG00000133454	MYO18B	KFS4	myosin XVIIIB	protein-coding
chr11	24747204	24747571	+	5.75887	2.27689	3.29131	1.91873897475687e-10	6.45022889386353e-09	Intergenic	Intergenic	-50388	NR_146922	105373199	Hs.254475	NR_146922	ENSG00000225919	LINC01745	-	long intergenic non-protein coding RNA 1745	ncRNA
chr2	71747356	71747587	+	5.74925	0.939354	4.64317	1.94166736250961e-10	6.51191271105817e-09	3' UTR (NM_001319226, exon 24 of 24)	3' UTR (NM_001319226, exon 24 of 24)	-114392	NR_136202	105377621	Hs.15833	NR_136202		LOC105377621	-	uncharacterized LOC105377621	ncRNA
chr8	20222768	20223103	+	5.78168	2.5593	3.14702	1.9626543810767e-10	6.56681065856721e-09	Intergenic	Intergenic	-26743	NR_109962	101928435	Hs.385528	NR_109962	ENSG00000232837	LINC01700	-	long intergenic non-protein coding RNA 1700	ncRNA
chr3	34021192	34021771	+	6.20263	2.82719	3.23615	1.96881968561761e-10	6.57197557030104e-09	Intergenic	Intergenic	-2370	NM_002981	6346	Hs.72918	NM_002981	ENSG00000108702	CCL1	I-309|P500|SCYA1|SISe|TCA3	C-C motif chemokine ligand 1	protein-coding
chr12	94563342	94563567	+	6.18795	3.6835	2.42972	2.07012251207589e-10	6.89394429080074e-09	Intergenic	LOR1a|LTR|ERV1	-333124	NM_002080	2806	Hs.599470	NM_002080	ENSG00000125166	GOT2	KAT4|KATIV|KYAT4|mitAAT	glutamic-oxaloacetic transaminase 2	protein-coding
chr5	142869654	142870299	+	7.10128	5.21119	1.7859	2.13291351818579e-10	7.07898170578928e-09	intron (NM_022166, intron 1 of 11)	intron (NM_022166, intron 1 of 11)	66862	NM_022166	64131	Hs.22907	NM_022166	ENSG00000103489	XYLT1	DBQD2|PXYLT1|XT-I|XT1|XTI|XYLTI|xylT-I	xylosyltransferase 1	protein-coding
chr4	158906009	158906399	+	5.87996	2.79661	3.02563	2.13564216018537e-10	7.07898170578928e-09	Intergenic	Intergenic	-259684	NM_152898	222894	Hs.592168	NM_152898	ENSG00000146618	FERD3L	N-TWIST|NATO3|NTWIST|PTFB|bHLHa31	Fer3 like bHLH transcription factor	protein-coding
chr5	1832256	1832601	+	5.48975	0	7.19261	2.16393252144984e-10	7.15607452442249e-09	Intergenic	LTR12C|LTR|ERV1	-9778	NM_002113	3078	Hs.575869	NM_002113	ENSG00000244414	CFHR1	CFHL|CFHL1|CFHL1P|CFHR1P|FHR1|H36-1|H36-2|HFL1|HFL2	complement factor H related 1	protein-coding
chr6	11876648	11877900	+	6.9372	4.57174	2.2388	2.23427526273949e-10	7.37155318704305e-09	Intergenic	Intergenic	-8653	NR_110526	503639	Hs.659013	NM_001013701		DUXAP10	-	double homeobox A pseudogene 10	pseudo
chr1	202914710	202915329	+	5.48597	0	6.0188	2.2679063899643e-10	7.46519186696583e-09	Intergenic	LTR33|LTR|ERVL	131160	NR_136177	100505877	Hs.125904	NR_136176	ENSG00000233153	UBE2E2-AS1	-	UBE2E2 antisense RNA 1 (head to head)	ncRNA
chr15	54582928	54583374	+	4.91525	0	6.80808	2.39062158419316e-10	7.85095587233874e-09	Intergenic	LTR13|LTR|ERVK	126974	NM_000307	5456	Hs.2229	NM_000307	ENSG00000196767	POU3F4	BRAIN-4|BRN-4|BRN4|DFN3|DFNX2|OCT-9|OTF-9|OTF9	POU class 3 homeobox 4	protein-coding
chr14	98716305	98716442	+	5.50021	1.22759	4.09335	2.43517627697613e-10	7.97884946050704e-09	intron (NR_157096, intron 1 of 7)	MamRTE1|LINE|RTE-BovB	61709	NM_001364185	2908	Hs.122926	NM_000176	ENSG00000113580	NR3C1	GCCR|GCR|GCRST|GR|GRL	nuclear receptor subfamily 3 group C member 1	protein-coding
chr11	29108623	29109261	+	4.86304	0	4.56686	2.55172170613047e-10	8.34149026693686e-09	intron (NM_001039500, intron 12 of 21)	intron (NM_001039500, intron 12 of 21)	42241	NM_001039500	127731	Hs.205178	NM_144623	ENSG00000158816	VWA5B1	-	von Willebrand factor A domain containing 5B1	protein-coding
chr13	98524467	98524966	+	6.27824	3.59267	2.61798	2.56390561126328e-10	8.36209582389080e-09	intron (NM_021828, intron 3 of 11)	MER57A1|LTR|ERV1	-55986	NR_106762	102465253		NR_106762	ENSG00000274056	MIR6507	hsa-mir-6507	microRNA 6507	ncRNA
chr5	168159555	168159798	+	6.348	3.68509	2.59435	2.60253048989051e-10	8.46864612499842e-09	Intergenic	MLT1J2-int|LTR|ERVL-MaLR	123479	NM_001288821	118427	Hs.484475	NM_058170	ENSG00000118733	OLFM3	NOE3|NOELIN3|OPTIMEDIN	olfactomedin 3	protein-coding
chr19	3131192	3131602	+	6.62752	4.03644	2.50548	2.66216826795448e-10	8.64292985623576e-09	intron (NM_001351724, intron 1 of 30)	intron (NM_001351724, intron 1 of 30)	-15025	NR_037459	100500881		NR_037459	ENSG00000264105	MIR3688-1	MIR3688|mir-3688-1	microRNA 3688-1	ncRNA
chr1	18288628	18288874	+	5.64224	0	5.41502	2.79896269778627e-10	9.06634386389996e-09	promoter-TSS (NM_007218)	promoter-TSS (NM_007218)	87	NM_007218	11236	Hs.744151	NM_007218	ENSG00000170881	RNF139	HRCA1|RCA1|TRC8	ring finger protein 139	protein-coding
chr5	40486626	40486797	+	5.41609	1.83816	3.4277	2.92507288412618e-10	9.45330373006235e-09	intron (NM_000901, intron 2 of 8)	intron (NM_000901, intron 2 of 8)	66155	NR_148974	4306	Hs.163924	NM_000901	ENSG00000151623	NR3C2	MCR|MLR|MR|NR3C2VIT	nuclear receptor subfamily 3 group C member 2	protein-coding
chr16	19523810	19523948	+	5.36275	0	5.44397	2.99821271990406e-10	9.66770632132331e-09	Intergenic	Intergenic	-23952	NR_039827	100616192		NR_039827	ENSG00000265375	MIR4679-2	-	microRNA 4679-2	ncRNA
chr20	24933847	24935137	+	4.67714	7.07303	-2.28573	3.0502590830483e-10	9.81327695949023e-09	exon (NM_004188, exon 11 of 11)	exon (NM_004188, exon 11 of 11)	12254	NM_001135031	8328	Hs.553160	NM_004188	ENSG00000165702	GFI1B	BDPLT17|ZNF163B	growth factor independent 1B transcriptional repressor	protein-coding
chr6	11732038	11732540	+	7.56826	6.30246	1.2446	3.07160911133767e-10	9.85965723774756e-09	promoter-TSS (NR_130940)	promoter-TSS (NR_130940)	104	NR_040582	442578	Hs.632310	NM_001013739		STAG3L3	STAG3L1|STAG3L2|STAG3L3P	stromal antigen 3-like 3 (pseudogene)	pseudo
chr9	105063274	105065666	+	3.3331	6.6368	-3.22029	3.16059864366216e-10	1.00860818095356e-08	Intergenic	Intergenic	17572	NR_031602	100302280		NR_031602	ENSG00000221273	MIR1237	MIRN1237|hsa-mir-1237	microRNA 1237	ncRNA
chr7	150427667	150429369	+	4.95747	7.11049	-2.03219	3.16168162242314e-10	1.00860818095356e-08	non-coding (NR_034086, exon 1 of 2)	non-coding (NR_034086, exon 1 of 2)	472	NR_104649	648987	Hs.649468	NR_034085	ENSG00000177738	LOC648987	-	uncharacterized LOC648987	ncRNA
chr2	44753668	44753799	+	5.46562	1.553	3.69186	3.16342650285013e-10	1.00860818095356e-08	intron (NM_018968, intron 4 of 16)	L1ME3D|LINE|L1	-181526	NR_136151	101060391	Hs.120377	NR_136151		SNTG2-AS1	-	SNTG2 antisense RNA 1	ncRNA
chr8	37401777	37402091	+	5.76755	2.66183	3.01636	3.18519918742221e-10	1.01327813076384e-08	non-coding (NR_109996, exon 2 of 2)	non-coding (NR_109996, exon 2 of 2)	3673	NR_109997	100506637	Hs.634259	NR_109996	ENSG00000224424	PRKAR2A-AS1	-	PRKAR2A antisense RNA 1	ncRNA
chr1	206657960	206658607	+	7.04345	5.10197	1.89183	3.48829751867818e-10	1.10722300704472e-08	intron (NM_001372, intron 41 of 68)	MER57B1|LTR|ERV1	-95662	NM_004662	1770	Hs.567259	NM_001372	ENSG00000007174	DNAH9	CILD40|DNAH17L|DNEL1|DYH9|Dnahc9|HL-20|HL20	dynein axonemal heavy chain 9	protein-coding
chr8	27889981	27891475	+	7.55708	6.32868	1.19706	3.74294901228986e-10	1.18379108239761e-08	intron (NM_001198675, intron 1 of 1)	intron (NM_001198675, intron 1 of 1)	1692	NM_001198672	219902	Hs.643516	NM_174926	ENSG00000181264	TLCD5	TMEM136	TLC domain containing 5	protein-coding
chr11	69520758	69521475	+	3.67714	6.65754	-2.83494	3.74617431138483e-10	1.18379108239761e-08	promoter-TSS (NM_001098670)	promoter-TSS (NM_001098670)	-221	NM_153819	10235	Hs.99491	NM_005825	ENSG00000068831	RASGRP2	CALDAG-GEFI|CDC25L	RAS guanyl releasing protein 2	protein-coding
chr3	128845885	128846318	+	5.59676	0	6.61634	3.92615250242611e-10	1.23791327238358e-08	Intergenic	L1PA10|LINE|L1	136087	NM_001287258	389668	Hs.458938	NM_001011720	ENSG00000221947	XKR9	XRG9	XK related 9	protein-coding
chr4	153345472	153345988	+	8.11625	1.90227	5.59592	4.35992877619319e-10	1.37164130967848e-08	intron (NM_001195216, intron 2 of 2)	intron (NM_001195216, intron 2 of 2)	13613	NR_125340	163486	Hs.125056	NM_019049	ENSG00000213047	DENND1B	C1ORF18|C1orf218|FAM31B	DENN domain containing 1B	protein-coding
chrX	9369745	9370630	+	7.15025	5.36794	1.7348	4.37507235968047e-10	1.37336708509175e-08	Intergenic	Intergenic	-14186	NM_012283	26251	Hs.247905	NM_012283	ENSG00000178342	KCNG2	KCNF2|KV6.2	potassium voltage-gated channel modifier subfamily G member 2	protein-coding
chr20	57318026	57318308	+	5.41609	0	7.10023	4.45417441453915e-10	1.39511806552306e-08	TTS (NM_018075)	TTS (NM_018075)	-12972	NR_046757	100873954	Hs.600984	NR_046757		SNRK-AS1	-	SNRK antisense RNA 1	ncRNA
chr1	31505672	31506863	+	7.9743	6.81009	1.11754	4.53216213980289e-10	1.4164251786373e-08	intron (NM_001352757, intron 3 of 19)	intron (NM_001352757, intron 3 of 19)	15554	NM_001352755	80210	Hs.162411	NM_025139	ENSG00000135931	ARMC9	ARM|JBTS30|KU-MEL-1|NS21	armadillo repeat containing 9	protein-coding
chr6	22062917	22063519	+	7.3554	5.32649	1.97705	4.55049575210787e-10	1.41903617532838e-08	intron (NM_178450, intron 1 of 4)	intron (NM_178450, intron 1 of 4)	60883	NM_178450	115123	Hs.132441	NM_178450	ENSG00000173926	MARCH3	MARCH-III|RNF173	membrane associated ring-CH-type finger 3	protein-coding
chr2	86038226	86039751	+	6.65681	7.96782	-1.26476	4.59942076167853e-10	1.43115455647853e-08	3' UTR (NM_020856, exon 2 of 2)	3' UTR (NM_020856, exon 2 of 2)	74376	NR_138034	57616	Hs.278436	NM_020856	ENSG00000121297	TSHZ3	TSH3|ZNF537	teashirt zinc finger homeobox 3	protein-coding
chr8	10965494	10966180	+	7.96881	3.34633	4.32186	4.64752334053581e-10	1.4429646703585e-08	intron (NM_021945, intron 4 of 10)	intron (NM_021945, intron 4 of 10)	65167	NM_001135750	389362	Hs.207069	NM_001128591	ENSG00000180822	PSMG4	C6orf86|PAC4|bA506K6.2	proteasome assembly chaperone 4	protein-coding
chr14	87067204	87067392	+	5.32888	0.674727	4.58699	4.65988460066464e-10	1.44365052334316e-08	Intergenic	Intergenic	-34955	NR_133913	105370578	Hs.574184	NR_133913	ENSG00000258602	LINC01629	linc-KIAA1737-2	long intergenic non-protein coding RNA 1629	ncRNA
chr6	154306726	154307074	+	6.72019	5.06227	1.61529	4.69715791225671e-10	1.45203446765849e-08	intron (NM_012089, intron 6 of 12)	MamRTE1|LINE|RTE-BovB	20626	NM_012089	23456	Hs.17614	NM_012089	ENSG00000135776	ABCB10	EST20237|M-ABC2|MTABC2	ATP binding cassette subfamily B member 10	protein-coding
chr20	53085526	53086208	+	6.64356	4.84948	1.72497	4.8899925571757e-10	1.50836646774487e-08	Intergenic	Intergenic	91403	NM_003931	8936	Hs.75850	NM_003931	ENSG00000112290	WASF1	SCAR1|WAVE|WAVE1	WASP family member 1	protein-coding
chr3	49807172	49808470	+	3.76512	6.7302	-2.88137	4.98087295292929e-10	1.5330738829146e-08	intron (NR_134518, intron 1 of 16)	Charlie1a|DNA|hAT-Charlie	1175	NR_107053	102465880		NR_107053	ENSG00000275036	MIR8086	hsa-mir-8086	microRNA 8086	ncRNA
chr18	56235107	56236124	+	7.84874	6.53833	1.24844	5.23169322853194e-10	1.60679649481046e-08	intron (NM_004454, intron 7 of 12)	intron (NM_004454, intron 7 of 12)	38779	NM_004454	2119	Hs.43697	NM_004454	ENSG00000244405	ETV5	ERM	ETS variant 5	protein-coding
chr1	2028407	2028530	+	5.63447	1.10453	4.4514	5.28242452494282e-10	1.61888096432515e-08	Intergenic	L1MB7|LINE|L1	-13104	NM_005779	10184	Hs.79299	NM_005779	ENSG00000145685	LHFPL2	-	LHFPL tetraspan subfamily member 2	protein-coding
chr18	11511260	11512125	+	6.23091	3.31997	2.91216	5.29556963673962e-10	1.61941935988037e-08	Intergenic	Intergenic	-44152	NR_037809	151171	Hs.652076	NR_037809	ENSG00000225493	LINC01107	-	long intergenic non-protein coding RNA 1107	ncRNA
chr2	149859293	149859599	+	5.36275	0	6.44634	5.37342196908082e-10	1.63970086695986e-08	intron (NM_022105, intron 1 of 5)	(CTCAGC)n|Simple_repeat|Simple_repeat	11412	NM_001193369	11083	Hs.517172	NM_022105	ENSG00000101191	DIDO1	BYE1|C20orf158|DATF-1|DATF1|DIDO2|DIDO3|DIO-1|DIO1|dJ885L7.8	death inducer-obliterator 1	protein-coding
chr6	157228959	157230336	+	7.55823	6.18077	1.34416	5.42894631454537e-10	1.65309671505e-08	Intergenic	Intergenic	-4332	NM_001145006	4589	Hs.631946	NM_152291	ENSG00000171195	MUC7	MG2	mucin 7, secreted	protein-coding
chr4	177308957	177309755	+	4.96986	0	4.9332	5.46198353835335e-10	1.65960269049967e-08	promoter-TSS (NR_049780)	promoter-TSS (NR_049780)	-295	NM_138466	116412	Hs.222236	NM_138466	ENSG00000152475	ZNF837	-	zinc finger protein 837	protein-coding
chr12	22392160	22392450	+	5.25643	0	4.56816	5.47491692858179e-10	1.65998547386851e-08	promoter-TSS (NM_005475)	promoter-TSS (NM_005475)	-336	NM_005475	10019	Hs.506784	NM_005475	ENSG00000111252	SH2B3	IDDM20|LNK	SH2B adaptor protein 3	protein-coding
chr6	116264834	116265810	+	4.29419	6.85001	-2.46432	5.5028901198822e-10	1.66491696818564e-08	Intergenic	Intergenic	-1247	NM_003063	6588	Hs.334629	NM_003063	ENSG00000170290	SLN	-	sarcolipin	protein-coding
chr5	178246480	178248345	+	6.27885	7.7992	-1.44227	5.56742332519808e-10	1.68086538607891e-08	Intergenic	L2a|LINE|L2	-12467	NM_001235	871	Hs.596449	NM_001235	ENSG00000149257	SERPINH1	AsTP3|CBP1|CBP2|HSP47|OI10|PIG14|PPROM|RA-A47|SERPINH2|gp46	serpin family H member 1	protein-coding
chr11	65615531	65615649	+	5.55161	1.86501	3.50572	5.62365121026292e-10	1.69424407224446e-08	intron (NR_027072, intron 1 of 1)	intron (NR_027072, intron 1 of 1)	28006	NR_027072	193629	Hs.720711	NM_138968	ENSG00000215533	LINC00189	C21orf109|NCRNA00189	long intergenic non-protein coding RNA 189	ncRNA
chr4	110854237	110854441	+	5.60026	0	6.08831	5.90599524334169e-10	1.77554444736403e-08	Intergenic	L1MA5A|LINE|L1	-25319	NM_201595	2957	Hs.592334	NM_015859	ENSG00000165417	GTF2A1	TF2A1|TFIIA|TFIIA-42|TFIIAL	general transcription factor IIA subunit 1	protein-coding
chr3	188917276	188917473	+	5.12093	0	6.89926	6.72489952135339e-10	2.01746985640602e-08	Intergenic	Intergenic	-83745	NM_001706	604	Hs.478588	NM_001706	ENSG00000113916	BCL6	BCL5|BCL6A|LAZ3|ZBTB27|ZNF51	BCL6 transcription repressor	protein-coding
chr14	95462570	95465140	+	7.07856	8.19006	-1.07307	6.99768327813727e-10	2.09488539400236e-08	intron (NM_001363767, intron 4 of 4)	intron (NM_001363767, intron 4 of 4)	-54259	NM_021240	58524	Hs.189174	NM_021240	ENSG00000064218	DMRT3	DMRTA3	doublesex and mab-3 related transcription factor 3	protein-coding
chr14	76919933	76920293	+	6.64658	3.70648	2.76312	7.01308395447996e-10	2.09508516455263e-08	Intergenic	MER9a3|LTR|ERVK	-15360	NM_001323977	220963	Hs.499709	NM_194298	ENSG00000165449	SLC16A9	C10orf36|MCT9	solute carrier family 16 member 9	protein-coding
chr1	244835022	244835577	+	5.42315	0	4.58056	7.40374647685031e-10	2.2071546100799e-08	promoter-TSS (NR_040041)	promoter-TSS (NR_040041)	-132	NM_145056	147906	Hs.515490	NM_145056	ENSG00000197380	DACT3	DAPPER3|RRR1	dishevelled binding antagonist of beta catenin 3	protein-coding
chr11	47917871	47918530	+	6.56532	4.52667	1.93029	7.44258011974156e-10	2.21408973436663e-08	Intergenic	L2|LINE|L2	-105386	NM_005245	2195	Hs.481371	NM_005245	ENSG00000083857	FAT1	CDHF7|CDHR8|FAT|ME5|hFat1	FAT atypical cadherin 1	protein-coding
chr5	159882129	159883100	+	1.99848	6.54586	-4.16591	7.49038502510384e-10	2.22365918699325e-08	promoter-TSS (NM_177983)	promoter-TSS (NM_177983)	-137	NM_177983	5496	Hs.643951	NM_177983	ENSG00000115241	PPM1G	PP2CG|PP2CGAMMA|PPP2CG	protein phosphatase, Mg2+/Mn2+ dependent 1G	protein-coding
chr10	5904268	5904533	+	5.34592	0	6.42005	7.56522516685359e-10	2.24119795568038e-08	Intergenic	Intergenic	-44949	NM_001037331	284274	Hs.666744	NM_001037331	ENSG00000206026	SMIM21	C18orf62	small integral membrane protein 21	protein-coding
chr7	126578464	126578642	+	5.65765	0	6.61458	7.59419809018765e-10	2.2451038844588e-08	promoter-TSS (NR_148997)	promoter-TSS (NR_148997)	-987	NR_148997	100128882	Hs.722546	NR_148997	ENSG00000261744	LOC100128882	-	uncharacterized LOC100128882	ncRNA
chr2	97748579	97749045	+	5.13442	0	5.03329	7.78778590694904e-10	2.29755841487169e-08	promoter-TSS (NM_001367864)	promoter-TSS (NM_001367864)	-61	NM_001367864	10825	Hs.191074	NM_006656	ENSG00000162139	NEU3	SIAL3	neuraminidase 3	protein-coding
chr12	57614336	57615526	+	4.38143	6.82416	-2.33589	7.951081101525e-10	2.34087729324401e-08	intron (NM_004132, intron 1 of 12)	intron (NM_004132, intron 1 of 12)	14288	NM_004132	3026	Hs.422542	NM_004132	ENSG00000148702	HABP2	FSAP|HABP|HGFAL|NMTC5|PHBP	hyaluronan binding protein 2	protein-coding
chr1	36350347	36351844	+	2.32465	6.53282	-3.92984	8.00206179041954e-10	2.35089244904806e-08	Intergenic	Intergenic	43738	NR_125431	101929128		NR_125431	ENSG00000248538	LOC101929128	-	uncharacterized LOC101929128	ncRNA
chr10	28287987	28288125	+	5.46369	0	6.49995	8.01816341623283e-10	2.35089244904806e-08	Intergenic	MIR|SINE|MIR	-27373	NR_046873	100874043	Hs.616287	NR_046873	ENSG00000234076	TPRG1-AS1	-	TPRG1 antisense RNA 1	ncRNA
chr22	49853262	49853729	+	5.37736	0	6.44876	8.15689191466661e-10	2.38664615280986e-08	Intergenic	Intergenic	-55100	NM_001367911	339500	Hs.30323	NM_032755	ENSG00000181450	ZNF678	-	zinc finger protein 678	protein-coding
chr2	76602151	76602454	+	5.81189	0	6.14603	8.41417412938025e-10	2.45686973551924e-08	Intergenic	Intergenic	-108991	NR_110722	101928778	Hs.573792	NR_110722	ENSG00000236720	LINC01741	-	long intergenic non-protein coding RNA 1741	ncRNA
chr3	175149487	175150587	+	1.81491	6.65101	-4.49262	8.70218791010231e-10	2.53576049347653e-08	promoter-TSS (NM_014931)	promoter-TSS (NM_014931)	-211	NM_014931	22870	Hs.515610	NM_014931	ENSG00000105063	PPP6R1	KIAA1115|PP6R1|SAP190|SAPS1	protein phosphatase 6 regulatory subunit 1	protein-coding
chr2	110858091	110858994	+	4.27872	6.84295	-2.50454	8.75016266281815e-10	2.54452582955571e-08	Intergenic	Intergenic	-117405	NR_003539	643486	Hs.590806	NR_003539	ENSG00000271209	BRDTP1	-	bromodomain testis associated pseudogene 1	pseudo
chr4	184445961	184446496	+	6.41411	4.39135	1.95774	8.83559491187766e-10	2.5641257070796e-08	intron (NM_001001389, intron 1 of 16)	intron (NM_001001389, intron 1 of 16)	6336	NM_000610	960	Hs.502328	NM_000610	ENSG00000026508	CD44	CDW44|CSPG8|ECMR-III|HCELL|HUTCH-I|IN|LHR|MC56|MDU2|MDU3|MIC4|Pgp1	CD44 molecule (Indian blood group)	protein-coding
chr10	128080259	128082060	+	4.99434	7.0479	-1.96151	8.85879750020935e-10	2.56562322714821e-08	intron (NR_126351, intron 2 of 2)	intron (NR_126351, intron 2 of 2)	-22753	NR_110525	102800316	Hs.568480	NR_110525		LINC01222	TCONS_00000112	long intergenic non-protein coding RNA 1222	ncRNA
chr1	206203002	206203406	+	4.97257	0	6.77921	8.89425313244203e-10	2.56959242213847e-08	Intergenic	Intergenic	-324541	NR_126401	104355285	Hs.123483	NR_126401	ENSG00000251398	LINC01256	TCONS_l2_00021715	long intergenic non-protein coding RNA 1256	ncRNA
chr2	222709392	222709843	+	5.80651	2.2564	3.2055	8.90864320755461e-10	2.56959242213847e-08	intron (NM_001085471, intron 1 of 6)	intron (NM_001085471, intron 1 of 6)	12381	NR_036500	400236	Hs.585207	NR_036500	ENSG00000258920	FOXN3-AS1	-	FOXN3 antisense RNA 1	ncRNA
chr9	129131020	129132078	+	2.16131	6.6358	-4.04217	9.05211984578264e-10	2.60569117827994e-08	promoter-TSS (NM_003663)	promoter-TSS (NM_003663)	-59	NM_001008390	8545	Hs.444818	NM_003663	ENSG00000163320	CGGBP1	CGGBP|p20-CGGBP	CGG triplet repeat binding protein 1	protein-coding
chr2	97728184	97728487	+	6.02567	3.09478	2.77742	9.09454980182797e-10	2.61261612488876e-08	Intergenic	MER52D|LTR|ERV1	-10203	NM_018704	55917	Hs.744100	NM_018704	ENSG00000143079	CTTNBP2NL	-	CTTNBP2 N-terminal like	protein-coding
chr10	37728890	37729359	+	7.69987	0.296502	6.15987	9.1195066800977e-10	2.61450372965704e-08	intron (NR_110580, intron 2 of 4)	intron (NR_110580, intron 2 of 4)	17466	NR_110580	102723818	Hs.128107	NR_110580		LINC01248	-	long intergenic non-protein coding RNA 1248	ncRNA
chr13	63307286	63307527	+	5.7972	0	6.12426	9.41511117102445e-10	2.69382054028104e-08	intron (NM_000815, intron 6 of 8)	intron (NM_000815, intron 6 of 8)	9115	NM_000815	2563	Hs.113882	NM_000815	ENSG00000187730	GABRD	EIG10|EJM7|GEFSP5	gamma-aminobutyric acid type A receptor delta subunit	protein-coding
chrX	101375650	101375917	+	5.79806	2.59012	3.05683	9.72952197141129e-10	2.77818880388491e-08	Intergenic	MIRb|SINE|MIR	-21945	NM_004417	1843	Hs.171695	NM_004417	ENSG00000120129	DUSP1	CL100|HVH1|MKP-1|MKP1|PTPN10	dual specificity phosphatase 1	protein-coding
chr11	79449103	79449267	+	4.86304	0	6.70721	1.00921096504172e-09	2.87594788033933e-08	Intergenic	MER57A1|LTR|ERV1	-16094	NR_126361	104326054	Hs.569298	NR_126361	ENSG00000229792	LINC00399	TCONS_00021596	long intergenic non-protein coding RNA 399	ncRNA
chr5	1840148	1840362	+	5.29203	0	6.9688	1.03386092506427e-09	2.9403004708828e-08	Intergenic	LTR16E2|LTR|ERVL	-51061	NR_040102	400839	Hs.651965	NR_040102	ENSG00000230133	LINC01721	-	long intergenic non-protein coding RNA 1721	ncRNA
chr17	21192647	21193509	+	3.98483	6.68501	-2.589	1.04768441769223e-09	2.97366714961746e-08	promoter-TSS (NM_014501)	promoter-TSS (NM_014501)	-477	NM_014501	27338	Hs.396393	NM_014501	ENSG00000108106	UBE2S	E2-EPF|E2EPF|EPF5	ubiquitin conjugating enzyme E2 S	protein-coding
chr12	72330588	72331285	+	6.54607	3.78855	2.50924	1.05207221221332e-09	2.98017268081142e-08	intron (NM_001271519, intron 8 of 28)	intron (NM_001271519, intron 8 of 28)	-31006	NR_120654	101929310	Hs.666457	NR_120654	ENSG00000225497	KCNMA1-AS2	-	KCNMA1 antisense RNA 2	ncRNA
chr20	4082660	4083057	+	4.85263	0	6.68897	1.10965630163701e-09	3.13704028017461e-08	Intergenic	Intergenic	-10171	NR_131977	101927606	Hs.623809	NR_131977	ENSG00000259779	LINC01922	-	long intergenic non-protein coding RNA 1922	ncRNA
chr18	9069542	9070154	+	6.18497	3.57744	2.44476	1.33629146617194e-09	3.77025092241369e-08	intron (NM_001257386, intron 12 of 15)	intron (NM_001257386, intron 12 of 15)	59463	NM_004827	9429	Hs.480218	NM_004827	ENSG00000118777	ABCG2	ABC15|ABCP|BCRP|BCRP1|BMDP|CD338|CDw338|EST157481|GOUT1|MRX|MXR|MXR-1|MXR1|UAQTL1	ATP binding cassette subfamily G member 2 (Junior blood group)	protein-coding
chr10	26437624	26438308	+	6.762	4.4486	2.24526	1.38328955095679e-09	3.8862171137434e-08	promoter-TSS (NM_018114)	promoter-TSS (NM_018114)	206	NM_199070	25915	Hs.31387	NM_199069	ENSG00000178057	NDUFAF3	2P1|C3orf60|E3-3|MC1DN18	NADH:ubiquinone oxidoreductase complex assembly factor 3	protein-coding
chrX	129769450	129769681	+	5.71697	1.36357	3.89873	1.38392303516697e-09	3.8862171137434e-08	intron (NM_001308245, intron 1 of 10)	intron (NM_001308245, intron 1 of 10)	-1471	NR_107056	102465882		NR_107056	ENSG00000277912	MIR8089	hsa-mir-8089	microRNA 8089	ncRNA
chr8	137597929	137598376	+	4.63789	0	6.53193	1.38559217768488e-09	3.8862171137434e-08	Intergenic	Intergenic	133876	NM_001289400	6595	Hs.298990	NM_003070	ENSG00000080503	SMARCA2	BAF190|BRM|NCBRS|SNF2|SNF2L2|SNF2LA|SWI2|Sth1p|hBRM|hSNF2a	SWI/SNF related, matrix associated, actin dependent regulator of chromatin, subfamily a, member 2	protein-coding
chr17	75738413	75738834	+	5.15152	0	5.363	1.42174104629743e-09	3.97975544849398e-08	non-coding (NR_161367, exon 4 of 5)	non-coding (NR_161367, exon 4 of 5)	4748	NR_161368	283598	Hs.448754	NM_182560	ENSG00000176605	C14orf177	-	chromosome 14 open reading frame 177	ncRNA
chr11	104339446	104339896	+	5.84148	2.11324	3.61396	1.4296758315554e-09	3.99410418953198e-08	Intergenic	L2a|LINE|L2	-92348	NM_006043	9956	Hs.115830	NM_006043	ENSG00000122254	HS3ST2	30ST2|3OST2	heparan sulfate-glucosamine 3-sulfotransferase 2	protein-coding
chr4	5186216	5188020	+	2.53948	6.48246	-3.8422	1.43527923469643e-09	4.00189621909475e-08	Intergenic	Intergenic	-13726	NM_001346594	3638	Hs.520819	NM_005542	ENSG00000186480	INSIG1	CL6	insulin induced gene 1	protein-coding
chr1	74731720	74733875	+	4.24976	6.94331	-2.53672	1.44045817779787e-09	4.00847657305004e-08	Intergenic	ERVL-B4-int|LTR|ERVL	-37502	NM_022138	64094	Hs.487200	NM_022138	ENSG00000112562	SMOC2	DTDP1|MST117|MSTP117|MSTP140|SMAP2|bA270C4A.1|bA37D8.1|dJ421D16.1	SPARC related modular calcium binding 2	protein-coding
chr5	60541351	60541604	+	4.79806	0	6.64816	1.46563650587447e-09	4.0705763893623e-08	Intergenic	Intergenic	-38051	NM_002811	5713	Hs.440604	NM_002811	ENSG00000103035	PSMD7	MOV34|P40|Rpn8|S12	proteasome 26S subunit, non-ATPase 7	protein-coding
chr17	78276155	78277028	+	6.66194	7.96162	-1.23846	1.49477441504573e-09	4.14340978205659e-08	Intergenic	MLT1G3|LTR|ERVL-MaLR	687020	NM_001303103	7088	Hs.197320	NM_005077	ENSG00000196781	TLE1	ESG|ESG1|GRG1	TLE family member 1, transcriptional corepressor	protein-coding
chr11	103886688	103887799	+	0	7.24333	-7.23577	1.51498033718889e-09	4.19124910405177e-08	Intergenic	L1PA8A|LINE|L1	311686	NM_001941	1825	Hs.41690	NM_001941	ENSG00000134762	DSC3	CDHF3|DSC|DSC1|DSC2|DSC4|HT-CP	desmocollin 3	protein-coding
chr2	225008541	225008628	+	5.45877	0	6.44645	1.52774524062204e-09	4.21835676148456e-08	intron (NM_021149, intron 2 of 3)	intron (NM_021149, intron 2 of 3)	23722	NM_021149	23406	Hs.289092	NM_021149	ENSG00000103187	COTL1	CLP	coactosin like F-actin binding protein 1	protein-coding
chr20	62885812	62886989	+	3.64658	6.76547	-2.92538	1.57659396049184e-09	4.34479963530892e-08	Intergenic	MamSINE1|SINE|tRNA-RTE	-3960	NR_136249	105378146	Hs.343631	NR_136248		LOC105378146	-	uncharacterized LOC105378146	ncRNA
chr19	9808680	9809428	+	2.65334	6.51309	-3.67867	1.64319350228745e-09	4.51957671228771e-08	Intergenic	L1PA6|LINE|L1	-193433	NR_046811	100874275	Hs.136318	NR_046811	ENSG00000250223	LINC01216	EMCN-IT3	long intergenic non-protein coding RNA 1216	ncRNA
chr5	39190823	39191722	+	7.14326	5.24703	1.76326	1.70774443396172e-09	4.68805518357832e-08	Intergenic	Intergenic	-95845	NR_110272	101927709	Hs.274529	NR_110272		LOC101927709	-	uncharacterized LOC101927709	ncRNA
chr2	85578334	85578668	+	6.22978	3.46525	2.6788	1.72646945263874e-09	4.73032670838592e-08	Intergenic	LTR50|LTR|ERVL	-241159	NM_002726	5550	Hs.436564	NM_002726	ENSG00000085377	PREP	PE|PEP	prolyl endopeptidase	protein-coding
chr16	49463524	49464086	+	6.07633	2.56775	3.35053	1.77886330709143e-09	4.86103708080009e-08	Intergenic	Intergenic	-87537	NM_001003697	522	Hs.246310	NM_001685	ENSG00000154723	ATP5PF	ATP5|ATP5A|ATP5J|ATPM|CF6|F6	ATP synthase peripheral stalk subunit F6	protein-coding
chr4	55884188	55884344	+	5.101	0	5.22201	1.78101288262788e-09	4.86103708080009e-08	Intergenic	Intergenic	-169369	NM_001166373	55016	Hs.592804	NM_017923	ENSG00000145416	MARCH1	MARCH-I|RNF171	membrane associated ring-CH-type finger 1	protein-coding
chr16	29148296	29149541	+	4.96019	6.90005	-1.8534	1.80502086628242e-09	4.91712580814866e-08	Intergenic	Intergenic	330812	NM_001142552	54798	Hs.655664	NM_017639	ENSG00000197410	DCHS2	CDH27|CDHJ|CDHR7|PCDH23|PCDHJ	dachsous cadherin-related 2	protein-coding
chr3	187125434	187125817	+	5.28212	2.04246	3.12101	1.85192199710654e-09	5.03524489461854e-08	Intergenic	Intergenic	-35262	NM_003070	6595	Hs.298990	NM_003070	ENSG00000080503	SMARCA2	BAF190|BRM|NCBRS|SNF2|SNF2L2|SNF2LA|SWI2|Sth1p|hBRM|hSNF2a	SWI/SNF related, matrix associated, actin dependent regulator of chromatin, subfamily a, member 2	protein-coding
chr11	30342813	30343131	+	5.24404	0	5.74876	1.86831789189102e-09	5.07012985165845e-08	Intergenic	Intergenic	-37235	NM_001164508	4703	Hs.588655	NM_004543	ENSG00000183091	NEB	NEB177D|NEM2	nebulin	protein-coding
chr2	4272833	4273014	+	5.22575	0	6.88807	1.87546874842596e-09	5.07984106716518e-08	Intergenic	Intergenic	-13554	NR_152420	26223	Hs.591275	NM_012159		FBXL21P	FBL3B|FBXL21|FBXL3B|FBXL3P|Fbl21	F-box and leucine rich repeat protein 21, pseudogene	pseudo
chr5	109936550	109937659	+	2.74628	6.44297	-3.34702	1.91809903669913e-09	5.17599704394177e-08	promoter-TSS (NM_033388)	promoter-TSS (NM_033388)	-927	NM_033388	89849	Hs.653186	NM_033388	ENSG00000168010	ATG16L2	ATG16B|WDR80	autophagy related 16 like 2	protein-coding
chr14	35286093	35286760	+	5.76287	2.71684	2.81537	1.91824925608813e-09	5.17599704394177e-08	Intergenic	MADE1|DNA|TcMar-Mariner	-26703	NM_001005739	51542	Hs.48499	NM_016516	ENSG00000143952	VPS54	HCC8|PPP1R164|SLP-8p|VPS54L|WR|hVps54L	VPS54 subunit of GARP complex	protein-coding
chr4	34434521	34434651	+	5.41609	0.569032	4.79801	1.94866675344417e-09	5.24811387007124e-08	Intergenic	MER57B2|LTR|ERV1	-695979	NR_145983	26843		NR_145983		SNORD3P3	RNU3P3|U3|U3.5|u3.7	small nucleolar RNA, C/D box 3 pseudogene 3	snoRNA
chr13	99382461	99383827	+	5.08079	7.07289	-1.87411	2.00192201444915e-09	5.38134802371775e-08	intron (NR_110817, intron 2 of 3)	intron (NR_110817, intron 2 of 3)	256150	NR_110817	101928135	Hs.550715	NR_110817		LOC101928135	-	uncharacterized LOC101928135	ncRNA
chr11	47920323	47920812	+	6.67039	4.90924	1.68536	2.0134726411801e-09	5.40218508633605e-08	intron (NR_163150, intron 1 of 7)	intron (NR_163150, intron 1 of 7)	-3694	NR_163154	84941	Hs.631617	NM_032855	ENSG00000196684	HSH2D	ALX|HSH2	hematopoietic SH2 domain containing	protein-coding
chr14	74402501	74403194	+	6.51256	4.45641	1.97707	2.02422895359516e-09	5.42081651979721e-08	Intergenic	Intergenic	118126	NM_138633	9465	Hs.486483	NM_004842	ENSG00000118507	AKAP7	AKAP15|AKAP18	A-kinase anchoring protein 7	protein-coding
chr5	43042468	43043391	+	6.27885	4.15626	2.02684	2.08108449651843e-09	5.56259803392708e-08	exon (NM_012367, exon 1 of 1)	exon (NM_012367, exon 1 of 1)	454	NM_012367	26212	Hs.532145	NM_012367	ENSG00000124657	OR2B6	OR2B1|OR2B1P|OR2B5|OR2B6P|OR5-40|OR5-41|OR6-31|dJ408B20.2	olfactory receptor family 2 subfamily B member 6	protein-coding
chr4	1718858	1721420	+	4.48112	6.74115	-2.14542	2.11435257196456e-09	5.64091811882477e-08	Intergenic	Intergenic	-42144	NR_027755	283867	Hs.444774	NM_001101346	ENSG00000261742	LINC00922	-	long intergenic non-protein coding RNA 922	ncRNA
chr3	136194420	136194903	+	6.27105	3.94381	2.19912	2.20578682339538e-09	5.87303588221206e-08	Intergenic	Intergenic	-61808	NR_125766	103695435	Hs.196133	NR_125766	ENSG00000254560	BBOX1-AS1	-	BBOX1 antisense RNA 1	ncRNA
chr6	6402737	6402878	+	5.31922	0	6.33954	2.20961617228091e-09	5.87303588221206e-08	Intergenic	MER124|DNA?|DNA?	5905	NR_125422	101927798	Hs.615036	NR_125422	ENSG00000253165	LOC101927798	-	uncharacterized LOC101927798	ncRNA
chr19	28631882	28633892	+	7.05158	8.15677	-1.06737	2.23940117343698e-09	5.9410978892302e-08	Intergenic	Intergenic	-62865	NR_146922	105373199	Hs.254475	NR_146922	ENSG00000225919	LINC01745	-	long intergenic non-protein coding RNA 1745	ncRNA
chr18	14925488	14925777	+	4.99168	0	5.13387	2.27311309384792e-09	6.01930506415596e-08	Intergenic	LTR16A|LTR|ERVL	478509	NM_001370532	10655	Hs.59506	NM_006557	ENSG00000173253	DMRT2	-	doublesex and mab-3 related transcription factor 2	protein-coding
chr2	88845546	88846292	+	6.84592	4.54101	2.23142	2.32982182708819e-09	6.15800490356767e-08	Intergenic	Intergenic	-15763	NR_135531	105377162	Hs.123457	NR_135531		LOC105377162	-	uncharacterized LOC105377162	ncRNA
chr19	56163314	56164274	+	6.71652	4.41442	2.23806	2.36272969905889e-09	6.23339820419619e-08	Intergenic	Intergenic	-40201	NM_001351056	23321	Hs.435711	NM_015271	ENSG00000109654	TRIM2	CMT2R|RNF86	tripartite motif containing 2	protein-coding
chr18	13562761	13563008	+	5.8011	2.29554	3.18032	2.37342535945341e-09	6.25002011322731e-08	Intergenic	L1MC1|LINE|L1	-18523	NM_001146274	6934	Hs.593995	NM_030756	ENSG00000148737	TCF7L2	TCF-4|TCF4	transcription factor 7 like 2	protein-coding
chr14	54169333	54169928	+	7.29257	5.75733	1.49755	2.42991378864117e-09	6.38694530027311e-08	intron (NM_024766, intron 8 of 10)	intron (NM_024766, intron 8 of 10)	185130	NR_147194	107985879	Hs.436392	NR_147194	ENSG00000259439	LINC01833	K21.1|RP11-89	long intergenic non-protein coding RNA 1833	ncRNA
chr2	215916552	215916704	+	5.29419	0	6.31814	2.46638515701614e-09	6.4708481425774e-08	intron (NM_005045, intron 3 of 64)	intron (NM_005045, intron 3 of 64)	212665	NM_173054	5649	Hs.655654	NM_005045	ENSG00000189056	RELN	ETL7|LIS2|PRO1598|RL	reelin	protein-coding
chr4	183722759	183723828	+	0	7.10703	-7.11751	2.48761268553498e-09	6.51452161847282e-08	Intergenic	Intergenic	-17110	NM_022726	6785	Hs.101915	NM_022726	ENSG00000118402	ELOVL4	ADMD|CT118|ISQMR|SCA34|STGD2|STGD3	ELOVL fatty acid elongase 4	protein-coding
chr7	96285511	96286095	+	6.27434	4.09045	2.0423	2.49759292146959e-09	6.52863443810618e-08	intron (NM_001079843, intron 5 of 20)	intron (NM_001079843, intron 5 of 20)	133266	NM_001079843	54897	Hs.439894	NM_017766	ENSG00000130940	CASZ1	CAS11|CST|SRG|ZNF693|dJ734G22.1	castor zinc finger 1	protein-coding
chr10	124595553	124595998	+	6.17964	3.4781	2.61854	2.52924921826789e-09	6.59925208876502e-08	intron (NM_020992, intron 1 of 6)	MIR|SINE|MIR	14259	NM_020992	9124	Hs.368525	NM_020992	ENSG00000107438	PDLIM1	CLIM1|CLP-36|CLP36|HEL-S-112|hCLIM1	PDZ and LIM domain 1	protein-coding
chr3	35137647	35137965	+	5.42623	1.14987	4.10941	2.56968296346211e-09	6.67388107831956e-08	intron (NR_147957, intron 10 of 16)	intron (NR_147957, intron 10 of 16)	-35650	NM_024627	79680	Hs.105642	NM_024627	ENSG00000215012	RTL10	BOP|C22orf29	retrotransposon Gag like 10	protein-coding
chr6	120871389	120871941	+	5.61439	0	6.51464	2.57048126217684e-09	6.67388107831956e-08	intron (NM_001330381, intron 3 of 18)	LTR16B2|LTR|ERVL	13899	NM_001256417	84224	Hs.325422	NM_032264	ENSG00000142794	NBPF3	AE2	NBPF member 3	protein-coding
chr3	177948691	177949547	+	6.47434	4.59132	1.78541	2.57193166731302e-09	6.67388107831956e-08	intron (NR_138042, intron 3 of 4)	MIRb|SINE|MIR	126782	NR_138042	101926957	Hs.722607	NR_138042		ISX-AS1	-	ISX antisense RNA 1	ncRNA
chr16	17461892	17463363	+	5.99301	3.67681	2.12813	2.61976049045795e-09	6.78560913921896e-08	intron (NM_001009909, intron 4 of 11)	L1PB1|LINE|L1	250382	NM_001252008	338645	Hs.144138	NM_001009909	ENSG00000187398	LUZP2	KFSP2566|PRO6246	leucine zipper protein 2	protein-coding
chr4	74054336	74055337	+	3.05633	6.48516	-3.31451	2.63568193709555e-09	6.81443584463613e-08	Intergenic	Intergenic	289622	NM_001099293	285643	Hs.567824	NM_001099293	ENSG00000226650	KIF4B	-	kinesin family member 4B	protein-coding
chr13	112877453	112877615	+	5.66696	0	6.03841	2.71461530140434e-09	7.00577669436837e-08	intron (NM_001135610, intron 6 of 7)	intron (NM_001135610, intron 6 of 7)	19955	NM_001007257	7799	Hs.371823	NM_012231	ENSG00000116731	PRDM2	HUMHOXY1|KMT8|KMT8A|MTB-ZF|RIZ|RIZ1|RIZ2	PR/SET domain 2	protein-coding
chr2	168544502	168544932	+	5.86158	2.90729	2.88286	2.73718256123591e-09	7.0512202936186e-08	Intergenic	Intergenic	100330	NR_110722	101928778	Hs.573792	NR_110722	ENSG00000236720	LINC01741	-	long intergenic non-protein coding RNA 1741	ncRNA
chr17	74374033	74375280	+	7.46855	6.23553	1.18595	2.79407443813212e-09	7.17479099736596e-08	intron (NR_103860, intron 5 of 6)	intron (NR_103860, intron 5 of 6)	35138	NR_103860	100506606	Hs.298851	NR_103860	ENSG00000257176	LOC100506606	-	uncharacterized LOC100506606	ncRNA
chr2	66085004	66085884	+	7.14326	5.35336	1.69299	2.79524206226494e-09	7.17479099736596e-08	promoter-TSS (NM_001256400)	promoter-TSS (NM_001256400)	-109	NM_001256398	83875	Hs.728325	NM_031938	ENSG00000197580	BCO2	B-DIOX-II|BCDO2	beta-carotene oxygenase 2	protein-coding
chr17	18975714	18975836	+	5.18613	0	6.83567	2.83588807933141e-09	7.26600513298968e-08	Intergenic	L2c|LINE|L2	-40543	NM_001134473	23199	Hs.461647	NM_014615	ENSG00000131149	GSE1	CRHSP24|KIAA0182	Gse1 coiled-coil protein	protein-coding
chr16	1782618	1782890	+	5.39068	0	5.82199	2.85239932414307e-09	7.29516517793425e-08	promoter-TSS (NM_005687)	promoter-TSS (NM_005687)	-155	NR_130154	10056	Hs.471452	NM_005687	ENSG00000116120	FARSB	FARSLB|FRSB|HSPC173|NEDBLLA|PheHB|PheRS|RILDBC	phenylalanyl-tRNA synthetase subunit beta	protein-coding
chr15	27623545	27624170	+	5.30736	1.50955	3.81684	2.85808224990855e-09	7.29657622867139e-08	Intergenic	Intergenic	97908	NR_038291	100507127	Hs.498571	NR_038291	ENSG00000238266	LINC00707	-	long intergenic non-protein coding RNA 707	ncRNA
chr5	96816462	96816808	+	5.64996	2.76033	2.74335	2.91805102726942e-09	7.43632358562207e-08	Intergenic	Intergenic	37876	NR_108045	100506126	Hs.69494	NR_108045	ENSG00000232139	LINC00867	-	long intergenic non-protein coding RNA 867	ncRNA
chr19	38850182	38850577	+	6.59413	4.58207	1.9017	2.95967840479698e-09	7.5289135807179e-08	promoter-TSS (NM_001322500)	promoter-TSS (NM_001322500)	-198	NM_017886	54986	Hs.656192	NM_017886	ENSG00000168038	ULK4	FAM7C1|REC01035	unc-51 like kinase 4	protein-coding
chr14	61211597	61212123	+	5.2338	0	4.89493	2.97768206326585e-09	7.56118552493579e-08	intron (NM_001178139, intron 2 of 12)	intron (NM_001178139, intron 2 of 12)	53512	NM_001178139	7029	Hs.379018	NM_006286	ENSG00000114126	TFDP2	DP2	transcription factor Dp-2	protein-coding
chr18	30712354	30712885	+	6.21766	3.84505	2.21127	2.98550245516528e-09	7.56753028742429e-08	promoter-TSS (NM_002812)	promoter-TSS (NM_002812)	36	NM_002812	5714	Hs.78466	NM_002812	ENSG00000099341	PSMD8	HEL-S-91n|HIP6|HYPF|Nin1p|Rpn12|S14|p31	proteasome 26S subunit, non-ATPase 8	protein-coding
chr2	100142392	100142894	+	6.0865	3.56531	2.3068	3.09176848328736e-09	7.82294445415413e-08	Intergenic	Intergenic	63245	NR_039671	100616109		NR_039671	ENSG00000266760	MIR4464	mir-4464	microRNA 4464	ncRNA
chr3	37805934	37807349	+	6.39327	7.80072	-1.34747	3.11167084461675e-09	7.85931783489345e-08	Intergenic	L1MC4|LINE|L1	-122246	NM_205849	171483	Hs.733351	NM_173696	ENSG00000177138	FAM9B	TEX39B	family with sequence similarity 9 member B	protein-coding
chr8	63543182	63544197	+	7.0865	2.37462	4.43762	3.16822614661951e-09	7.98797443349813e-08	intron (NR_148982, intron 1 of 13)	intron (NR_148982, intron 1 of 13)	231097	NR_148986	10891	Hs.527078	NM_013261	ENSG00000109819	PPARGC1A	LEM6|PGC-1(alpha)|PGC-1alpha|PGC-1v|PGC1|PGC1A|PPARGC1	PPARG coactivator 1 alpha	protein-coding
chr9	128705358	128705929	+	5.60026	0.668307	4.52011	3.22693448146374e-09	8.12159439405564e-08	Intergenic	Intergenic	30588	NM_001308963	643911	Hs.237396	NM_001308963		CRNDE	CRNDEP|LINC00180|NCRNA00180|PNAS-108|lincIRX5	colorectal neoplasia differentially expressed	protein-coding
chr2	151771660	151771823	+	5.63618	1.21975	3.90122	3.2753952829963e-09	8.22899662971863e-08	intron (NR_147849, intron 2 of 6)	intron (NR_147849, intron 2 of 6)	151350	NM_001352004	50863	Hs.504352	NM_016522	ENSG00000182667	NTM	CEPU-1|HNT|IGLON2|NTRI	neurotrimin	protein-coding
chr11	123462106	123462713	+	7.84785	6.70375	1.14275	3.40471699090017e-09	8.53881404067026e-08	intron (NR_136749, intron 1 of 7)	intron (NR_136749, intron 1 of 7)	1141	NM_001269039	8036	Hs.104315	NM_007373	ENSG00000108061	SHOC2	SIAA0862|SOC2|SUR8	SHOC2 leucine rich repeat scaffold protein	protein-coding
chr15	27589413	27589597	+	4.7332	0	6.54926	3.48161426277111e-09	8.71444634797627e-08	promoter-TSS (NM_001267866)	promoter-TSS (NM_001267866)	-86	NM_001267865	136288	Hs.258357	NM_001100159	ENSG00000164746	C7orf57	-	chromosome 7 open reading frame 57	protein-coding
chr1	192903229	192903451	+	5.7096	0.780686	4.26501	3.48700419971765e-09	8.71444634797627e-08	intron (NM_024913, intron 18 of 22)	intron (NM_024913, intron 18 of 22)	-80665	NM_016087	51384	Hs.272375	NM_016087	ENSG00000002745	WNT16	-	Wnt family member 16	protein-coding
chr11	132357914	132358771	+	5.6788	3.24446	2.28608	3.589465120291e-09	8.95477087904177e-08	Intergenic	Intergenic	400625	NR_149102	105377610		NR_149102	ENSG00000251619	LINC02508	-	long intergenic non-protein coding RNA 2508	ncRNA
chr1	181149529	181150593	+	7.37605	6.08505	1.25332	3.61967157587866e-09	9.01431345166279e-08	Intergenic	AluSx|SINE|Alu	-4064	NM_001171948	79036	Hs.714548	NM_024069	ENSG00000105700	KXD1	BORCS4|C10orf50|C19orf50|KXDL|MST096|MSTP096	KxDL motif containing 1	protein-coding
chrX	96455230	96455388	+	5.00378	0.429253	4.10656	3.67054650799501e-09	9.12502995519039e-08	Intergenic	Intergenic	68162	NM_001017971	92270	Hs.676227	NM_001017971	ENSG00000205464	ATP6AP1L	-	ATPase H+ transporting accessory protein 1 like	protein-coding
chr4	57184584	57184958	+	5.61092	0	6.03299	3.73984577867157e-09	9.28108324131059e-08	Intergenic	Intergenic	484680	NM_001369552	4915	Hs.494312	NM_006180	ENSG00000148053	NTRK2	EIEE58|GP145-TrkB|OBHD|TRKB|trk-B	neurotrophic receptor tyrosine kinase 2	protein-coding
chr9	89436728	89438071	+	5.19672	7.11816	-1.82827	3.75447994254904e-09	9.30116808067026e-08	intron (NM_001281740, intron 5 of 28)	intron (NM_001281740, intron 5 of 28)	135889	NR_132982	105372071		NR_132982		LOC105372071	-	uncharacterized LOC105372071	ncRNA
chr21	23968744	23969543	+	6.56163	4.40571	2.03799	3.8042115415646e-09	9.40798054279105e-08	Intergenic	Intergenic	-6971	NR_039662	100616235		NR_039662	ENSG00000263670	MIR4457	mir-4457	microRNA 4457	ncRNA
chrX	118983637	118983746	+	5.59051	0	6.01157	4.10196685498702e-09	1.01267306732492e-07	Intergenic	Intergenic	148109	NR_110753	101927282	Hs.407480	NR_110753	ENSG00000246876	LINC02466	-	long intergenic non-protein coding RNA 2466	ncRNA
chr1	177490203	177490428	+	5.15152	0	5.30208	4.15195739635656e-09	1.02323802731699e-07	promoter-TSS (NM_001255)	promoter-TSS (NM_001255)	-86	NM_001255	991	Hs.524947	NM_001255	ENSG00000117399	CDC20	CDC20A|bA276H19.3|p55CDC	cell division cycle 20	protein-coding
chr17	78251094	78253055	+	3.98483	6.70124	-2.58287	4.16568304852446e-09	1.02484451470619e-07	Intergenic	Intergenic	-74022	NM_001318170	143098	Hs.499159	NM_173496	ENSG00000150054	MPP7	-	membrane palmitoylated protein 7	protein-coding
chr1	163472439	163472541	+	5.13442	0	6.77792	4.20102789787924e-09	1.031755038132e-07	intron (NM_001349608, intron 3 of 21)	MLT1I|LTR|ERVL-MaLR	296856	NR_146200	102725193	Hs.666120	NR_146199	ENSG00000237728	LOC102725193	-	uncharacterized LOC102725193	ncRNA
chr21	45941230	45941409	+	5.51349	0.553726	4.48713	4.23173819595536e-09	1.03750546804285e-07	intron (NR_038856, intron 1 of 2)	intron (NR_038856, intron 1 of 2)	531	NR_038856	100506810	Hs.586634	NR_038856	ENSG00000227630	LINC01132	-	long intergenic non-protein coding RNA 1132	ncRNA
chr1	232667593	232667747	+	4.69218	0	6.50929	4.30757193240115e-09	1.0542800839715e-07	Intergenic	Intergenic	145130	NM_005390	5161	Hs.131361	NM_005390	ENSG00000163114	PDHA2	PDHAL	pyruvate dehydrogenase E1 alpha 2 subunit	protein-coding
chr20	11110651	11110777	+	5.33427	0	6.32551	4.32035376434583e-09	1.05559158984532e-07	intron (NM_001288951, intron 1 of 20)	intron (NM_001288951, intron 1 of 20)	-3985	NM_001171511	90411	Hs.662152	NM_139279	ENSG00000180398	MCFD2	F5F8D|F5F8D2|LMAN1IP|SDNSF	multiple coagulation factor deficiency 2	protein-coding
chr16	85571672	85572124	+	6.25705	4.25081	1.98544	4.54230972259078e-09	1.10791842633346e-07	Intergenic	Intergenic	323307	NR_038400	54143	Hs.352631	NR_038400	ENSG00000184856	LINC00308	C21orf74|NCRNA00308|PRED16	long intergenic non-protein coding RNA 308	ncRNA
chrX	15841847	15842361	+	6.53033	4.29102	2.14057	4.60265302769328e-09	1.12071448722258e-07	Intergenic	LTR78B|LTR|ERV1	-229842	NR_046596	100873986	Hs.581652	NR_046596	ENSG00000231383	FGF12-AS1	-	FGF12 antisense RNA 1	ncRNA
chr11	133656321	133656529	+	5.12337	0	6.76515	4.63073341966975e-09	1.1256244312428e-07	intron (NR_152792, intron 2 of 2)	intron (NR_152792, intron 2 of 2)	2016	NR_152792	642394	Hs.568831	NM_001098830	ENSG00000205696	ADARB2-AS1	C10orf109|NCRNA00168	ADARB2 antisense RNA 1	ncRNA
chr13	109384529	109384710	+	5.52378	0.287777	4.88772	4.88268207270515e-09	1.18484196371787e-07	intron (NM_001198595, intron 2 of 4)	intron (NM_001198595, intron 2 of 4)	15203	NM_006873	11037	Hs.44385	NM_006873	ENSG00000243244	STON1	SALF|SBLF|STN1|STNB1	stonin 1	protein-coding
chr2	165149449	165149733	+	4.88364	0.835765	4.05023	4.89752027448172e-09	1.18641802901414e-07	Intergenic	Intergenic	129640	NM_001009992	127665	Hs.684328	NM_001009992	ENSG00000179930	ZNF648	-	zinc finger protein 648	protein-coding
chr19	50720093	50721673	+	8.76547	7.93669	0.811188	4.9362694549054e-09	1.19377128654345e-07	promoter-TSS (NM_001303124)	promoter-TSS (NM_001303124)	42	NM_001303124	84872	Hs.632706	NM_032786	ENSG00000135482	ZC3H10	ZC3HDC10	zinc finger CCCH-type containing 10	protein-coding
chr1	115670921	115671332	+	5.79568	1.58423	3.96235	4.95757234856442e-09	1.19688758568058e-07	intron (NM_001089, intron 12 of 32)	intron (NM_001089, intron 12 of 32)	26234	NR_039868	100616241		NR_039868	ENSG00000264004	MIR4717	-	microRNA 4717	ncRNA
chrX	129733307	129733977	+	6.16473	3.51357	2.4557	5.0689715994983e-09	1.22170807025196e-07	Intergenic	Intergenic	-14000	NR_027454	731656	Hs.702477	NR_027454		LINC01348	-	long intergenic non-protein coding RNA 1348	ncRNA
chr7	102028297	102028873	+	5.22575	1.90456	3.14092	5.11330123308793e-09	1.23030699719984e-07	3' UTR (NM_001999, exon 65 of 65)	3' UTR (NM_001999, exon 65 of 65)	174816	NR_046207	6558	Hs.162585	NM_001046	ENSG00000064651	SLC12A2	BSC|BSC2|NKCC1|PPP1R141	solute carrier family 12 member 2	protein-coding
chr14	75324684	75325622	+	4.26995	6.73911	-2.30901	5.18311925797651e-09	1.24499925419638e-07	Intergenic	L3|LINE|CR1	-15639	NM_170693	10110	Hs.300863	NM_016276	ENSG00000101049	SGK2	H-SGK2|dJ138B7.2	serum/glucocorticoid regulated kinase 2	protein-coding
chr8	28777305	28777955	+	7.35568	6.12734	1.21232	5.21594076146611e-09	1.25077028040553e-07	intron (NM_080282, intron 26 of 39)	(TTCTGCA)n|Simple_repeat|Simple_repeat	-28650	NM_080284	23460	Hs.709514	NM_080284	ENSG00000154262	ABCA6	EST155051	ATP binding cassette subfamily A member 6	protein-coding
chr5	16083103	16083293	+	5.25421	0	4.95372	5.43630640847687e-09	1.3014188068778e-07	intron (NR_144417, intron 2 of 26)	intron (NR_144417, intron 2 of 26)	11542	NM_001282665	9645	Hs.501928	NM_014632	ENSG00000133816	MICAL2	MICAL-2|MICAL2PV1|MICAL2PV2	microtubule associated monooxygenase, calponin and LIM domain containing 2	protein-coding
chr22	19844311	19845914	+	4.12716	6.84751	-2.50268	5.47057594333956e-09	1.30742167923174e-07	Intergenic	MLT1F|LTR|ERVL-MaLR	32971	NM_198407	2693	Hs.130212	NM_004122	ENSG00000121853	GHSR	GHDP	growth hormone secretagogue receptor	protein-coding
chr21	34618001	34618436	+	6.41665	4.34041	1.98665	5.50656376059139e-09	1.31381437375184e-07	promoter-TSS (NM_024665)	promoter-TSS (NM_024665)	-1	NM_024665	79718	Hs.714201	NM_024665	ENSG00000177565	TBL1XR1	C21|DC42|IRA1|MRD41|TBLR1	transducin beta like 1 X-linked receptor 1	protein-coding
chr4	85607508	85608124	+	7.06897	4.98712	2.02088	5.53439651954619e-09	1.31824319108789e-07	Intergenic	LOR1a|LTR|ERV1	-670027	NM_001300741	83594	Hs.434289	NM_031438	ENSG00000112874	NUDT12	-	nudix hydrolase 12	protein-coding
chr19	16586005	16589301	+	6.59764	7.8469	-1.19908	5.6128217697227e-09	1.3346877184859e-07	intron (NM_001364113, intron 2 of 36)	intron (NM_001364113, intron 2 of 36)	4232	NM_001270	1105	Hs.643465	NM_001270	ENSG00000153922	CHD1	CHD-1|PILBOS	chromodomain helicase DNA binding protein 1	protein-coding
chr22	42930670	42932057	+	5.54516	7.18915	-1.5742	5.62793354308516e-09	1.33604699470235e-07	Intergenic	LTR12C|LTR|ERV1	-705789	NR_036237	100422937		NR_036237	ENSG00000283275	MIR4275	-	microRNA 4275	ncRNA
chrX	154475495	154475843	+	5.34592	0	5.79099	5.72213422047477e-09	1.35614581025252e-07	Intergenic	Intergenic	-28521	NR_121587	101929331	Hs.522428	NR_121587	ENSG00000224307	LOC101929331	-	uncharacterized LOC101929331	ncRNA
chr11	132061885	132062289	+	5.14059	0.831226	3.94646	5.7461993166752e-09	1.35854268093448e-07	intron (NM_001913, intron 3 of 22)	intron (NM_001913, intron 3 of 22)	211029	NM_181552	1523	Hs.191482	NM_001913	ENSG00000257923	CUX1	CASP|CDP|CDP/Cut|CDP1|COY1|CUTL1|CUX|Clox|Cux/CDP|GDDI|GOLIM6|Nbla10317|p100|p110|p200|p75	cut like homeobox 1	protein-coding
chr15	27624554	27625047	+	5.36481	0	5.75975	5.75135509087594e-09	1.35854268093448e-07	intron (NM_001270520, intron 5 of 24)	intron (NM_001270520, intron 5 of 24)	58184	NM_014992	23002	Hs.19156	NM_014992	ENSG00000100592	DAAM1	-	dishevelled associated activator of morphogenesis 1	protein-coding
chr13	24224894	24225857	+	4.28986	6.67839	-2.24655	5.78634414583832e-09	1.36454085827232e-07	Intergenic	Intergenic	29357	NR_135617	131540	Hs.111591	NM_001039617	ENSG00000163958	ZDHHC19	DHHC19	zinc finger DHHC-type containing 19	protein-coding
chr12	132444566	132446273	+	4.63789	6.90394	-2.1669	5.80093799875278e-09	1.36571752222292e-07	Intergenic	LTR12|LTR|ERV1	-175569	NM_033135	80310	Hs.352298	NM_025208	ENSG00000170962	PDGFD	IEGF|MSTP036|SCDGF-B|SCDGFB	platelet derived growth factor D	protein-coding
chr5	154857847	154858104	+	4.88204	0	6.59256	5.83343117852712e-09	1.37109737782902e-07	TTS (NM_001525)	TTS (NM_001525)	10484	NM_001525	3061	Hs.388226	NM_001525	ENSG00000121764	HCRTR1	OX1R	hypocretin receptor 1	protein-coding
chr11	45048916	45050347	+	3.90961	6.60378	-2.51429	5.91996090915897e-09	1.38913934205017e-07	non-coding (NR_110729, exon 3 of 3)	non-coding (NR_110729, exon 3 of 3)	5845	NM_001197302	27120	Hs.515855	NM_014419	ENSG00000104901	DKKL1	CT34|SGY|SGY-1|SGY1	dickkopf like acrosomal protein 1	protein-coding
chr1	233614365	233615216	+	6.72225	5.2024	1.48984	6.03223503316398e-09	1.41315291880711e-07	Intergenic	Intergenic	-193224	NM_000958	5734	Hs.199248	NM_000958	ENSG00000171522	PTGER4	EP4|EP4R	prostaglandin E receptor 4	protein-coding
chr7	73005446	73006122	+	5.07184	0	4.74467	6.17107806807516e-09	1.4433014823689e-07	Intergenic	Intergenic	-596762	NM_003203	6936	Hs.303808	NM_003203	ENSG00000005436	GCFC2	C2orf3|DNABF|GCF|TCF9	GC-rich sequence DNA-binding factor 2	protein-coding
chr17	57604107	57606631	+	6.04866	7.48922	-1.37527	6.18665508560528e-09	1.44456872442212e-07	promoter-TSS (NM_148905)	promoter-TSS (NM_148905)	-166	NM_148905	114883	Hs.21938	NM_024586	ENSG00000117859	OSBPL9	ORP-9|ORP9	oxysterol binding protein like 9	protein-coding
chr10	129791989	129792372	+	6.0865	2.32873	3.3996	6.2916870283119e-09	1.46668507446877e-07	Intergenic	L1MB7|LINE|L1	-6217	NR_073007	8099	Hs.433201	NM_004642	ENSG00000111328	CDK2AP1	DOC1|DORC1|ST19|doc-1|p12DOC-1	cyclin dependent kinase 2 associated protein 1	protein-coding
chr1	9399393	9401036	+	5.2621	7.12303	-1.76222	6.31831217774303e-09	1.47048116477096e-07	intron (NM_001346688, intron 1 of 11)	L1ME3|LINE|L1	36889	NM_001346688	104	Hs.474018	NM_001112	ENSG00000197381	ADARB1	ADAR2|DRABA2|DRADA2|RED1	adenosine deaminase RNA specific B1	protein-coding
chr6	168277355	168277564	+	5.47434	0	6.38381	6.33027368429602e-09	1.47085770899819e-07	promoter-TSS (NR_136146)	promoter-TSS (NR_136146)	-166	NR_136146	105376351	Hs.343482	NR_136146		LINC02645	-	long intergenic non-protein coding RNA 2645	ncRNA
chr2	195559364	195559864	+	7.0731	5.52461	1.45469	6.45046414735986e-09	1.4963393177073e-07	Intergenic	MER58A|DNA|hAT-Charlie	16123	NR_110419	100996609	Hs.742062	NR_110419		LINC01436	-	long intergenic non-protein coding RNA 1436	ncRNA
chr14	95725649	95726480	+	1.01956	6.90414	-5.38346	6.48880368038276e-09	1.50278156897464e-07	Intergenic	LTR15|LTR|ERV1	-4614	NM_001031615	222	Hs.87539	NM_000695	ENSG00000132746	ALDH3B2	ALDH8	aldehyde dehydrogenase 3 family member B2	protein-coding
chr5	43603944	43604311	+	5.64054	2.88659	2.63958	6.60522771195852e-09	1.52725752949675e-07	intron (NM_020371, intron 2 of 5)	intron (NM_020371, intron 2 of 5)	-27026	NM_012125	1133	Hs.584747	NM_012125	ENSG00000184984	CHRM5	HM5	cholinergic receptor muscarinic 5	protein-coding
chr17	42133183	42134061	+	3.59051	6.46959	-2.72807	6.65053814717798e-09	1.53523786449466e-07	intron (NM_001318133, intron 3 of 3)	(CTTTA)n|Simple_repeat|Simple_repeat	25051	NR_023362	100169752	Hs.652647	NR_023362	ENSG00000237675	TEX36-AS1	-	TEX36 antisense RNA 1	ncRNA
chr16	88059505	88060628	+	2.86886	6.35672	-3.34885	6.72461836329942e-09	1.54982290317857e-07	promoter-TSS (NM_001324393)	promoter-TSS (NM_001324393)	-99	NR_136758	79618	Hs.563560	NM_024567	ENSG00000147421	HMBOX1	HNF1LA|HOT1|PBHNF	homeobox containing 1	protein-coding
chr16	5323457	5323840	+	5.47922	0	5.29464	6.74573758980983e-09	1.55217457163585e-07	Intergenic	MamGypLTR3a|LTR|Gypsy	91415	NR_106989	102465800		NR_106989	ENSG00000274263	MIR7702	hsa-mir-7702	microRNA 7702	ncRNA
chr12	94714400	94714579	+	5.17781	0.788836	4.37274	6.91539666153141e-09	1.58864201174437e-07	intron (NM_182584, intron 1 of 5)	intron (NM_182584, intron 1 of 5)	458	NM_182584	284805	Hs.353262	NM_182584	ENSG00000198547	C20orf203	-	chromosome 20 open reading frame 203	protein-coding
chr12	68807394	68808092	+	7.05966	5.33906	1.60143	6.9303022801158e-09	1.58949836166527e-07	intron (NM_001270459, intron 3 of 11)	intron (NM_001270459, intron 3 of 11)	-23913	NR_106727	102464830		NR_106727	ENSG00000283477	MIR6079	hsa-mir-6079	microRNA 6079	ncRNA
chr3	57048277	57048994	+	6.44606	3.9294	2.36951	7.02660288356396e-09	1.60899022551175e-07	Intergenic	Intergenic	51111	NR_036179	100422873		NR_036179	ENSG00000266676	MIR4297	-	microRNA 4297	ncRNA
chr10	97888720	97889046	+	4.96986	0	6.64435	7.06134364047249e-09	1.61434576475111e-07	intron (NR_148676, intron 1 of 16)	intron (NR_148676, intron 1 of 16)	853	NM_003828	8776	Hs.347187	NM_003828	ENSG00000063601	MTMR1	-	myotubularin related protein 1	protein-coding
chr15	88402566	88403078	+	5.99434	3.4334	2.45934	7.07481945259865e-09	1.61483037906826e-07	intron (NM_001284352, intron 1 of 20)	intron (NM_001284352, intron 1 of 20)	20517	NM_001284352	57535	Hs.708190	NM_020775	ENSG00000116299	KIAA1324	EIG121	KIAA1324	protein-coding
chr17	66542280	66542459	+	5.47052	1.64283	3.58839	7.20477065799263e-09	1.63939927256522e-07	Intergenic	MIRb|SINE|MIR	-102845	NM_012234	23429	Hs.7910	NM_012234	ENSG00000163602	RYBP	AAP1|APAP-1|DEDAF|YEAF1	RING1 and YY1 binding protein	protein-coding
chr5	82347362	82347770	+	5.59051	1.83577	3.69094	7.2055171965771e-09	1.63939927256522e-07	intron (NM_006922, intron 11 of 27)	intron (NM_006922, intron 11 of 27)	54428	NM_001081676	6328	Hs.435274	NM_006922	ENSG00000153253	SCN3A	EIEE62|FFEVF4|NAC3|Nav1.3	sodium voltage-gated channel alpha subunit 3	protein-coding
chr18	13628248	13628746	+	6.35332	4.09727	2.14847	7.24690346650271e-09	1.64618158616084e-07	Intergenic	Intergenic	-382200	NM_145808	136319	Hs.602015	NM_145808	ENSG00000105887	MTPN	GCDP|V-1	myotrophin	protein-coding
chr2	218878907	218880569	+	5.74609	7.35389	-1.52551	7.33948272999024e-09	1.66455254259109e-07	intron (NM_175607, intron 4 of 24)	MLT1F1|LTR|ERVL-MaLR	-302433	NM_001206956	152330	Hs.298705	NM_175607	ENSG00000144619	CNTN4	AXCAM|BIG-2	contactin 4	protein-coding
chr5	126969555	126969866	+	4.99434	0.930653	4.07097	7.47218718514422e-09	1.69195066517119e-07	Intergenic	Intergenic	-5691	NR_110170	2356	Hs.335084	NM_004957	ENSG00000136877	FPGS	-	folylpolyglutamate synthase	protein-coding
chr11	64745291	64745924	+	5.17312	0.666962	4.27046	7.64291323803743e-09	1.72785733298716e-07	Intergenic	Intergenic	-10101	NR_149140	101928309	Hs.639414	NR_149140	ENSG00000234015	LINC02530	-	long intergenic non-protein coding RNA 2530	ncRNA
chr8	37891772	37892388	+	6.7887	5.23838	1.48692	8.06563226186502e-09	1.82052842482096e-07	Intergenic	Intergenic	29361	NM_006520	6990	Hs.446392	NM_006520	ENSG00000165169	DYNLT3	RP3|TCTE1L|TCTEX1L	dynein light chain Tctex-type 3	protein-coding
chr2	161651521	161651903	+	5.52849	0	4.78046	8.24656528498546e-09	1.85841772349435e-07	exon (NM_139022, exon 8 of 10)	exon (NM_139022, exon 8 of 10)	-13464	NR_138249	29125	Hs.559181	NM_014144	ENSG00000110665	C11orf21	-	chromosome 11 open reading frame 21	protein-coding
chr1	66425274	66426833	+	3.73639	6.41429	-2.55841	8.69132721823595e-09	1.95554862410309e-07	exon (NM_206899, exon 1 of 1)	exon (NM_206899, exon 1 of 1)	751	NM_206899	121130	Hs.554551	NM_206899	ENSG00000175398	OR10P1	OR10P1P|OR10P2P|OR10P3P|OR12-7|OST701	olfactory receptor family 10 subfamily P member 1	protein-coding
chr16	30649586	30651409	+	6.38403	4.54011	1.69149	8.78568633509571e-09	1.97365655110681e-07	promoter-TSS (NM_001198965)	promoter-TSS (NM_001198965)	273	NM_001136022	4776	Hs.77810	NM_004554	ENSG00000100968	NFATC4	NF-AT3|NF-ATC4|NFAT3	nuclear factor of activated T cells 4	protein-coding
chr3	121749740	121749918	+	5.00642	0	4.49043	8.81446933544635e-09	1.97699927366005e-07	intron (NM_134261, intron 1 of 10)	intron (NM_134261, intron 1 of 10)	224890	NR_120318	100996876	Hs.511626	NR_120318		RORA-AS2	-	RORA antisense RNA 2	ncRNA
chr2	98796251	98797925	+	5.0603	7.1204	-1.93832	8.83810243373422e-09	1.9791782142945e-07	Intergenic	Intergenic	-106975	NR_026706	286094	Hs.440978	NR_026706	ENSG00000254083	LINC01591	-	long intergenic non-protein coding RNA 1591	ncRNA
chr9	111987747	111988725	+	6.34962	4.27869	2.01266	9.04644484543553e-09	2.02264851732851e-07	Intergenic	Intergenic	21547	NR_110778	101927433	Hs.331210	NR_110778	ENSG00000267252	LINC01255	-	long intergenic non-protein coding RNA 1255	ncRNA
chr1	10189666	10190077	+	2.32465	6.13945	-3.53421	9.17550195082858e-09	2.04828316704525e-07	intron (NM_001850, intron 2 of 4)	intron (NM_001850, intron 2 of 4)	53477	NM_020351	1295	Hs.654548	NM_001850	ENSG00000144810	COL8A1	C3orf7	collagen type VIII alpha 1 chain	protein-coding
chr5	103793949	103794126	+	5.3095	0.732909	4.46623	1.0306801781337e-08	2.29722133747041e-07	promoter-TSS (NM_001352672)	promoter-TSS (NM_001352672)	-341	NM_001352666	4925	Hs.654599	NM_005013	ENSG00000070081	NUCB2	HEL-S-109|NEFA	nucleobindin 2	protein-coding
chr4	1786383	1786519	+	5.34592	0	5.39977	1.04778047062341e-08	2.33168048392253e-07	Intergenic	MER130|DNA|DNA	-117858	NR_106746	102466967		NR_106746	ENSG00000275469	MIR6130	hsa-mir-6130	microRNA 6130	ncRNA
chr3	126447720	126449389	+	4.25865	6.78722	-2.43404	1.08966640595871e-08	2.42110254573951e-07	promoter-TSS (NM_152309)	promoter-TSS (NM_152309)	-368	NM_152309	118788	Hs.310456	NM_152309	ENSG00000155629	PIK3AP1	BCAP	phosphoinositide-3-kinase adaptor protein 1	protein-coding
chr5	16067524	16067656	+	5.11223	0	6.12018	1.11744908756593e-08	2.47895881828199e-07	intron (NR_163950, intron 3 of 6)	intron (NR_163950, intron 3 of 6)	72975	NR_038948	7979	Hs.489201	NM_006304	ENSG00000127922	SEM1	C7orf76|DSS1|ECD|SHFD1|SHFM1|SHSF1|Shfdg1	SEM1 26S proteasome complex subunit	protein-coding
chr8	104278526	104279188	+	5.74292	2.93367	2.78928	1.12332142167842e-08	2.48810445736247e-07	promoter-TSS (NR_121665)	promoter-TSS (NR_121665)	115	NM_001351628	255758	Hs.733180	NM_152773	ENSG00000213123	TCTEX1D2	SRTD17	Tctex1 domain containing 2	protein-coding
chr16	66713184	66713385	+	5.33637	2.313	2.80565	1.15721908321767e-08	2.55919990098837e-07	intron (NM_001164273, intron 1 of 23)	CpG	1584	NM_001164273	23269	Hs.187569	NM_001080541	ENSG00000174197	MGA	MAD5|MXD5	MAX dimerization protein MGA	protein-coding
chr15	85580428	85583377	+	5.34383	7.04736	-1.60924	1.22322243193609e-08	2.70096630157316e-07	Intergenic	MLT1G1|LTR|ERVL-MaLR	75399	NM_001295	1230	Hs.301921	NM_001295	ENSG00000163823	CCR1	CD191|CKR-1|CKR1|CMKBR1|HM145|MIP1aR|SCYAR1	C-C motif chemokine receptor 1	protein-coding
chr3	19862897	19863316	+	5.00378	0	6.62189	1.2271220800847e-08	2.70537612074487e-07	intron (NM_001304569, intron 1 of 10)	intron (NM_001304569, intron 1 of 10)	4586	NM_001304569	5076	Hs.155644	NM_000278	ENSG00000075891	PAX2	FSGS7|PAPRS	paired box 2	protein-coding
chr16	27221968	27223136	+	5.56084	7.41327	-1.70105	1.23234748030489e-08	2.71269058358135e-07	promoter-TSS (NM_001964)	promoter-TSS (NM_001964)	-350	NM_001964	1958	Hs.326035	NM_001964	ENSG00000120738	EGR1	AT225|G0S30|KROX-24|NGFI-A|TIS8|ZIF-268|ZNF225	early growth response 1	protein-coding
chr5	6104565	6105631	+	8.0564	2.36399	5.00453	1.2394677633881e-08	2.72414707811108e-07	intron (NR_131214, intron 3 of 5)	intron (NR_131214, intron 3 of 5)	36778	NR_131214	105378427		NR_131214		XLOC_008559	-	uncharacterized LOC105378427	ncRNA
chr2	27409676	27410028	+	5.09218	0.786626	3.82464	1.25648946667494e-08	2.7572963296478e-07	Intergenic	Intergenic	161525	NR_038445	283585	Hs.381998	NR_038445	ENSG00000258804	LINC01148	-	long intergenic non-protein coding RNA 1148	ncRNA
chr11	67685774	67685967	+	5.1944	1.78166	3.38168	1.25953695414536e-08	2.75972503666364e-07	Intergenic	MER52A|LTR|ERV1	-225758	NM_003489	8204	Hs.155017	NM_003489	ENSG00000180530	NRIP1	CAKUT3|RIP140	nuclear receptor interacting protein 1	protein-coding
chr7	121244403	121244907	+	5.84969	1.55736	3.7881	1.27272189943226e-08	2.78432390921951e-07	Intergenic	Intergenic	104796	NR_110272	101927709	Hs.274529	NR_110272		LOC101927709	-	uncharacterized LOC101927709	ncRNA
chr18	32630093	32630204	+	4.82859	0	6.51032	1.27892124182233e-08	2.79358833467183e-07	Intergenic	MER72|LTR|ERV1	26410	NM_001083116	5551	Hs.2200	NM_005041	ENSG00000180644	PRF1	HPLH2|P1|PFP	perforin 1	protein-coding
chr6	168415111	168415389	+	5.19208	0	5.66074	1.29119964463055e-08	2.81608266052859e-07	Intergenic	MER1A|DNA|hAT-Charlie	-134907	NR_039682	100616268		NR_039682	ENSG00000265247	MIR4472-1	-	microRNA 4472-1	ncRNA
chr20	48722657	48723095	+	6.26713	4.14629	2.00385	1.31055174156176e-08	2.8539120620227e-07	promoter-TSS (NR_049860)	promoter-TSS (NR_049860)	-530	NR_049860	100847058		NR_049860	ENSG00000266502	MIR5681A	-	microRNA 5681a	ncRNA
chr17	9256896	9257060	+	5.67714	1.83649	3.4921	1.32175369261247e-08	2.87390481788215e-07	intron (NM_181552, intron 1 of 23)	intron (NM_181552, intron 1 of 23)	43757	NM_181552	1523	Hs.191482	NM_001913	ENSG00000257923	CUX1	CASP|CDP|CDP/Cut|CDP1|COY1|CUTL1|CUX|Clox|Cux/CDP|GDDI|GOLIM6|Nbla10317|p100|p110|p200|p75	cut like homeobox 1	protein-coding
chr21	46425389	46425834	+	5.93928	2.70228	3.06097	1.32825494789815e-08	2.87959886839833e-07	intron (NM_004598, intron 2 of 10)	intron (NM_004598, intron 2 of 10)	37212	NM_004598	6695	Hs.596136	NM_004598	ENSG00000152377	SPOCK1	SPOCK|TESTICAN|TIC1	SPARC (osteonectin), cwcv and kazal like domains proteoglycan 1	protein-coding
chr1	112385936	112386111	+	5.01841	0.569032	4.45442	1.32842254407124e-08	2.87959886839833e-07	intron (NM_016027, intron 4 of 6)	MIRb|SINE|MIR	27171	NM_016027	51110	Hs.118554	NM_016027	ENSG00000147592	LACTB2	CGI-83	lactamase beta 2	protein-coding
chr6	88612721	88612946	+	5.2383	2.04845	3.12828	1.37566356700329e-08	2.97746361077425e-07	promoter-TSS (NM_025004)	promoter-TSS (NM_025004)	-52	NM_025004	80071	Hs.287555	NM_025004	ENSG00000149548	CCDC15	-	coiled-coil domain containing 15	protein-coding
chr7	139359775	139359874	+	5.08969	0	6.09633	1.3777838110195e-08	2.97752063718804e-07	intron (NM_001098517, intron 1 of 8)	intron (NM_001098517, intron 1 of 8)	-76834	NR_135108	105369509	Hs.736064	NR_135108		LOC105369509	-	uncharacterized LOC105369509	ncRNA
chr2	231321814	231322242	+	5.62838	2.84508	2.53226	1.38645425035764e-08	2.99171159940601e-07	intron (NM_001135610, intron 6 of 7)	MER20|DNA|hAT-Charlie	20578	NM_001007257	7799	Hs.371823	NM_012231	ENSG00000116731	PRDM2	HUMHOXY1|KMT8|KMT8A|MTB-ZF|RIZ|RIZ1|RIZ2	PR/SET domain 2	protein-coding
chr2	66082327	66082920	+	6.69346	4.60578	1.94396	1.38950541513774e-08	2.9937525762513e-07	Intergenic	Intergenic	-23940	NR_040085	100506776	Hs.173034	NR_040085	ENSG00000281103	TRG-AS1	TCRGV	T cell receptor gamma locus antisense RNA 1	ncRNA
chr5	177426232	177426613	+	6.38922	4.38358	1.93956	1.39576546556052e-08	3.00269060821038e-07	intron (NM_058165, intron 5 of 5)	intron (NM_058165, intron 5 of 5)	37976	NM_058165	116255	Hs.344090	NM_058165	ENSG00000124003	MOGAT1	DGAT2L|DGAT2L1|MGAT1	monoacylglycerol O-acyltransferase 1	protein-coding
chr5	177609732	177610383	+	5.14779	0	5.6419	1.40579769531763e-08	3.01733489191593e-07	Intergenic	Intergenic	-70701	NM_000141	2263	Hs.533683	NM_000141	ENSG00000066468	FGFR2	BBDS|BEK|BFR-1|CD332|CEK3|CFD1|ECT1|JWS|K-SAM|KGFR|TK14|TK25	fibroblast growth factor receptor 2	protein-coding
chr6	12595407	12595615	+	5.2383	1.34014	3.6444	1.40681647914224e-08	3.01733489191593e-07	intron (NM_004839, intron 7 of 8)	intron (NM_004839, intron 7 of 8)	41928	NM_001080435	123720	Hs.377360	NM_001080435	ENSG00000156232	WHAMM	WHAMM1|WHDC1	WASP homolog associated with actin, golgi membranes and microtubules	protein-coding
chr3	26018717	26019498	+	6.34324	3.29745	2.76288	1.43614134668491e-08	3.07559185991858e-07	Intergenic	Intergenic	-100429	NM_001085471	1112	Hs.434286	NM_005197	ENSG00000053254	FOXN3	C14orf116|CHES1|PRO1635	forkhead box N3	protein-coding
chr6	39391277	39391731	+	6.56801	4.61431	1.80717	1.44237416043477e-08	3.08429482126051e-07	intron (NM_004356, intron 1 of 7)	intron (NM_004356, intron 1 of 7)	-9408	NR_108080	101927682	Hs.675920	NR_108080	ENSG00000238184	CD81-AS1	-	CD81 antisense RNA 1	ncRNA
chr2	231748588	231749220	+	6.52614	4.19013	2.25029	1.45475981098007e-08	3.10369130622552e-07	Intergenic	UCON78|DNA|DNA	-2086	NR_146223	100507254	Hs.103070	NR_038981	ENSG00000228495	LINC01013	-	long intergenic non-protein coding RNA 1013	ncRNA
chr3	5010949	5012897	+	5.60919	7.16547	-1.44577	1.45581019778652e-08	3.10369130622552e-07	intron (NR_134558, intron 2 of 2)	intron (NR_134558, intron 2 of 2)	17604	NR_134558	100506334	Hs.532855	NM_207472	ENSG00000237945	LINC00649	-	long intergenic non-protein coding RNA 649	ncRNA
chr1	184456290	184456730	+	5.45877	2.95321	2.45958	1.53244319572313e-08	3.26217698251242e-07	intron (NM_002841, intron 1 of 29)	intron (NM_002841, intron 1 of 29)	108286	NM_002841	5793	Hs.595541	NM_002841	ENSG00000144724	PTPRG	HPTPG|PTPG|R-PTP-GAMMA|RPTPG	protein tyrosine phosphatase receptor type G	protein-coding
chr5	105110932	105111160	+	4.36275	0	6.22594	1.54215569047761e-08	3.27794527931115e-07	intron (NR_047660, intron 12 of 14)	intron (NR_047660, intron 12 of 14)	-307371	NM_001345929	402117	Hs.534834	NM_001080500	ENSG00000174453	VWC2L	-	von Willebrand factor C domain containing 2 like	protein-coding
chr6	141395510	141395891	+	5.46369	0.225964	4.52739	1.55649783619348e-08	3.30349242248826e-07	intron (NM_001321781, intron 2 of 2)	intron (NM_001321781, intron 2 of 2)	-134201	NM_006577	10678	Hs.173203	NM_006577	ENSG00000170340	B3GNT2	3-Gn-T1|3-Gn-T2|B3GN-T2|B3GNT|B3GNT-2|B3GNT1|BETA3GNT|BGNT2|BGnT-2|beta-1|beta3Gn-T1|beta3Gn-T2	UDP-GlcNAc:betaGal beta-1,3-N-acetylglucosaminyltransferase 2	protein-coding
chr5	40882361	40883294	+	3.55803	6.47669	-2.73798	1.55969271463982e-08	3.30533985129334e-07	intron (NM_020371, intron 2 of 5)	L2a|LINE|L2	-21725	NM_012125	1133	Hs.584747	NM_012125	ENSG00000184984	CHRM5	HM5	cholinergic receptor muscarinic 5	protein-coding
chr12	131105731	131106565	+	4.60647	6.79813	-2.06896	1.57717140755165e-08	3.33740735347983e-07	Intergenic	Intergenic	-281878	NR_146647	105369564	Hs.591937	NR_146647	ENSG00000272575	LINC02098	-	long intergenic non-protein coding RNA 2098	ncRNA
chr4	189177168	189177385	+	5.25421	1.5382	3.6487	1.58828331345997e-08	3.35592700109966e-07	promoter-TSS (NR_046873)	promoter-TSS (NR_046873)	18	NR_046873	100874043	Hs.616287	NR_046873	ENSG00000234076	TPRG1-AS1	-	TPRG1 antisense RNA 1	ncRNA
chr4	88295982	88297365	+	4.34383	6.65085	-2.1641	1.59523054168653e-08	3.3656050894336e-07	intron (NM_001315529, intron 32 of 46)	CpG	-33150	NM_206890	23181	Hs.189585	NM_015151	ENSG00000160305	DIP2A	C21orf106|DIP2	disco interacting protein 2 homolog A	protein-coding
chr5	43018127	43018418	+	5.21538	0	5.18827	1.61067585182769e-08	3.39315712785034e-07	Intergenic	MIRb|SINE|MIR	-188798	NR_148990	728327	Hs.454452	NR_148990	ENSG00000224190	LINC02667	-	long intergenic non-protein coding RNA 2667	ncRNA
chr14	105490896	105491095	+	4.795	0	6.48518	1.62378967587111e-08	3.41572325308981e-07	TTS (NM_003399)	TTS (NM_003399)	-10395	NM_018990	54440	Hs.61469	NM_018990	ENSG00000122122	SASH3	753P9|CXorf9|HACS2|SH3D6C|SLY	SAM and SH3 domain containing 3	protein-coding
chr3	186070001	186070405	+	4.49458	0	6.30739	1.63260296532686e-08	3.42918968492585e-07	intron (NM_001352003, intron 1 of 8)	intron (NM_001352003, intron 1 of 8)	28939	NR_110140	101929653	Hs.559159	NR_110140	ENSG00000237654	LOC101929653	-	uncharacterized LOC101929653	ncRNA
chr17	82568911	82569899	+	4.57436	6.74298	-2.0252	1.74233325331842e-08	3.6542741684643e-07	intron (NR_034095, intron 1 of 3)	intron (NR_034095, intron 1 of 3)	22536	NR_034095	400456	Hs.536404	NR_034095	ENSG00000248441	LINC01197	-	long intergenic non-protein coding RNA 1197	ncRNA
chr22	34878982	34879122	+	5.0603	0.366714	4.25317	1.74915837670624e-08	3.6631858787574e-07	Intergenic	Intergenic	302308	NM_001142552	54798	Hs.655664	NM_017639	ENSG00000197410	DCHS2	CDH27|CDHJ|CDHR7|PCDH23|PCDHJ	dachsous cadherin-related 2	protein-coding
chr8	27351740	27351968	+	5.70453	2.8754	2.68335	1.75601321324542e-08	3.67213351358086e-07	intron (NM_031272, intron 1 of 31)	AluJr|SINE|Alu	33122	NM_198393	56155	Hs.390221	NM_031272	ENSG00000121101	TEX14	CT113|SPGF23	testis expressed 14, intercellular bridge forming factor	protein-coding
chr14	89429604	89429914	+	5.2621	1.23286	3.90384	1.76828302808604e-08	3.69236191767747e-07	intron (NM_012419, intron 1 of 4)	intron (NM_012419, intron 1 of 4)	38832	NM_012419	26575	Hs.166313	NM_012419	ENSG00000091844	RGS17	RGS-17|RGSZ2|hRGS17	regulator of G protein signaling 17	protein-coding
chr3	133276273	133277264	+	1.81491	6.23616	-4.09518	1.78147153149352e-08	3.71444650701434e-07	promoter-TSS (NR_036564)	promoter-TSS (NR_036564)	84	NM_001304818	128229	Hs.534539	NM_144627	ENSG00000163467	TSACC	C1orf182|SIP|SSTK-IP	TSSK6 activating cochaperone	protein-coding
chr7	2030686	2032240	+	5.27215	7.15922	-1.77788	1.81022783974836e-08	3.76887845991532e-07	NA	Intergenic	NA	NA
chr7	38317550	38317712	+	5.58423	1.84101	3.598	1.87000783333205e-08	3.88764786403241e-07	intron (NM_033225, intron 51 of 69)	intron (NM_033225, intron 51 of 69)	-293487	NR_125426	101927815	Hs.571467	NR_125423	ENSG00000254319	LOC101927815	-	uncharacterized LOC101927815	ncRNA
chr12	128969335	128971141	+	5.76755	7.32262	-1.48943	1.88188894075051e-08	3.90313404471247e-07	promoter-TSS (NR_110554)	promoter-TSS (NR_110554)	-585	NR_110554	283575	Hs.651736	NR_110554	ENSG00000246548	LINC02288	-	long intergenic non-protein coding RNA 2288	ncRNA
chr5	78661818	78661959	+	4.76512	0.506701	3.97006	1.88294652227338e-08	3.90313404471247e-07	intron (NM_133509, intron 8 of 10)	intron (NM_133509, intron 8 of 10)	226769	NR_135816	100996664		NR_135816		LOC100996664	-	uncharacterized LOC100996664	ncRNA
chr9	711302	711943	+	6.57119	3.35395	2.96944	1.88873921088663e-08	3.90570673043105e-07	Intergenic	THE1C-int|LTR|ERVL-MaLR	34469	NM_182511	147381	Hs.569851	NM_182511	ENSG00000141668	CBLN2	-	cerebellin 2 precursor	protein-coding
chr21	41320717	41321863	+	6.8649	5.31944	1.49036	1.89028053911833e-08	3.90570673043105e-07	promoter-TSS (NM_001166060)	promoter-TSS (NM_001166060)	99	NM_000824	2743	Hs.32973	NM_000824	ENSG00000109738	GLRB	HKPX2	glycine receptor beta	protein-coding
chr2	238599573	238599728	+	5.37007	0.232864	4.7902	1.89242752269128e-08	3.90570673043105e-07	intron (NM_001042625, intron 4 of 4)	intron (NM_001042625, intron 4 of 4)	30083	NM_001042625	133690	Hs.55150	NM_144647	ENSG00000152611	CAPSL	-	calcyphosine like	protein-coding
chr17	12538653	12538859	+	4.92243	0	5.11042	1.92602528344478e-08	3.96928688849056e-07	intron (NR_045839, intron 2 of 9)	intron (NR_045839, intron 2 of 9)	-24457	NR_110932	101927817	Hs.667942	NR_110931		LOC101927817	-	uncharacterized LOC101927817	ncRNA
chr8	2897196	2897462	+	4.48112	0	6.28063	1.9310295241601e-08	3.97384078633236e-07	Intergenic	Intergenic	-2237	NM_000602	5054	Hs.414795	NM_000602	ENSG00000106366	SERPINE1	PAI|PAI-1|PAI1|PLANH1	serpin family E member 1	protein-coding
chr10	37701087	37701390	+	5.33099	0.225964	4.40269	1.94843076810711e-08	4.00385628937618e-07	intron (NM_175854, intron 12 of 18)	intron (NM_175854, intron 12 of 18)	-129826	NR_029383	100288730	Hs.123191	NR_029383		PAN3-AS1	-	PAN3 antisense RNA 1	ncRNA
chr4	144658830	144659162	+	5.15628	0.843866	4.205	1.97494989055305e-08	4.05249458061535e-07	TTS (NR_004400).4	TTS (NR_004400).4	634	NR_004427	26870		NR_004427	ENSG00000207005	RNU1-2	RNU1C1|RNU1C2|U1C1|U1C21	RNA, U1 small nuclear 2	snRNA
chr14	58598986	58600020	+	6.6056	4.70333	1.79427	2.01139640384166e-08	4.1213338418773e-07	Intergenic	Intergenic	-26725	NM_001260491	23315	Hs.444202	NM_015266	ENSG00000197818	SLC9A8	NHE-8|NHE8	solute carrier family 9 member A8	protein-coding
chr9	994032	994380	+	5.74767	3.04474	2.55476	2.01726204086872e-08	4.12740521167671e-07	intron (NM_018363, intron 4 of 6)	intron (NM_018363, intron 4 of 6)	197256	NM_001031709	55328	Hs.149849	NM_018363	ENSG00000184719	RNLS	C10orf59|RENALASE	renalase, FAD dependent amine oxidase	protein-coding
chr3	23478911	23480064	+	0	6.6504	-6.68447	2.02452392568154e-08	4.13631181367693e-07	Intergenic	Intergenic	14156	NR_027455	100131434	Hs.669775	NM_001039766	ENSG00000241769	LINC00893	-	long intergenic non-protein coding RNA 893	ncRNA
chr21	33948600	33948905	+	5.49646	1.97965	3.28908	2.04975839647032e-08	4.17790877353691e-07	promoter-TSS (NR_030340)	promoter-TSS (NR_030340)	-127	NR_030340	693194		NR_030340	ENSG00000208033	MIR609	MIRN609|hsa-mir-609	microRNA 609	ncRNA
chr1	229666103	229667669	+	5.14779	6.9568	-1.73614	2.05075972146889e-08	4.17790877353691e-07	intron (NM_001080414, intron 4 of 29)	intron (NM_001080414, intron 4 of 29)	63290	NM_001080414	440193	Hs.525536	NM_001080414	ENSG00000015133	CCDC88C	DAPLE|HKRP2|HYC1|KIAA1509|SCA40	coiled-coil domain containing 88C	protein-coding
chr3	43348463	43348595	+	4.89953	0	6.51782	2.10773066039175e-08	4.28782975547506e-07	3' UTR (NM_001128164, exon 8 of 8)	3' UTR (NM_001128164, exon 8 of 8)	66981	NM_006877	2766	Hs.484741	NM_006877	ENSG00000137198	GMPR	GMPR 1|GMPR1	guanosine monophosphate reductase	protein-coding
chr13	30371540	30371992	+	6.78519	4.34947	2.32824	2.15493180334984e-08	4.37759003480497e-07	Intergenic	CpG	-4433	NM_020992	9124	Hs.368525	NM_020992	ENSG00000107438	PDLIM1	CLIM1|CLP-36|CLP36|HEL-S-112|hCLIM1	PDZ and LIM domain 1	protein-coding
chr3	15069614	15070343	+	2.77135	6.26832	-3.40174	2.16174209551164e-08	4.38516014239309e-07	promoter-TSS (NR_147089)	promoter-TSS (NR_147089)	-330	NR_024361	286042	Hs.656318	NR_024361	ENSG00000173295	FAM86B3P	-	family with sequence similarity 86, member A pseudogene	pseudo
chr2	31108698	31109423	+	3.18016	6.31826	-3.00846	2.19326931357292e-08	4.44277630185284e-07	promoter-TSS (NM_001004128)	promoter-TSS (NM_001004128)	-267	NM_001004128	5768	Hs.719176	NM_002826	ENSG00000116260	QSOX1	Q6|QSCN6	quiescin sulfhydryl oxidase 1	protein-coding
chr22	47130990	47131492	+	4.99434	0	5.99985	2.21347193412298e-08	4.47732160785616e-07	intron (NM_003115, intron 6 of 9)	MER5B|DNA|hAT-Charlie	26117	NM_001324114	6675	Hs.492859	NM_003115	ENSG00000117143	UAP1	AGX|AGX1|AGX2|SPAG2	UDP-N-acetylglucosamine pyrophosphorylase 1	protein-coding
chr8	8461461	8461711	+	5.25421	0	5.70176	2.22927481424033e-08	4.50288179808202e-07	intron (NM_144688, intron 9 of 19)	intron (NM_144688, intron 9 of 19)	15519	NM_144688	147872	Hs.662085	NM_144688	ENSG00000161609	CCDC155	KASH5	coiled-coil domain containing 155	protein-coding
chr2	128716260	128716787	+	6.55983	4.67135	1.77122	2.26741835257988e-08	4.57343106009729e-07	intron (NM_001137551, intron 1 of 11)	intron (NM_001137551, intron 1 of 11)	3089	NM_004735	9208	Hs.471779	NM_004735	ENSG00000124831	LRRFIP1	FLAP-1|FLAP1|FLIIAP1|GCF-2|GCF2|HUFI-1|TRIP	LRR binding FLII interacting protein 1	protein-coding
chr15	42920820	42920993	+	4.46753	0	6.25344	2.28576868375163e-08	4.60391369446859e-07	Intergenic	Intergenic	-39448	NR_135018	105369893	Hs.577777	NR_135018		LINC02392	-	long intergenic non-protein coding RNA 2392	ncRNA
chr3	522961	523250	+	4.85263	0	4.93352	2.30725265509457e-08	4.64061283669657e-07	promoter-TSS (NM_020070)	promoter-TSS (NM_020070)	-141	NM_001369906	3543	Hs.348935	NM_020070	ENSG00000128322	IGLL1	14.1|AGM2|CD179b|IGL1|IGL5|IGLJ14.1|IGLL|IGO|IGVPB|VPREB2	immunoglobulin lambda like polypeptide 1	protein-coding
chr14	89719505	89719690	+	5.07436	1.50084	3.42691	2.3259054908101e-08	4.66591214105156e-07	intron (NM_001024401, intron 1 of 3)	intron (NM_001024401, intron 1 of 3)	17578	NM_001024401	388228	Hs.97837	NM_001024401	ENSG00000188322	SBK1	SBK	SH3 domain binding kinase 1	protein-coding
chr13	23714593	23715376	+	7.39993	5.99949	1.35092	2.32666967148359e-08	4.66591214105156e-07	Intergenic	Intergenic	-53889	NM_006577	10678	Hs.173203	NM_006577	ENSG00000170340	B3GNT2	3-Gn-T1|3-Gn-T2|B3GN-T2|B3GNT|B3GNT-2|B3GNT1|BETA3GNT|BGNT2|BGnT-2|beta-1|beta3Gn-T1|beta3Gn-T2	UDP-GlcNAc:betaGal beta-1,3-N-acetylglucosaminyltransferase 2	protein-coding
chr2	231214074	231214291	+	5.04352	0.782905	4.03468	2.32967483835907e-08	4.66591214105156e-07	Intergenic	MER57C2|LTR|ERV1	-84052	NM_006410	10553	Hs.90753	NM_006410	ENSG00000109854	HTATIP2	CC3|SDR44U1|TIP30	HIV-1 Tat interactive protein 2	protein-coding
chr14	91354447	91354617	+	5.23605	0	5.60256	2.35827770536012e-08	4.71655541072025e-07	intron (NM_014916, intron 13 of 13)	intron (NM_014916, intron 13 of 13)	-6985	NM_177455	168620	Hs.511979	NM_177455	ENSG00000180535	BHLHA15	BHLHB8|MIST1	basic helix-loop-helix family member a15	protein-coding
chr6	42267970	42270432	+	7.30163	8.33041	-0.989361	2.37748315149865e-08	4.74828797953804e-07	Intergenic	Intergenic	225245	NM_005912	4160	Hs.532833	NM_005912	ENSG00000166603	MC4R	BMIQ20	melanocortin 4 receptor	protein-coding
chr4	86961275	86962026	+	6.36172	4.39683	1.90425	2.4102044818e-08	4.80688747983113e-07	Intergenic	LTR82B|LTR|ERVL	-3570	NM_145236	93010	Hs.299329	NM_145236	ENSG00000156966	B3GNT7	beta3GnT7	UDP-GlcNAc:betaGal beta-1,3-N-acetylglucosaminyltransferase 7	protein-coding
chr1	205287891	205288779	+	7.32247	6.13787	1.14987	2.58918307528815e-08	5.15660830960749e-07	Intergenic	Intergenic	-130969	NM_001300741	83594	Hs.434289	NM_031438	ENSG00000112874	NUDT12	-	nudix hydrolase 12	protein-coding
chr9	89742814	89744189	+	6.15085	7.53079	-1.32732	2.62425740239668e-08	5.21915248420711e-07	intron (NM_001177963, intron 1 of 6)	intron (NM_001177963, intron 1 of 6)	24294	NM_002431	4331	Hs.509523	NM_002431	ENSG00000020426	MNAT1	CAP35|MAT1|RNF66|TFB3	MNAT1 component of CDK activating kinase	protein-coding
chr17	53437059	53437193	+	5.33847	0	5.27791	2.6361251585756e-08	5.2354329266683e-07	intron (NM_000552, intron 5 of 51)	L1PB4|LINE|L1	20390	NM_000552	7450	Hs.440848	NM_000552	ENSG00000110799	VWF	F8VWF|VWD	von Willebrand factor	protein-coding
chr9	126396496	126397728	+	4.59402	6.67381	-1.9986	2.66136625829023e-08	5.27819082188104e-07	intron (NM_015570, intron 4 of 18)	UCON1|Unknown|Unknown	557804	NM_001127232	26053	Hs.21631	NM_015570	ENSG00000158321	AUTS2	FBRSL2|MRD26	activator of transcription and developmental regulator AUTS2	protein-coding
chr4	76607575	76607798	+	5.25421	2.16377	2.83558	2.68103522486715e-08	5.30979399688174e-07	intron (NM_001017404, intron 4 of 15)	MIR3|SINE|MIR	34166	NM_001017404	59352	Hs.497402	NM_021636	ENSG00000133067	LGR6	GPCR|VTS20631	leucine rich repeat containing G protein-coupled receptor 6	protein-coding
chr2	211930236	211930595	+	5.46177	2.0405	3.16204	2.72479987701007e-08	5.38896442991421e-07	Intergenic	Intergenic	-24625	NR_135079	101927126	Hs.632320	NR_135079		GTF2IP7	-	general transcription factor IIi pseudogene 7	pseudo
chr4	8234711	8235683	+	3.93513	6.49125	-2.38892	2.75362683218321e-08	5.43841299356184e-07	intron (NM_005338, intron 1 of 30)	AluSz|SINE|Alu	12802	NM_001243198	3092	Hs.329266	NM_005338	ENSG00000127946	HIP1	HIP-I|ILWEQ|SHON|SHONbeta|SHONgamma	huntingtin interacting protein 1	protein-coding
chr8	100762339	100762509	+	4.64996	0	6.35139	2.75911445348071e-08	5.44169313848761e-07	Intergenic	Intergenic	237390	NR_110249	101929378	Hs.171192	NR_110249	ENSG00000226383	LINC01876	-	long intergenic non-protein coding RNA 1876	ncRNA
chr2	109272507	109272783	+	4.75887	0	6.4147	2.84558802752352e-08	5.60446838661834e-07	intron (NM_030758, intron 2 of 13)	intron (NM_030758, intron 2 of 13)	12083	NR_036171	100422912		NR_036171	ENSG00000264661	MIR3200	mir-3200	microRNA 3200	ncRNA
chr1	12047245	12048110	+	3.16131	6.40381	-2.91451	2.8901288894118e-08	5.6843198903784e-07	intron (NM_020338, intron 2 of 24)	intron (NM_020338, intron 2 of 24)	68886	NM_020338	57178	Hs.193118	NM_020338	ENSG00000108175	ZMIZ1	MIZ|RAI17|TRAFIP10|ZIMP10	zinc finger MIZ-type containing 1	protein-coding
chr18	74399034	74399490	+	5.46369	1.39589	3.83227	3.04143106744192e-08	5.96668907464362e-07	intron (NM_022735, intron 4 of 7)	AluSx1|SINE|Alu	12261	NR_146443	107985353	Hs.735455	NR_146443	ENSG00000234478	ACBD3-AS1	-	ACBD3 antisense RNA 1	ncRNA
chr4	10095563	10097150	+	5.4352	7.16543	-1.60609	3.04208831161507e-08	5.96668907464362e-07	TTS (NM_000578)	TTS (NM_000578)	-1275	NM_001206878	58190	Hs.444468	NM_021198	ENSG00000144579	CTDSP1	NIF3|NLI-IF|NLIIF|SCP1	CTD small phosphatase 1	protein-coding
chr4	101419363	101419697	+	5.505	2.56666	2.85283	3.06822065250217e-08	6.0060650758741e-07	intron (NM_001025108, intron 7 of 23)	L2c|LINE|L2	278071	NM_001025108	3899	Hs.444414	NM_002285	ENSG00000144218	AFF3	LAF4|MLLT2-like	AF4/FMR2 family member 3	protein-coding
chr15	23438257	23438474	+	5.03692	0	5.47793	3.07061132922677e-08	6.0060650758741e-07	promoter-TSS (NM_015134)	promoter-TSS (NM_015134)	-223	NM_001364716	23164	Hs.462341	NM_015134	ENSG00000133030	MPRIP	M-RIP|MRIP|RHOIP3|RIP3|p116Rip	myosin phosphatase Rho interacting protein	protein-coding
chr4	73653883	73654397	+	6.53594	4.56712	1.85982	3.09856854123424e-08	6.05242371653172e-07	Intergenic	Intergenic	33199	NR_104614	100506688	Hs.532063	NM_001242737	ENSG00000215246	LOC100506688	-	uncharacterized LOC100506688	ncRNA
chr16	46689287	46689597	+	5.00642	0.500997	3.87457	3.19050483388325e-08	6.22345387350066e-07	Intergenic	MER57A1|LTR|ERV1	-151256	NM_016815	2995	Hs.59138	NM_002101	ENSG00000136732	GYPC	CD236|CD236R|GE|GE:GPC:GPD:GYPD|GPC|GPD|GYPD|PAS-2|PAS-2'	glycophorin C (Gerbich blood group)	protein-coding
chr17	31805746	31806101	+	5.65165	2.9757	2.49461	3.26437358995061e-08	6.35882088343804e-07	intron (NM_001290021, intron 3 of 13)	L4_A_Mam|LINE|RTE-X	23272	NM_001290021	55130	Hs.127530	NM_018076	ENSG00000169126	ARMC4	CILD23	armadillo repeat containing 4	protein-coding
chr18	10744912	10745465	+	5.30736	0	4.96877	3.32962976623607e-08	6.47706364923077e-07	Intergenic	Intergenic	-163602	NR_110027	101927457	Hs.445823	NR_110027		LINC01522	-	long intergenic non-protein coding RNA 1522	ncRNA
chr5	963220	964361	+	8.01761	4.99831	2.80975	3.39321108905945e-08	6.59172973858269e-07	intron (NM_080721, intron 2 of 2)	intron (NM_080721, intron 2 of 2)	5379	NM_080721	128506		NM_080721	ENSG00000149635	OCSTAMP	C20orf123|OC-STAMP|dJ257E24.3	osteoclast stimulatory transmembrane protein	protein-coding
chr16	85124555	85125470	+	3.59051	6.42567	-2.6743	3.4608550442935e-08	6.71396435605097e-07	Intergenic	L1PB1|LINE|L1	-367014	NR_146647	105369564	Hs.591937	NR_146647	ENSG00000272575	LINC02098	-	long intergenic non-protein coding RNA 2098	ncRNA
chr2	210170767	210173042	+	6.92491	5.27616	1.54866	3.49071932335679e-08	6.76267422045416e-07	TTS (NM_004132)	TTS (NM_004132)	37012	NM_004132	3026	Hs.422542	NM_004132	ENSG00000148702	HABP2	FSAP|HABP|HGFAL|NMTC5|PHBP	hyaluronan binding protein 2	protein-coding
chr9	22512146	22513325	+	0	6.4907	-6.53847	3.5120301845645e-08	6.79470329585132e-07	Intergenic	Intergenic	-13396	NM_176072	5029	Hs.339	NM_002564	ENSG00000175591	P2RY2	HP2U|P2RU1|P2U|P2U1|P2UR|P2Y2|P2Y2R	purinergic receptor P2Y2	protein-coding
chr12	123057776	123058519	+	6.0395	3.21322	2.66646	3.52274208361239e-08	6.80616744958807e-07	intron (NM_001271875, intron 1 of 10)	intron (NM_001271875, intron 1 of 10)	-8826	NM_001292025	404093	Hs.46679	NM_001271875	ENSG00000180891	CUEDC1	-	CUE domain containing 1	protein-coding
chr2	10331285	10332476	+	2.86886	6.23419	-3.20916	3.54174150014409e-08	6.82884497132575e-07	intron (NM_001349608, intron 2 of 21)	L1ME2z|LINE|L1	211029	NM_001349609	23261	Hs.397705	NM_015215	ENSG00000171735	CAMTA1	CANPMR	calmodulin binding transcription activator 1	protein-coding
chr17	12404078	12404157	+	4.62226	0	6.31315	3.54408409904248e-08	6.82884497132575e-07	Intergenic	Intergenic	156399	NR_110138	102578074		NR_110138	ENSG00000280719	PCAT5	LINC01452|TPCAT-10-36067	prostate cancer associated transcript 5	ncRNA
chr13	99312210	99312890	+	2.26308	6.19365	-3.77007	3.55020930097404e-08	6.83139056290269e-07	5' UTR (NM_001134793, exon 1 of 3)	5' UTR (NM_001134793, exon 1 of 3)	588	NM_001134793	219844	Hs.98133	NM_145014	ENSG00000198331	HYLS1	HLS	HYLS1 centriolar and ciliogenesis associated	protein-coding
chr11	61634509	61635047	+	6.96572	5.36205	1.5318	3.56320176292187e-08	6.84712554983095e-07	intron (NM_001195556, intron 1 of 11)	intron (NM_001195556, intron 1 of 11)	1236	NM_014666	9685	Hs.644000	NM_014666	ENSG00000113282	CLINT1	CLINT|ENTH|EPN4|EPNR	clathrin interactor 1	protein-coding
chr15	40543580	40544249	+	6.32088	4.3049	1.87276	3.61336035867202e-08	6.93414093121675e-07	intron (NR_148676, intron 1 of 16)	L2a|LINE|L2	1852	NM_003828	8776	Hs.347187	NM_003828	ENSG00000063601	MTMR1	-	myotubularin related protein 1	protein-coding
chr9	33133199	33134027	+	4.00378	6.57627	-2.38897	3.67528783831988e-08	7.02257088972847e-07	intron (NM_001352968, intron 12 of 18)	intron (NM_001352968, intron 12 of 18)	10123	NR_106972	102465688		NR_106972	ENSG00000274932	MIR7150	hsa-mir-7150	microRNA 7150	ncRNA
chr2	156077183	156077304	+	5.13684	0.430839	4.07874	3.67723636718241e-08	7.02257088972847e-07	intron (NM_001354057, intron 3 of 18)	intron (NM_001354057, intron 3 of 18)	-11868	NM_001113513	8874	Hs.508738	NM_003899	ENSG00000102606	ARHGEF7	BETA-PIX|COOL-1|COOL1|Nbla10314|P50|P50BP|P85|P85COOL1|P85SPR|PAK3|PIXB	Rho guanine nucleotide exchange factor 7	protein-coding
chr3	49712801	49713209	+	6.20608	3.81193	2.28028	3.67780421267548e-08	7.02257088972847e-07	Intergenic	Intergenic	-99843	NM_000236	3990	Hs.654472	NM_000236	ENSG00000166035	LIPC	HDLCQ12|HL|HTGL|LIPH	lipase C, hepatic type	protein-coding
chr6	24900051	24900213	+	4.97947	0	5.96415	3.6791950160673e-08	7.02257088972847e-07	intron (NM_024832, intron 3 of 9)	AluJo|SINE|Alu	8810	NM_001319987	79890	Hs.326822	NM_024832	ENSG00000100599	RIN3	-	Ras and Rab interactor 3	protein-coding
chr2	86035292	86036982	+	7.94649	8.68552	-0.731548	3.69838781670347e-08	7.04974192406479e-07	intron (NM_001040716, intron 3 of 22)	intron (NM_001040716, intron 3 of 22)	4963	NM_022172	5091	Hs.89890	NM_000920	ENSG00000173599	PC	PCB	pyruvate carboxylase	protein-coding
chr14	101888158	101888719	+	2.90961	6.22691	-3.08394	3.70807563357946e-08	7.05874638681391e-07	intron (NM_001363850, intron 4 of 17)	intron (NM_001363850, intron 4 of 17)	17092	NM_003119	6687	Hs.185597	NM_003119	ENSG00000197912	SPG7	CAR|CMAR|PGN|SPG5C	SPG7 matrix AAA peptidase subunit, paraplegin	protein-coding
chrX	150695179	150695315	+	5.36069	1.44217	3.75859	3.74065594878912e-08	7.11124700424883e-07	exon (NM_003800, exon 16 of 16)	exon (NM_003800, exon 16 of 16)	-73469	NR_110867	101928936	Hs.533080	NR_110867		LOC101928936	-	uncharacterized LOC101928936	ncRNA
chr17	81094907	81095726	+	6.1617	3.86114	2.18946	3.79647160667143e-08	7.20772046019597e-07	intron (NM_173683, intron 1 of 2)	intron (NM_173683, intron 1 of 2)	14130	NR_134308	101929269	Hs.680442	NR_134308	ENSG00000254839	LOC101929269	-	uncharacterized LOC101929269	ncRNA
chr1	6996390	6997036	+	5.83918	2.74691	2.86987	4.0229776783225e-08	7.62756567809946e-07	intron (NM_001207008, intron 21 of 31)	intron (NM_001207008, intron 21 of 31)	38155	NM_001129895	100128124	Hs.448059	NM_001129895		HGC6.3	-	uncharacterized LOC100128124	protein-coding
chr10	80350217	80350738	+	5.87771	3.26903	2.39009	4.04249734563713e-08	7.6543691418056e-07	intron (NM_001282234, intron 1 of 6)	intron (NM_001282234, intron 1 of 6)	-5911	NR_104110	5687	Hs.446260	NM_002791	ENSG00000100902	PSMA6	IOTA|PROS27|p27K	proteasome subunit alpha 6	protein-coding
chr21	29145457	29146102	+	6.02045	3.76122	2.10511	4.12518459018464e-08	7.80054852026936e-07	intron (NM_002737, intron 3 of 16)	intron (NM_002737, intron 3 of 16)	-125531	NR_110822	101928001	Hs.650730	NR_110822		PRKCA-AS1	-	PRKCA antisense RNA 1	ncRNA
chr9	89811852	89812544	+	3.75887	6.40649	-2.4725	4.19274458945981e-08	7.91777265101175e-07	Intergenic	Tigger15a|DNA|TcMar-Tigger	64737	NM_022163	26589	Hs.534261	NM_022163	ENSG00000259494	MRPL46	C15orf4|LIECG2|P2ECSL	mitochondrial ribosomal protein L46	protein-coding
chr22	29078164	29078679	+	6.01841	3.82162	2.06649	4.23805029860043e-08	7.9927155498804e-07	Intergenic	Intergenic	-54899	NM_003643	8521	Hs.23589	NM_003643	ENSG00000137270	GCM1	GCMA|hGCMa	glial cells missing transcription factor 1	protein-coding
chr20	57999281	58000206	+	7.51772	6.28908	1.16427	4.34542411804615e-08	8.18436171637302e-07	intron (NM_024329, intron 1 of 3)	intron (NM_024329, intron 1 of 3)	1947	NM_024329	79180	Hs.465374	NM_024329	ENSG00000142634	EFHD2	SWS1	EF-hand domain family member D2	protein-coding
chr7	21767207	21767498	+	4.46753	0	6.20575	4.36804691730862e-08	8.21608824922335e-07	Intergenic	MER57A1|LTR|ERV1	91780	NR_039686	100616289		NR_039686	ENSG00000266255	MIR4475	-	microRNA 4475	ncRNA
chr14	105293888	105294573	+	6.0731	3.07247	2.73046	4.39103940042042e-08	8.24842539946874e-07	Intergenic	LTR32|LTR|ERVL	246042	NM_001099293	285643	Hs.567824	NM_001099293	ENSG00000226650	KIF4B	-	kinesin family member 4B	protein-coding
chr1	25200389	25200478	+	4.81491	0	6.40479	4.40835701401345e-08	8.27003123209384e-07	promoter-TSS (NM_006805)	promoter-TSS (NM_006805)	-610	NM_006805	10949	Hs.96996	NM_006805	ENSG00000177733	HNRNPA0	HNRPA0	heterogeneous nuclear ribonucleoprotein A0	protein-coding
chr22	23216548	23216820	+	5.70544	3.28071	2.29053	4.4153097529907e-08	8.2721613554055e-07	promoter-TSS (NR_135491)	promoter-TSS (NR_135491)	-932	NR_135491	2272	Hs.655995	NM_002012	ENSG00000189283	FHIT	AP3Aase|FRA3B	fragile histidine triad diadenosine triphosphatase	protein-coding
chr18	73767994	73768427	+	5.43214	2.57844	2.71993	4.46541908234179e-08	8.35222405555605e-07	TTS (NR_004400).9	TTS (NR_004400).9	260	NR_004408	26869		NR_004408	ENSG00000207513	RNU1-3	HSD4|RNU1G3	RNA, U1 small nuclear 3	snRNA
chr10	36185147	36185400	+	5.08969	0	4.64286	4.46979079203808e-08	8.35222405555605e-07	Intergenic	Intergenic	-353577	NR_109838	100874195	Hs.664101	NR_046539	ENSG00000227528	DIAPH3-AS1	-	DIAPH3 antisense RNA 1	ncRNA
chr6	109503670	109504005	+	6.0051	3.38058	2.55004	4.48462693972299e-08	8.36894948593976e-07	intron (NM_001104544, intron 8 of 8)	intron (NM_001104544, intron 8 of 8)	12123	NM_006777	10009	Hs.143604	NM_006777	ENSG00000177485	ZBTB33	ZNF-kaiso|ZNF348	zinc finger and BTB domain containing 33	protein-coding
chr20	43543281	43543502	+	5.12337	0.877981	3.72871	4.5435734706089e-08	8.46783941704569e-07	non-coding (NR_026966, exon 9 of 9)	non-coding (NR_026966, exon 9 of 9)	-18994	NM_001313902	4780	Hs.744006	NM_006164	ENSG00000116044	NFE2L2	HEBP1|IMDDHH|NRF2	nuclear factor, erythroid 2 like 2	protein-coding
chr14	105481916	105482275	+	6.66026	4.7628	1.83535	4.60734539632353e-08	8.57545177169117e-07	intron (NM_001012614, intron 4 of 9)	intron (NM_001012614, intron 4 of 9)	16794	NR_104331	285463	Hs.707614	NR_104331	ENSG00000280927	CTBP1-AS	PCAT10	CTBP1 antisense RNA	ncRNA
chr10	30704862	30705913	+	5.06537	6.93278	-1.80585	4.76746195821366e-08	8.86187046350304e-07	Intergenic	Intergenic	198224	NR_158193	105369212		NR_158193		LOC105369212	-	uncharacterized LOC105369212	ncRNA
chr22	24542007	24543278	+	2.09218	6.17799	-3.76599	4.78245355926804e-08	8.87813180323648e-07	Intergenic	L1MA2|LINE|L1	-26779	NM_020943	57703	Hs.311363	NM_020943	ENSG00000163510	CWC22	EIF4GL|NCM|fSAPb	CWC22 spliceosome associated protein homolog	protein-coding
chr18	56290350	56290941	+	6.23204	4.27847	1.8306	4.80471277060754e-08	8.89879977307208e-07	intron (NM_001300889, intron 7 of 11)	L2a|LINE|L2	-14318	NM_001256615	149373	Hs.632505	NM_001256615	ENSG00000235710	LOC149373	-	uncharacterized LOC149373	protein-coding
chr3	126464158	126465309	+	2.90961	6.10117	-2.95357	4.80610283102627e-08	8.89879977307208e-07	Intergenic	Intergenic	-129200	NM_030960	81833	Hs.161241	NM_030960	ENSG00000118434	SPACA1	SAMP32	sperm acrosome associated 1	protein-coding
chr6	151681472	151682400	+	7.01148	5.38229	1.56827	4.88471100733095e-08	9.03258654411524e-07	intron (NM_001136200, intron 1 of 4)	CpG	182	NM_144591	119032	Hs.34492	NM_144591	ENSG00000166275	BORCS7	C10orf32	BLOC-1 related complex subunit 7	protein-coding
chr3	35654242	35655083	+	6.80262	5.11837	1.6133	5.05977739054733e-08	9.34416032384196e-07	Intergenic	Intergenic	-153937	NR_161372	389676	Hs.386711	NR_161372		C8orf87	-	chromosome 8 open reading frame 87	ncRNA
chr9	74245940	74246059	+	4.86012	0	5.3366	5.15642796549731e-08	9.51029904920515e-07	intron (NM_001370454, intron 2 of 13)	intron (NM_001370454, intron 2 of 13)	4536	NM_001145774	9289	Hs.513633	NM_005682	ENSG00000205336	ADGRG1	BFPP|BPPR|GPR56|TM7LN4|TM7XN1	adhesion G protein-coupled receptor G1	protein-coding
chr14	102559894	102561345	+	6.46807	7.72999	-1.20235	5.20218050785064e-08	9.58225476964198e-07	intron (NM_024605, intron 1 of 22)	L1MDb|LINE|L1	17463	NR_039962	100616246		NR_039962	ENSG00000264274	MIR4799	-	microRNA 4799	ncRNA
chr20	32796296	32797411	+	7.9286	6.42711	1.3993	5.29835203632054e-08	9.74677437988074e-07	Intergenic	Intergenic	361301	NM_013374	10015	Hs.475896	NM_013374	ENSG00000170248	PDCD6IP	AIP1|ALIX|DRIP4|HP95	programmed cell death 6 interacting protein	protein-coding
chr1	224503139	224503985	+	6.06355	3.65042	2.30113	5.37784373809754e-08	9.88022454208618e-07	Intergenic	Intergenic	8920	NR_038426	100506795	Hs.448989	NR_038426	ENSG00000231768	LINC01354	-	long intergenic non-protein coding RNA 1354	ncRNA
chr3	72679943	72680051	+	5.19903	1.26751	3.72869	5.4274471102767e-08	9.95849005266254e-07	intron (NM_001352672, intron 1 of 14)	intron (NM_001352672, intron 1 of 14)	454	NM_001352672	4925	Hs.654599	NM_005013	ENSG00000070081	NUCB2	HEL-S-109|NEFA	nucleobindin 2	protein-coding
chr10	133257751	133260756	+	6.68174	7.84626	-1.12694	5.44293652448878e-08	9.96805339126023e-07	Intergenic	Intergenic	-19092	NM_014405	27092	Hs.514423	NM_014405	ENSG00000075461	CACNG4	-	calcium voltage-gated channel auxiliary subunit gamma 4	protein-coding
chr7	108070987	108072381	+	5.1454	6.90156	-1.66631	5.44667896273502e-08	9.96805339126023e-07	Intergenic	LTR12|LTR|ERV1	-751772	NR_109758	644919	Hs.434414	NR_109757		LINC02315	-	long intergenic non-protein coding RNA 2315	ncRNA
chr1	221046123	221046596	+	4.89953	0	5.88365	5.4697994697672e-08	9.99749980206807e-07	Intergenic	ERV3-16A3_I-int|LTR|ERVL	-71267	NM_005868	10282	Hs.489132	NM_005868	ENSG00000105829	BET1	HBET1	Bet1 golgi vesicular membrane trafficking protein	protein-coding
chr16	85019534	85020467	+	4.83621	6.73863	-1.76421	5.50005547139041e-08	1.00398958669027e-06	intron (NM_014772, intron 2 of 11)	L2a|LINE|L2	-48597	NR_039897	100616366		NR_039897	ENSG00000266276	MIR4743	-	microRNA 4743	ncRNA
chr14	95534646	95534986	+	5.77705	3.21299	2.44211	5.6289510793474e-08	1.02620108138872e-06	intron (NM_004403, intron 5 of 9)	intron (NM_004403, intron 5 of 9)	41648	NM_001127453	1687	Hs.520708	NM_004403	ENSG00000105928	GSDME	DFNA5|ICERE-1	gasdermin E	protein-coding
chr2	28594490	28595546	+	4.47136	6.85006	-2.27514	5.64376151872997e-08	1.02758372338464e-06	Intergenic	MER52A|LTR|ERV1	442909	NR_146893	116984	Hs.479451	NM_015230	ENSG00000047365	ARAP2	CENTD1|PARX	ArfGAP with RhoGAP domain, ankyrin repeat and PH domain 2	protein-coding
chr1	227765664	227767502	+	5.06932	7.18754	-1.96221	5.66550520077425e-08	1.03022357998734e-06	intron (NM_020992, intron 3 of 6)	intron (NM_020992, intron 3 of 6)	24065	NM_020992	9124	Hs.368525	NM_020992	ENSG00000107438	PDLIM1	CLIM1|CLP-36|CLP36|HEL-S-112|hCLIM1	PDZ and LIM domain 1	protein-coding
chr11	124954123	124954388	+	5.1944	0.670994	3.98225	5.89655470146581e-08	1.07086855497885e-06	Intergenic	Intergenic	-4741	NM_001271814	26279	Hs.189507	NM_012400	ENSG00000117215	PLA2G2D	PLA2IID|SPLASH|sPLA2-IID|sPLA2S	phospholipase A2 group IID	protein-coding
chr22	49350651	49350938	+	5.3171	0	5.69646	6.09678035693085e-08	1.10458931217181e-06	Intergenic	Intergenic	573851	NM_001099293	285643	Hs.567824	NM_001099293	ENSG00000226650	KIF4B	-	kinesin family member 4B	protein-coding
chr8	20692357	20692494	+	4.73639	0	6.3317	6.0977680031988e-08	1.10458931217181e-06	intron (NM_012194, intron 1 of 20)	intron (NM_012194, intron 1 of 20)	159435	NM_001166692	100131378	Hs.709466	NM_001166692	ENSG00000205177	C11orf91	-	chromosome 11 open reading frame 91	protein-coding
chr12	75641188	75641278	+	4.38143	0	6.13314	6.13204637441825e-08	1.10938548911231e-06	exon (NM_001004475, exon 1 of 1)	exon (NM_001004475, exon 1 of 1)	291	NM_001004475	128360	Hs.553588	NM_001004475	ENSG00000186306	OR10T2	OR1-3	olfactory receptor family 10 subfamily T member 2	protein-coding
chr11	36688545	36689414	+	0	6.37811	-6.43179	6.35922084757399e-08	1.14902313154387e-06	promoter-TSS (NR_161242)	promoter-TSS (NR_161242)	59	NR_161242	441108	Hs.658288	NM_001013717		C5orf56	-	chromosome 5 open reading frame 56	ncRNA
chr4	92120972	92121516	+	5.83918	3.45855	2.25604	6.46196055630124e-08	1.16610506485538e-06	intron (NM_133170, intron 30 of 31)	intron (NM_133170, intron 30 of 31)	-465105	NM_032221	84181	Hs.740645	NM_032221	ENSG00000124177	CHD6	CHD-6|CHD5|RIGB	chromodomain helicase DNA binding protein 6	protein-coding
chr6	44614239	44615155	+	3.67714	6.2367	-2.38451	6.55052937408004e-08	1.18058970468211e-06	promoter-TSS (NM_001303628)	promoter-TSS (NM_001303628)	-284	NM_014730	9761	Hs.744910	NM_014730	ENSG00000110917	MLEC	KIAA0152	malectin	protein-coding
chrX	40127049	40127653	+	6.98826	5.49684	1.43457	6.65362196991131e-08	1.19765195458404e-06	Intergenic	Intergenic	7385	NM_021127	5366	Hs.96	NM_021127	ENSG00000141682	PMAIP1	APR|NOXA	phorbol-12-myristate-13-acetate-induced protein 1	protein-coding
chr11	109512746	109513183	+	5.73727	2.93959	2.67066	6.92267112999069e-08	1.24450548000591e-06	TTS (NM_014649)	TTS (NM_014649)	-18046	NR_027064	257000	Hs.515575	NM_153375	ENSG00000223573	TINCR	LINC00036|NCRNA00036|PLAC2|onco-lncRNA-16	TINCR ubiquitin domain containing	ncRNA
chr11	120326960	120327106	+	4.82859	0	4.8696	6.98411958865603e-08	1.25396692614506e-06	intron (NR_135754, intron 3 of 9)	L1M4|LINE|L1	21845	NR_073383	7190	Hs.656611	NR_073383	ENSG00000259706	HSP90B2P	GRP94P1|GRP94b|HSP|HSPCP2|TRA1P1|TRAP1	heat shock protein 90 beta family member 2, pseudogene	pseudo
chr4	132344674	132345055	+	4.62226	0	6.25685	7.0302010083065e-08	1.26064890716417e-06	intron (NM_001287344, intron 1 of 18)	intron (NM_001287344, intron 1 of 18)	10425	NM_000061	695	Hs.159494	NM_000061	ENSG00000010671	BTK	AGMX1|AT|ATK|BPK|IGHD3|IMD1|PSCTK1|XLA	Bruton tyrosine kinase	protein-coding
chr1	109134475	109134707	+	5.40701	2.33685	2.90311	7.0966397102555e-08	1.27095990780646e-06	Intergenic	Intergenic	-13220	NR_034101	100288346	Hs.661826	NR_034101	ENSG00000227487	NCAM1-AS1	-	NCAM1 antisense RNA1	ncRNA
chr9	91835331	91836199	+	4.8256	6.79329	-1.85281	7.11757013443003e-08	1.27310499763013e-06	Intergenic	Intergenic	-275873	NM_001198	639	Hs.436023	NM_001198	ENSG00000057657	PRDM1	BLIMP1|PRDI-BF1	PR/SET domain 1	protein-coding
chr3	15601350	15601886	+	6.47869	3.86435	2.35202	7.1332439635225e-08	1.27430564272977e-06	promoter-TSS (NM_016301)	promoter-TSS (NM_016301)	137	NM_001164372	51184	Hs.634680	NM_016301	ENSG00000111231	GPN3	ATPBD1C	GPN-loop GTPase 3	protein-coding
chr6	44641683	44642875	+	2.65334	6.06284	-3.23247	7.18388847643134e-08	1.28174271185513e-06	3' UTR (NM_001323916, exon 17 of 17)	3' UTR (NM_001323916, exon 17 of 17)	100421	NM_001366843	57600	Hs.652441	NM_020840	ENSG00000052795	FNIP2	FNIPL|MAPO1	folliculin interacting protein 2	protein-coding
chr2	111217101	111218065	+	3.25421	6.39231	-2.93387	7.34935696003845e-08	1.30962225528505e-06	promoter-TSS (NR_110550)	promoter-TSS (NR_110550)	3	NM_021979	3306	Hs.432648	NM_021979	ENSG00000126803	HSPA2	HSP70-2|HSP70-3	heat shock protein family A (Hsp70) member 2	protein-coding
chr15	68812076	68812287	+	5.26652	0	5.5346	7.42009520884508e-08	1.31973034468257e-06	intron (NM_025185, intron 13 of 25)	intron (NM_025185, intron 13 of 25)	61057	NM_001330421	1534	Hs.355264	NM_001915	ENSG00000008283	CYB561	CYB561A1|FRRS2|ORTHYP2	cytochrome b561	protein-coding
chr7	24820474	24821844	+	6.46027	7.68093	-1.17519	7.42464328935344e-08	1.31973034468257e-06	intron (NM_001079, intron 4 of 13)	intron (NM_001079, intron 4 of 13)	-6097	NM_207519	7535	Hs.234569	NM_001079	ENSG00000115085	ZAP70	ADMIO2|IMD48|SRK|STCD|STD|TZK|ZAP-70	zeta chain of T cell receptor associated protein kinase 70	protein-coding
chr13	59658835	59659269	+	5.64224	2.33228	3.19393	7.49463525907554e-08	1.33050828194824e-06	Intergenic	Intergenic	-145393	NR_034055	285326	Hs.145246	NR_034055	ENSG00000230891	LINC00692	-	long intergenic non-protein coding RNA 692	ncRNA
chr10	3655450	3656015	+	6.4845	4.63914	1.75849	7.51854730179928e-08	1.33308906024421e-06	intron (NM_001330058, intron 10 of 24)	intron (NM_001330058, intron 10 of 24)	-17140	NR_110818	101927911	Hs.626373	NR_110818	ENSG00000262884	LOC101927911	-	uncharacterized LOC101927911	ncRNA
chr2	42105361	42105953	+	6.65212	4.99528	1.55312	7.56233341937334e-08	1.3391828296823e-06	intron (NM_015490, intron 10 of 25)	intron (NM_015490, intron 10 of 25)	15532	NM_015490	25956	Hs.18889	NM_015490	ENSG00000075826	SEC31B	SEC31B-1|SEC31L2	SEC31 homolog B, COPII coat complex component	protein-coding
chr7	106767148	106768688	+	8.02538	6.96615	1.01015	7.59753369364523e-08	1.3437428995477e-06	Intergenic	(TCCAT)n|Simple_repeat|Simple_repeat	167676	NM_001286791	80157	Hs.479703	NM_025087	ENSG00000109182	CWH43	CWH43-C|PGAP2IP	cell wall biogenesis 43 C-terminal homolog	protein-coding
chr16	77679976	77680403	+	5.29972	2.6748	2.49445	7.62530573010931e-08	1.34697947182801e-06	Intergenic	MER5A1|DNA|hAT-Charlie	93189	NR_038221	201617	Hs.382623	NR_038221	ENSG00000243083	LINC00870	-	long intergenic non-protein coding RNA 870	ncRNA
chr1	17013717	17014375	+	6.48207	4.8149	1.57975	7.64059709865793e-08	1.34800608862178e-06	intron (NM_001345840, intron 1 of 13)	intron (NM_001345840, intron 1 of 13)	2807	NM_001345840	22902	Hs.740904	NM_014961	ENSG00000018189	RUFY3	RIPX|SINGAR1|ZFYVE30	RUN and FYVE domain containing 3	protein-coding
chr2	216985719	216985852	+	4.74767	0	6.3183	7.86022360090451e-08	1.38503568283596e-06	intron (NM_005400, intron 1 of 14)	intron (NM_005400, intron 1 of 14)	78354	NM_005400	5581	Hs.580351	NM_005400	ENSG00000171132	PRKCE	PKCE|nPKC-epsilon	protein kinase C epsilon	protein-coding
chr12	4091162	4092208	+	3.84214	6.44608	-2.46786	7.91099987143806e-08	1.3922576506417e-06	intron (NM_181482, intron 4 of 5)	intron (NM_181482, intron 4 of 5)	-48195	NR_039752	100616130		NR_039752	ENSG00000263527	MIR4526	mir-4526	microRNA 4526	ncRNA
chr11	10460483	10461437	+	2.09218	6.0042	-3.61822	8.13057260037397e-08	1.42913154978143e-06	intron (NM_001220490, intron 3 of 12)	intron (NM_001220490, intron 3 of 12)	-146908	NR_110937	101928417	Hs.569538	NR_110937	ENSG00000260832	LOC101928417	-	uncharacterized LOC101928417	ncRNA
chr20	56554881	56555115	+	5.73886	2.99543	2.58944	8.24835624572765e-08	1.44804476313885e-06	intron (NM_182692, intron 3 of 15)	L1PB1|LINE|L1	75741	NM_001350744	6733	Hs.285197	NM_182691	ENSG00000135250	SRPK2	SFRSK2	SRSF protein kinase 2	protein-coding
chr2	27081265	27081608	+	5.84444	3.80375	1.9074	8.29969834556768e-08	1.45526153482087e-06	Intergenic	Intergenic	324176	NM_207645	399947	Hs.172982	NM_207645	ENSG00000185742	C11orf87	LOH11CR1A|NEURIM1	chromosome 11 open reading frame 87	protein-coding
chr6	6942937	6943185	+	4.87627	0.56357	3.91447	8.50271675174475e-08	1.48902256416023e-06	intron (NM_004852, intron 1 of 1)	intron (NM_004852, intron 1 of 1)	31502	NM_004852	9480	Hs.194725	NM_004852	ENSG00000119547	ONECUT2	OC-2|OC2	one cut homeobox 2	protein-coding
chr1	30754775	30754986	+	5.27215	2.51532	2.63771	8.69132544740807e-08	1.52018017050606e-06	Intergenic	MSTA-int|LTR|ERVL-MaLR	-5409	NM_003399	7512	Hs.170499	NM_003399	ENSG00000122121	XPNPEP2	AEACEI|APP2	X-prolyl aminopeptidase 2	protein-coding
chr2	126504583	126504715	+	5.22575	0.889066	4.09323	8.83294730492488e-08	1.54305295670801e-06	Intergenic	L1P4|LINE|L1	845351	NM_001797	1009	Hs.116471	NM_001797	ENSG00000140937	CDH11	CAD11|CDHOB|ESWS|OB|OSF-4	cadherin 11	protein-coding
chr3	55554423	55555096	+	6.84895	5.12655	1.62583	8.87951475398087e-08	1.54928466014243e-06	exon (NM_004645, exon 1 of 7)	exon (NM_004645, exon 1 of 7)	145	NM_004645	8161	Hs.532795	NM_004645	ENSG00000121058	COIL	CLN80|p80-coilin	coilin	protein-coding
chr11	130165935	130166688	+	4.00378	6.40619	-2.22391	8.91630036501536e-08	1.55379646066812e-06	Intergenic	Tigger13a|DNA|TcMar-Tigger	-131491	NR_033931	152742	Hs.135435	NR_033931	ENSG00000248698	LINC01085	-	long intergenic non-protein coding RNA 1085	ncRNA
chr16	84594274	84594387	+	5.143	0	4.65552	9.2967445129665e-08	1.61811146847471e-06	Intergenic	Intergenic	25595	NM_001693	526	Hs.295917	NM_001693	ENSG00000147416	ATP6V1B2	ATP6B1B2|ATP6B2|DOOD|HO57|VATB|VPP3|Vma2|ZLS2	ATPase H+ transporting V1 subunit B2	protein-coding
chr19	9796192	9796315	+	5.3171	2.35023	2.7822	9.32316355404854e-08	1.62072598702409e-06	Intergenic	MER91B|DNA|hAT-Tip100	-232592	NM_001013398	3486	Hs.450230	NM_000598	ENSG00000146674	IGFBP3	BP-53|IBP3	insulin like growth factor binding protein 3	protein-coding
chr16	11087938	11089504	+	5.26431	7.05789	-1.70694	9.40978619726026e-08	1.6337870540298e-06	intron (NM_020825, intron 5 of 19)	intron (NM_020825, intron 5 of 19)	-30139	NM_144570	90861	Hs.513261	NM_144570	ENSG00000206053	JPT2	C16orf34|HN1L|L11	Jupiter microtubule associated homolog 2	protein-coding
chr13	109705116	109705562	+	6.15932	3.49486	2.49931	9.78091508482944e-08	1.69615381105213e-06	Intergenic	MADE1|DNA|TcMar-Mariner	180879	NR_160681	101927824		NR_160681		LOC101927824	-	uncharacterized LOC101927824	ncRNA
chr10	103134116	103135649	+	2.39987	6.19939	-3.54776	9.95454621821099e-08	1.72416135472546e-06	Intergenic	Intergenic	157904	NR_160681	101927824		NR_160681		LOC101927824	-	uncharacterized LOC101927824	ncRNA
chr11	10455630	10457729	+	7.33958	8.27733	-0.908953	9.9790615008309e-08	1.72630479977878e-06	exon (NM_152375, exon 1 of 1)	exon (NM_152375, exon 1 of 1)	983	NM_152375	127707	Hs.406913	NM_152375	ENSG00000179023	KLHDC7A	-	kelch domain containing 7A	protein-coding
chr11	132347532	132347886	+	5.12337	0	5.49696	1.01026245768977e-07	1.74281378076381e-06	intron (NM_020845, intron 1 of 24)	intron (NM_020845, intron 1 of 24)	-23384	NR_038290	100507091	Hs.683912	NR_038290	ENSG00000251497	PITPNM2-AS1	-	PITPNM2 antisense RNA 1	ncRNA
chr22	20159113	20159243	+	5.0395	0	5.39803	1.01038083847785e-07	1.74281378076381e-06	promoter-TSS (NR_109846)	promoter-TSS (NR_109846)	780	NR_109845	3738	Hs.169948	NM_002232	ENSG00000177272	KCNA3	HGK5|HLK3|HPCN3|HUKIII|KV1.3|MK3|PCN3	potassium voltage-gated channel subfamily A member 3	protein-coding
chr11	57647890	57649937	+	5.80802	7.25654	-1.38998	1.01112613862879e-07	1.74281378076381e-06	Intergenic	LTR12C|LTR|ERV1	16218	NM_001546	3400	Hs.519601	NM_001546	ENSG00000172201	ID4	IDB4|bHLHb27	inhibitor of DNA binding 4, HLH protein	protein-coding
chr3	108125449	108126103	+	7.16893	5.77597	1.34717	1.01491615832929e-07	1.74722854375817e-06	intron (NM_144572, intron 2 of 12)	intron (NM_144572, intron 2 of 12)	27378	NM_144572	23102	Hs.567426	NM_015079	ENSG00000167202	TBC1D2B	-	TBC1 domain family member 2B	protein-coding
chr16	90010387	90011613	+	3.21309	6.21832	-2.79198	1.01978749059683e-07	1.75349191248935e-06	Intergenic	Intergenic	10877	NR_038426	100506795	Hs.448989	NR_038426	ENSG00000231768	LINC01354	-	long intergenic non-protein coding RNA 1354	ncRNA
chr9	93572715	93573561	+	3.43606	6.29489	-2.71846	1.02616312056737e-07	1.76232362010483e-06	Intergenic	Intergenic	55627	NM_001278182	8320	Hs.591663	NM_005442	ENSG00000163508	EOMES	TBR2	eomesodermin	protein-coding
chr16	75075052	75075702	+	6.04537	3.93684	1.94365	1.02969591448593e-07	1.76625764824969e-06	intron (NM_012116, intron 10 of 10)	intron (NM_012116, intron 10 of 10)	-8527	NM_001013257	4059	Hs.625725	NM_005581	ENSG00000187244	BCAM	AU|CD239|LU|MSK19	basal cell adhesion molecule (Lutheran blood group)	protein-coding
chr5	1312634	1313298	+	5.87627	2.98371	2.78343	1.04998566698171e-07	1.79889110656385e-06	intron (NM_001031748, intron 7 of 12)	L1MA4A|LINE|L1	46978	NR_135051	283461	Hs.648205	NM_001031748	ENSG00000180116	C12orf40	HEL-206|HEL-S-94	chromosome 12 open reading frame 40	protein-coding
chr17	66945571	66945671	+	5.29756	1.70739	3.34373	1.06652212386915e-07	1.82502341773999e-06	Intergenic	Intergenic	-34543	NM_001371457
chr19	4970291	4971903	+	2.99848	6.18797	-2.89247	1.07083269302089e-07	1.83019722292754e-06	intron (NR_138042, intron 3 of 4)	intron (NR_138042, intron 3 of 4)	118838	NR_138042	101926957	Hs.722607	NR_138042		ISX-AS1	-	ISX antisense RNA 1	ncRNA
chr7	108073436	108074212	+	2.26308	6.07959	-3.6444	1.09793815483014e-07	1.87427137595254e-06	intron (NR_161333, intron 1 of 4)	G-rich|Low_complexity|Low_complexity	1743	NR_161333	339862	Hs.652981	NR_046199		LOC339862	-	uncharacterized LOC339862	ncRNA
chr10	11178788	11178943	+	5.0395	0.970218	3.6037	1.10880852817732e-07	1.89055842574118e-06	Intergenic	L1M2c|LINE|L1	-10575	NM_001080525	646424	Hs.257687	NM_001080525	ENSG00000229453	SPINK8	-	serine peptidase inhibitor, Kazal type 8 (putative)	protein-coding
chr22	41201327	41201471	+	4.41808	0	6.10054	1.11463061436564e-07	1.89820926182986e-06	exon (NM_015158, exon 3 of 12)	exon (NM_015158, exon 3 of 12)	4813	NM_153186	23189	Hs.306764	NM_015158	ENSG00000107104	KANK1	ANKRD15|CPSQ2|KANK	KN motif and ankyrin repeat domains 1	protein-coding
chr15	65087982	65089811	+	1.47136	6.20289	-4.35093	1.11980296270949e-07	1.90473661838863e-06	intron (NM_001362863, intron 8 of 53)	intron (NM_001362863, intron 8 of 53)	34932	NM_000185	3053	Hs.474270	NM_000185	ENSG00000099937	SERPIND1	D22S673|HC2|HCF2|HCII|HLS2|LS2|THPH10	serpin family D member 1	protein-coding
chr9	123174764	123175534	+	6.78014	5.16261	1.51509	1.13111045370501e-07	1.92167152349883e-06	Intergenic	Intergenic	71742	NR_033874	90024	Hs.534513	NR_033874	ENSG00000254531	FLJ20021	-	uncharacterized LOC90024	ncRNA
chr10	112931651	112931773	+	5.03692	0.36837	4.09391	1.15855343099998e-07	1.96594627551547e-06	promoter-TSS (NR_046386)	promoter-TSS (NR_046386)	-146	NR_046386	115426	Hs.493401	NM_152896	ENSG00000147854	UHRF2	NIRF|RNF107|TDRD23|URF2	ubiquitin like with PHD and ring finger domains 2	protein-coding
chr12	689004	690039	+	6.82068	7.8032	-0.94056	1.18022394447982e-07	2.00033188206233e-06	intron (NM_000933, intron 26 of 35)	MER3|DNA|hAT-Charlie	-72121	NM_001199897	24141	Hs.22920	NM_012261	ENSG00000125869	LAMP5	BAD-LAMP|BADLAMP|C20orf103|LAMP-5|UNC-46	lysosomal associated membrane protein family member 5	protein-coding
chr21	24163691	24163798	+	5.09218	0	5.93542	1.1952276739691e-07	2.02334970521912e-06	Intergenic	Intergenic	-16531	NM_181521	146223	Hs.643961	NM_178818	ENSG00000183723	CMTM4	CKLFSF4	CKLF like MARVEL transmembrane domain containing 4	protein-coding
chr2	177283931	177284362	+	5.35008	1.86279	3.13107	1.21289916188074e-07	2.05082355314437e-06	intron (NM_001290223, intron 31 of 51)	intron (NM_001290223, intron 31 of 51)	-157179	NM_001039762	642938	Hs.613882	NM_001039762	ENSG00000188916	INSYN2A	C10orf141|FAM196A|INSYN2	inhibitory synaptic factor 2A	protein-coding
chr22	42287602	42287771	+	4.91243	0	5.84288	1.21602667178008e-07	2.05366974735305e-06	Intergenic	HERVK9-int|LTR|ERVK	-18735	NM_001281730	10047	Hs.121602	NM_005492	ENSG00000125815	CST8	CRES|CTES5	cystatin 8	protein-coding
chr12	127888449	127888555	+	5.21538	0	5.58651	1.24701945778382e-07	2.10351324907305e-06	3' UTR (NM_001288659, exon 5 of 5)	3' UTR (NM_001288659, exon 5 of 5)	-4429	NM_005849	10261	Hs.530902	NM_005849	ENSG00000140749	IGSF6	DORA	immunoglobulin superfamily member 6	protein-coding
chr2	238245416	238245719	+	4.69218	0	4.59222	1.2595829144376e-07	2.12218827527283e-06	intron (NM_001080414, intron 3 of 29)	intron (NM_001080414, intron 3 of 29)	50380	NM_001080414	440193	Hs.525536	NM_001080414	ENSG00000015133	CCDC88C	DAPLE|HKRP2|HYC1|KIAA1509|SCA40	coiled-coil domain containing 88C	protein-coding
chr1	2132704	2134060	+	0	6.1623	-6.25107	1.27468003110524e-07	2.14508284524455e-06	intron (NM_052969, intron 2 of 2)	LOR1a|LTR|ERV1	13945	NM_052969	116832	Hs.647900	NM_052969	ENSG00000163923	RPL39L	L39-2|RPL39L1	ribosomal protein L39 like	protein-coding
chr2	70976985	70978244	+	4.83918	6.64513	-1.71527	1.27762335013724e-07	2.14749456725196e-06	Intergenic	Intergenic	38093	NM_004650	8228	Hs.264	NM_004650	ENSG00000006757	PNPLA4	DXS1283E|GS2|iPLA2eta	patatin like phospholipase domain containing 4	protein-coding
chr14	69687514	69688071	+	5.87193	3.32476	2.39512	1.2839505438512e-07	2.15558166866163e-06	Intergenic	Intergenic	19641	NM_004052	664	Hs.144873	NM_004052	ENSG00000176171	BNIP3	NIP3	BCL2 interacting protein 3	protein-coding
chr9	36731742	36731861	+	4.54516	0	6.16263	1.29345197526408e-07	2.16897253399236e-06	Intergenic	Intergenic	-21426	NM_019018	54491	Hs.155085	NM_019018	ENSG00000145569	OTULINL	FAM105A|NET20	OTU deubiquitinase with linear linkage specificity like	protein-coding
chr3	195892991	195894451	+	2.16131	6.14402	-3.5308	1.29577954650735e-07	2.17031627224199e-06	intron (NM_001352003, intron 1 of 8)	intron (NM_001352003, intron 1 of 8)	4426	NR_126159	101929637	Hs.730330	NM_207432	ENSG00000224795	NTM-AS1	C11orf39	NTM antisense RNA 1	ncRNA
chr19	55338681	55339234	+	6.54243	4.49411	1.95056	1.29735556304803e-07	2.17039954194623e-06	Intergenic	Intergenic	-18694	NR_046085	100132078	Hs.672662	NR_046085	ENSG00000255428	LOC100132078	-	uncharacterized LOC100132078	ncRNA
chr2	116582980	116583093	+	4.54516	0	6.16163	1.30772383979627e-07	2.18517426579353e-06	Intergenic	Intergenic	-39101	NM_001291281	100132074	Hs.559677	NM_001291281		FOXO6	-	forkhead box O6	protein-coding
chr20	42093815	42093926	+	5.05122	0	5.9162	1.31396344146849e-07	2.19206131864109e-06	intron (NM_001258311, intron 1 of 6)	intron (NM_001258311, intron 1 of 6)	62364	NM_001258311	79605	Hs.520463	NM_024554	ENSG00000177614	PGBD5	-	piggyBac transposable element derived 5	protein-coding
chr19	41263787	41263867	+	5.67289	2.85105	2.66831	1.31492848438879e-07	2.19206131864109e-06	Intergenic	MER66C|LTR|ERV1	-3101	NR_148545	100505555	Hs.445295	NR_148545	ENSG00000196605	LOC100505555	-	uncharacterized LOC100505555	ncRNA
chr11	75814935	75815219	+	4.60299	0	4.67765	1.32764071323818e-07	2.21066170283922e-06	promoter-TSS (NR_038856)	promoter-TSS (NR_038856)	-81	NR_038856	100506810	Hs.586634	NR_038856	ENSG00000227630	LINC01132	-	long intergenic non-protein coding RNA 1132	ncRNA
chr16	27189687	27190966	+	2.18016	6.24565	-3.77874	1.33004411142093e-07	2.21206011750265e-06	intron (NR_109850, intron 2 of 5)	L4_C_Mam|LINE|RTE-X	49657	NR_024153	378805	Hs.150556	NM_001085379	ENSG00000231721	LINC-PINT	LincRNA-Pint|MKLN1-AS1|PINT	long intergenic non-protein coding RNA, p53 induced transcript	ncRNA
chr20	9442059	9442370	+	5.3855	2.18299	2.84077	1.33159174443197e-07	2.21206011750265e-06	intron (NM_001024847, intron 2 of 7)	intron (NM_001024847, intron 2 of 7)	36487	NM_003242	7048	Hs.82028	NM_003242	ENSG00000163513	TGFBR2	AAT3|FAA3|LDS1B|LDS2|LDS2B|MFS2|RIIC|TAAD2|TBR-ii|TBRII|TGFR-2|TGFbeta-RII	transforming growth factor beta receptor 2	protein-coding
chr2	132415900	132416993	+	4.92243	6.83328	-1.77514	1.33464944559893e-07	2.21455252233567e-06	Intergenic	Intergenic	299864	NR_161374	401478	Hs.654931	NM_001354876		LOC401478	-	uncharacterized LOC401478	ncRNA
chr17	27373419	27374666	+	3.67049	6.42868	-2.49647	1.34236307703183e-07	2.2247555892066e-06	Intergenic	Intergenic	-152408	NR_126341	100506869	Hs.290456	NR_126341	ENSG00000258231	LOC100506869	-	uncharacterized LOC100506869	ncRNA
chr11	127926766	127927009	+	5.37531	0.77695	4.08514	1.35299765850471e-07	2.23755882720281e-06	Intergenic	Arthur1|DNA|hAT-Tip100	-17429	NM_001206673	145447	Hs.271896	NM_181533	ENSG00000131969	ABHD12B	BEM46L3|C14orf29|c14_5314	abhydrolase domain containing 12B	protein-coding
chr2	232013726	232014526	+	4.58698	6.54916	-1.80225	1.35323529633925e-07	2.23755882720281e-06	Intergenic	Intergenic	-72201	NR_134646	100505853	Hs.146758	NR_134646	ENSG00000261194	LINC01898	-	long intergenic non-protein coding RNA 1898	ncRNA
chr1	223514224	223515151	+	5.59851	7.07729	-1.40802	1.35529686175453e-07	2.23836485181759e-06	intron (NR_148502, intron 1 of 4)	intron (NR_148502, intron 1 of 4)	175	NR_136272	105375304	Hs.735352	NR_136270	ENSG00000225792	LOC105375304	-	uncharacterized LOC105375304	ncRNA
chr3	161069683	161070320	+	6.5793	4.63918	1.76012	1.36257985026769e-07	2.24778253721654e-06	intron (NM_001042599, intron 3 of 26)	intron (NM_001042599, intron 3 of 26)	495878	NR_031643	100313771		NR_031643	ENSG00000221782	MIR548F2	MIR548F-2|MIRN548F2|hsa-mir-548f-2	microRNA 548f-2	ncRNA
chr5	172793097	172793184	+	4.70707	0	6.24401	1.37089376044964e-07	2.25887708848133e-06	Intergenic	Intergenic	-18802	NM_172212	1435	Hs.173894	NM_000757	ENSG00000184371	CSF1	CSF-1|MCSF	colony stimulating factor 1	protein-coding
chr7	30284081	30284932	+	5.95747	2.91756	2.68724	1.39049843492494e-07	2.2885286741473e-06	promoter-TSS (NM_003217)	promoter-TSS (NM_003217)	-118	NM_003217	7009	Hs.743965	NM_003217	ENSG00000139644	TMBIM6	BAXI1|BI-1|TEGT	transmembrane BAX inhibitor motif containing 6	protein-coding
chr12	55637571	55637770	+	4.87627	1.11324	3.57696	1.40122084477278e-07	2.30350987429699e-06	promoter-TSS (NM_004923)	promoter-TSS (NM_004923)	31	NM_001039656	9633	Hs.145932	NM_004923	ENSG00000132749	TESMIN	CXCDC2|MTL5|MTLT	testis expressed metallothionein like protein	protein-coding
chr9	136996146	136997756	+	5.505	7.19586	-1.57989	1.44552089321678e-07	2.37359204405803e-06	promoter-TSS (NM_001142725)	promoter-TSS (NM_001142725)	139	NM_001144924	81691	Hs.177926	NM_030941	ENSG00000005189	REXO5	NEF-sp	RNA exonuclease 5	protein-coding
chr6	135087232	135088519	+	6.43017	4.79027	1.53947	1.45354069708989e-07	2.38400792533082e-06	Intergenic	Intergenic	-136814	NR_104127	101927715	Hs.385670	NR_104127		LINC01029	-	long intergenic non-protein coding RNA 1029	ncRNA
chr3	150925134	150926719	+	5.8814	7.34657	-1.39755	1.45894541606396e-07	2.39011564705409e-06	promoter-TSS (NM_018706)	promoter-TSS (NM_018706)	-201	NM_018706	55526	Hs.104980	NM_018706	ENSG00000181192	DHTKD1	AMOXAD|CMT2Q	dehydrogenase E1 and transketolase domain containing 1	protein-coding
chr14	40202850	40203136	+	5.25421	0.309615	4.7394	1.46823334851056e-07	2.40256366119909e-06	Intergenic	MSTC-int|LTR|ERVL-MaLR	-4270	NM_001814	1075	Hs.128065	NM_001814	ENSG00000109861	CTSC	CPPI|DPP-I|DPP1|DPPI|HMS|JP|JPD|PALS|PDON1|PLS	cathepsin C	protein-coding
chr9	121169269	121170178	+	0	6.19903	-6.25291	1.48819547770208e-07	2.43242984976134e-06	intron (NM_001017920, intron 1 of 3)	intron (NM_001017920, intron 1 of 3)	3175	NM_001017920	92196	Hs.59761	NM_001017920	ENSG00000163331	DAPL1	-	death associated protein like 1	protein-coding
chr9	91810251	91810567	+	5.19672	0	5.45452	1.49045908813213e-07	2.43333274778862e-06	intron (NM_005831, intron 7 of 12)	intron (NM_005831, intron 7 of 12)	21371	NM_001261395	10241	Hs.514920	NM_005831	ENSG00000136436	CALCOCO2	NDP52	calcium binding and coiled-coil domain 2	protein-coding
chr15	56774478	56774592	+	4.19672	0	5.95352	1.50209247083728e-07	2.44951318065438e-06	intron (NM_012194, intron 1 of 20)	intron (NM_012194, intron 1 of 20)	102196	NM_012194	25758	Hs.502266	NM_012194	ENSG00000110427	KIAA1549L	C11orf41|C11orf69|G2	KIAA1549 like	protein-coding
chr3	32626838	32627024	+	4.64996	0	6.20288	1.54012355109085e-07	2.50865485641602e-06	intron (NM_001008781, intron 12 of 24)	L2a|LINE|L2	84671	NR_135091	105369431	Hs.532389	NR_135091		LINC02746	-	long intergenic non-protein coding RNA 2746	ncRNA
chr22	27124066	27125153	+	5.57792	7.09282	-1.46168	1.57085635979786e-07	2.55578689202809e-06	intron (NM_022475, intron 3 of 12)	intron (NM_022475, intron 3 of 12)	12862	NM_022475	64399	Hs.507991	NM_022475	ENSG00000164161	HHIP	HIP	hedgehog interacting protein	protein-coding
chrX	120262862	120263091	+	5.29756	2.43573	2.67504	1.59978635745611e-07	2.59988137177438e-06	Intergenic	Intergenic	91896	NR_121620	100507420	Hs.105962	NR_121620		LINC01605	LincDUSP	long intergenic non-protein coding RNA 1605	ncRNA
chr15	88647510	88648129	+	2.65334	6.04158	-3.19373	1.61952640854164e-07	2.62895725222171e-06	intron (NM_001345864, intron 1 of 21)	intron (NM_001345864, intron 1 of 21)	8857	NM_001345864	200403	Hs.269977	NM_144992	ENSG00000168658	VWA3B	SCAR22	von Willebrand factor A domain containing 3B	protein-coding
chr2	112181821	112183710	+	6.06284	7.44855	-1.33382	1.62514722375037e-07	2.63507337762032e-06	intron (NM_001032296, intron 1 of 10)	MLT1H2|LTR|ERVL-MaLR	-2501	NM_003576	8428	Hs.508514	NM_003576	ENSG00000102572	STK24	HEL-S-95|MST3|MST3B|STE20|STK3	serine/threonine kinase 24	protein-coding
chr18	36527424	36527587	+	5.09853	1.73112	3.19245	1.63242291256338e-07	2.64385578777349e-06	intron (NM_015603, intron 5 of 11)	MLT1J|LTR|ERVL-MaLR	6125	NM_015603	26093	Hs.227782	NM_015603	ENSG00000105321	CCDC9	-	coiled-coil domain containing 9	protein-coding
chrX	153926456	153927280	+	7.18969	5.59008	1.53316	1.68180533423031e-07	2.72073627448863e-06	TTS (NM_001178043)	TTS (NM_001178043)	5285	NM_001079863	1622	Hs.78888	NM_020548	ENSG00000155368	DBI	ACBD1|ACBP|CCK-RP|EP	diazepam binding inhibitor, acyl-CoA binding protein	protein-coding
chr10	132555658	132556599	+	0	6.20434	-6.23765	1.7064129086104e-07	2.7544501856622e-06	intron (NM_001280544, intron 7 of 9)	intron (NM_001280544, intron 7 of 9)	176160	NR_106994	102465832		NR_106994	ENSG00000273830	MIR7843	hsa-mir-7843	microRNA 7843	ncRNA
chr15	56537956	56538145	+	5.70544	2.57744	2.87961	1.70651941882447e-07	2.7544501856622e-06	intron (NM_014431, intron 18 of 19)	intron (NM_014431, intron 18 of 19)	40152	NM_001083116	5551	Hs.2200	NM_005041	ENSG00000180644	PRF1	HPLH2|P1|PFP	perforin 1	protein-coding
chr5	86526840	86527057	+	3.86886	0	5.73452	1.72249575638981e-07	2.77708499499581e-06	intron (NM_001164460, intron 4 of 4)	intron (NM_001164460, intron 4 of 4)	18487	NM_207342	256227	Hs.729825	NM_207342	ENSG00000105889	STEAP1B	-	STEAP family member 1B	protein-coding
chr18	46518250	46519108	+	1.89828	6.12006	-3.72342	1.73067011742678e-07	2.78710408491606e-06	intron (NM_003761, intron 1 of 2)	intron (NM_003761, intron 1 of 2)	835	NM_003761	8673	Hs.714302	NM_003761	ENSG00000118640	VAMP8	EDB|VAMP-8	vesicle associated membrane protein 8	protein-coding
chr10	113567236	113567426	+	5.12337	0.0597691	4.69745	1.73271490072964e-07	2.78724048511034e-06	Intergenic	LTR2752|LTR|ERV1	-3107	NM_138571	135114	Hs.72325	NM_138571	ENSG00000111911	HINT3	HINT4	histidine triad nucleotide binding protein 3	protein-coding
chr2	100283608	100284251	+	7.58177	6.49085	1.04229	1.73725855663299e-07	2.79139171472555e-06	Intergenic	Intergenic	-85387	NM_001205293	777	Hs.437444	NM_000721	ENSG00000198216	CACNA1E	BII|CACH6|CACNL1A6|Cav2.3|EIEE69|gm139	calcium voltage-gated channel subunit alpha1 E	protein-coding
chr5	172056802	172059482	+	0	6.18618	-6.23439	1.74836534822736e-07	2.80606718417529e-06	promoter-TSS (NM_001130678)	promoter-TSS (NM_001130678)	-69	NM_001130678	1977	Hs.13211	NM_001968	ENSG00000151247	EIF4E	AUTS19|CBP|EIF4E1|EIF4EL1|EIF4F|eIF-4E	eukaryotic translation initiation factor 4E	protein-coding
chr11	64734257	64735239	+	2.26308	6.1352	-3.67022	1.85346526236478e-07	2.97139526841344e-06	3' UTR (NM_001318516, exon 5 of 5)	3' UTR (NM_001318516, exon 5 of 5)	19317	NR_106802	102466725		NR_106802	ENSG00000275669	MIR6744	hsa-mir-6744	microRNA 6744	ncRNA
chr6	347989	348944	+	5.80499	7.27316	-1.37865	1.86448340529242e-07	2.98569302063718e-06	exon (NM_001005332, exon 3 of 13)	exon (NM_001005332, exon 3 of 13)	1585	NM_001005333	9500	Hs.5258	NM_006986	ENSG00000179222	MAGED1	DLXIN-1|NRAGE	MAGE family member D1	protein-coding
chr8	74547740	74548116	+	5.83918	2.25327	3.309	1.86920268923351e-07	2.98988326669298e-06	intron (NR_134623, intron 2 of 3)	intron (NR_134623, intron 2 of 3)	30323	NR_134623	105373021	Hs.401697	NR_134623		LOC105373021	-	uncharacterized LOC105373021	ncRNA
chr19	33501904	33502768	+	1.01956	6.38443	-4.8769	1.90634683314035e-07	3.04587100755682e-06	promoter-TSS (NM_017649)	promoter-TSS (NM_017649)	-276	NM_199076	54805	Hs.643509	NM_017649	ENSG00000148842	CNNM2	ACDP2|HOMG6|HOMGSMR	cyclin and CBS domain divalent metal cation transport mediator 2	protein-coding
chr9	89815390	89816573	+	4.3095	6.49041	-2.03902	1.92868995624494e-07	3.07811124330001e-06	Intergenic	MER52C|LTR|ERV1	38932	NR_026958	284749	Hs.299080	NR_026958	ENSG00000235621	LINC00494	-	long intergenic non-protein coding RNA 494	ncRNA
chr16	1097286	1097458	+	5.48786	1.757	3.39816	1.93634344740471e-07	3.08379863440814e-06	Intergenic	MLT1E3|LTR|ERVL-MaLR	-93860	NM_001867	1350	Hs.430075	NM_001867	ENSG00000127184	COX7C	-	cytochrome c oxidase subunit 7C	protein-coding
chr22	20420210	20420311	+	4.27434	0	5.97418	1.93659084425209e-07	3.08379863440814e-06	Intergenic	Intergenic	-39496	NR_133913	105370578	Hs.574184	NR_133913	ENSG00000258602	LINC01629	linc-KIAA1737-2	long intergenic non-protein coding RNA 1629	ncRNA
chr12	39673113	39673227	+	4.99434	1.10652	3.65159	1.96244060742426e-07	3.12146593261442e-06	intron (NM_001079, intron 2 of 13)	intron (NM_001079, intron 2 of 13)	5386	NM_001079	7535	Hs.234569	NM_001079	ENSG00000115085	ZAP70	ADMIO2|IMD48|SRK|STCD|STD|TZK|ZAP-70	zeta chain of T cell receptor associated protein kinase 70	protein-coding
chr1	197761663	197761988	+	4.60647	0	4.05613	1.96853381226803e-07	3.12440872206953e-06	intron (NM_001135099, intron 7 of 13)	intron (NM_001135099, intron 7 of 13)	29975	NM_001135099	7113	Hs.439309	NM_005656	ENSG00000184012	TMPRSS2	PP9284|PRSS10	transmembrane serine protease 2	protein-coding
chr15	100307681	100307874	+	5.12337	0	5.40227	1.97014753201226e-07	3.12440872206953e-06	intron (NM_001370250, intron 4 of 11)	intron (NM_001370250, intron 4 of 11)	7202	NM_001168499	55748	Hs.149185	NM_018235	ENSG00000133313	CNDP2	CN2|CPGL|HEL-S-13|HsT2298|PEPA	carnosine dipeptidase 2	protein-coding
chr2	181380601	181380925	+	5.68045	2.98776	2.40576	1.97196437712244e-07	3.12440872206953e-06	intron (NM_173468, intron 3 of 5)	intron (NM_173468, intron 3 of 5)	-22563	NM_000788	1633	Hs.709	NM_000788	ENSG00000156136	DCK	-	deoxycytidine kinase	protein-coding
chr20	33408276	33409932	+	6.42117	7.57075	-1.08901	1.97525018150373e-07	3.12440872206953e-06	Intergenic	LOR1-int|LTR|ERV1	55516	NM_001282882	9699	Hs.655271	NM_014677	ENSG00000176406	RIMS2	OBOE|RAB3IP3|RIM2	regulating synaptic membrane exocytosis 2	protein-coding
chr22	44050831	44051593	+	0	6.12023	-6.18393	1.97527668153341e-07	3.12440872206953e-06	intron (NM_001370329, intron 1 of 9)	intron (NM_001370329, intron 1 of 9)	14332	NM_001370332	1997	Hs.135646	NM_172373	ENSG00000120690	ELF1	EFTUD1|RIA1	E74 like ETS transcription factor 1	protein-coding
chr9	922350	922472	+	5.01316	0	4.25131	2.01286173100763e-07	3.18032153499205e-06	Intergenic	Intergenic	-508408	NR_132367	106144531	Hs.736640	NR_132367	ENSG00000232954	LINC00374	-	long intergenic non-protein coding RNA 374	ncRNA
chr13	29369151	29369258	+	4.69218	0	5.20969	2.02829760718083e-07	3.20115338225432e-06	promoter-TSS (NM_001258281)	promoter-TSS (NM_001258281)	-167	NM_000251	4436	Hs.597656	NM_000251	ENSG00000095002	MSH2	COCA1|FCC1|HNPCC|HNPCC1|LCFS2|hMSH2	mutS homolog 2	protein-coding
chr1	27527193	27527455	+	6.1944	3.89383	2.10817	2.06043193590311e-07	3.24826409407342e-06	Intergenic	Intergenic	-1267	NR_049860	100847058		NR_049860	ENSG00000266502	MIR5681A	-	microRNA 5681a	ncRNA
chr16	77408748	77409062	+	3.91525	0	5.75947	2.07837751842964e-07	3.27292672337425e-06	Intergenic	LTR13|LTR|ERVK	-1918	NM_014509	253190	Hs.728878	NM_014509	ENSG00000183569	SERHL2	dJ222E13.1	serine hydrolase like 2	protein-coding
chr8	102797571	102798092	+	2.47136	5.93321	-3.28488	2.10634772110968e-07	3.31330360555085e-06	intron (NR_110817, intron 1 of 3)	LTR24|LTR|ERV1	83575	NR_110817	101928135	Hs.550715	NR_110817		LOC101928135	-	uncharacterized LOC101928135	ncRNA
chr14	64203131	64204044	+	2.38371	6.03686	-3.23545	2.13858710972561e-07	3.36029930390036e-06	intron (NM_181485, intron 2 of 6)	Charlie18a|DNA|hAT-Charlie	-4854	NM_001305654	54923	Hs.233220	NM_017806	ENSG00000203896	LIME1	LIME|dJ583P15.4	Lck interacting transmembrane adaptor 1	protein-coding
chr12	132772107	132774101	+	5.76599	7.19639	-1.34794	2.24122561851631e-07	3.51768524230706e-06	Intergenic	MLT2F|LTR|ERVL	90678	NM_207645	399947	Hs.172982	NM_207645	ENSG00000185742	C11orf87	LOH11CR1A|NEURIM1	chromosome 11 open reading frame 87	protein-coding
chr14	24366854	24367302	+	5.30736	1.3634	3.7676	2.29900685908059e-07	3.60338463067913e-06	Intergenic	Intergenic	-2238	NM_000787	1621	Hs.591890	NM_000787	ENSG00000123454	DBH	DBM|ORTHYP1	dopamine beta-hydroxylase	protein-coding
chr2	216807893	216808111	+	5.18846	0.50369	4.44754	2.3008953900539e-07	3.60338463067913e-06	Intergenic	Intergenic	162691	NR_037440	100500882		NR_037440	ENSG00000264139	MIR3667	-	microRNA 3667	ncRNA
chr6	139327123	139327242	+	4.70382	0	3.98488	2.30843155596773e-07	3.6112097608208e-06	promoter-TSS (NM_018084)	promoter-TSS (NM_018084)	-226	NM_001135597	55704	Hs.292925	NM_018084	ENSG00000115355	CCDC88A	APE|GIRDIN|GIV|GRDN|HkRP1|KIAA1212|PEHO|PEHOL	coiled-coil domain containing 88A	protein-coding
chr4	139978183	139979041	+	6.90529	5.62032	1.2576	2.31588402500294e-07	3.6188869050046e-06	intron (NM_181814, intron 1 of 10)	LFSINE_Vert|SINE|tRNA	3410	NM_181533	145447	Hs.271896	NM_181533	ENSG00000131969	ABHD12B	BEM46L3|C14orf29|c14_5314	abhydrolase domain containing 12B	protein-coding
chr6	15671644	15672791	+	3.46369	6.13032	-2.46458	2.33915414321975e-07	3.65123731246815e-06	intron (NM_148964, intron 7 of 7)	intron (NM_148964, intron 7 of 7)	-8897	NM_001304839	338382	Hs.534612	NM_177403	ENSG00000276600	RAB7B	RAB7	RAB7B, member RAS oncogene family	protein-coding
chr4	95985106	95985282	+	4.99434	0	4.66108	2.34956279728673e-07	3.66346304576944e-06	intron (NM_006927, intron 1 of 6)	L2|LINE|L2	35030	NM_006927	6483	Hs.368611	NM_006927	ENSG00000157350	ST3GAL2	Gal-NAc6S|SIAT4B|ST3GALII|ST3GalA.2	ST3 beta-galactoside alpha-2,3-sialyltransferase 2	protein-coding
chr3	46132860	46133007	+	5.18613	1.55445	3.26053	2.37694760649893e-07	3.70210240574094e-06	exon (NM_182958, exon 1 of 10)	exon (NM_182958, exon 1 of 10)	140	NM_182958	84148	Hs.533803	NM_032188	ENSG00000103510	KAT8	MOF|MYST1|ZC2HC8|hMOF	lysine acetyltransferase 8	protein-coding
chr8	133147436	133147612	+	4.60647	0	6.1363	2.38735295380805e-07	3.71424059115432e-06	promoter-TSS (NM_001321698)	promoter-TSS (NM_001321698)	93	NM_033415	93436	Hs.77876	NM_033415	ENSG00000105676	ARMC6	R30923_1	armadillo repeat containing 6	protein-coding
chr2	5668980	5669204	+	4.88651	0	5.77683	2.40587840511053e-07	3.73897168531932e-06	Intergenic	Intergenic	-10930	NM_001367823	23370	Hs.465761	NM_015318	ENSG00000104880	ARHGEF18	P114-RhoGEF|RP78|SA-RhoGEF|p114RhoGEF	Rho/Rac guanine nucleotide exchange factor 18	protein-coding
chr11	77634852	77635154	+	4.21766	0	5.92159	2.41649095425664e-07	3.75136477833291e-06	Intergenic	MLT1E1A|LTR|ERVL-MaLR	-183906	NM_016379	51481	Hs.170076	NM_016379	ENSG00000169059	VCX3A	VCX-8r|VCX-A|VCX3|VCX8R|VCXA	variable charge X-linked 3A	protein-coding
chr7	50612745	50613943	+	0	6.15625	-6.1851	2.46736965173128e-07	3.82617191358983e-06	intron (NM_001005339, intron 4 of 4)	intron (NM_001005339, intron 4 of 4)	31117	NM_002925	6001	Hs.501200	NM_002925	ENSG00000148908	RGS10	-	regulator of G protein signaling 10	protein-coding
chr11	73154088	73154619	+	6.18911	4.36184	1.69071	2.47563904411418e-07	3.83481342127491e-06	intron (NM_002841, intron 1 of 29)	intron (NM_002841, intron 1 of 29)	76086	NM_002841	5793	Hs.595541	NM_002841	ENSG00000144724	PTPRG	HPTPG|PTPG|R-PTP-GAMMA|RPTPG	protein tyrosine phosphatase receptor type G	protein-coding
chr2	98158273	98158710	+	5.84969	2.63467	2.89365	2.48419032351523e-07	3.84387229601595e-06	intron (NM_006762, intron 1 of 7)	intron (NM_006762, intron 1 of 7)	2876	NM_006762	7805	Hs.371021	NM_006762	ENSG00000162511	LAPTM5	CLAST6	lysosomal protein transmembrane 5	protein-coding
chr17	19306128	19307096	+	7.38815	5.98116	1.30779	2.49373096530388e-07	3.85444068767621e-06	intron (NM_001128615, intron 1 of 12)	intron (NM_001128615, intron 1 of 12)	-12059	NM_181727	353324	Hs.129794	NM_181727	ENSG00000186451	SPATA12	SRG5	spermatogenesis associated 12	protein-coding
chr8	20406108	20406632	+	5.64827	2.99805	2.45446	2.55219455244984e-07	3.94052188228413e-06	Intergenic	LTR87|LTR|ERVL?	-68647	NM_001349432	85479	Hs.491885	NM_033105	ENSG00000147570	DNAJC5B	CSP-beta	DnaJ heat shock protein family (Hsp40) member C5 beta	protein-coding
chr7	109322924	109323054	+	4.13201	0	5.88063	2.56935672528935e-07	3.96271720538119e-06	intron (NM_001204426, intron 4 of 14)	intron (NM_001204426, intron 4 of 14)	8034	NM_001204426	3984	Hs.647035	NM_002314	ENSG00000106683	LIMK1	LIMK|LIMK-1	LIM domain kinase 1	protein-coding
chr1	10663247	10663576	+	5.30187	1.29127	3.59186	2.57803065972039e-07	3.97178721356706e-06	Intergenic	Intergenic	-17612	NR_109950	101927586	Hs.637665	NR_109950	ENSG00000233077	LINC01271	-	long intergenic non-protein coding RNA 1271	ncRNA
chr4	10099278	10100409	+	3.18016	6.17139	-2.82097	2.61936742500938e-07	4.03110441381313e-06	Intergenic	Intergenic	-72927	NM_018365	55329	Hs.444483	NM_018365	ENSG00000138587	MNS1	SPATA40	meiosis specific nuclear structural 1	protein-coding
chr10	11225926	11227785	+	8.04327	7.25134	0.772853	2.62947917449994e-07	4.04229122825829e-06	intron (NM_001040716, intron 3 of 22)	intron (NM_001040716, intron 3 of 22)	6450	NR_036121	100423029		NR_036121	ENSG00000266423	MIR3163	-	microRNA 3163	ncRNA
chr10	27958497	27958765	+	5.17547	1.90456	3.03635	2.63589552253466e-07	4.047779085361e-06	intron (NM_175725, intron 6 of 10)	intron (NM_175725, intron 6 of 10)	10267	NM_001243099	3568	Hs.68876	NM_000564	ENSG00000091181	IL5RA	CD125|CDw125|HSIL5R3|IL5R	interleukin 5 receptor subunit alpha	protein-coding
chr10	33139208	33139351	+	4.96715	0	5.05046	2.6450127959353e-07	4.05739826949299e-06	promoter-TSS (NM_001270892)	promoter-TSS (NM_001270892)	-225	NM_212550	388552	Hs.103902	NM_212550	ENSG00000189114	BLOC1S3	BLOS3|HPS8|RP	biogenesis of lysosomal organelles complex 1 subunit 3	protein-coding
chr21	22421751	22421994	+	5.19672	1.29719	3.50998	2.67976712947961e-07	4.10628109711208e-06	intron (NM_001242786, intron 1 of 17)	intron (NM_001242786, intron 1 of 17)	-6409	NM_001243127	23241	Hs.525626	NM_015197	ENSG00000179364	PACS2	EIEE66|PACS-2|PACS1L	phosphofurin acidic cluster sorting protein 2	protein-coding
chr14	68401924	68402098	+	4.99168	1.05383	3.71075	2.72145052610238e-07	4.16566485265617e-06	Intergenic	Intergenic	-3767	NR_039662	100616235		NR_039662	ENSG00000263670	MIR4457	mir-4457	microRNA 4457	ncRNA
chr1	43358795	43359153	+	5.26652	1.73676	3.23472	2.75528807823481e-07	4.21292435188161e-06	intron (NM_183377, intron 6 of 9)	L2c|LINE|L2	29360	NM_001317225	124912	Hs.434112	NM_173847	ENSG00000141316	SPACA3	ALLP17|CT54|LYC3|LYZC|LYZL3|SLLP1	sperm acrosome associated 3	protein-coding
chr5	91293184	91293625	+	5.72591	3.39519	2.16291	2.87422069284429e-07	4.39005566619182e-06	Intergenic	Intergenic	15130	NM_001271507	56936	Hs.458319	NM_020181	ENSG00000267909	CCDC177	C14orf162|PLPL	coiled-coil domain containing 177	protein-coding
chr6	71457539	71458748	+	2.16131	6.01601	-3.39589	2.90192151032637e-07	4.42760985803015e-06	intron (NM_001270394, intron 6 of 7)	intron (NM_001270394, intron 6 of 7)	-38965	NM_001319042	2173	Hs.26770	NM_001446	ENSG00000164434	FABP7	B-FABP|BLBP|FABPB|MRG	fatty acid binding protein 7	protein-coding
chr8	77130721	77130844	+	5.16945	0	5.17381	2.93651992875824e-07	4.47559629013313e-06	intron (NM_001352968, intron 12 of 18)	intron (NM_001352968, intron 12 of 18)	12215	NR_106972	102465688		NR_106972	ENSG00000274932	MIR7150	hsa-mir-7150	microRNA 7150	ncRNA
chr1	26541505	26542411	+	7.39607	6.13773	1.18612	2.94150071392734e-07	4.47838759657888e-06	intron (NM_001353724, intron 2 of 12)	intron (NM_001353724, intron 2 of 12)	86958	NR_134588	105372068	Hs.569903	NR_134588	ENSG00000267202	LOC105372068	-	uncharacterized LOC105372068	ncRNA
chr3	71444045	71444658	+	6.40856	4.52365	1.73646	2.9810587561781e-07	4.53375994789867e-06	intron (NM_080425, intron 6 of 12)	intron (NM_080425, intron 6 of 12)	15778	NR_132272	2778	Hs.125898	NM_000516	ENSG00000087460	GNAS	AHO|C20orf45|GNAS1|GPSA|GSA|GSP|NESP|PITA3|POH|SCG6|SgVI	GNAS complex locus	protein-coding
chr2	234482706	234484268	+	7.43339	6.40864	1.00598	3.01474547662803e-07	4.58009408949258e-06	intron (NM_001353564, intron 1 of 20)	intron (NM_001353564, intron 1 of 20)	-42754	NM_001001331	491	Hs.268942	NM_001683	ENSG00000157087	ATP2B2	PMCA2|PMCA2a|PMCA2i	ATPase plasma membrane Ca2+ transporting 2	protein-coding
chr6	11341140	11342074	+	3.00906	6.16552	-2.97025	3.08580689568966e-07	4.68304952579584e-06	intron (NM_001098816, intron 9 of 33)	intron (NM_001098816, intron 9 of 33)	-293933	NM_001243251	79731	Hs.503389	NM_024678	ENSG00000137513	NARS2	DFNB94|SLM5|asnRS	asparaginyl-tRNA synthetase 2, mitochondrial	protein-coding
chr2	97718623	97719254	+	4.91243	1.8114	2.88335	3.17528454186142e-07	4.81370428414385e-06	intron (NM_001368145, intron 11 of 26)	intron (NM_001368145, intron 11 of 26)	-6125	NR_162139	113219458		NR_162139		MIR12125	-	microRNA 12125	ncRNA
chr1	9599606	9600905	+	1.57635	6.0249	-3.87771	3.2291571008702e-07	4.89016123262772e-06	intron (NM_001316745, intron 2 of 11)	intron (NM_001316745, intron 2 of 11)	5431	NM_001316745	285025	Hs.324341	NM_173648	ENSG00000163492	CCDC141	CAMDI	coiled-coil domain containing 141	protein-coding
chr22	48079603	48080720	+	5.91884	7.27656	-1.30172	3.28009438171953e-07	4.96201511787784e-06	intron (NM_000447, intron 4 of 12)	intron (NM_000447, intron 4 of 12)	12324	NM_000447	5664	Hs.25363	NM_000447	ENSG00000143801	PSEN2	AD3L|AD4|CMD1V|PS2|STM2	presenilin 2	protein-coding
chr5	28569580	28569713	+	5.06932	0	4.89349	3.28499899399562e-07	4.96415363385948e-06	promoter-TSS (NM_001353127)	promoter-TSS (NM_001353127)	-126	NM_001199165	201134	Hs.408676	NM_145036	ENSG00000154240	CEP112	CCDC46|MACOCO	centrosomal protein 112	protein-coding
chr2	51251539	51251637	+	4.56163	0	6.07384	3.47900330883304e-07	5.2517438483658e-06	intron (NM_004533, intron 24 of 27)	intron (NM_004533, intron 24 of 27)	-16212	NM_175063	284361	Hs.448941	NM_175063	ENSG00000161671	EMC10	C19orf63|HSM1|HSS1	ER membrane protein complex subunit 10	protein-coding
chr22	48586565	48588446	+	2.92086	6.13547	-3.07235	3.49045320130773e-07	5.26344056443223e-06	TTS (NM_001367258)	TTS (NM_001367258)	4200	NM_001365197	111064649		NM_001365197	ENSG00000283288	SMIM33	-	small integral membrane protein 33	protein-coding
chr5	56736069	56736579	+	4.87916	0	5.2098	3.51874650755047e-07	5.30048467556861e-06	promoter-TSS (NM_001367823)	promoter-TSS (NM_001367823)	47	NM_001367823	23370	Hs.465761	NM_015318	ENSG00000104880	ARHGEF18	P114-RhoGEF|RP78|SA-RhoGEF|p114RhoGEF	Rho/Rac guanine nucleotide exchange factor 18	protein-coding
chr11	35050169	35050791	+	5.12093	2.0409	3.00037	3.62560539528073e-07	5.45567288051767e-06	promoter-TSS (NM_001371324)	promoter-TSS (NM_001371324)	-912	NM_001371324
chr3	55653935	55654668	+	6.97602	5.57844	1.33103	3.63598841614692e-07	5.46551324287624e-06	Intergenic	Intergenic	340348	NR_038400	54143	Hs.352631	NR_038400	ENSG00000184856	LINC00308	C21orf74|NCRNA00308|PRED16	long intergenic non-protein coding RNA 308	ncRNA
chr12	1553947	1554823	+	7.11407	5.79175	1.2488	3.68517074385156e-07	5.53359323944765e-06	Intergenic	Intergenic	-15678	NR_125745	103689843	Hs.524902	NR_125745	ENSG00000233405	LINC01046	-	long intergenic non-protein coding RNA 1046	ncRNA
chr6	157403314	157404320	+	1.99848	5.78232	-3.39821	3.76433686777329e-07	5.64650530165993e-06	Intergenic	Intergenic	379634	NM_152676	201456	Hs.664011	NM_152676	ENSG00000141665	FBXO15	FBX15	F-box protein 15	protein-coding
chr3	61669773	61669924	+	5.01579	1.13966	3.44652	3.91581492248694e-07	5.86753300292563e-06	intron (NM_001243280, intron 1 of 14)	intron (NM_001243280, intron 1 of 14)	19362	NM_001627	214	Hs.591293	NM_001627	ENSG00000170017	ALCAM	CD166|MEMD	activated leukocyte cell adhesion molecule	protein-coding
chr10	28377023	28377197	+	4.9532	0.93513	3.58272	3.9500136482705e-07	5.91254674509542e-06	intron (NR_040102, intron 3 of 3)	LTR12C|LTR|ERV1	20191	NR_040102	400839	Hs.651965	NR_040102	ENSG00000230133	LINC01721	-	long intergenic non-protein coding RNA 1721	ncRNA
chr4	22607549	22607623	+	4.0277	0	5.77642	4.03944375110842e-07	6.04005153951227e-06	Intergenic	L2|LINE|L2	22634	NR_132770	106635521		NR_132770		SNORA88	-	small nucleolar RNA, H/ACA box 88	snoRNA
chr2	160647181	160648477	+	7.21366	6.03406	1.1563	4.08577873539558e-07	6.10291739677785e-06	promoter-TSS (NM_145295)	promoter-TSS (NM_145295)	-42	NM_145295	199692	Hs.526665	NM_145295	ENSG00000198551	ZNF627	-	zinc finger protein 627	protein-coding
chr12	65921432	65922588	+	0	6.0109	-6.05698	4.09045773366423e-07	6.10349517027338e-06	intron (NR_026773, intron 2 of 3)	intron (NR_026773, intron 2 of 3)	-7499	NR_149041	441179	Hs.192711	NR_149041	ENSG00000269155	LOC441179	-	uncharacterized LOC441179	ncRNA
chr11	29781124	29781213	+	5.05377	0	4.82471	4.12796119857518e-07	6.15299876768753e-06	intron (NM_001256312, intron 1 of 12)	intron (NM_001256312, intron 1 of 12)	22167	NM_001256312	6788	Hs.492333	NM_006281	ENSG00000104375	STK3	KRS1|MST2	serine/threonine kinase 3	protein-coding
chr16	46883718	46884254	+	4.99168	2.0435	2.71938	4.1484645234916e-07	6.17708539518853e-06	Intergenic	Intergenic	-18127	NM_023940	65997	Hs.8035	NM_023940	ENSG00000128045	RASL11B	-	RAS like family 11 member B	protein-coding
chr3	120095195	120095738	+	4.38143	0	5.42346	4.16045993459176e-07	6.18242792255675e-06	intron (NM_001145128, intron 35 of 40)	LTR16A|LTR|ERVL	-20525	NM_014797	9841	Hs.409876	NM_014797	ENSG00000112365	ZBTB24	BIF1|ICF2|PATZ2|ZNF450	zinc finger and BTB domain containing 24	protein-coding
chr3	43364888	43365028	+	5.20263	0.142565	4.24905	4.16368669536348e-07	6.18242792255675e-06	intron (NR_120639, intron 8 of 15)	intron (NR_120639, intron 8 of 15)	54476	NR_120640	56922	Hs.47649	NM_020166	ENSG00000078070	MCCC1	MCC-B|MCCA	methylcrotonoyl-CoA carboxylase 1	protein-coding
chr2	46277210	46277732	+	6.54748	4.5454	1.84875	4.16509560464794e-07	6.18242792255675e-06	3' UTR (NM_001164213, exon 19 of 19)	3' UTR (NM_001164213, exon 19 of 19)	45219	NM_001984	2098	Hs.432491	NM_001984	ENSG00000139684	ESD	FGH	esterase D	protein-coding
chr20	1423868	1424073	+	4.79806	0	5.15923	4.17833568383973e-07	6.19561349574567e-06	exon (NM_003399, exon 3 of 21)	exon (NM_003399, exon 3 of 21)	4998	NM_003399	7512	Hs.170499	NM_003399	ENSG00000122121	XPNPEP2	AEACEI|APP2	X-prolyl aminopeptidase 2	protein-coding
chr22	30743505	30743787	+	5.04609	1.50008	3.40015	4.2243583398244e-07	6.25733079086489e-06	Intergenic	Intergenic	84038	NM_001365393	105370980		NM_001365393		LOC105370980	-	putative uncharacterized protein UNQ9370/PRO34162	protein-coding
chr20	55140681	55141046	+	4.4282	0	4.94876	4.22876127133534e-07	6.25733457631514e-06	intron (NR_136342, intron 29 of 34)	intron (NR_136342, intron 29 of 34)	375465	NM_001098209	1499	Hs.476018	NM_001904	ENSG00000168036	CTNNB1	CTNNB|EVR7|MRD19|NEDSDV|armadillo	catenin beta 1	protein-coding
chr18	22407432	22407727	+	4.65859	0	4.64117	4.2800129089895e-07	6.32658872825683e-06	Intergenic	Intergenic	48538	NR_144553	1596	Hs.684517	NR_144553	ENSG00000260089	ADAM3B	CYRN2	ADAM metallopeptidase domain 3B (pseudogene)	pseudo
chr4	153426653	153426787	+	4.66194	0	5.58578	4.39719691780834e-07	6.49305713096932e-06	Intergenic	Intergenic	38987	NM_001135211	8468	Hs.661266	NM_003602	ENSG00000077800	FKBP6	FKBP36	FKBP prolyl isomerase 6	protein-coding
chr16	88883483	88884527	+	4.56522	6.64904	-1.97634	4.4031782184155e-07	6.49514463338885e-06	intron (NM_001080414, intron 5 of 29)	intron (NM_001080414, intron 5 of 29)	75227	NM_001080414	440193	Hs.525536	NM_001080414	ENSG00000015133	CCDC88C	DAPLE|HKRP2|HYC1|KIAA1509|SCA40	coiled-coil domain containing 88C	protein-coding
chr1	14737357	14737966	+	0	5.94857	-6.00804	4.50871998303126e-07	6.64393763302638e-06	intron (NM_001025100, intron 2 of 3)	L1M4|LINE|L1	51153	NM_001025101	4155	Hs.551713	NM_002385	ENSG00000197971	MBP	-	myelin basic protein	protein-coding
chr20	48911979	48912848	+	6.36642	7.53809	-1.11529	4.54406465462504e-07	6.68908896364059e-06	intron (NM_005804, intron 1 of 10)	CpG	158	NM_005804	10212	Hs.311609	NM_005804	ENSG00000123136	DDX39A	BAT1|BAT1L|DDX39|DDXL|URH49	DExD-box helicase 39A	protein-coding
chr14	87034735	87034866	+	4.00906	0	5.74531	4.58810177518333e-07	6.74692939432337e-06	promoter-TSS (NM_014321)	promoter-TSS (NM_014321)	-155	NM_014321	23594	Hs.49760	NM_014321	ENSG00000091651	ORC6	ORC6L	origin recognition complex subunit 6	protein-coding
chr14	69559603	69559959	+	5.52194	2.64446	2.68686	4.60401163275478e-07	6.76333113819969e-06	promoter-TSS (NM_133443)	promoter-TSS (NM_133443)	-464	NM_133443	84706	Hs.460693	NM_133443	ENSG00000166123	GPT2	ALT2|GPT 2|MRT49	glutamic--pyruvic transaminase 2	protein-coding
chr2	88838031	88838580	+	6.80381	5.45324	1.28404	4.61687605035384e-07	6.76840233201079e-06	intron (NM_001354985, intron 5 of 8)	intron (NM_001354985, intron 5 of 8)	77471	NM_001204458	55504	Hs.149168	NM_018647	ENSG00000127863	TNFRSF19	TAJ|TAJ-alpha|TRADE|TROY	TNF receptor superfamily member 19	protein-coding
chr15	24625164	24625264	+	4.83918	0	5.67564	4.6169833066459e-07	6.76840233201079e-06	Intergenic	Intergenic	-3728	NM_001369906	3543	Hs.348935	NM_020070	ENSG00000128322	IGLL1	14.1|AGM2|CD179b|IGL1|IGL5|IGLJ14.1|IGLL|IGO|IGVPB|VPREB2	immunoglobulin lambda like polypeptide 1	protein-coding
chr3	16301834	16302519	+	6.31437	4.23671	1.90144	4.63865779690202e-07	6.7931734162664e-06	Intergenic	MLT1F|LTR|ERVL-MaLR	-12129	NM_001347913	652	Hs.68879	NM_001202	ENSG00000125378	BMP4	BMP2B|BMP2B1|MCOPS6|OFC11|ZYME	bone morphogenetic protein 4	protein-coding
chr15	27601476	27601935	+	4.66529	0	4.30894	4.65645416317693e-07	6.81221997946254e-06	Intergenic	Intergenic	389415	NR_131204	105463123	Hs.550218	NR_131204		XACT	-	X active specific transcript	ncRNA
chr19	43962668	43962959	+	4.9379	0	4.38515	4.71808813914084e-07	6.89529427940213e-06	promoter-TSS (NM_001367485)	promoter-TSS (NM_001367485)	-196	NM_001367485	29901	Hs.23642	NM_013299	ENSG00000168061	SAC3D1	HSU79266|SHD1	SAC3 domain containing 1	protein-coding
chrX	87469047	87469148	+	4.54516	0	5.5051	4.96437916295041e-07	7.24778970196661e-06	Intergenic	MER44C|DNA|TcMar-Tigger	-11347	NM_014613	23197	Hs.484242	NM_014613	ENSG00000113194	FAF2	ETEA|UBXD8|UBXN3B	Fas associated factor family member 2	protein-coding
chrX	9156161	9156469	+	5.11713	0.972398	3.53326	4.97691060472897e-07	7.25863269735855e-06	Intergenic	Intergenic	-16724	NR_146509	102724470		NR_146509		LINC01887	-	long intergenic non-protein coding RNA 1887	ncRNA
chr10	110354328	110355696	+	2.70056	6.00097	-2.99141	5.00944166688516e-07	7.2985922646626e-06	Intergenic	Intergenic	-3274	NR_134923	100996345	Hs.112680	NR_134922	ENSG00000261803	LINC02140	-	long intergenic non-protein coding RNA 2140	ncRNA
chr18	8527987	8530045	+	1.32465	5.99458	-4.1381	5.03821265885963e-07	7.33299733971177e-06	intron (NM_001282593, intron 1 of 3)	intron (NM_001282593, intron 1 of 3)	4966	NM_001282592	57823	Hs.517265	NM_021181	ENSG00000026751	SLAMF7	19A|CD319|CRACC|CS1	SLAM family member 7	protein-coding
chrX	153928221	153928812	+	6.44703	4.73083	1.60847	5.07851105812871e-07	7.38409276550002e-06	intron (NM_198929, intron 7 of 7)	intron (NM_198929, intron 7 of 7)	20667	NM_152501	149628	Hs.710248	NM_152501	ENSG00000163564	PYHIN1	IFIX	pyrin and HIN domain family member 1	protein-coding
chr10	14507166	14507403	+	4.83621	0	4.40811	5.1920746767534e-07	7.54150172660198e-06	intron (NM_015585, intron 25 of 26)	intron (NM_015585, intron 25 of 26)	-64251	NM_002196	3642	Hs.89584	NM_002196	ENSG00000173404	INSM1	IA-1|IA1	INSM transcriptional repressor 1	protein-coding
chr17	50470585	50472156	+	3.20391	6.1655	-2.63468	5.25788703232771e-07	7.62187605148239e-06	Intergenic	Intergenic	-4761	NM_001370402	9031	Hs.743372	NM_023005	ENSG00000009954	BAZ1B	WBSCR10|WBSCR9|WSTF	bromodomain adjacent to zinc finger domain 1B	protein-coding
chr3	50327586	50328799	+	5.03692	6.7193	-1.56074	5.25812968108595e-07	7.62187605148239e-06	intron (NM_198390, intron 1 of 20)	intron (NM_198390, intron 1 of 20)	-25060	NM_030629	80790	Hs.594095	NM_030629	ENSG00000153815	CMIP	TCMIP	c-Maf inducing protein	protein-coding
chr4	1200441	1201631	+	6.72546	4.75823	1.87506	5.29291302059152e-07	7.66448300945126e-06	intron (NM_005338, intron 1 of 30)	intron (NM_005338, intron 1 of 30)	26884	NM_001243198	3092	Hs.329266	NM_005338	ENSG00000127946	HIP1	HIP-I|ILWEQ|SHON|SHONbeta|SHONgamma	huntingtin interacting protein 1	protein-coding
chr4	139208237	139208835	+	5.70544	3.3055	2.22736	5.31140209281005e-07	7.68343212205075e-06	promoter-TSS (NR_073113)	promoter-TSS (NR_073113)	-796	NR_073113	100652772	Hs.482043	NR_073113		NNT-AS1	-	NNT antisense RNA 1	ncRNA
chr11	113287063	113287389	+	5.58423	2.49722	2.82622	5.37242892719804e-07	7.76381497406058e-06	Intergenic	MER57C2|LTR|ERV1	-164822	NM_152526	117583	Hs.657382	NM_057177	ENSG00000116117	PARD3B	ALS2CR19|PAR3B|PAR3L|PAR3beta	par-3 family cell polarity regulator beta	protein-coding
chr22	29202806	29203043	+	4.77308	1.75939	2.85938	5.4413954014031e-07	7.85549671146721e-06	promoter-TSS (NM_001367971)	promoter-TSS (NM_001367971)	-239	NM_001367971	23130	Hs.370671	NM_015104	ENSG00000110046	ATG2A	-	autophagy related 2A	protein-coding
chr5	10699942	10700735	+	4.05122	6.32293	-2.10618	5.47435202714638e-07	7.8950594144038e-06	Intergenic	LOR1a|LTR|ERV1	731004	NM_004440	2045	Hs.73962	NM_004440	ENSG00000135333	EPHA7	EHK-3|EHK3|EK11|HEK11	EPH receptor A7	protein-coding
chr19	18700151	18701344	+	4.24529	6.38422	-1.90673	5.60718150606209e-07	8.07239322881768e-06	intron (NM_012478, intron 6 of 7)	intron (NM_012478, intron 6 of 7)	-2283	NM_199242	201294	Hs.41045	NM_199242	ENSG00000092929	UNC13D	FHL3|HLH3|HPLH3|Munc13-4	unc-13 homolog D	protein-coding
chr20	32365765	32365884	+	4.17077	0	5.82996	5.608667025367e-07	8.07239322881768e-06	intron (NM_001017404, intron 4 of 15)	intron (NM_001017404, intron 4 of 15)	37592	NM_001017404	59352	Hs.497402	NM_021636	ENSG00000133067	LGR6	GPCR|VTS20631	leucine rich repeat containing G protein-coupled receptor 6	protein-coding
chr9	128094341	128094505	+	4.66194	0	4.67811	5.69745178468885e-07	8.19188719699449e-06	intron (NM_001099289, intron 8 of 9)	intron (NM_001099289, intron 8 of 9)	142921	NM_001321514	151011	Hs.469615	NM_144710	ENSG00000186522	SEPTIN10	SEPT10	septin 10	protein-coding
chr19	55253644	55254392	+	6.87627	5.51773	1.27951	5.78219267703784e-07	8.30533129974526e-06	Intergenic	AluJb|SINE|Alu	-24686	NM_004863	9517	Hs.435661	NM_004863	ENSG00000100596	SPTLC2	HSN1C|LCB2|LCB2A|NSAN1C|SPT2|hLCB2a	serine palmitoyltransferase long chain base subunit 2	protein-coding
chr2	239740451	239742201	+	4.18016	6.49235	-2.18331	5.81065427443458e-07	8.33779049268009e-06	promoter-TSS (NM_015513)	promoter-TSS (NM_015513)	-147	NM_001077415	78987	Hs.9383	NM_015513	ENSG00000163703	CRELD1	AVSD2|CIRRIN	cysteine rich with EGF like domains 1	protein-coding
chr6	139323715	139324112	+	5.3554	2.63761	2.47845	5.93040301846615e-07	8.50104142364805e-06	intron (NM_005609, intron 13 of 19)	intron (NM_005609, intron 13 of 19)	-6926	NM_153819	10235	Hs.99491	NM_005825	ENSG00000068831	RASGRP2	CALDAG-GEFI|CDC25L	RAS guanyl releasing protein 2	protein-coding
chr13	90533655	90535271	+	0	5.88633	-5.95089	5.98459318025606e-07	8.57008207686215e-06	Intergenic	Intergenic	53017	NR_039814	100616114		NR_039814	ENSG00000266315	MIR4668	mir-4668	microRNA 4668	ncRNA
chr12	103836560	103837457	+	4.96292	6.75062	-1.6912	5.99639321340144e-07	8.57834119663667e-06	Intergenic	Intergenic	-28414	NM_016249	51438	Hs.123536	NM_016249	ENSG00000046774	MAGEC2	CT10|HCA587|MAGEE1	MAGE family member C2	protein-coding
chrX	87454652	87454872	+	4.34383	0	5.37858	6.06810881961055e-07	8.67221180048864e-06	promoter-TSS (NM_001305624)	promoter-TSS (NM_001305624)	-64	NM_001305624	805	Hs.468442	NM_001743	ENSG00000143933	CALM2	CALM|CALML2|CAM1|CAM3|CAMC|CAMII|CAMIII|LQT15|PHKD|PHKD2|caM	calmodulin 2	protein-coding
chr1	99969277	99971039	+	3.78716	6.29938	-2.33487	6.09547265259476e-07	8.70257240159613e-06	intron (NM_001330069, intron 1 of 18)	intron (NM_001330069, intron 1 of 18)	163378	NM_001348390	5587	Hs.508999	NM_002742	ENSG00000184304	PRKD1	CHDED|PKC-MU|PKCM|PKD|PRKCM	protein kinase D1	protein-coding
chr11	70437090	70437475	+	5.03692	0	4.80358	6.24574957040769e-07	8.90818043041096e-06	Intergenic	Intergenic	-84635	NR_130785	101927078	Hs.160027	NR_130785		LOC101927078	-	uncharacterized LOC101927078	ncRNA
chr3	187829119	187829294	+	4.64658	0	4.60195	6.29549932496766e-07	8.97014032074551e-06	Intergenic	Intergenic	68962	NR_149031	100505501		NR_149030		LOC100505501	-	uncharacterized LOC100505501	ncRNA
chr3	17983192	17983774	+	7.45463	0.309615	5.85303	6.49158661222106e-07	9.24027643901737e-06	Intergenic	Intergenic	65447	NM_001301104	60490	Hs.458922	NM_021823	ENSG00000138621	PPCDC	MDS018|PPC-DC|coaC	phosphopantothenoylcysteine decarboxylase	protein-coding
chr5	16192281	16192486	+	4.64996	0	4.72686	6.54081518181177e-07	9.30103918853634e-06	intron (NM_001320421, intron 9 of 20)	intron (NM_001320421, intron 9 of 20)	-20993	NR_135190	105370622	Hs.662373	NR_135190	ENSG00000258716	LOC105370622	-	uncharacterized LOC105370622	ncRNA
chr10	82409716	82409920	+	5.03692	0	5.25825	6.5547159725813e-07	9.31149461839221e-06	exon (NM_001282447, exon 19 of 22)	exon (NM_001282447, exon 19 of 22)	-7623	NM_022139	64096	Hs.302025	NM_022139	ENSG00000125861	GFRA4	-	GDNF family receptor alpha 4	protein-coding
chr13	112869311	112870376	+	6.93335	7.92732	-0.964366	6.62266563557806e-07	9.39863326725748e-06	intron (NM_001352759, intron 19 of 19)	intron (NM_001352759, intron 19 of 19)	-40647	NR_039937	100616317		NR_039937	ENSG00000263641	MIR4777	-	microRNA 4777	ncRNA
chr3	58355901	58356719	+	4.48491	6.43691	-1.84338	6.66118322164575e-07	9.44387092839507e-06	intron (NM_001130715, intron 1 of 3)	intron (NM_001130715, intron 1 of 3)	2392	NM_001130715	51316	Hs.546392	NM_016619	ENSG00000145287	PLAC8	C15|DGIC|PNAS-144|onzin	placenta associated 8	protein-coding
chr6	168403644	168403738	+	4.94342	0	4.71583	6.69378797973109e-07	9.4806439314518e-06	intron (NM_020747, intron 2 of 8)	intron (NM_020747, intron 2 of 8)	95354	NM_020747	57507	Hs.266616	NM_020747	ENSG00000168916	ZNF608	NY-REN-36	zinc finger protein 608	protein-coding
chr16	67546579	67548500	+	6.97871	5.7302	1.18094	6.85689311976196e-07	9.7019920560214e-06	intron (NM_022126, intron 6 of 6)	intron (NM_022126, intron 6 of 6)	-108281	NR_120630	101927944	Hs.437448	NR_120630		FAM53B-AS1	-	FAM53B antisense RNA 1	ncRNA
chr5	157912522	157914120	+	4.46753	6.48614	-1.90126	6.9488595576933e-07	9.82234422568576e-06	intron (NR_157590, intron 1 of 31)	MER102b|DNA|hAT-Charlie	12153	NR_157591	4928	Hs.524750	NM_005387	ENSG00000110713	NUP98	ADIR2|NUP196|NUP96	nucleoporin 98	protein-coding
chr16	58129318	58129645	+	5.60473	3.24265	2.25641	7.23002262383247e-07	1.02096247975072e-05	intron (NM_004481, intron 1 of 15)	intron (NM_004481, intron 1 of 15)	51262	NM_004481	2590	Hs.743964	NM_004481	ENSG00000143641	GALNT2	GalNAc-T2	polypeptide N-acetylgalactosaminyltransferase 2	protein-coding
chr11	17276151	17276664	+	5.11713	1.62893	3.33465	7.28286051664526e-07	1.0274035371696e-05	intron (NM_001326339, intron 2 of 11)	intron (NM_001326339, intron 2 of 11)	13816	NM_001025076	10659	Hs.309288	NM_006561	ENSG00000048740	CELF2	BRUNOL3|CELF-2|CUG-BP2|CUGBP2|ETR-3|ETR3|NAPOR	CUGBP Elav-like family member 2	protein-coding
chr18	74400378	74400892	+	5.97467	3.98627	1.83304	7.37682965247927e-07	1.03962851990342e-05	Intergenic	LOR1a|LTR|ERV1	-324468	NR_125428	101927915	Hs.695851	NR_125428		LOC101927915	-	uncharacterized LOC101927915	ncRNA
chr16	79286958	79287953	+	7.51726	6.53629	0.961669	7.42041483426383e-07	1.0447356331013e-05	Intergenic	L2b|LINE|L2	-23013	NR_103846	101409253	Hs.578072	NR_103846	ENSG00000234854	LINC00676	-	long intergenic non-protein coding RNA 676	ncRNA
chr11	2387323	2387772	+	5.01579	0.439981	4.00808	7.43011780628823e-07	1.04506701489039e-05	intron (NM_018660, intron 1 of 9)	intron (NM_018660, intron 1 of 9)	20604	NM_018660	55893	Hs.435535	NM_018660	ENSG00000186918	ZNF395	HDBP-2|HDBP2|HDRF-2|PBF|PRF-1|PRF1|Si-1-8-14	zinc finger protein 395	protein-coding
chr3	114899312	114900054	+	3.97947	6.32529	-2.13319	7.52386716176883e-07	1.05720742134736e-05	Intergenic	Intergenic	17548	NM_021240	58524	Hs.189174	NM_021240	ENSG00000064218	DMRT3	DMRTA3	doublesex and mab-3 related transcription factor 3	protein-coding
chr11	30582066	30582170	+	4.83621	0	5.63127	7.5477848018559e-07	1.05952122292587e-05	promoter-TSS (NM_001303043)	promoter-TSS (NM_001303043)	-136	NR_130118	81628	Hs.469798	NM_030935	ENSG00000166925	TSC22D4	THG-1|THG1|TILZ2	TSC22 domain family member 4	protein-coding
chr16	89993233	89994128	+	1.16131	5.9828	-4.14058	7.60999088181314e-07	1.06629296277764e-05	intron (NM_144702, intron 5 of 14)	MLT1F2|LTR|ERVL-MaLR	5737	NM_144702	149499	Hs.491734	NM_144702	ENSG00000160838	LRRC71	C1orf92	leucine rich repeat containing 71	protein-coding
chr22	42532843	42533726	+	6.28986	4.15011	2.02623	7.6110222026674e-07	1.06629296277764e-05	promoter-TSS (NM_001308963)	promoter-TSS (NM_001308963)	124	NR_110453	643911	Hs.237396	NM_001308963		CRNDE	CRNDEP|LINC00180|NCRNA00180|PNAS-108|lincIRX5	colorectal neoplasia differentially expressed	protein-coding
chr8	119767471	119769548	+	7.75647	6.78031	0.939812	7.74847241166202e-07	1.08448107966372e-05	intron (NM_001220489, intron 3 of 12)	intron (NM_001220489, intron 3 of 12)	-125665	NR_110937	101928417	Hs.569538	NR_110937	ENSG00000260832	LOC101928417	-	uncharacterized LOC101928417	ncRNA
chrX	6718840	6719315	+	5.78014	2.84299	2.72172	7.95878553534646e-07	1.11214048605949e-05	Intergenic	Intergenic	87073	NM_004725	9184	Hs.418533	NM_004725	ENSG00000154473	BUB3	BUB3L|hBUB3	BUB3 mitotic checkpoint protein	protein-coding
chr5	104232632	104232884	+	4.9379	1.21424	3.48677	7.96173709429366e-07	1.11214048605949e-05	Intergenic	Intergenic	20472	NM_001322463	80851	Hs.298573	NM_030645	ENSG00000175137	SH3BP5L	-	SH3 binding domain protein 5 like	protein-coding
chr10	59725349	59725769	+	4.51535	0.435248	3.94577	8.06397183289212e-07	1.12531579454098e-05	promoter-TSS (NM_007279)	promoter-TSS (NM_007279)	-90	NM_007279	11338	Hs.528007	NM_007279	ENSG00000063244	U2AF2	U2AF65	U2 small nuclear RNA auxiliary factor 2	protein-coding
chr20	36098058	36099485	+	7.80093	6.89324	0.885784	8.14611030793885e-07	1.13566361351853e-05	intron (NM_153837, intron 1 of 11)	intron (NM_153837, intron 1 of 11)	1817	NM_153837	221188	Hs.187884	NM_153837	ENSG00000159618	ADGRG5	GPR114|PGR27	adhesion G protein-coupled receptor G5	protein-coding
chr12	45670502	45670650	+	4.6889	0.778196	3.3892	8.19265755756867e-07	1.14103418676422e-05	intron (NR_104018, intron 1 of 2)	intron (NR_104018, intron 1 of 2)	3755	NM_153322	5376	Hs.372031	NM_000304	ENSG00000109099	PMP22	CIDP|CMT1A|CMT1E|DSS|GAS-3|GAS3|HMSNIA|HNPP|Sp110	peripheral myelin protein 22	protein-coding
chr19	659429	660824	+	3.92957	6.46111	-2.28379	8.3054642357233e-07	1.15561351694702e-05	intron (NM_020859, intron 2 of 10)	intron (NM_020859, intron 2 of 10)	32086	NR_039655	100616254		NR_039655	ENSG00000283682	MIR548AH	-	microRNA 548ah	ncRNA
chr14	86296326	86296433	+	4.77618	0	5.13207	8.43464173118342e-07	1.17243993565423e-05	intron (NM_020318, intron 21 of 22)	AmnSINE1|SINE|5S-Deu-L2	190602	NR_030163	574441		NR_030163	ENSG00000202609	MIR488	MIRN488|hsa-mir-488|mir-488	microRNA 488	ncRNA
chr12	107880801	107881995	+	3.49081	6.12843	-2.36283	8.47185201586588e-07	1.1764622623595e-05	intron (NM_207362, intron 1 of 9)	intron (NM_207362, intron 1 of 9)	60859	NM_207362	343990	Hs.469398	NM_207362	ENSG00000196872	KIAA1211L	C2orf55	KIAA1211 like	protein-coding
chr14	42929595	42930751	+	4.56163	6.60322	-1.89978	8.50643805808422e-07	1.18011267498495e-05	promoter-TSS (NM_021075)	promoter-TSS (NM_021075)	-83	NM_021075	4731	Hs.473937	NM_021075	ENSG00000160194	NDUFV3	CI-10k|CI-9KD	NADH:ubiquinone oxidoreductase subunit V3	protein-coding
chr16	25092183	25094325	+	2.38371	5.87006	-3.06193	8.69396074013432e-07	1.20416235880245e-05	Intergenic	Intergenic	-4710	NM_002068	2769	Hs.73797	NM_002068	ENSG00000060558	GNA15	GNA16	G protein subunit alpha 15	protein-coding
chr10	44995886	44996679	+	5.84066	3.62691	2.08234	8.69672814690661e-07	1.20416235880245e-05	intron (NM_001256126, intron 1 of 10)	intron (NM_001256126, intron 1 of 10)	-38102	NR_039933	100616356		NR_039933	ENSG00000265694	MIR4774	-	microRNA 4774	ncRNA
chr17	49739498	49740125	+	6.25816	4.38003	1.75868	8.76772000270722e-07	1.21281107430444e-05	promoter-TSS (NM_001166691)	promoter-TSS (NM_001166691)	-757	NM_001166691	7272	Hs.169840	NM_003318	ENSG00000112742	TTK	CT96|ESK|MPH1|MPS1|MPS1L1|PYT	TTK protein kinase	protein-coding
chr11	70464431	70465702	+	6.90277	4.88278	1.86319	8.78505642920295e-07	1.21290004960059e-05	Intergenic	Intergenic	74212	NR_046820	100874281		NR_046820		NTM-IT	NTM-IT3	NTM intronic transcript	ncRNA
chr2	127084516	127085983	+	5.76043	7.04503	-1.22462	8.7854223002012e-07	1.21290004960059e-05	intron (NM_014023, intron 11 of 13)	Tigger1|DNA|TcMar-Tigger	-45217	NR_015376	399706	Hs.721191	NM_001010910	ENSG00000229205	LINC00200	C10orf139|NCRNA00200	long intergenic non-protein coding RNA 200	ncRNA
chr10	35408599	35410066	+	5.96019	7.28671	-1.26072	8.8238800701402e-07	1.217027881643e-05	Intergenic	MLT1K|LTR|ERVL-MaLR	-126184	NM_199171	56937	Hs.517155	NM_020182	ENSG00000124225	PMEPA1	STAG1|TMEPAI	prostate transmembrane protein, androgen induced 1	protein-coding
chr19	6275183	6276460	+	4.8256	6.69629	-1.74596	8.9069197587903e-07	1.22729068769378e-05	intron (NM_198337, intron 2 of 3)	intron (NM_198337, intron 2 of 3)	1190	NM_005542	3638	Hs.520819	NM_005542	ENSG00000186480	INSIG1	CL6	insulin induced gene 1	protein-coding
chr10	74206203	74207387	+	4.74767	6.80414	-1.90517	9.04877188523697e-07	1.24562958575092e-05	5' UTR (NM_001020818, exon 1 of 2)	5' UTR (NM_001020818, exon 1 of 2)	196	NM_001020821	91663	Hs.380906	NM_138373	ENSG00000179820	MYADM	SB135	myeloid associated differentiation marker	protein-coding
chr2	104435576	104435986	+	5.91243	3.95369	1.78479	9.08009047255877e-07	1.24873197794764e-05	promoter-TSS (NM_153369)	promoter-TSS (NM_153369)	-35	NM_153369	91749	Hs.400572	NM_153369	ENSG00000173214	MFSD4B	KIAA1919|NaGLT1	major facilitator superfamily domain containing 4B	protein-coding
chr1	34051228	34051359	+	4.762	0	5.06989	9.14617813219357e-07	1.2555348090819e-05	exon (NM_014755, exon 2 of 2)	exon (NM_014755, exon 2 of 2)	17179	NM_014755	9792	Hs.591569	NM_014755	ENSG00000179833	SERTAD2	Sei-2|TRIP-Br2|TRIPBR2	SERTA domain containing 2	protein-coding
chr3	14303378	14303571	+	4.64658	0	5.51193	9.14721562734777e-07	1.2555348090819e-05	Intergenic	Intergenic	53056	NM_001330176	55352	Hs.462729	NM_018405	ENSG00000172301	COPRS	C17orf79|COPR5|HSA272196|TTP1	coordinator of PRMT5 and differentiation stimulator	protein-coding
chr14	75278309	75278822	+	5.15628	2.22978	2.81666	9.19155340100801e-07	1.26040394756349e-05	intron (NM_020731, intron 4 of 11)	intron (NM_020731, intron 4 of 11)	43264	NR_126522	116349	Hs.446702	NM_138464	ENSG00000221990	EXOC3-AS1	C5orf55	EXOC3 antisense RNA 1	ncRNA
chr16	89122493	89123380	+	2.52481	5.88017	-3.03063	9.27260546573881e-07	1.27029334993069e-05	intron (NM_001164460, intron 4 of 4)	intron (NM_001164460, intron 4 of 4)	54788	NM_207342	256227	Hs.729825	NM_207342	ENSG00000105889	STEAP1B	-	STEAP family member 1B	protein-coding
chr3	151265781	151266316	+	6.46027	4.68411	1.61894	9.3486057171499e-07	1.27947231278028e-05	intron (NM_001947, intron 1 of 2)	intron (NM_001947, intron 1 of 2)	1746	NM_001947	1849	Hs.591664	NM_001947	ENSG00000164086	DUSP7	MKPX|PYST2	dual specificity phosphatase 7	protein-coding
chr13	83980438	83980641	+	5.01841	0	5.19141	9.36410420942188e-07	1.28036117171134e-05	Intergenic	MamTip2|DNA|hAT-Tip100	-37117	NR_024423	255167	Hs.435515	NR_024423	ENSG00000250056	LINC01018	SRHC	long intergenic non-protein coding RNA 1018	ncRNA
chr10	128723890	128724119	+	4.63447	1.56212	2.89703	9.41569677857719e-07	1.28617875303907e-05	promoter-TSS (NM_001204136)	promoter-TSS (NM_001204136)	85	NM_001204143	4152	Hs.405610	NM_002384	ENSG00000141644	MBD1	CXXC3|PCM1|RFT	methyl-CpG binding domain protein 1	protein-coding
chr19	18107155	18107947	+	6.68009	5.33654	1.26755	9.46645302466224e-07	1.29179832611849e-05	intron (NM_001494, intron 6 of 10)	intron (NM_001494, intron 6 of 10)	37565	NM_001494	2665	Hs.299055	NM_001494	ENSG00000057608	GDI2	HEL-S-46e|RABGDIB	GDP dissociation inhibitor 2	protein-coding
chr7	96591308	96591419	+	4.37736	0	5.36281	9.47500460015179e-07	1.29179832611849e-05	promoter-TSS (NM_032478)	promoter-TSS (NM_032478)	78	NM_032478	64978	Hs.442609	NM_032478	ENSG00000204316	MRPL38	HSPC262|L38MT|MRP-L3|MRP-L38|RPML3	mitochondrial ribosomal protein L38	protein-coding
chr11	45008530	45009362	+	3.73001	6.25066	-2.29883	9.53190882946269e-07	1.29831171987509e-05	Intergenic	Intergenic	-4645	NM_015441	25903	Hs.507515	NM_015441	ENSG00000162745	OLFML2B	-	olfactomedin like 2B	protein-coding
chr3	48851220	48851680	+	5.36481	1.95057	3.14251	9.55179300237856e-07	1.29977508606529e-05	non-coding (NR_024586, exon 1 of 1)	non-coding (NR_024586, exon 1 of 1)	1479	NR_024586	100216545	Hs.631150	NR_024586		KMT2E-AS1	-	KMT2E antisense RNA 1	ncRNA
chr13	98929861	98930808	+	3.98483	6.23709	-2.09946	9.59106147995323e-07	1.30387088188274e-05	Intergenic	MER51A|LTR|ERV1	-3001	NM_015492	56905	Hs.17936	NM_015492	ENSG00000167173	C15orf39	-	chromosome 15 open reading frame 39	protein-coding
chr5	40679163	40679647	+	4.97257	2.06631	2.66093	9.63255157811544e-07	1.30826058682714e-05	intron (NR_073384, intron 5 of 7)	intron (NR_073384, intron 5 of 7)	-15896	NR_106837	102465467		NR_106837	ENSG00000277057	MIR6779	hsa-mir-6779	microRNA 6779	ncRNA
chr17	70168621	70170240	+	2.45598	5.9389	-3.10422	9.73897462355717e-07	1.32145247277656e-05	Intergenic	L1MB7|LINE|L1	-42400	NM_001243661	283927	Hs.282665	NM_001105663	ENSG00000140876	NUDT7	-	nudix hydrolase 7	protein-coding
chr17	33021867	33022393	+	5.84592	2.9421	2.61445	9.83830844385908e-07	1.33365820850025e-05	exon (NM_001202233, exon 8 of 8)	exon (NM_001202233, exon 8 of 8)	7378	NM_173157	3164	Hs.524430	NM_002135	ENSG00000123358	NR4A1	GFRP1|HMR|N10|NAK-1|NGFIB|NP10|NUR77|TR3	nuclear receptor subfamily 4 group A member 1	protein-coding
chr10	95276644	95276813	+	4.71858	1.43919	2.96772	9.89067861416467e-07	1.33948047517544e-05	promoter-TSS (NM_018252)	promoter-TSS (NM_018252)	-779	NM_001198862	55248	Hs.445386	NM_018252	ENSG00000065600	PACC1	C1orf75|PAC|TMEM206	proton activated chloride channel 1	protein-coding
chr16	70403968	70404428	+	4.74767	1.50595	3.07451	9.99412371020667e-07	1.35171704224595e-05	intron (NM_001330752, intron 2 of 13)	intron (NM_001330752, intron 2 of 13)	-169546	NM_013261	10891	Hs.527078	NM_013261	ENSG00000109819	PPARGC1A	LEM6|PGC-1(alpha)|PGC-1alpha|PGC-1v|PGC1|PGC1A|PPARGC1	PPARG coactivator 1 alpha	protein-coding
chr1	167752999	167753648	+	6.19852	4.68375	1.44774	1.00000445038167e-06	1.35171704224595e-05	Intergenic	Intergenic	37631	NR_046816	100874372	Hs.666717	NR_046816	ENSG00000230789	ARHGAP26-IT1	-	ARHGAP26 intronic transcript 1	ncRNA
chr5	4577255	4577687	+	5.26652	2.66386	2.31789	1.00425358178498e-06	1.35617150360706e-05	promoter-TSS (NM_012443)	promoter-TSS (NM_012443)	-909	NM_001253855	9576	Hs.655170	NM_012443	ENSG00000077327	SPAG6	CT141|Repro-SA-1|pf16	sperm associated antigen 6	protein-coding
chr19	46821031	46822353	+	7.77463	6.85078	0.900811	1.0154299806589e-06	1.36996340844114e-05	intron (NM_001304480, intron 1 of 16)	intron (NM_001304480, intron 1 of 16)	24836	NM_001304480	121512	Hs.117835	NM_139241	ENSG00000139132	FGD4	CMT4H|FRABP|ZFYVE6	FYVE, RhoGEF and PH domain containing 4	protein-coding
chr10	124650093	124651357	+	0	5.75981	-5.82293	1.01756688913146e-06	1.37154513397624e-05	promoter-TSS (NM_001293735)	promoter-TSS (NM_001293735)	-136	NR_121658	90624	Hs.115467	NM_181705	ENSG00000186687	LYRM7	C5orf31|MC3DN8|MZM1L	LYR motif containing 7	protein-coding
chr5	56588685	56589638	+	6.47339	4.8109	1.5401	1.04560636114292e-06	1.40800402040268e-05	Intergenic	Intergenic	-35689	NR_145421	150596	Hs.470217	NM_153041	ENSG00000162947	LINC01931	-	long intergenic non-protein coding RNA 1931	ncRNA
chr12	116802749	116803830	+	7.35355	6.35253	0.961151	1.04820822787279e-06	1.41017228007105e-05	intron (NM_001207026, intron 12 of 12)	intron (NM_001207026, intron 12 of 12)	16331	NM_022752	64763	Hs.13323	NM_022752	ENSG00000105732	ZNF574	FP972	zinc finger protein 574	protein-coding
chr14	53226391	53227652	+	7.03131	5.67663	1.30321	1.06855943941096e-06	1.43619236563552e-05	non-coding (NR_027761, exon 1 of 1)	non-coding (NR_027761, exon 1 of 1)	318	NR_027761	100132831	Hs.729923	NR_027761		LOC100132831	-	A20-binding inhibitor of NF-kappaB activation 2 pseudogene	pseudo
chr19	49807069	49807884	+	3.61536	6.00246	-2.15049	1.07362861595909e-06	1.44164295740682e-05	Intergenic	Intergenic	26643	NR_038862	399923	Hs.128191	NM_001001680	ENSG00000172900	FLJ42102	-	uncharacterized LOC399923	ncRNA
chr6	16521257	16522858	+	6.14487	7.53088	-1.27457	1.07870735832798e-06	1.4470960976815e-05	intron (NM_000541, intron 10 of 15)	intron (NM_000541, intron 10 of 15)	-22765	NM_152879	8527	Hs.471675	NM_003648	ENSG00000077044	DGKD	DGKdelta|dgkd-2	diacylglycerol kinase delta	protein-coding
chr5	114857897	114858339	+	5.52009	2.91773	2.38186	1.09321875998942e-06	1.46518103365217e-05	intron (NM_001101372, intron 2 of 7)	intron (NM_001101372, intron 2 of 7)	11724	NM_001101372	402665		NM_001101372	ENSG00000142549	IGLON5	-	IgLON family member 5	protein-coding
chr17	49616327	49617468	+	4.17077	6.44775	-2.05897	1.12132860890481e-06	1.5014400017539e-05	Intergenic	Intergenic	-98185	NM_032744	84830	Hs.126409	NM_032744	ENSG00000111863	ADTRP	AIG1L|C6orf105|dJ413H6.1	androgen dependent TFPI regulating protein	protein-coding
chr2	179877696	179877957	+	4.37327	0	4.25648	1.13441588001886e-06	1.51753469556616e-05	Intergenic	Intergenic	-32876	NM_021074	4729	Hs.464572	NM_021074	ENSG00000178127	NDUFV2	CI-24k|MC1DN7	NADH:ubiquinone oxidoreductase core subunit V2	protein-coding
chr18	77107195	77108654	+	0	5.67077	-5.76987	1.14256267077998e-06	1.52699635136197e-05	Intergenic	UCON31|Unknown|Unknown	155914	NR_125920	101929194	Hs.626389	NR_125920		LNCPRESS2	-	lncRNA p53 regulated and ESC associated 2	ncRNA
chr17	28737874	28739680	+	6.4998	7.68792	-1.1363	1.16054108462984e-06	1.54956753271703e-05	Intergenic	MLT1E3|LTR|ERVL-MaLR	1068021	NR_108020	102557615		NR_108020	ENSG00000254130	LINC01947	CTB-7E3.1	long intergenic non-protein coding RNA 1947	ncRNA
chr20	38725083	38725718	+	7.0483	5.74368	1.24856	1.16461064906967e-06	1.55354253562577e-05	intron (NM_001796, intron 2 of 11)	intron (NM_001796, intron 2 of 11)	25153	NM_001796	1006	Hs.368322	NM_001796	ENSG00000150394	CDH8	Nbla04261	cadherin 8	protein-coding
chr19	4958752	4959916	+	0	5.69634	-5.77785	1.1873093291189e-06	1.58233726898507e-05	intron (NM_001144888, intron 6 of 13)	intron (NM_001144888, intron 6 of 13)	30112	NR_030394	724027		NR_030394	ENSG00000207736	MIR657	MIRN657|hsa-mir-657	microRNA 657	ncRNA
chr7	98205197	98205308	+	4.87627	0	4.29703	1.22803531373358e-06	1.63508072671269e-05	promoter-TSS (NM_001109662)	promoter-TSS (NM_001109662)	71	NM_001109662	283450	Hs.530943	NM_173813	ENSG00000173064	HECTD4	C12ord51|C12orf51|HEEL|POTAGE	HECT domain E3 ubiquitin protein ligase 4	protein-coding
chr11	116348375	116348528	+	3.80887	0	5.5589	1.23882670297111e-06	1.64640659613834e-05	promoter-TSS (NM_001099271)	promoter-TSS (NM_001099271)	-49	NM_001099271	134359	Hs.432726	NM_152408	ENSG00000152359	POC5	C5orf37	POC5 centriolar protein	protein-coding
chr4	5125044	5126125	+	0	5.69456	-5.76807	1.23885728401408e-06	1.64640659613834e-05	intron (NM_030806, intron 1 of 5)	intron (NM_030806, intron 1 of 5)	69503	NM_030806	81563	Hs.497159	NM_030806	ENSG00000116667	C1orf21	PIG13	chromosome 1 open reading frame 21	protein-coding
chr12	52585538	52586509	+	3.35448	6.17076	-2.5165	1.24042723595268e-06	1.64695380908003e-05	Intergenic	Intergenic	49001	NR_162094	113218484		NR_162094		MIR9902-1	-	microRNA 9902-1	ncRNA
chr13	79522624	79522820	+	4.82859	1.14987	3.43706	1.26990603182238e-06	1.6845208743017e-05	Intergenic	Intergenic	374764	NM_032717	84803	Hs.99196	NM_032717	ENSG00000138678	GPAT3	AGPAT 10|AGPAT10|AGPAT8|AGPAT9|HMFN0839|LPAAT-theta|MAG1	glycerol-3-phosphate acyltransferase 3	protein-coding
chr12	112014176	112014774	+	5.93513	3.74218	1.92302	1.28683654909611e-06	1.70538823188692e-05	promoter-TSS (NM_003512)	promoter-TSS (NM_003512)	758	NM_003526	8347	Hs.658713	NM_003526	ENSG00000180596	HIST1H2BC	H2B.1|H2B/l|H2BFL|dJ221C16.3	histone cluster 1 H2B family member c	protein-coding
chr5	171742358	171743979	+	3.46369	6.07957	-2.40044	1.29069963627754e-06	1.70891516088144e-05	intron (NR_026970, intron 4 of 7)	Tigger6a|DNA|TcMar-Tigger	-86926	NM_000129	2162	Hs.335513	NM_000129	ENSG00000124491	F13A1	F13A	coagulation factor XIII A chain	protein-coding
chr16	74258608	74258864	+	4.10485	0	5.20235	1.29245301040842e-06	1.70964481934956e-05	intron (NM_019080, intron 2 of 7)	MLT1G3|LTR|ERVL-MaLR	-41498	NR_046685	100874208	Hs.602801	NR_046685	ENSG00000232132	NDFIP2-AS1	-	NDFIP2 antisense RNA 1	ncRNA
chr15	78056081	78057394	+	6.56213	7.63831	-1.01712	1.29967335955352e-06	1.71728342725448e-05	intron (NM_013381, intron 2 of 18)	intron (NM_013381, intron 2 of 18)	-57525	NR_026837	283392	Hs.363603	NM_001025457	ENSG00000236333	TRHDE-AS1	-	TRHDE antisense RNA 1	ncRNA
chr10	124506404	124506526	+	4.85263	0	5.19809	1.30161080565645e-06	1.71728342725448e-05	intron (NM_001184776, intron 1 of 14)	intron (NM_001184776, intron 1 of 14)	116300	NM_001184775	23544	Hs.194766	NM_021115	ENSG00000100095	SEZ6L	-	seizure related 6 homolog like	protein-coding
chr5	173744907	173745821	+	5.31922	7.07343	-1.62938	1.301850586906e-06	1.71728342725448e-05	Intergenic	Intergenic	-16121	NM_001308156	26762	Hs.129711	NM_012206	ENSG00000113249	HAVCR1	CD365|HAVCR|HAVCR-1|KIM-1|KIM1|TIM|TIM-1|TIM1|TIMD-1|TIMD1	hepatitis A virus cellular receptor 1	protein-coding
chr19	45152762	45153937	+	0	5.68886	-5.75956	1.31152198051498e-06	1.72843767960362e-05	intron (NM_005045, intron 4 of 64)	L2c|LINE|L2	215535	NM_173054	5649	Hs.655654	NM_005045	ENSG00000189056	RELN	ETL7|LIS2|PRO1598|RL	reelin	protein-coding
chr14	74855551	74856750	+	5.27653	6.74743	-1.41916	1.31561752447528e-06	1.73113325433826e-05	intron (NM_001363441, intron 4 of 4)	intron (NM_001363441, intron 4 of 4)	-29213	NM_001354886	100129484	Hs.147507	NM_001354886		LOC100129484	-	uncharacterized LOC100129484	protein-coding
chr19	7868549	7870236	+	5.75887	3.649	1.89127	1.31600214341749e-06	1.73113325433826e-05	intron (NM_015541, intron 1 of 18)	intron (NM_015541, intron 1 of 18)	14652	NM_015541	26018	Hs.518055	NM_015541	ENSG00000144749	LRIG1	LIG-1|LIG1	leucine rich repeats and immunoglobulin like domains 1	protein-coding
chr2	124514820	124515094	+	5.83091	3.15249	2.38342	1.33762347582695e-06	1.75794878246388e-05	Intergenic	MIR|SINE|MIR	80908	NR_120650	101929073	Hs.409816	NR_120650	ENSG00000226304	LOC101929073	-	uncharacterized LOC101929073	ncRNA
chr1	185157006	185157173	+	3.91525	0	5.59069	1.35026006007483e-06	1.77291764120629e-05	intron (NM_014979, intron 8 of 12)	MER33|DNA|hAT-Charlie	-108553	NM_006633	10788	Hs.291030	NM_006633	ENSG00000145703	IQGAP2	-	IQ motif containing GTPase activating protein 2	protein-coding
chr11	3867113	3867470	+	5.88795	3.98834	1.77159	1.35307246762227e-06	1.77497144737903e-05	intron (NM_001366198, intron 1 of 6)	intron (NM_001366198, intron 1 of 6)	1798	NM_001348370	5271	Hs.368077	NM_002640	ENSG00000166401	SERPINB8	C18orf53|CAP2|PI-8|PI8|PSS5	serpin family B member 8	protein-coding
chr2	233331429	233332031	+	5.22348	2.6055	2.3032	1.38543209155129e-06	1.81574602229118e-05	Intergenic	Intergenic	-9927	NM_005725	10100	Hs.310458	NM_005725	ENSG00000134198	TSPAN2	NET3|TSN2|TSPAN-2	tetraspanin 2	protein-coding
chr8	137783612	137783736	+	3.59051	0	5.4194	1.39145769617864e-06	1.82196394472009e-05	intron (NM_001270391, intron 2 of 9)	intron (NM_001270391, intron 2 of 9)	13773	NM_001270391	166824	Hs.529677	NM_177532	ENSG00000169435	RASSF6	-	Ras association domain family member 6	protein-coding
chr9	124421069	124421634	+	5.04866	0.791307	3.89661	1.40046217089405e-06	1.83206734775652e-05	non-coding (NR_024279, exon 2 of 2)	non-coding (NR_024279, exon 2 of 2)	-13042	NM_015001	23013	Hs.744843	NM_015001	ENSG00000065526	SPEN	HIAA0929|MINT|RBM15C|SHARP	spen family transcriptional repressor	protein-coding
chr5	40437041	40437176	+	3.70056	0	5.49314	1.40288017956706e-06	1.83354376410327e-05	promoter-TSS (NM_006253)	promoter-TSS (NM_006253)	-273	NM_006253	5564	Hs.741184	NM_006253	ENSG00000111725	PRKAB1	AMPK|HAMPKb	protein kinase AMP-activated non-catalytic subunit beta 1	protein-coding
chr12	58439208	58439368	+	5.17781	1.97076	2.78345	1.40501485770286e-06	1.83464750014093e-05	Intergenic	LTR32|LTR|ERVL	-21698	NR_033844	253573	Hs.97386	NR_033844	ENSG00000224406	LINC02052	-	long intergenic non-protein coding RNA 2052	ncRNA
chr19	33522529	33523994	+	2.52481	5.84832	-2.98952	1.41486306107835e-06	1.84449022971843e-05	Intergenic	LOR1a|LTR|ERV1	-3769	NR_159946	113523642	Hs.539490	NR_159946		LINC02617	-	long intergenic non-protein coding RNA 2617	ncRNA
chr7	55473599	55474711	+	5.20493	6.8451	-1.52819	1.41514686401041e-06	1.84449022971843e-05	intron (NM_001350836, intron 7 of 14)	intron (NM_001350836, intron 7 of 14)	84758	NM_022307	3382	Hs.487561	NM_004968	ENSG00000003147	ICA1	ICA69|ICAp69	islet cell autoantigen 1	protein-coding
chr1	23611672	23614794	+	6.16473	7.35954	-1.14255	1.42002971532677e-06	1.8491595743541e-05	intron (NM_005907, intron 2 of 12)	intron (NM_005907, intron 2 of 12)	35686	NM_005907	4121	Hs.102788	NM_005907	ENSG00000111885	MAN1A1	HUMM3|HUMM9|MAN9	mannosidase alpha class 1A member 1	protein-coding
chr2	120949118	120950571	+	4.95747	6.76492	-1.64672	1.42953785972053e-06	1.85983791081664e-05	Intergenic	Intergenic	-14165	NM_016255	51439	Hs.95260	NM_016255	ENSG00000137414	FAM8A1	AHCP	family with sequence similarity 8 member A1	protein-coding
chr4	24118298	24118564	+	4.67714	0	4.58384	1.43228511520188e-06	1.86170880604851e-05	promoter-TSS (NM_022731)	promoter-TSS (NM_022731)	-152	NM_022731	64710	Hs.213061	NM_022731	ENSG00000069275	NUCKS1	JC7|NUCKS	nuclear casein kinase and cyclin dependent kinase substrate 1	protein-coding
chr6	157585344	157586045	+	5.06284	6.81981	-1.64185	1.43828564792551e-06	1.86780108799094e-05	promoter-TSS (NM_001145417)	promoter-TSS (NM_001145417)	-83	NM_001145417	55167	Hs.18631	NM_018133	ENSG00000174579	MSL2	MSL-2|MSL2L1|RNF184	MSL complex subunit 2	protein-coding
chr16	49469952	49470154	+	5.46369	2.27812	2.97351	1.48933278907519e-06	1.93232776100814e-05	exon (NM_001317926, exon 2 of 22)	exon (NM_001317926, exon 2 of 22)	2955	NM_001317926	29941	Hs.300485	NM_013355	ENSG00000160447	PKN3	UTDP4-1	protein kinase N3	protein-coding
chr2	239579693	239580463	+	2.47136	5.88987	-3.1817	1.49558950435227e-06	1.93867664101088e-05	intron (NM_001178136, intron 2 of 3)	intron (NM_001178136, intron 2 of 3)	-63108	NM_001320750	412	Hs.522578	NM_000351	ENSG00000101846	STS	ARSC|ARSC1|ASC|ES|SSDD|XLI	steroid sulfatase	protein-coding
chr8	133771393	133771492	+	4.75887	0	4.81016	1.49808635452944e-06	1.94014462307911e-05	intron (NR_024102, intron 2 of 3)	intron (NR_024102, intron 2 of 3)	1127	NR_024102	728409	Hs.125234	NR_024102	ENSG00000229086	LINC01548	C21orf54	long intergenic non-protein coding RNA 1548	ncRNA
chr17	78722038	78722963	+	3.88364	6.31427	-2.19847	1.5147900895185e-06	1.95999227233422e-05	intron (NM_173175, intron 1 of 29)	intron (NM_173175, intron 1 of 29)	26284	NM_173175	2185	Hs.491322	NM_004103	ENSG00000120899	PTK2B	CADTK|CAKB|FADK2|FAK2|PKB|PTK|PYK2|RAFTK	protein tyrosine kinase 2 beta	protein-coding
chr19	18520433	18521472	+	4.2383	6.19799	-1.84731	1.51659955980766e-06	1.96054961276954e-05	intron (NM_020845, intron 1 of 24)	intron (NM_020845, intron 1 of 24)	-32944	NR_036187	100422931		NR_036187	ENSG00000265526	MIR4304	-	microRNA 4304	ncRNA
chrX	153345402	153346495	+	2.86886	5.94902	-2.87737	1.52379737722987e-06	1.96806527740315e-05	Intergenic	MER52A|LTR|ERV1	-10771	NM_001329473	79161	Hs.619593	NM_024315	ENSG00000135185	TMEM243	C7orf23|MM-TRAG|MMTRAG	transmembrane protein 243	protein-coding
chr17	21756834	21757067	+	4.88938	0	4.34453	1.52937404089917e-06	1.97347539578822e-05	intron (NM_016175, intron 3 of 6)	L1MEd|LINE|L1	11805	NM_016175	51149	Hs.741169	NM_016175	ENSG00000161010	MRNIP	C5orf45	MRN complex interacting protein	protein-coding
chr12	94562039	94562367	+	4.45382	0.0736131	4.14005	1.53672086818252e-06	1.98115781918001e-05	intron (NM_130773, intron 8 of 23)	intron (NM_130773, intron 8 of 23)	489654	NM_130773	129684	Hs.660653	NM_130773	ENSG00000155052	CNTNAP5	caspr5	contactin associated protein like 5	protein-coding
chr22	39446667	39447374	+	5.96504	4.18507	1.67656	1.53857926791375e-06	1.98175699182369e-05	intron (NR_130784, intron 4 of 4)	UCON31|Unknown|Unknown	-75079	NR_039637	100616213		NR_039637	ENSG00000266705	MIR4437	mir-4437	microRNA 4437	ncRNA
chr14	64294249	64295552	+	3.59051	6.04235	-2.26175	1.54394635262442e-06	1.98687032889767e-05	promoter-TSS (NM_001243540)	promoter-TSS (NM_001243540)	-435	NM_001243541	100653515	Hs.734636	NM_001243540	ENSG00000178404	CEP295NL	DDC8|KIAA1731NL	CEP295 N-terminal like	protein-coding
chr17	29563896	29565219	+	7.75965	6.81645	0.919394	1.5663598057284e-06	2.01389117879365e-05	intron (NR_024464, intron 2 of 4)	intron (NR_024464, intron 2 of 4)	2153	NR_024464	100188949	Hs.439791	NR_024464	ENSG00000238121	LINC00426	-	long intergenic non-protein coding RNA 426	ncRNA
chr12	111405560	111405747	+	4.49081	0	4.51427	1.57854811025192e-06	2.02772846682767e-05	intron (NM_001363529, intron 3 of 14)	LTR13|LTR|ERVK	8380	NM_001363529	51667	Hs.647082	NM_016118	ENSG00000013374	NUB1	BS4|NUB1L|NYREN18	negative regulator of ubiquitin like proteins 1	protein-coding
chr14	72944027	72945159	+	6.48017	4.89487	1.45429	1.63343175535187e-06	2.09633570046061e-05	intron (NM_001318864, intron 2 of 13)	MIRb|SINE|MIR	40348	NM_017563	54756	Hs.150725	NM_017563	ENSG00000144730	IL17RD	HH18|IL-17RD|IL17RLM|SEF	interleukin 17 receptor D	protein-coding
chr1	212415511	212415754	+	5.26431	2.01727	2.90137	1.64043253323348e-06	2.1034220579423e-05	Intergenic	Intergenic	21755	NM_001013646	388799	Hs.287759	NM_001013646	ENSG00000213714	FAM209B	C20orf107|dJ1153D9.4	family with sequence similarity 209 member B	protein-coding
chr8	101136945	101137711	+	6.57258	5.03501	1.45075	1.64255765051796e-06	2.10360327063692e-05	Intergenic	Intergenic	124622	NR_049805	100847084		NR_049805	ENSG00000264406	MIR548AP	-	microRNA 548ap	ncRNA
chr16	89998592	89999285	+	0	5.61644	-5.6965	1.64353251313475e-06	2.10360327063692e-05	Intergenic	Intergenic	51211	NR_039838	100616421		NR_039838	ENSG00000264101	MIR4689	mir-4689	microRNA 4689	ncRNA
chr2	101051697	101052759	+	4.25421	6.30859	-1.90708	1.64960103634989e-06	2.10947182885751e-05	intron (NR_144394, intron 1 of 8)	intron (NR_144394, intron 1 of 8)	19084	NR_144394	440423	Hs.628886	NR_024187		SUZ12P1	SUZ12P	SUZ12 pseudogene 1	pseudo
chr10	133528916	133529257	+	4.34383	0	5.78996	1.66515600592019e-06	2.12744999139129e-05	Intergenic	Intergenic	-87206	NR_120338	101928694	Hs.655781	NR_120338	ENSG00000259293	LIPC-AS1	-	LIPC antisense RNA 1	ncRNA
chr11	3785234	3785659	+	5.3846	2.60108	2.44871	1.69959495685707e-06	2.16950092338488e-05	intron (NM_002892, intron 11 of 23)	intron (NM_002892, intron 11 of 23)	32681	NM_002892	5926	Hs.161000	NM_002892	ENSG00000032219	ARID4A	RBBP-1|RBBP1|RBP-1|RBP1	AT-rich interaction domain 4A	protein-coding
chr5	155434479	155434922	+	4.17077	0	5.19875	1.70639985382202e-06	2.1762337149192e-05	intron (NM_014000, intron 2 of 21)	intron (NM_014000, intron 2 of 21)	60128	NM_003373	7414	Hs.643896	NM_003373	ENSG00000035403	VCL	CMD1W|CMH15|HEL114|MV|MVCL	vinculin	protein-coding
chr16	89357573	89359236	+	6.9526	5.682	1.24467	1.71088501968324e-06	2.17999865411251e-05	intron (NM_001195101, intron 1 of 4)	intron (NM_001195101, intron 1 of 4)	8880	NM_001369859	8073	Hs.470477	NM_003479	ENSG00000184007	PTP4A2	HH13|HH7-2|HU-PP-1|OV-1|PRL-2|PRL2|PTP4A|PTPCAAX2|ptp-IV1a|ptp-IV1b	protein tyrosine phosphatase 4A2	protein-coding
chr16	22721673	22721854	+	4.86595	0	4.55394	1.71442837435608e-06	2.18255787675412e-05	promoter-TSS (NM_018133)	promoter-TSS (NM_018133)	-100	NM_018133	55167	Hs.18631	NM_018133	ENSG00000174579	MSL2	MSL-2|MSL2L1|RNF184	MSL complex subunit 2	protein-coding
chr11	70202884	70203747	+	6.13992	3.76113	2.1035	1.71691587851145e-06	2.18376956998505e-05	Intergenic	Intergenic	100931	NM_015206	23251	Hs.301654	NM_015206	ENSG00000169330	MINAR1	KIAA1024|UBTOR	membrane integral NOTCH2 associated receptor 1	protein-coding
chr11	126443067	126443973	+	5.94005	3.8985	1.87675	1.73014136002934e-06	2.19862467735632e-05	intron (NR_120578, intron 1 of 2)	intron (NR_120578, intron 1 of 2)	7287	NR_120578	101929473	Hs.737523	NR_120578	ENSG00000255087	LOC101929473	-	uncharacterized LOC101929473	ncRNA
chr22	30381217	30381874	+	6.43814	4.48153	1.83031	1.74559349286905e-06	2.21628030969623e-05	intron (NM_001013627, intron 7 of 7)	intron (NM_001013627, intron 7 of 7)	-1540	NM_207422	392490	Hs.660859	NM_207422		FLJ44635	-	TPT1-like protein	protein-coding
chr15	95929442	95929801	+	4.78716	1.29805	3.05379	1.75695237993849e-06	2.22871211799513e-05	intron (NR_110748, intron 5 of 5)	intron (NR_110748, intron 5 of 5)	12069	NR_110748	101927239	Hs.603592	NR_110748	ENSG00000261156	LINC01989	-	long intergenic non-protein coding RNA 1989	ncRNA
chr7	149284250	149285688	+	2.01956	5.79972	-3.58616	1.76059140390422e-06	2.23133776858449e-05	Intergenic	Intergenic	140846	NM_001289400	6595	Hs.298990	NM_003070	ENSG00000080503	SMARCA2	BAF190|BRM|NCBRS|SNF2|SNF2L2|SNF2LA|SWI2|Sth1p|hBRM|hSNF2a	SWI/SNF related, matrix associated, actin dependent regulator of chromatin, subfamily a, member 2	protein-coding
chr2	97589805	97590294	+	4.69218	0	4.61609	1.77452368605726e-06	2.24699259267446e-05	promoter-TSS (NM_006037)	promoter-TSS (NM_006037)	-169	NR_135575	101928111	Hs.534680	NR_135575	ENSG00000222020	HDAC4-AS1	-	HDAC4 antisense RNA 1	ncRNA
chr3	26104661	26105341	+	6.37007	4.43853	1.73385	1.7915995930478e-06	2.26659663817969e-05	Intergenic	Intergenic	35692	NM_003955	9021	Hs.527973	NM_003955	ENSG00000184557	SOCS3	ATOD4|CIS3|Cish3|SOCS-3|SSI-3|SSI3	suppressor of cytokine signaling 3	protein-coding
chr14	73244637	73245364	+	5.59676	3.15827	2.19384	1.79776814938571e-06	2.27237894082354e-05	Intergenic	LTR12C|LTR|ERV1	-122135	NM_054027	56172	Hs.156727	NM_054027	ENSG00000154122	ANKH	ANK|CCAL2|CMDJ|CPPDD|HANK|MANK|SLC62A1	ANKH inorganic pyrophosphate transport regulator	protein-coding
chr3	146468892	146470143	+	4.96986	6.73424	-1.6255	1.83179019653905e-06	2.31332651818697e-05	intron (NM_001277313, intron 7 of 20)	intron (NM_001277313, intron 7 of 20)	62433	NM_001103184	342184	Hs.657649	NM_198500	ENSG00000248905	FMN1	FMN|LD	formin 1	protein-coding
chr2	177626178	177626534	+	4.2338	0	4.74452	1.84751637503382e-06	2.33111649094773e-05	Intergenic	Intergenic	27724	NR_036217	100422898		NR_036217	ENSG00000264698	MIR4255	-	microRNA 4255	ncRNA
chr8	133234055	133235817	+	7.70828	6.70611	0.9628	1.86136141751941e-06	2.34650348910692e-05	intron (NM_001115, intron 14 of 17)	intron (NM_001115, intron 14 of 17)	230952	NM_001115	114	Hs.591859	NM_001115	ENSG00000155897	ADCY8	AC8|ADCY3|HBAC1	adenylate cyclase 8	protein-coding
chr1	31476653	31477648	+	3.73639	6.18089	-2.27968	1.8634858683416e-06	2.34710088997498e-05	intron (NM_173207, intron 1 of 2)	CpG	857	NM_173207	7050	Hs.373550	NM_003244	ENSG00000177426	TGIF1	HPE4|TGIF	TGFB induced factor homeobox 1	protein-coding
chr2	11079602	11079836	+	3.62226	0	5.40036	1.88356789807163e-06	2.3702951779273e-05	Intergenic	LFSINE_Vert|SINE|tRNA	743710	NR_033870	401014	Hs.742290	NR_033870	ENSG00000226674	TEX41	DKFZp686O1327|LINC00953	testis expressed 41	ncRNA
chr16	89406297	89406528	+	5.28986	1.14795	3.88253	1.88902916981476e-06	2.3743095810508e-05	Intergenic	LTR16|LTR|ERVL	380515	NM_001017979	9364	Hs.656060	NM_004249	ENSG00000157869	RAB28	CORD18	RAB28, member RAS oncogene family	protein-coding
chr5	76294636	76295019	+	5.46753	3.13591	2.10547	1.89121069073256e-06	2.3743095810508e-05	Intergenic	MER65A|LTR|ERV1	-31309	NM_001371324
chr7	99460553	99461428	+	0	5.54826	-5.64981	1.89309160813243e-06	2.3743095810508e-05	promoter-TSS (NR_135578)	promoter-TSS (NR_135578)	-24	NM_001321190	10856	Hs.515846	NM_006666	ENSG00000183207	RUVBL2	CGI-46|ECP-51|ECP51|INO80J|REPTIN|RVB2|TAP54-beta|TIH2|TIP48|TIP49B	RuvB like AAA ATPase 2	protein-coding
chr6	4506021	4507040	+	0	5.58611	-5.66798	1.89343675450886e-06	2.3743095810508e-05	intron (NM_178450, intron 3 of 4)	intron (NM_178450, intron 3 of 4)	117813	NM_178450	115123	Hs.132441	NM_178450	ENSG00000173926	MARCH3	MARCH-III|RNF173	membrane associated ring-CH-type finger 3	protein-coding
chr17	14300638	14301371	+	6.78519	5.25238	1.40722	1.9155178218146e-06	2.39988224019415e-05	intron (NM_001164747, intron 1 of 5)	intron (NM_001164747, intron 1 of 5)	4596	NM_001164747	11228	Hs.696433	NM_007211	ENSG00000123094	RASSF8	C12orf2|HOJ1	Ras association domain family member 8	protein-coding
chr18	24661932	24663100	+	3.86304	6.16157	-2.09528	1.91983679885615e-06	2.40317599293438e-05	Intergenic	MER52C|LTR|ERV1	5591	NM_006760	7379	Hs.379613	NM_006760	ENSG00000110375	UPK2	UP2|UPII	uroplakin 2	protein-coding
chr11	88341840	88342057	+	5.28986	1.82474	3.19669	1.98560961496276e-06	2.4815888565041e-05	intron (NR_148982, intron 1 of 13)	MLT1H|LTR|ERVL-MaLR	-289584	NM_013261	10891	Hs.527078	NM_013261	ENSG00000109819	PPARGC1A	LEM6|PGC-1(alpha)|PGC-1alpha|PGC-1v|PGC1|PGC1A|PPARGC1	PPARG coactivator 1 alpha	protein-coding
chr1	232655030	232655301	+	5.60919	1.36606	3.59982	1.98596914114041e-06	2.4815888565041e-05	Intergenic	Intergenic	-195908	NR_104619	101929153	Hs.385526	NR_104619	ENSG00000249521	LINC02114	-	long intergenic non-protein coding RNA 2114	ncRNA
chr18	30730988	30731109	+	4.66529	0	5.45332	1.998262935315e-06	2.49321502985807e-05	promoter-TSS (NM_001300896)	promoter-TSS (NM_001300896)	-883	NM_001300896	57010	Hs.143036	NM_145200	ENSG00000175544	CABP4	CRSD|CSNB2B	calcium binding protein 4	protein-coding
chr19	937148	937744	+	1.32465	5.75411	-3.90327	1.99877998174275e-06	2.49321502985807e-05	Intergenic	Intergenic	-35787	NM_021074	4729	Hs.464572	NM_021074	ENSG00000178127	NDUFV2	CI-24k|MC1DN7	NADH:ubiquinone oxidoreductase core subunit V2	protein-coding
chr16	24013606	24014617	+	3.4282	5.931	-2.24725	2.02570955551232e-06	2.52378967535871e-05	intron (NM_001085471, intron 2 of 6)	intron (NM_001085471, intron 2 of 6)	23633	NM_005197	1112	Hs.434286	NM_005197	ENSG00000053254	FOXN3	C14orf116|CHES1|PRO1635	forkhead box N3	protein-coding
chr17	58631208	58632031	+	6.79729	5.39134	1.36409	2.02684093478175e-06	2.52378967535871e-05	Intergenic	CpG	88930	NM_031370	3184	Hs.480073	NM_002138	ENSG00000138668	HNRNPD	AUF1|AUF1A|HNRPD|P37|hnRNPD0	heterogeneous nuclear ribonucleoprotein D	protein-coding
chr6	37689322	37689984	+	0	5.55029	-5.64201	2.0314506935048e-06	2.527316610817e-05	intron (NM_001006932, intron 2 of 21)	intron (NM_001006932, intron 2 of 21)	-65964	NM_021135	6196	Hs.655277	NM_021135	ENSG00000071242	RPS6KA2	HU-2|MAPKAPK1C|RSK|RSK3|S6K-alpha|S6K-alpha2|p90-RSK3|p90RSK2|pp90RSK3	ribosomal protein S6 kinase A2	protein-coding
chr9	81002468	81002582	+	5.10594	0.673675	3.69764	2.03515284493218e-06	2.52970921808877e-05	intron (NM_012194, intron 1 of 20)	intron (NM_012194, intron 1 of 20)	81285	NM_012194	25758	Hs.502266	NM_012194	ENSG00000110427	KIAA1549L	C11orf41|C11orf69|G2	KIAA1549 like	protein-coding
chr22	39246814	39247869	+	0	5.53501	-5.6366	2.04355682893766e-06	2.53793695261953e-05	Intergenic	Intergenic	-20805	NM_032960	9261	Hs.643566	NM_004759	ENSG00000162889	MAPKAPK2	MAPKAP-K2|MK-2|MK2	MAPK activated protein kinase 2	protein-coding
chr17	69170488	69170638	+	4.65859	0	3.79742	2.06790748724289e-06	2.56593756270452e-05	intron (NM_001322033, intron 1 of 20).2	intron (NM_001322033, intron 1 of 20).2	10069	NM_001322033	81	Hs.270291	NM_004924	ENSG00000130402	ACTN4	ACTININ-4|FSGS|FSGS1	actinin alpha 4	protein-coding
chr3	42764083	42765205	+	5.06932	6.63359	-1.45239	2.07545117983657e-06	2.57139526628309e-05	Intergenic	Intergenic	-62325	NM_001085399	768211	Hs.283378	NM_001085399	ENSG00000181826	RELL1	-	RELT like 1	protein-coding
chr12	124655107	124656189	+	0	5.68335	-5.69438	2.07592247939029e-06	2.57139526628309e-05	intron (NM_004411, intron 10 of 16)	intron (NM_004411, intron 10 of 16)	203560	NR_030322	693176		NR_030322	ENSG00000208025	MIR591	MIRN591|hsa-mir-591	microRNA 591	ncRNA
chr10	74057956	74058487	+	5.3171	2.62957	2.46671	2.1105120232749e-06	2.61196527162481e-05	Intergenic	ERVL-B4-int|LTR|ERVL	-30687	NR_103769	100128233	Hs.497323	NR_103769	ENSG00000255002	LINC02324	-	long intergenic non-protein coding RNA 2324	ncRNA
chr7	5457914	5458290	+	5.41609	2.56003	2.62772	2.12333128840628e-06	2.6255452974902e-05	promoter-TSS (NR_001459)	promoter-TSS (NR_001459)	36	NR_003138	283596	Hs.448753	NR_001459		SNHG10	C14orf62|LINC00063|NCRNA00063	small nucleolar RNA host gene 10	ncRNA
chr16	88956528	88957678	+	3.80887	6.08474	-2.03927	2.12831283515174e-06	2.62941863734646e-05	intron (NM_181837, intron 15 of 19)	intron (NM_181837, intron 15 of 19)	45208	NM_018064	55122	Hs.485915	NM_018064	ENSG00000135334	AKIRIN2	C6orf166|FBI1|dJ486L4.2	akirin 2	protein-coding
chr14	71403525	71403959	+	2.09218	5.78737	-3.32535	2.15611784644451e-06	2.66145796670495e-05	promoter-TSS (NM_001329692)	promoter-TSS (NM_001329692)	-101	NM_001329695	221443	Hs.227457	NM_145063	ENSG00000124596	OARD1	C6orf130|TARG1|dJ34B21.3	O-acyl-ADP-ribose deacylase 1	protein-coding
chr21	37862186	37863016	+	2.32465	5.78457	-3.11339	2.16466670583301e-06	2.6689069324953e-05	Intergenic	LTR16B1|LTR|ERVL	-3539	NM_001195555	9685	Hs.644000	NM_014666	ENSG00000113282	CLINT1	CLINT|ENTH|EPN4|EPNR	clathrin interactor 1	protein-coding
chr16	27180799	27181931	+	0	5.60887	-5.65686	2.16590618853698e-06	2.6689069324953e-05	intron (NM_001163990, intron 1 of 7)	intron (NM_001163990, intron 1 of 7)	1242	NM_001006638	326624	Hs.351413	NM_175738	ENSG00000172794	RAB37	-	RAB37, member RAS oncogene family	protein-coding
chr8	124474835	124475110	+	4.49834	0	4.15154	2.17177696950208e-06	2.67382411310127e-05	Intergenic	MSTC|LTR|ERVL-MaLR	-39344	NR_109962	101928435	Hs.385528	NR_109962	ENSG00000232837	LINC01700	-	long intergenic non-protein coding RNA 1700	ncRNA
chr11	67958365	67959798	+	0	5.5276	-5.62014	2.19493080572445e-06	2.69999273852956e-05	intron (NM_001256182, intron 1 of 13)	intron (NM_001256182, intron 1 of 13)	13914	NM_001256183	29123	Hs.335003	NM_013275	ENSG00000167522	ANKRD11	ANCO-1|ANCO1|LZ16|T13	ankyrin repeat domain 11	protein-coding
chr7	26399187	26399327	+	3.73639	0	5.44299	2.20716493281239e-06	2.71269536254037e-05	intron (NM_000363, intron 7 of 7)	intron (NM_000363, intron 7 of 7)	3918	NM_000363	7137	Hs.709179	NM_000363	ENSG00000129991	TNNI3	CMD1FF|CMD2A|CMH7|RCM1|TNNC1|cTnI	troponin I3, cardiac type	protein-coding
chr20	63730742	63731372	+	6.12891	4.52709	1.51261	2.20923720107886e-06	2.71289749562534e-05	intron (NM_001270042, intron 1 of 3)	intron (NM_001270042, intron 1 of 3)	5727	NM_001270042	84332	Hs.741500	NM_032372	ENSG00000133665	DYDC2	-	DPY30 domain containing 2	protein-coding
chr2	45089805	45090323	+	5.76755	3.73574	1.90631	2.25172120693286e-06	2.7626812392222e-05	exon (NM_020439, exon 11 of 13)	exon (NM_020439, exon 11 of 13)	11662	NR_036213	100422894		NR_036213	ENSG00000283876	MIR4260	-	microRNA 4260	ncRNA
chr3	126437465	126438574	+	4.83324	6.85974	-1.83813	2.25617570787908e-06	2.76576022121039e-05	intron (NM_000633, intron 2 of 2)	intron (NM_000633, intron 2 of 2)	163724	NM_000633	596	Hs.150749	NM_000633	ENSG00000171791	BCL2	Bcl-2|PPP1R50	BCL2 apoptosis regulator	protein-coding
chr11	117528232	117529048	+	6.84969	5.29564	1.43425	2.27746638402831e-06	2.7894549509804e-05	intron (NR_136188, intron 2 of 3)	MLT1H2-int|LTR|ERVL-MaLR	90985	NR_136188	375567	Hs.629302	NM_198570	ENSG00000188730	VWC2	PSST739|UNQ739	von Willebrand factor C domain containing 2	protein-coding
chr7	70156214	70156360	+	4.77308	1.4685	2.97642	2.31182230594661e-06	2.8290975207023e-05	Intergenic	Intergenic	-33167	NM_001145207	10767	Hs.378532	NM_006620	ENSG00000112339	HBS1L	EF-1a|ERFS|HBS1|HSPC276|eRF3c	HBS1 like translational GTPase	protein-coding
chr8	133687817	133688038	+	4.06932	0	5.61634	2.32560100076719e-06	2.84351214367235e-05	Intergenic	Intergenic	42272	NM_001015881	1831	Hs.522074	NM_004089	ENSG00000157514	TSC22D3	DIP|DSIPI|GILZ|TSC-22R	TSC22 domain family member 3	protein-coding
chr2	168013437	168013937	+	6.58068	4.84721	1.64214	2.35527107919261e-06	2.87731569983839e-05	intron (NM_018214, intron 2 of 13)	intron (NM_018214, intron 2 of 13)	50497	NM_018214	55227	Hs.606493	NM_018214	ENSG00000137269	LRRC1	LANO|dJ523E19.1	leucine rich repeat containing 1	protein-coding
chr6	125953512	125953755	+	5.13442	1.4685	3.29085	2.35768779635448e-06	2.87779574799663e-05	promoter-TSS (NM_001077443)	promoter-TSS (NM_001077443)	-535	NM_004500	3183	Hs.508848	NM_004500	ENSG00000092199	HNRNPC	C1|C2|HNRNP|HNRPC|SNRPC	heterogeneous nuclear ribonucleoprotein C (C1/C2)	protein-coding
chr11	111436740	111436987	+	4.67714	1.1929	3.23026	2.36885227526561e-06	2.88894334084708e-05	Intergenic	Intergenic	61655	NR_146652	105374057	Hs.518179	NR_146652	ENSG00000241213	LINC02024	-	long intergenic non-protein coding RNA 2024	ncRNA
chr10	118394746	118395103	+	5.16473	1.36606	3.18107	2.3760370320025e-06	2.89516824731582e-05	promoter-TSS (NM_007128)	promoter-TSS (NM_007128)	-218	NM_001303509	7441	Hs.247979	NM_007128	ENSG00000169575	VPREB1	CD179a|IGI|IGVPB|VPREB	V-set pre-B cell surrogate light chain 1	protein-coding
chr8	57349279	57349888	+	7.10004	5.52378	1.44633	2.37802849005969e-06	2.89516824731582e-05	promoter-TSS (NM_001305102)	promoter-TSS (NM_001305102)	-22	NM_001305102	11329	Hs.409578	NM_007271	ENSG00000112079	STK38	NDR|NDR1	serine/threonine kinase 38	protein-coding
chr3	30644455	30645071	+	6.3794	4.77808	1.46829	2.38108043991797e-06	2.89640409372399e-05	Intergenic	MER102a|DNA|hAT-Charlie	36813	NM_003643	8521	Hs.23589	NM_003643	ENSG00000137270	GCM1	GCMA|hGCMa	glial cells missing transcription factor 1	protein-coding
chr13	76811579	76812881	+	5.07436	6.69918	-1.53877	2.39780148614384e-06	2.91425103700559e-05	intron (NM_004327, intron 1 of 22)	MLT1H|LTR|ERVL-MaLR	36200	NM_004327	613	Hs.517461	NM_004327	ENSG00000186716	BCR	ALL|BCR1|CML|D22S11|D22S662|PHL	BCR activator of RhoGEF and GTPase	protein-coding
chr4	73606593	73606748	+	5.14059	2.14574	2.69406	2.42009592324108e-06	2.93883552762495e-05	intron (NR_026832, intron 1 of 1)	MER58A|DNA|hAT-Charlie	9772	NR_026832	150622	Hs.560891	NR_026832		SILC1	LINC01105	sciatic injury induced lincRNA upregulator of SOX11	ncRNA
chr6	105810416	105810570	+	5.07184	1.43998	3.21681	2.43435355398692e-06	2.95362692301143e-05	intron (NM_001301069, intron 4 of 9)	intron (NM_001301069, intron 4 of 9)	12665	NM_001301069	6625	Hs.467097	NM_003089	ENSG00000104852	SNRNP70	RNPU1Z|RPU1|SNRP70|Snp1|U1-70K|U170K|U1AP|U1RNP	small nuclear ribonucleoprotein U1 subunit 70	protein-coding
chr12	52058574	52059347	+	5.59851	2.65046	2.67139	2.4448285214367e-06	2.9632355050297e-05	intron (NM_005231, intron 14 of 17)	intron (NM_005231, intron 14 of 17)	31351	NM_005231	2017	Hs.596164	NM_005231	ENSG00000085733	CTTN	EMS1	cortactin	protein-coding
chr7	134050820	134051543	+	0.576351	5.93319	-4.43879	2.44770306520686e-06	2.9632355050297e-05	intron (NM_001184789, intron 2 of 22)	intron (NM_001184789, intron 2 of 22)	177563	NM_001184793	56288	Hs.131489	NM_019619	ENSG00000148498	PARD3	ASIP|Baz|PAR3|PAR3alpha|PARD-3|PARD3A|PPP1R118|SE2-5L16|SE2-5LT1|SE2-5T2	par-3 family cell polarity regulator	protein-coding
chr9	9170654	9171140	+	6.89629	5.37907	1.42408	2.44852441519683e-06	2.9632355050297e-05	intron (NM_002601, intron 1 of 4)	THE1A-int|LTR|ERVL-MaLR	32164	NM_002601	5147	Hs.516808	NM_002601	ENSG00000156973	PDE6D	JBTS22|PDED	phosphodiesterase 6D	protein-coding
chr4	150038836	150040273	+	2.38371	5.61548	-2.79575	2.45718595116476e-06	2.97118913482677e-05	exon (NM_005161, exon 1 of 1)	exon (NM_005161, exon 1 of 1)	1184	NR_027991	187	Hs.438311	NM_005161	ENSG00000134817	APLNR	AGTRL1|APJ|APJR|HG11	apelin receptor	protein-coding
chr14	65723491	65723872	+	4.26995	0	4.71361	2.47419241941986e-06	2.98921123229825e-05	intron (NM_014734, intron 2 of 5)	intron (NM_014734, intron 2 of 5)	76179	NM_014734	9766	Hs.440025	NM_014734	ENSG00000100647	SUSD6	DRAGO|KIAA0247	sushi domain containing 6	protein-coding
chr19	5949462	5950382	+	5.0277	6.74162	-1.58524	2.50470046879502e-06	3.02350090545545e-05	intron (NM_001278673, intron 8 of 8)	CpG	-66642	NR_148949	284240	Hs.448912	NR_148949		LOC284240	-	uncharacterized LOC284240	ncRNA
chr13	109700173	109700483	+	5.87627	3.408	2.28224	2.5079833174845e-06	3.02489590963779e-05	Intergenic	Intergenic	210992	NM_001522	2986	Hs.123074	NM_001522	ENSG00000101890	GUCY2F	CYGF|GC-F|GUC2DL|GUC2F|RETGC-2|ROS-GC2	guanylate cyclase 2F, retinal	protein-coding
chr1	42807201	42807993	+	0	5.52678	-5.60706	2.51132469091985e-06	3.02635907668477e-05	TTS (NR_138035)	TTS (NR_138035)	-17823	NR_147209	107985312	Hs.211053	NR_147209	ENSG00000267777	LINC01791	-	long intergenic non-protein coding RNA 1791	ncRNA
chr18	59907266	59907447	+	4.51163	0.674727	3.6807	2.55073871994119e-06	3.07125356456932e-05	intron (NM_001366198, intron 1 of 6)	intron (NM_001366198, intron 1 of 6)	5734	NM_001348370	5271	Hs.368077	NM_002640	ENSG00000166401	SERPINB8	C18orf53|CAP2|PI-8|PI8|PSS5	serpin family B member 8	protein-coding
chr19	56111411	56112857	+	3.16131	6.06331	-2.52461	2.57221395519573e-06	3.09449090041313e-05	TTS (NM_001085)	TTS (NM_001085)	12018	NM_001085	12	Hs.534293	NM_001085	ENSG00000196136	SERPINA3	AACT|ACT|GIG24|GIG25	serpin family A member 3	protein-coding
chr1	39969254	39970668	+	3.53948	6.18998	-2.51107	2.58282469270141e-06	3.10462951227506e-05	Intergenic	Intergenic	-16393	NM_176895	8611	Hs.696231	NM_003711	ENSG00000067113	PLPP1	LLP1a|LPP1|PAP-2a|PAP2|PPAP2A	phospholipid phosphatase 1	protein-coding
chrX	13463729	13464128	+	1.81491	5.73667	-3.5477	2.60191676516903e-06	3.12493719600537e-05	intron (NM_015332, intron 2 of 5)	intron (NM_015332, intron 2 of 5)	36081	NM_015332	23386	Hs.488171	NM_015332	ENSG00000015676	NUDCD3	NudCL	NudC domain containing 3	protein-coding
chr3	194364414	194365803	+	5.43606	7.00137	-1.49698	2.62544127987653e-06	3.15052953585183e-05	intron (NM_001267040, intron 1 of 17)	intron (NM_001267040, intron 1 of 17)	50822	NM_001267040	3720	Hs.269059	NM_004973	ENSG00000008083	JARID2	JMJ	jumonji and AT-rich interaction domain containing 2	protein-coding
chr4	792806	793584	+	7.04802	5.81888	1.18362	2.63213655716751e-06	3.1559006612919e-05	intron (NM_001145396, intron 15 of 15)	intron (NM_001145396, intron 15 of 15)	-3923	NM_001278637	2323	Hs.428	NM_001459	ENSG00000090554	FLT3LG	FL|FLG3L|FLT3L	fms related tyrosine kinase 3 ligand	protein-coding
chr19	18553583	18553756	+	4.93513	0.293019	3.9223	2.7075845907334e-06	3.24362703287523e-05	Intergenic	LTR77|LTR|ERV1	-2390	NM_001198541	51752	Hs.666524	NM_016442	ENSG00000164307	ERAP1	A-LAP|ALAP|APPILS|ARTS-1|ARTS1|ERAAP|ERAAP1|PILS-AP|PILSAP	endoplasmic reticulum aminopeptidase 1	protein-coding
chr2	98798735	98799566	+	2.34149	5.76912	-3.27031	2.7748763226008e-06	3.31817357794556e-05	promoter-TSS (NM_001304370)	promoter-TSS (NM_001304370)	101	NM_024053	79019	Hs.208912	NM_024053	ENSG00000100162	CENPM	C22orf18|CENP-M|PANE1	centromere protein M	protein-coding
chr8	28365680	28366078	+	5.50687	2.52583	2.5782	2.77579224568288e-06	3.31817357794556e-05	Intergenic	Intergenic	-13614	NM_014452	27242	Hs.443577	NM_014452	ENSG00000146072	TNFRSF21	BM-018|CD358|DR6	TNF receptor superfamily member 21	protein-coding
chr21	39016948	39017422	+	5.35747	2.59493	2.52107	2.77681192528496e-06	3.31817357794556e-05	intron (NM_015241, intron 20 of 31)	intron (NM_015241, intron 20 of 31)	55708	NR_103718	200298	Hs.517397	NR_103718	ENSG00000269220	LINC00528	C22orf37	long intergenic non-protein coding RNA 528	ncRNA
chr1	109805382	109805849	+	5.93374	3.82014	1.96829	2.78710303452739e-06	3.32767465583371e-05	promoter-TSS (NM_001318015)	promoter-TSS (NM_001318015)	-130	NM_001318023	84885	Hs.133122	NM_032799	ENSG00000160446	ZDHHC12	DHHC-12|ZNF400	zinc finger DHHC-type containing 12	protein-coding
chr1	24190780	24191413	+	6.63618	5.28552	1.27152	2.7961890140194e-06	3.3357221291406e-05	intron (NM_016459, intron 1 of 3)	intron (NM_016459, intron 1 of 3)	1244	NM_016459	51237	Hs.409563	NM_016459	ENSG00000170476	MZB1	MEDA-7|PACAP|pERp1	marginal zone B and B1 cell specific protein	protein-coding
chr6	43714454	43715586	+	4.76998	6.53827	-1.6084	2.80232526222396e-06	3.34024017006074e-05	promoter-TSS (NM_001102592)	promoter-TSS (NM_001102592)	-175	NM_001102592	113802	Hs.7962	NM_144584	ENSG00000162639	HENMT1	C1orf59|HEN1	HEN methyltransferase 1	protein-coding
chr15	33941447	33941713	+	4.64996	0.151799	3.9413	2.84796572063849e-06	3.39179837081067e-05	Intergenic	Intergenic	21057	NR_103548	100505994	Hs.628363	NR_103548	ENSG00000248323	LUCAT1	SCAL1|SCAT5	lung cancer associated transcript 1	ncRNA
chr19	15297251	15298254	+	3.90961	6.40384	-2.27086	2.86002562131163e-06	3.40331082301686e-05	promoter-TSS (NM_032311)	promoter-TSS (NM_032311)	317	NR_029422	267010	Hs.574857	NR_029422	ENSG00000276027	RNU12	RNU12-1|RNU12L|RNU12P|dJ222E13.7	RNA, U12 small nuclear	snRNA
chr12	10342025	10342303	+	4.89669	1.32949	3.17997	2.87354232458469e-06	3.41653610832728e-05	Intergenic	Intergenic	17819	NR_149097	105378020	Hs.520420	NR_149097	ENSG00000226004	LINC02528	-	long intergenic non-protein coding RNA 2528	ncRNA
chr19	32647258	32648290	+	4.00378	6.30526	-2.08066	2.94937453330802e-06	3.50268317066604e-05	Intergenic	Intergenic	1652	NR_049885	100847031		NR_049885	ENSG00000266099	MIR5700	-	microRNA 5700	ncRNA
chr14	50854536	50854718	+	5.1258	1.83816	3.00463	2.95092435897181e-06	3.50268317066604e-05	Intergenic	Intergenic	33652	NR_039635	100616399		NR_039635	ENSG00000265510	MIR4436A	mir-4436a	microRNA 4436a	ncRNA
chr6	13526527	13527156	+	6.58334	5.16881	1.32784	2.95554514725281e-06	3.50524203452334e-05	Intergenic	Intergenic	-8458	NR_104624	101929181	Hs.568616	NR_104624	ENSG00000235643	LINC01647	-	long intergenic non-protein coding RNA 1647	ncRNA
chr7	44767898	44768982	+	4.49458	6.47876	-1.81196	2.98649791115409e-06	3.5390000247176e-05	Intergenic	Intergenic	-18092	NM_005458	9568	Hs.198612	NM_005458	ENSG00000136928	GABBR2	EIEE59|GABABR2|GPR51|GPRC3B|HG20|HRIHFB2099|NDPLHS	gamma-aminobutyric acid type B receptor subunit 2	protein-coding
chr2	101110264	101110734	+	6.45394	4.9346	1.43453	2.98992169270512e-06	3.54010711659174e-05	promoter-TSS (NM_019043)	promoter-TSS (NM_019043)	-589	NM_019043	54518	Hs.310421	NM_019043	ENSG00000077420	APBB1IP	INAG1|PREL1|RARP1|RIAM	amyloid beta precursor protein binding family B member 1 interacting protein	protein-coding
chr16	88552785	88553540	+	3.29419	5.99352	-2.47985	2.99579037489022e-06	3.54410475298992e-05	Intergenic	L1PB3|LINE|L1	-161171	NM_003650	8530	Hs.143212	NM_003650	ENSG00000077984	CST7	CMAP	cystatin F	protein-coding
chrX	152905017	152905295	+	5.03029	0.426076	4.09406	3.04725601617168e-06	3.60199339567426e-05	intron (NM_002845, intron 2 of 30)	intron (NM_002845, intron 2 of 30)	208003	NM_001105244	5797	Hs.49774	NM_002845	ENSG00000173482	PTPRM	PTPRL1|R-PTP-MU|RPTPM|RPTPU|hR-PTPu	protein tyrosine phosphatase receptor type M	protein-coding
chr14	88297211	88297635	+	5.85638	4.09383	1.59902	3.05688554311132e-06	3.61037478596703e-05	promoter-TSS (NM_002473)	promoter-TSS (NM_002473)	-129	NM_002473	4627	Hs.474751	NM_002473	ENSG00000100345	MYH9	BDPLT6|DFNA17|EPSTS|FTNS|MATINS|MHA|NMHC-II-A|NMMHC-IIA|NMMHCA	myosin heavy chain 9	protein-coding
chr16	2486787	2488424	+	0.576351	5.9411	-4.44249	3.07069633579483e-06	3.62367650580933e-05	Intergenic	Intergenic	88320	NM_032553	84636	Hs.326713	NM_032553	ENSG00000147138	GPR174	FKSG79|GPCR17|LYPSR3	G protein-coupled receptor 174	protein-coding
chr3	156388527	156389473	+	3.03578	5.87854	-2.44922	3.07568241744127e-06	3.62655091011732e-05	intron (NM_001349091, intron 1 of 19)	intron (NM_001349091, intron 1 of 19)	185230	NM_001134381	9779	Hs.475629	NM_014744	ENSG00000131374	TBC1D5	-	TBC1 domain family member 5	protein-coding
chr3	195075225	195076833	+	5.52665	6.93039	-1.30983	3.09269472959445e-06	3.64358898548742e-05	Intergenic	MER52A|LTR|ERV1	-29668	NM_002863	5836	Hs.282417	NM_002863	ENSG00000100504	PYGL	GSD6	glycogen phosphorylase L	protein-coding
chr19	510808	512240	+	6.06157	7.34399	-1.22643	3.10897391148806e-06	3.65791865464788e-05	intron (NM_022166, intron 1 of 11)	intron (NM_022166, intron 1 of 11)	8462	NM_022166	64131	Hs.22907	NM_022166	ENSG00000103489	XYLT1	DBQD2|PXYLT1|XT-I|XT1|XTI|XYLTI|xylT-I	xylosyltransferase 1	protein-coding
chr5	6528201	6528299	+	4.51535	0	5.32528	3.11000256924704e-06	3.65791865464788e-05	intron (NM_181866, intron 7 of 8)	MLT1C|LTR|ERVL-MaLR	-30238	NM_207370	387509	Hs.531581	NM_207370	ENSG00000158292	GPR153	PGR1	G protein-coupled receptor 153	protein-coding
chr2	241315391	241315820	+	4.11468	0	3.90245	3.11286381860522e-06	3.65825814054266e-05	intron (NM_033517, intron 9 of 21).2	intron (NM_033517, intron 9 of 21).2	12648	NM_033517	85358	Hs.149035	NM_033517	ENSG00000251322	SHANK3	DEL22q13.3|PROSAP2|PSAP2|SCZD15|SPANK-2	SH3 and multiple ankyrin repeat domains 3	protein-coding
chr17	81467237	81468047	+	4.52849	6.48777	-1.79694	3.11960064660965e-06	3.66218949999066e-05	Intergenic	CpG	41507	NR_104643	643977	Hs.535791	NR_104643		FLJ32255	-	uncharacterized LOC643977	ncRNA
chr10	101587567	101588578	+	1.57635	5.70361	-3.54157	3.12135982699626e-06	3.66218949999066e-05	Intergenic	Intergenic	-102305	NM_021020	11178	Hs.521432	NM_021020	ENSG00000061337	LZTS1	F37|FEZ1	leucine zipper tumor suppressor 1	protein-coding
chr20	17650180	17651823	+	5.64394	7.08455	-1.36084	3.14066540965385e-06	3.68180231865439e-05	Intergenic	Intergenic	222799	NM_013374	10015	Hs.475896	NM_013374	ENSG00000170248	PDCD6IP	AIP1|ALIX|DRIP4|HP95	programmed cell death 6 interacting protein	protein-coding
chr2	46945776	46945926	+	5.20493	1.59654	3.43525	3.15120430617009e-06	3.6904250452934e-05	intron (NM_001330210, intron 11 of 23)	intron (NM_001330210, intron 11 of 23)	18080	NM_003611	8481	Hs.6483	NM_003611	ENSG00000046651	OFD1	71-7A|CXorf5|JBTS10|RP23|SGBS2	OFD1 centriole and centriolar satellite protein	protein-coding
chr8	8228203	8228360	+	3.84214	0	5.45639	3.15321127287727e-06	3.6904250452934e-05	Intergenic	Intergenic	-32889	NM_016571	51557	Hs.149585	NM_016571	ENSG00000146166	LGSN	GLULD1|LGS	lengsin, lens protein with glutamine synthetase domain	protein-coding
chr1	209611749	209611966	+	5.39786	2.62265	2.48463	3.15601327408142e-06	3.69066683860508e-05	intron (NM_015551, intron 4 of 4)	AluSx1|SINE|Alu	50197	NM_006371	10491	Hs.517888	NM_006371	ENSG00000170275	CRTAP	CASP|LEPREL3|OI7|P3H5	cartilage associated protein	protein-coding
chr7	838727	839860	+	0.576351	5.92027	-4.41883	3.16922653002052e-06	3.70307323392702e-05	intron (NM_001112726, intron 16 of 18)	intron (NM_001112726, intron 16 of 18)	28615	NR_162135	113219454		NR_162135		MIR12121	-	microRNA 12121	ncRNA
chr16	27367475	27368729	+	4.00906	6.18468	-2.02693	3.18458074125875e-06	3.71795879644494e-05	exon (NM_016423, exon 3 of 5)	exon (NM_016423, exon 3 of 5)	5814	NM_016423	51222	Hs.250493	NM_016423	ENSG00000165804	ZNF219	ZFP219	zinc finger protein 219	protein-coding
chr11	66927966	66928153	+	5.60299	2.88624	2.59567	3.25049038722969e-06	3.7917943647585e-05	Intergenic	MLT1E2|LTR|ERVL-MaLR	-98092	NM_001281503	114798	Hs.415478	NM_052910	ENSG00000178235	SLITRK1	LRRC12|TTM	SLIT and NTRK like family member 1	protein-coding
chr11	1275791	1276099	+	4.41808	0.831226	3.14739	3.25391783653986e-06	3.7926812816063e-05	intron (NM_004271, intron 1 of 4)	intron (NM_004271, intron 1 of 4)	3525	NM_004271	9450	Hs.653138	NM_004271	ENSG00000112799	LY86	MD-1|MD1|MMD-1|dJ80N2.1	lymphocyte antigen 86	protein-coding
chr5	165775159	165775434	+	4.82859	1.19009	3.50906	3.27308481701982e-06	3.8118973053253e-05	promoter-TSS (NM_005252)	promoter-TSS (NM_005252)	-191	NM_005252	2353	Hs.25647	NM_005252	ENSG00000170345	FOS	AP-1|C-FOS|p55	Fos proto-oncogene, AP-1 transcription factor subunit	protein-coding
chr1	183873728	183873958	+	5.2418	2.53114	2.4385	3.31285943917269e-06	3.85506229337444e-05	intron (NM_001297669, intron 5 of 18)	intron (NM_001297669, intron 5 of 18)	68784	NM_001297671	23179	Hs.497148	NM_015149	ENSG00000143344	RGL1	RGL	ral guanine nucleotide dissociation stimulator like 1	protein-coding
chr17	57912133	57912476	+	5.38143	1.67621	3.21469	3.33234622222026e-06	3.87456772526346e-05	Intergenic	MLT1F2|LTR|ERVL-MaLR	-3592	NM_006172	4878	Hs.75640	NM_006172	ENSG00000175206	NPPA	ANF|ANP|ATFB6|ATRST2|CDD|CDD-ANF|CDP|PND	natriuretic peptide A	protein-coding
chr2	232309477	232310973	+	4.87627	6.55299	-1.56091	3.41227428595072e-06	3.96425983220745e-05	intron (NM_018269, intron 1 of 3)	CpG	275	NM_018269	55256	Hs.502773	NM_018269	ENSG00000182551	ADI1	APL1|ARD|Fe-ARD|HMFT1638|MTCBP1|Ni-ARD|SIPL|mtnD	acireductone dioxygenase 1	protein-coding
chr15	33005658	33006059	+	5.48975	2.86982	2.30456	3.42505503608701e-06	3.97515377138039e-05	promoter-TSS (NM_001281724)	promoter-TSS (NM_001281724)	26	NM_001281726	686	Hs.444197	NM_001281723	ENSG00000169814	BTD	-	biotinidase	protein-coding
chr7	94075407	94075696	+	4.1539	0.293019	3.25001	3.42724228109167e-06	3.97515377138039e-05	intron (NR_033870, intron 1 of 4)	intron (NR_033870, intron 1 of 4)	36193	NR_033870	401014	Hs.742290	NR_033870	ENSG00000226674	TEX41	DKFZp686O1327|LINC00953	testis expressed 41	ncRNA
chr2	210862762	210862958	+	4.05633	0	5.0453	3.48458646458177e-06	4.03837159953976e-05	intron (NM_005923, intron 1 of 29)	intron (NM_005923, intron 1 of 29)	-32434	NR_134635	101928429	Hs.672896	NR_134635		LOC101928429	-	uncharacterized LOC101928429	ncRNA
chr14	20460491	20461900	+	6.97602	5.86645	1.0712	3.49766877578701e-06	4.05023208401395e-05	Intergenic	Intergenic	37663	NR_106832	102466732		NR_106832	ENSG00000274134	MIR6774	hsa-mir-6774	microRNA 6774	ncRNA
chr2	62142165	62142308	+	5.03029	1.62161	3.07644	3.52102021599496e-06	4.07395504242867e-05	promoter-TSS (NM_003824)	promoter-TSS (NM_003824)	-77	NM_003824	8772	Hs.86131	NM_003824	ENSG00000168040	FADD	GIG3|MORT1	Fas associated via death domain	protein-coding
chr16	88531846	88532074	+	4.7332	0.0597691	4.25524	3.5292874439812e-06	4.08020060596851e-05	Intergenic	MLT1J|LTR|ERVL-MaLR	15158	NM_033409	113278	Hs.283865	NM_033409	ENSG00000101276	SLC52A3	BVVLS|BVVLS1|C20orf54|RFT2|RFVT3|bA371L19.1|hRFT2	solute carrier family 52 member 3	protein-coding
chr2	118698500	118698904	+	3.73001	0	4.88807	3.60734452654794e-06	4.16360768189824e-05	Intergenic	MER90a|LTR|ERV1	-339862	NR_136577	105373156	Hs.21107	NR_136577		LOC105373156	-	uncharacterized LOC105373156	ncRNA
chr20	49230141	49231525	+	4.348	6.2487	-1.77127	3.60984554633569e-06	4.16360768189824e-05	intron (NM_024616, intron 5 of 5)	intron (NM_024616, intron 5 of 5)	1311	NR_030292	693152		NR_030292	ENSG00000207940	MIR567	MIRN567|hsa-mir-567	microRNA 567	ncRNA
chr5	6607084	6608145	+	6.09784	4.41848	1.56156	3.61021678746872e-06	4.16360768189824e-05	Intergenic	Intergenic	-21190	NR_046085	100132078	Hs.672662	NR_046085	ENSG00000255428	LOC100132078	-	uncharacterized LOC100132078	ncRNA
chr5	124649212	124650206	+	5.64394	3.32087	2.13666	3.64278056431218e-06	4.19775847848616e-05	promoter-TSS (NM_018124)	promoter-TSS (NM_018124)	-85	NM_018124	55159	Hs.567525	NM_018124	ENSG00000168411	RFWD3	FANCW|RNF201	ring finger and WD repeat domain 3	protein-coding
chr11	66902740	66903137	+	4.97257	1.55227	3.11277	3.65924617576268e-06	4.2133182687729e-05	intron (NM_001199021, intron 2 of 7)	intron (NM_001199021, intron 2 of 7)	-4145	NM_001128325	10417	Hs.302963	NM_012445	ENSG00000159674	SPON2	DIL-1|DIL1|M-SPONDIN|MINDIN	spondin 2	protein-coding
chr3	60081520	60081959	+	4.99434	1.29476	3.10169	3.66279652748164e-06	4.21399406317063e-05	Intergenic	Intergenic	-12860	NM_012396	23612	Hs.153944	NM_012396	ENSG00000174307	PHLDA3	TIH1	pleckstrin homology like domain family A member 3	protein-coding
chr20	13694287	13694372	+	3.95473	0	5.50551	3.72048007975267e-06	4.27689787664373e-05	intron (NM_001172810, intron 1 of 13)	intron (NM_001172810, intron 1 of 13)	666	NR_148379	64446	Hs.147472	NM_023036	ENSG00000171595	DNAI2	CILD9|DIC2	dynein axonemal intermediate chain 2	protein-coding
chr10	88385594	88386332	+	6.87699	3.31341	3.24011	3.76547491636504e-06	4.32512546936275e-05	Intergenic	Intergenic	166901	NR_110775	101927350	Hs.572523	NR_110775	ENSG00000260913	LINC01254	-	long intergenic non-protein coding RNA 1254	ncRNA
chr1	72009462	72010643	+	3.04609	5.85238	-2.50718	3.77177700151455e-06	4.32886755137505e-05	intron (NM_006868, intron 1 of 6)	intron (NM_006868, intron 1 of 6)	27100	NM_006868	11031	Hs.99528	NM_006868	ENSG00000168461	RAB31	Rab22B	RAB31, member RAS oncogene family	protein-coding
chr3	58196535	58196882	+	6.31057	4.77296	1.40891	3.7759056911858e-06	4.33011120392436e-05	Intergenic	Intergenic	-74260	NR_027146	283982	Hs.464079	NM_182564		LINC00469	C17orf54	long intergenic non-protein coding RNA 469	ncRNA
chr21	36021229	36021544	+	4.57792	1.02682	3.47909	3.78275604112183e-06	4.33447146694217e-05	intron (NM_194287, intron 13 of 13)	intron (NM_194287, intron 13 of 13)	42409	NM_194287	145497	Hs.147276	NM_194287	ENSG00000100565	LRRC74A	C14orf166B|LRRC74	leucine rich repeat containing 74A	protein-coding
chr8	29687438	29688727	+	7.49525	6.48901	0.959731	3.78596644993363e-06	4.33465723977909e-05	promoter-TSS (NR_110786)	promoter-TSS (NR_110786)	-241	NM_003594	8458	Hs.32333	NM_003594	ENSG00000116830	TTF2	HuF2|ZGRF6	transcription termination factor 2	protein-coding
chr20	23230587	23231740	+	4.01432	6.29487	-2.15596	3.80159448940174e-06	4.34904856309676e-05	Intergenic	UCON5|Unknown|Unknown	483294	NM_001369552	4915	Hs.494312	NM_006180	ENSG00000148053	NTRK2	EIEE58|GP145-TrkB|OBHD|TRKB|trk-B	neurotrophic receptor tyrosine kinase 2	protein-coding
chr16	85955198	85956134	+	5.53216	3.50197	1.85211	3.83234038396697e-06	4.38069777009729e-05	intron (NM_012474, intron 1 of 6)	intron (NM_012474, intron 1 of 6)	23597	NM_001363568	7371	Hs.458360	NM_012474	ENSG00000143179	UCK2	TSA903|UK|UMPK	uridine-cytidine kinase 2	protein-coding
chr6	122710176	122710305	+	4.91963	1.95057	2.73764	3.85111929368065e-06	4.39862781977019e-05	promoter-TSS (NR_003614)	promoter-TSS (NR_003614)	120	NR_040583	54441	Hs.632310	NM_018991		STAG3L1	STAG3L1P|STAG3L2|STAG3L3	stromal antigen 3-like 1 (pseudogene)	pseudo
chr19	44800389	44800636	+	4.75887	1.29719	3.06296	3.88877126227849e-06	4.43480376651217e-05	TTS (NR_002754)	TTS (NR_002754)	208	NR_002754	26829		NR_002754	ENSG00000199347	RNU5E-1	RNU5E|U5E	RNA, U5E small nuclear 1	snRNA
chr14	101843802	101844082	+	6.35804	4.89801	1.39014	3.88902974461369e-06	4.43480376651217e-05	intron (NM_020911, intron 3 of 31)	intron (NM_020911, intron 3 of 31)	107714	NR_134565	101928807	Hs.552131	NR_134565		LOC101928807	-	uncharacterized LOC101928807	ncRNA
chr21	15290636	15290829	+	4.78408	1.13869	3.23803	3.89756351705269e-06	4.4409738151033e-05	Intergenic	Intergenic	330129	NM_001941	1825	Hs.41690	NM_001941	ENSG00000134762	DSC3	CDHF3|DSC|DSC1|DSC2|DSC4|HT-CP	desmocollin 3	protein-coding
chr16	56951417	56951813	+	5.70544	4.06674	1.55266	3.92529834556012e-06	4.46899459358406e-05	Intergenic	Intergenic	6403	NM_005297	2847	Hs.248122	NM_005297	ENSG00000128285	MCHR1	GPR24|MCH-1R|MCH1R|SLC-1|SLC1	melanin concentrating hormone receptor 1	protein-coding
chr3	195906275	195908193	+	4.09218	6.13973	-1.86331	3.96987450695384e-06	4.51612923911069e-05	intron (NR_033370, intron 1 of 4)	intron (NR_033370, intron 1 of 4)	1227	NR_033370	63930	Hs.640084	NR_033370	ENSG00000272259	LINC01749	-	long intergenic non-protein coding RNA 1749	ncRNA
chr6	15264698	15265413	+	3.43606	5.97968	-2.35272	3.98176452158328e-06	4.52603449215941e-05	promoter-TSS (NR_146603)	promoter-TSS (NR_146603)	53	NR_026920	150291	Hs.592202	NM_153044	ENSG00000235989	MORC2-AS1	C22orf27|NCRNA00325	MORC2 antisense RNA 1	ncRNA
chr2	8544576	8545714	+	7.33187	6.26976	1.04773	4.01514657577351e-06	4.56033420986416e-05	Intergenic	Intergenic	-18421	NM_003467	7852	Hs.593413	NM_003467	ENSG00000121966	CXCR4	CD184|D2S201E|FB22|HM89|HSY3RR|LAP-3|LAP3|LCR1|LESTR|NPY3R|NPYR|NPYRL|NPYY3R|WHIM|WHIMS	C-X-C motif chemokine receptor 4	protein-coding
chr16	88799911	88800624	+	6.66445	5.36089	1.24952	4.02451938242432e-06	4.56733165347756e-05	intron (NM_003105, intron 25 of 47)	intron (NM_003105, intron 25 of 47)	130250	NM_003105	6653	Hs.368592	NM_003105	ENSG00000137642	SORL1	C11orf32|LR11|LRP9|SORLA|SorLA-1|gp250	sortilin related receptor 1	protein-coding
chr2	112690779	112691065	+	6.33742	4.69481	1.56772	4.03954473439568e-06	4.58072776101329e-05	Intergenic	MIRb|SINE|MIR	-3032	NM_001267895	129080	Hs.289106	NM_133455	ENSG00000186998	EMID1	EMI5|EMU1	EMI domain containing 1	protein-coding
chr3	141261481	141262100	+	6.61882	4.70702	1.79487	4.05511004028127e-06	4.59471432452586e-05	intron (NM_001003675, intron 2 of 2)	intron (NM_001003675, intron 2 of 2)	-13296	NM_001276251	753	Hs.697787	NM_004338	ENSG00000168675	LDLRAD4	C18orf1	low density lipoprotein receptor class A domain containing 4	protein-coding
chr13	98975920	98976686	+	2.16131	5.88475	-3.23072	4.07156060771977e-06	4.60968087912222e-05	Intergenic	Intergenic	42565	NM_001320634	274	Hs.193163	NM_004305	ENSG00000136717	BIN1	AMPH2|AMPHL|CNM2|SH3P9	bridging integrator 1	protein-coding
chr18	23241787	23243353	+	3.49081	5.98092	-2.21155	4.07969663291569e-06	4.61521767064925e-05	intron (NM_182530, intron 16 of 24)	intron (NM_182530, intron 16 of 24)	110747	NM_182530	196446	Hs.253773	NM_182530	ENSG00000166268	MYRFL	C12orf15|C12orf28|bcm1377	myelin regulatory factor like	protein-coding
chr2	147816843	147817826	+	0	5.39737	-5.4755	4.11364716505632e-06	4.64992549182042e-05	promoter-TSS (NM_000958)	promoter-TSS (NM_000958)	-635	NM_000958	5734	Hs.199248	NM_000958	ENSG00000171522	PTGER4	EP4|EP4R	prostaglandin E receptor 4	protein-coding
chr11	117951130	117951950	+	0	5.42362	-5.48392	4.1806598430519e-06	4.72192080764083e-05	intron (NM_001128845, intron 18 of 32)	intron (NM_001128845, intron 18 of 32)	37863	NM_001128846	6597	Hs.327527	NM_003072	ENSG00000127616	SMARCA4	BAF190|BAF190A|BRG1|CSS4|MRD16|RTPS2|SNF2|SNF2L4|SNF2LB|SWI2|hSNF2b	SWI/SNF related, matrix associated, actin dependent regulator of chromatin, subfamily a, member 4	protein-coding
chr4	6938043	6938870	+	6.11659	4.16214	1.81155	4.21936804290855e-06	4.76185821985393e-05	Intergenic	Intergenic	-301225	NM_000958	5734	Hs.199248	NM_000958	ENSG00000171522	PTGER4	EP4|EP4R	prostaglandin E receptor 4	protein-coding
chr13	39345511	39346307	+	0	5.50216	-5.52691	4.2504411935939e-06	4.79312242449685e-05	Intergenic	LOR1a|LTR|ERV1	-57573	NR_033987	400087	Hs.524846	NR_033987	ENSG00000256597	LINC02393	-	long intergenic non-protein coding RNA 2393	ncRNA
chr19	18254768	18255650	+	2.8028	5.87857	-2.68352	4.31395189948703e-06	4.86088716408127e-05	intron (NM_001199302, intron 4 of 16)	intron (NM_001199302, intron 4 of 16)	-48250	NM_014505	27345	Hs.525529	NM_014505	ENSG00000135643	KCNMB4	-	potassium calcium-activated channel subfamily M regulatory beta subunit 4	protein-coding
chr6	27957637	27957754	+	4.55803	0	4.3578	4.32807789391783e-06	4.87294280692886e-05	intron (NM_001353210, intron 16 of 16)	intron (NM_001353210, intron 16 of 16)	-3665	NR_039898	100616420		NR_039898	ENSG00000263849	MIR4744	-	microRNA 4744	ncRNA
chr7	101127990	101128743	+	7.42864	6.27868	1.07741	4.34507243417001e-06	4.88820648844127e-05	Intergenic	Intergenic	-105829	NM_199355	170692	Hs.188746	NM_139054	ENSG00000140873	ADAMTS18	ADAMTS21|KNO2|MMCAT	ADAM metallopeptidase with thrombospondin type 1 motif 18	protein-coding
chr3	15291929	15292890	+	6.67039	5.3523	1.24477	4.44502463298293e-06	4.99669962695789e-05	intron (NR_160933, intron 4 of 5)	MIRb|SINE|MIR	12881	NM_003916	8905	Hs.121592	NM_003916	ENSG00000182287	AP1S2	DC22|MRX59|MRXS21|MRXS5|MRXSF|PGS|SIGMA1B	adaptor related protein complex 1 subunit sigma 2	protein-coding
chr18	74604242	74604972	+	0	5.37164	-5.45451	4.44933933442317e-06	4.99759915762223e-05	exon (NM_001012426, exon 6 of 17)	exon (NM_001012426, exon 6 of 17)	-11699	NR_039784	100616178		NR_039784	ENSG00000266494	MIR4641	-	microRNA 4641	ncRNA
chr17	75244104	75244836	+	6.5703	5.1459	1.32851	4.4647012038078e-06	5.01089590514182e-05	Intergenic	Intergenic	-1129	NM_173680	285971	Hs.655734	NM_173680	ENSG00000196456	ZNF775	-	zinc finger protein 775	protein-coding
chr10	1548697	1548840	+	4.63447	0.49646	3.68925	4.51256807734408e-06	5.06062445266821e-05	Intergenic	Intergenic	-18045	NM_181521	146223	Hs.643961	NM_178818	ENSG00000183723	CMTM4	CKLFSF4	CKLF like MARVEL transmembrane domain containing 4	protein-coding
chr14	88300078	88300936	+	6.31331	4.80493	1.38928	4.53492143439347e-06	5.08168501158984e-05	exon (NM_033544, exon 3 of 9)	exon (NM_033544, exon 3 of 9)	1920	NM_033544	91433	Hs.655895	NM_033544	ENSG00000166965	RCCD1	-	RCC1 domain containing 1	protein-coding
chr10	110920472	110920859	+	4.26995	0.136746	3.75507	4.56930948262715e-06	5.11618746794946e-05	intron (NM_005902, intron 1 of 8)	intron (NM_005902, intron 1 of 8)	15506	NM_005902	4088	Hs.727986	NM_005902	ENSG00000166949	SMAD3	HSPC193|HsT17436|JV15-2|LDS1C|LDS3|MADH3	SMAD family member 3	protein-coding
chr22	45948033	45948757	+	6.13322	3.99114	2.00239	4.57780683934e-06	5.12166902088236e-05	intron (NM_001005337, intron 2 of 13)	intron (NM_001005337, intron 2 of 13)	27036	NM_001005337	5317	Hs.497350	NM_000299	ENSG00000081277	PKP1	B6P	plakophilin 1	protein-coding
chr9	71897573	71898055	+	5.77153	3.75605	1.84692	4.5844549606553e-06	5.12507464941182e-05	intron (NM_003966, intron 1 of 22)	intron (NM_003966, intron 1 of 22)	16915	NM_003966	9037	Hs.27621	NM_003966	ENSG00000112902	SEMA5A	SEMAF|semF	semaphorin 5A	protein-coding
chr6	132131860	132131952	+	4.75887	0.939354	3.56843	4.59970277283391e-06	5.13808118065186e-05	promoter-TSS (NM_001184879)	promoter-TSS (NM_001184879)	-4	NM_001184882	8832	Hs.398093	NM_003874	ENSG00000066294	CD84	LY9B|SLAMF5|hCD84|mCD84	CD84 molecule	protein-coding
chr12	52015801	52015892	+	4.62226	0	4.08906	4.61641208745461e-06	5.15269857799094e-05	intron (NM_004454, intron 9 of 12)	intron (NM_004454, intron 9 of 12)	48738	NM_004454	2119	Hs.43697	NM_004454	ENSG00000244405	ETV5	ERM	ETS variant 5	protein-coding
chr3	177197256	177197511	+	4.81189	0.144499	3.76807	4.66201661997221e-06	5.19951971262783e-05	Intergenic	Intergenic	-33313	NM_201431	166824	Hs.529677	NM_177532	ENSG00000169435	RASSF6	-	Ras association domain family member 6	protein-coding
chr7	92639513	92640203	+	7.53222	0.675014	5.284	4.67063101956587e-06	5.20504491365413e-05	intron (NM_001322302, intron 2 of 6)	intron (NM_001322302, intron 2 of 6)	68781	NR_136295	149111	Hs.731723	NM_152495	ENSG00000143786	CNIH3	CNIH-3	cornichon family AMPA receptor auxiliary protein 3	protein-coding
chrX	127838276	127838460	+	4.60995	0	5.30634	4.67866571479208e-06	5.20991593299478e-05	Intergenic	Intergenic	-27936	NR_103846	101409253	Hs.578072	NR_103846	ENSG00000234854	LINC00676	-	long intergenic non-protein coding RNA 676	ncRNA
chr7	36285762	36286679	+	6.89518	5.52049	1.27345	4.75235361730894e-06	5.28783008123108e-05	Intergenic	Intergenic	-47074	NR_107046	102465876		NR_107046	ENSG00000276319	MIR8079	hsa-mir-8079	microRNA 8079	ncRNA
chr1	11851145	11851490	+	5.0603	2.52752	2.30978	4.77793137147111e-06	5.31213323708516e-05	intron (NR_015410, intron 8 of 11)	intron (NR_015410, intron 8 of 11)	83984	NR_034143	729177	Hs.730673	NR_034143	ENSG00000260455	NBAT1	CASC14|NBAT-1	neuroblastoma associated transcript 1	ncRNA
chr18	63975768	63975982	+	4.74451	1.78773	2.73147	4.80708456139669e-06	5.34037050492663e-05	Intergenic	Intergenic	-168904	NR_146647	105369564	Hs.591937	NR_146647	ENSG00000272575	LINC02098	-	long intergenic non-protein coding RNA 2098	ncRNA
chr17	34171451	34171717	+	5.56801	3.31899	2.08479	4.81865213683205e-06	5.34904241887211e-05	Intergenic	Intergenic	-32665	NM_001349432	85479	Hs.491885	NM_033105	ENSG00000147570	DNAJC5B	CSP-beta	DnaJ heat shock protein family (Hsp40) member C5 beta	protein-coding
chr9	123473346	123473492	+	4.52849	0	5.28529	4.8284013334292e-06	5.35568385034034e-05	intron (NM_001317185, intron 2 of 15)	intron (NM_001317185, intron 2 of 15)	45076	NM_001317185	999	Hs.461086	NM_004360	ENSG00000039068	CDH1	Arc-1|BCDS1|CD324|CDHE|ECAD|LCAM|UVO	cadherin 1	protein-coding
chr19	33092211	33092933	+	2.99848	5.86392	-2.53231	4.87152989055964e-06	5.39931060356649e-05	intron (NM_203329, intron 1 of 4)	CpG	461	NM_203331	966	Hs.278573	NM_000611	ENSG00000085063	CD59	16.3A5|1F5|EJ16|EJ30|EL32|G344|HRF-20|HRF20|MAC-IP|MACIF|MEM43|MIC11|MIN1|MIN2|MIN3|MIRL|MSK21|p18-20	CD59 molecule (CD59 blood group)	protein-coding
chr14	61607206	61607930	+	3.28552	5.99686	-2.41953	4.89577373410798e-06	5.42158461402443e-05	Intergenic	Intergenic	-238628	NM_002726	5550	Hs.436564	NM_002726	ENSG00000085377	PREP	PE|PEP	prolyl endopeptidase	protein-coding
chr6	63352731	63352994	+	5.33847	2.73112	2.39278	4.89925191914303e-06	5.42158461402443e-05	Intergenic	Intergenic	-156475	NM_199427	55734	Hs.473082	NM_018197	ENSG00000020256	ZFP64	ZNF338	ZFP64 zinc finger protein	protein-coding
chr8	137737968	137738160	+	3.32465	0	5.15243	4.99416390670156e-06	5.52231809901215e-05	Intergenic	Intergenic	-2951	NM_052846	90187	Hs.726525	NM_052846	ENSG00000183798	EMILIN3	C20orf130|EMILIN5|dJ620E11.4	elastin microfibril interfacer 3	protein-coding
chr4	148376215	148376324	+	3.98483	0	4.98206	5.03471049573353e-06	5.56282698129999e-05	intron (NM_153764, intron 1 of 1)	intron (NM_153764, intron 1 of 1)	686	NM_000220	3758	Hs.527830	NM_000220	ENSG00000151704	KCNJ1	KIR1.1|ROMK|ROMK1	potassium voltage-gated channel subfamily J member 1	protein-coding
chr6	125597603	125597930	+	6.36172	1.43525	4.30966	5.05298112146972e-06	5.57867946795803e-05	promoter-TSS (NR_135252)	promoter-TSS (NR_135252)	13	NR_135252	101928504	Hs.510068	NR_135252		LOC101928504	-	uncharacterized LOC101928504	ncRNA
chr10	118955544	118956608	+	5.37531	6.9255	-1.40355	5.06079842586763e-06	5.58297545506886e-05	intron (NM_024630, intron 2 of 8)	intron (NM_024630, intron 2 of 8)	34751	NR_037463	100500899		NR_037463	ENSG00000266617	MIR3692	-	microRNA 3692	ncRNA
chr5	60597488	60598158	+	6.65849	5.245	1.29803	5.07466295734812e-06	5.5939307948442e-05	non-coding (NR_015447, exon 1 of 2)	non-coding (NR_015447, exon 1 of 2)	575	NR_015447	153684	Hs.259625	NR_015447	ENSG00000215068	LOC153684	-	uncharacterized LOC153684	ncRNA
chr11	287337	287818	+	4.43214	0	4.18747	5.08438206033778e-06	5.60030309047276e-05	intron (NM_001257291, intron 1 of 16)	intron (NM_001257291, intron 1 of 16)	4375	NM_001257291	84679	Hs.91389	NM_032591	ENSG00000065923	SLC9A7	MRX108|NHE-7|NHE7|SLC9A6	solute carrier family 9 member A7	protein-coding
chr6	137927930	137928061	+	4.81792	1.29805	3.03847	5.12803551809248e-06	5.6440143240925e-05	intron (NM_080801, intron 1 of 38)	L2a|LINE|L2	15458	NM_080802	1305	Hs.695934	NM_005203	ENSG00000197467	COL13A1	CMS19|COLXIIIA1	collagen type XIII alpha 1 chain	protein-coding
chr14	35121859	35122172	+	5.53216	3.21437	2.06355	5.13664588261383e-06	5.64911867368667e-05	Intergenic	Intergenic	-19441	NM_145657	219409	Hs.351785	NM_145657	ENSG00000169840	GSX1	GSH1|Gsh-1	GS homeobox 1	protein-coding
chr22	35313450	35314440	+	7.83261	6.85287	0.969497	5.20492418841427e-06	5.7197853136979e-05	Intergenic	Intergenic	54782	NR_144553	1596	Hs.684517	NR_144553	ENSG00000260089	ADAM3B	CYRN2	ADAM metallopeptidase domain 3B (pseudogene)	pseudo
chr6	166752286	166753451	+	0.81491	5.85516	-4.32922	5.21211690186719e-06	5.72326659031285e-05	promoter-TSS (NM_002285)	promoter-TSS (NM_002285)	-83	NM_002285	3899	Hs.444414	NM_002285	ENSG00000144218	AFF3	LAF4|MLLT2-like	AF4/FMR2 family member 3	protein-coding
chr3	134928976	134929643	+	0	5.43595	-5.4595	5.31219234144075e-06	5.8248464787115e-05	Intergenic	Intergenic	-6413	NM_173468	92597	Hs.691454	NM_173468	ENSG00000173542	MOB1B	MATS2|MOB4A|MOBKL1A	MOB kinase activator 1B	protein-coding
chr22	49380513	49380803	+	5.16236	1.73548	3.1377	5.31311007724426e-06	5.8248464787115e-05	Intergenic	L3|LINE|CR1	-26034	NR_134600	105377975	Hs.671597	NR_134600		LOC105377975	-	uncharacterized LOC105377975	ncRNA
chr5	92884173	92884319	+	4.46369	0.0597691	4.05709	5.31691331179151e-06	5.8248464787115e-05	intron (NM_001363460, intron 4 of 5)	intron (NM_001363460, intron 4 of 5)	436735	NM_001017440	83698	Hs.592750	NM_031468	ENSG00000183166	CALN1	CABP8	calneuron 1	protein-coding
chr6	41586822	41587470	+	5.8241	3.41715	2.16662	5.32658626691326e-06	5.83095124830689e-05	intron (NM_015559, intron 3 of 5)	intron (NM_015559, intron 3 of 5)	57294	NR_036203	100422829		NR_036203	ENSG00000265957	MIR4319	-	microRNA 4319	ncRNA
chr8	42382201	42382938	+	0	5.23965	-5.3671	5.36623593914561e-06	5.86983654266542e-05	exon (NM_014585, exon 1 of 8)	exon (NM_014585, exon 1 of 8)	377	NM_014585	30061	Hs.643005	NM_014585	ENSG00000138449	SLC40A1	FPN1|HFE4|IREG1|MST079|MSTP079|MTP1|SLC11A3	solute carrier family 40 member 1	protein-coding
chr12	53321308	53321666	+	5.69218	3.6407	1.88554	5.42403967194248e-06	5.92850454535143e-05	intron (NM_017755, intron 12 of 18)	intron (NM_017755, intron 12 of 18)	24435	NR_024424	255167	Hs.435515	NR_024423	ENSG00000250056	LINC01018	SRHC	long intergenic non-protein coding RNA 1018	ncRNA
chr11	112795676	112795782	+	4.68045	0	4.59212	5.44915152391179e-06	5.9513774708161e-05	Intergenic	Intergenic	-56159	NR_146990	105374293		NR_146990	ENSG00000230401	LINC01972	-	long intergenic non-protein coding RNA 1972	ncRNA
chr10	132684552	132685627	+	0	5.33474	-5.40754	5.46630652927757e-06	5.96362447425669e-05	promoter-TSS (NM_001365761)	promoter-TSS (NM_001365761)	133	NM_205767	125988	Hs.356626	NM_205767	ENSG00000174917	MICOS13	C19orf70|MIC13|P117|QIL1	mitochondrial contact site and cristae organizing system subunit 13	protein-coding
chr11	112175294	112175536	+	4.41808	0.140628	3.59156	5.46875268244073e-06	5.96362447425669e-05	promoter-TSS (NR_037427).2	promoter-TSS (NR_037427).2	-468	NR_037427	100500804		NR_037427	ENSG00000284135	MIR3654	-	microRNA 3654	ncRNA
chr9	99491292	99492123	+	6.68092	5.19465	1.38261	5.53459514052826e-06	6.03080022209287e-05	promoter-TSS (NM_007188)	promoter-TSS (NM_007188)	-158	NM_001282293	11194	Hs.647118	NM_007188	ENSG00000197150	ABCB8	EST328128|M-ABC1|MABC1	ATP binding cassette subfamily B member 8	protein-coding
chr7	22481711	22481883	+	5.44606	2.63034	2.43876	5.56677996314589e-06	6.06122596293526e-05	TTS (NM_007292)	TTS (NM_007292)	-2929	NM_001319193	85302	Hs.720068	NM_001080542	ENSG00000188878	FBF1	Alb|FBF-1	Fas binding factor 1	protein-coding
chr15	73303630	73305046	+	5.15152	6.93133	-1.62199	5.60525142785747e-06	6.09799640865695e-05	intron (NM_001105565, intron 6 of 6)	L2a|LINE|L2	5627	NM_001105565	219537	Hs.68756	NM_001105565	ENSG00000214872	SMTNL1	CHASM	smoothelin like 1	protein-coding
chr7	8594349	8594425	+	4.34383	0	4.669	5.60912749825829e-06	6.09799640865695e-05	intron (NM_001113226, intron 1 of 6)	intron (NM_001113226, intron 1 of 6)	102321	NM_001113228	22854	Hs.133046	NM_014917	ENSG00000162631	NTNG1	Lmnt1	netrin G1	protein-coding
chr16	81470089	81470559	+	5.21766	2.16101	2.67996	5.63321830539234e-06	6.11950835009008e-05	intron (NM_198795, intron 1 of 25)	intron (NM_198795, intron 1 of 25)	7360	NM_001365891	56165	Hs.333132	NM_198795	ENSG00000095627	TDRD1	CT41.1	tudor domain containing 1	protein-coding
chr1	177476835	177476933	+	4.00906	0	4.96811	5.65363827894366e-06	6.13700277302129e-05	intron (NM_001317804, intron 7 of 11)	intron (NM_001317804, intron 7 of 11)	15210	NM_001317805	23471	Hs.491988	NM_014294	ENSG00000067167	TRAM1	PNAS8|TRAM|TRAMP	translocation associated membrane protein 1	protein-coding
chr7	98387027	98387807	+	6.72716	5.42134	1.22964	5.69066730733944e-06	6.1724858207755e-05	intron (NM_001301097, intron 10 of 15)	intron (NM_001301097, intron 10 of 15)	37581	NM_001254759	6484	Hs.591947	NM_006278	ENSG00000110080	ST3GAL4	CGS23|NANTA3|SAT3|SIAT4|SIAT4C|ST-4|ST3GalA.2|ST3GalIV|STZ|gal-NAc6S	ST3 beta-galactoside alpha-2,3-sialyltransferase 4	protein-coding
chr6	159353032	159353774	+	6.94036	5.21259	1.59134	5.72209566062383e-06	6.20184453460906e-05	intron (NM_001526, intron 1 of 7)	L1MEf|LINE|L1	11245	NM_001526	3062	Hs.151624	NM_001526	ENSG00000137252	HCRTR2	OX2R	hypocretin receptor 2	protein-coding
chr3	72848513	72849081	+	6.04994	0.296502	4.58724	5.72654234912091e-06	6.20193695388419e-05	intron (NM_001346941, intron 1 of 21)	intron (NM_001346941, intron 1 of 21)	-35714	NM_001346900	1956	Hs.488293	NM_005228	ENSG00000146648	EGFR	ERBB|ERBB1|HER1|NISBD2|PIG61|mENA	epidermal growth factor receptor	protein-coding
chr19	5336169	5336726	+	7.20403	6.177	0.967083	5.7636830917075e-06	6.23741046910812e-05	intron (NR_135218, intron 27 of 38)	intron (NR_135218, intron 27 of 38)	6788	NM_198722	386724	Hs.567903	NM_198722	ENSG00000176020	AMIGO3	ALI3|AMIGO-3	adhesion molecule with Ig like domain 3	protein-coding
chr17	82678392	82678872	+	5.93157	4.17826	1.64746	5.81020733454839e-06	6.28297705682723e-05	Intergenic	Intergenic	-141772	NM_001962	1946	Hs.288741	NM_001962	ENSG00000184349	EFNA5	AF1|EFL5|EPLG7|GLC1M|LERK7|RAGS	ephrin A5	protein-coding
chr3	30642821	30643296	+	5.6931	2.43849	2.86205	5.86641917486848e-06	6.33894229989587e-05	Intergenic	Intergenic	87448	NM_001270379	157567	Hs.530199	NM_198401	ENSG00000186106	ANKRD46	ANK-S|GENX-115279	ankyrin repeat domain 46	protein-coding
chr2	239337890	239340340	+	4.53787	6.42912	-1.68278	5.90899100966366e-06	6.38009507649334e-05	intron (NM_001012752, intron 2 of 9)	intron (NM_001012752, intron 2 of 9)	61522	NM_001178124	10006	Hs.508148	NM_005470	ENSG00000136754	ABI1	ABI-1|ABLBP4|E3B1|NAP1BP|SSH3BP|SSH3BP1	abl interactor 1	protein-coding
chr4	62595444	62595680	+	4.7218	0	4.68645	6.02317464898053e-06	6.49254423409055e-05	Intergenic	Intergenic	720505	NR_033918	728081	Hs.535735	NR_033918	ENSG00000248197	LINC00290	NCRNA00290	long intergenic non-protein coding RNA 290	ncRNA
chr11	67111188	67111944	+	3.17077	5.90333	-2.42675	6.02533234179976e-06	6.49254423409055e-05	intron (NR_147896, intron 3 of 3)	intron (NR_147896, intron 3 of 3)	24895	NR_147896	400800	Hs.369324	NR_147896	ENSG00000231718	LINC02789	-	long intergenic non-protein coding RNA 2789	ncRNA
chr7	49866193	49866761	+	5.86822	2.87682	2.64104	6.02683911213553e-06	6.49254423409055e-05	intron (NR_161305, intron 1 of 1)	LTR84b|LTR|ERVL	5674	NR_161305	388780	Hs.132163	NR_161305		LOC388780	-	uncharacterized LOC388780	ncRNA
chr11	64752163	64752829	+	5.53136	3.1408	2.25177	6.03140009369453e-06	6.49254423409055e-05	intron (NM_001323354, intron 1 of 19)	intron (NM_001323354, intron 1 of 19)	20258	NM_001323354	5791	Hs.127022	NM_006504	ENSG00000132334	PTPRE	HPTPE|PTPE|R-PTP-EPSILON	protein tyrosine phosphatase receptor type E	protein-coding
chr1	223082364	223083421	+	3.62226	6.03488	-2.21418	6.10973767654315e-06	6.57189635101692e-05	Intergenic	LTR12C|LTR|ERV1	-702970	NR_036237	100422937		NR_036237	ENSG00000283275	MIR4275	-	microRNA 4275	ncRNA
chr20	45812334	45812516	+	4.27434	0.309615	3.8782	6.21744475074862e-06	6.68269571849172e-05	Intergenic	Intergenic	22523	NM_032795	84881	Hs.150458	NM_032795	ENSG00000165526	RPUSD4	-	RNA pseudouridine synthase D4	protein-coding
chr5	171968113	171969318	+	4.51905	6.27649	-1.66852	6.22302157382081e-06	6.68363797429999e-05	intron (NM_005761, intron 21 of 30)	MIR1_Amn|SINE|MIR	15012	NR_037687	10154	Hs.584845	NM_005761	ENSG00000136040	PLXNC1	CD232|PLXN-C1|VESPR	plexin C1	protein-coding
chr13	112532363	112534107	+	6.72716	7.75529	-0.968124	6.27676600591152e-06	6.73627264936316e-05	intron (NM_002199, intron 1 of 8)	intron (NM_002199, intron 1 of 8)	28193	NM_002199	3660	Hs.654566	NM_002199	ENSG00000168310	IRF2	IRF-2	interferon regulatory factor 2	protein-coding
chr1	203295408	203296416	+	4.26995	6.22307	-1.77396	6.30450317617786e-06	6.76093779526766e-05	promoter-TSS (NR_136632)	promoter-TSS (NR_136632)	-95	NR_136632	29105	Hs.532755	NM_013242	ENSG00000070761	CFAP20	BUG22|C16orf80|EVORF|GTL3|fSAP23	cilia and flagella associated protein 20	protein-coding
chr8	3247518	3247799	+	4.51535	0	4.80175	6.34555802946953e-06	6.79983686353102e-05	intron (NM_001159491, intron 2 of 2)	intron (NM_001159491, intron 2 of 2)	8237	NM_015379	25798	Hs.567438	NM_015379	ENSG00000164713	BRI3	I3	brain protein I3	protein-coding
chr6	55117457	55117769	+	4.92522	2.25845	2.4707	6.38760642849996e-06	6.83974122087872e-05	intron (NR_132385, intron 2 of 2)	intron (NR_132385, intron 2 of 2)	-8969	NR_122113	503637	Hs.744284	NR_122113	ENSG00000206195	DUXAP8	-	double homeobox A pseudogene 8	pseudo
chr21	33059314	33059875	+	5.61266	3.73808	1.75944	6.49130576811194e-06	6.94555064127553e-05	Intergenic	Intergenic	23362	NM_001105579	646658	Hs.12400	NM_001105579	ENSG00000183379	SYNDIG1L	CAPUCIN|DSPC1|IFITMD4|TMEM90A	synapse differentiation inducing 1 like	protein-coding
chrX	147376522	147376860	+	4.90521	0	4.21374	6.53483611996144e-06	6.98320799155637e-05	intron (NM_001127384, intron 7 of 17)	intron (NM_001127384, intron 7 of 17)	-83414	NM_178011	347731	Hs.652155	NM_178011	ENSG00000198739	LRRTM3	-	leucine rich repeat transmembrane neuronal 3	protein-coding
chr3	10548139	10548601	+	5.43017	2.18167	2.77216	6.53632196678026e-06	6.98320799155637e-05	promoter-TSS (NM_173636)	promoter-TSS (NM_173636)	-185	NM_152658	199745	Hs.350209	NM_152658	ENSG00000161277	THAP8	-	THAP domain containing 8	protein-coding
chr6	42911130	42912215	+	6.76399	5.20062	1.42	6.57981678148075e-06	7.02439899644566e-05	intron (NR_120338, intron 2 of 2)	intron (NR_120338, intron 2 of 2)	32235	NM_000236	3990	Hs.654472	NM_000236	ENSG00000166035	LIPC	HDLCQ12|HL|HTGL|LIPH	lipase C, hepatic type	protein-coding
chr3	2024861	2025007	+	3.67049	0	4.80912	6.75163660243695e-06	7.20242104175945e-05	promoter-TSS (NR_106920)	promoter-TSS (NR_106920)	-910	NR_106920	102465518		NR_106920	ENSG00000283326	MIR6860	hsa-mir-6860	microRNA 6860	ncRNA
chr3	101898826	101899205	+	5.75485	3.77871	1.8614	6.78674132594998e-06	7.22864384471109e-05	Intergenic	Intergenic	-1725	NR_027761	100132831	Hs.729923	NR_027761		LOC100132831	-	A20-binding inhibitor of NF-kappaB activation 2 pseudogene	pseudo
chr10	34637615	34637939	+	5.38143	3.02185	2.12477	6.7892528860689e-06	7.22864384471109e-05	exon (NM_001282131, exon 1 of 7)	exon (NM_001282131, exon 1 of 7)	280	NM_001282131	85464	Hs.654754	NM_033389	ENSG00000141298	SSH2	SSH-2|SSH-2L	slingshot protein phosphatase 2	protein-coding
chr6	11092736	11093997	+	3.24529	5.83784	-2.27995	6.79146847857526e-06	7.22864384471109e-05	intron (NM_001034025, intron 1 of 1)	intron (NM_001034025, intron 1 of 1)	1255	NM_006817	10961	Hs.75841	NM_006817	ENSG00000089248	ERP29	C12orf8|ERp28|ERp31|HEL-S-107|PDI-DB|PDIA9	endoplasmic reticulum protein 29	protein-coding
chr9	111179671	111179894	+	4.74451	0.434006	3.48574	6.84669231992043e-06	7.28197193637012e-05	promoter-TSS (NM_020834)	promoter-TSS (NM_020834)	-449	NM_020834	57594	Hs.632332	NM_020834	ENSG00000215271	HOMEZ	KIAA1443	homeobox and leucine zipper encoding	protein-coding
chr21	18443612	18444215	+	6.56622	5.0826	1.39813	6.93132062548071e-06	7.3664707992777e-05	Intergenic	Intergenic	-88999	NM_005761	10154	Hs.584845	NM_005761	ENSG00000136040	PLXNC1	CD232|PLXN-C1|VESPR	plexin C1	protein-coding
chr1	24189456	24190462	+	6.57297	5.3129	1.16846	6.94638920950393e-06	7.37697196110127e-05	intron (NM_019043, intron 2 of 14)	intron (NM_019043, intron 2 of 14)	10758	NM_019043	54518	Hs.310421	NM_019043	ENSG00000077420	APBB1IP	INAG1|PREL1|RARP1|RIAM	amyloid beta precursor protein binding family B member 1 interacting protein	protein-coding
chr11	126149804	126150683	+	6.85377	5.41607	1.34208	6.96018650123885e-06	7.38610836176243e-05	Intergenic	L1M2a|LINE|L1	134595	NR_033658	647012	Hs.639411	NR_033658		YY1P2	-	YY1 transcription factor pseudogene 2	pseudo
chr2	59413302	59414855	+	8.06111	7.1248	0.905607	7.04323094445059e-06	7.46866100149794e-05	intron (NM_001166693, intron 2 of 20)	intron (NM_001166693, intron 2 of 20)	26815	NM_001166693	4299	Hs.480190	NM_005935	ENSG00000172493	AFF1	AF4|MLLT2|PBM1	AF4/FMR2 family member 1	protein-coding
chr19	56838538	56839800	+	0	5.27593	-5.34584	7.08152467241933e-06	7.50367219387502e-05	Intergenic	Intergenic	44031	NM_001358921	27235	Hs.144304	NM_015697	ENSG00000173085	COQ2	CL640|COQ10D1|MSA1|PHB:PPT	coenzyme Q2, polyprenyltransferase	protein-coding
chrX	109270969	109271241	+	5.39786	3.25223	1.97114	7.18858241381834e-06	7.61144020286648e-05	intron (NM_173690, intron 2 of 18)	intron (NM_173690, intron 2 of 18)	22304	NM_001144877	286205	Hs.59504	NM_173690	ENSG00000173611	SCAI	C9orf126|NET40	suppressor of cancer cell invasion	protein-coding
chr3	37808266	37809121	+	5.3095	6.79762	-1.39825	7.19794762621677e-06	7.61568565809542e-05	Intergenic	LTR12C|LTR|ERV1	32495	NR_027024	645752	Hs.546408	NR_027024		LOC645752	-	golgin A6 family member A pseudogene	pseudo
chr1	165850958	165851485	+	5.61709	3.28668	2.04642	7.24893934152082e-06	7.66393438189042e-05	promoter-TSS (NM_001256681)	promoter-TSS (NM_001256681)	632	NM_001305155	55012	Hs.530712	NM_017917	ENSG00000092020	PPP2R3C	C14orf10|G4-1|G5pr|GDRM|SPGF36	protein phosphatase 2 regulatory subunit B''gamma	protein-coding
chr9	93064004	93064800	+	4.55443	6.44774	-1.68897	7.32668247863228e-06	7.73624222530315e-05	Intergenic	LTR3B|LTR|ERVK	-59166	NM_005842	10253	Hs.18676	NM_005842	ENSG00000136158	SPRY2	IGAN3|hSPRY2	sprouty RTK signaling antagonist 2	protein-coding
chr7	76133309	76133728	+	4.67382	0.971309	3.13748	7.32821257206986e-06	7.73624222530315e-05	promoter-TSS (NR_036175)	promoter-TSS (NR_036175)	-623	NR_036175	100422877		NR_036175	ENSG00000283694	MIR3202-2	mir-3202-2	microRNA 3202-2	ncRNA
chr2	131515316	131515891	+	4.21309	0	5.52274	7.37308626951403e-06	7.77784026353779e-05	intron (NM_001363538, intron 11 of 11)	intron (NM_001363538, intron 11 of 11)	-56006	NR_162121	113839523		NR_162121		MIR11400	-	microRNA 11400	ncRNA
chr9	99253471	99254299	+	4.48491	6.27309	-1.67473	7.5442122883441e-06	7.95246098889942e-05	intron (NM_032268, intron 1 of 4)	intron (NM_032268, intron 1 of 4)	41406	NM_153486	197257	Hs.380929	NM_153486	ENSG00000166816	LDHD	DLACD|DLD	lactate dehydrogenase D	protein-coding
chr14	50875506	50875654	+	4.47732	0.37627	3.7123	7.65428434122606e-06	8.06251283942478e-05	TTS (NM_032023)	TTS (NM_032023)	4572	NR_126421	220979	Hs.707791	NM_001039380		C10orf25	-	chromosome 10 open reading frame 25	protein-coding
chr11	84747661	84748566	+	2.65334	5.67221	-2.76556	7.67947769032407e-06	8.08306238019307e-05	exon (NM_006204, exon 4 of 22)	exon (NM_006204, exon 4 of 22)	9395	NM_006204	5146	Hs.658121	NM_006204	ENSG00000095464	PDE6C	ACHM5|COD4|PDEA2	phosphodiesterase 6C	protein-coding
chr21	46369161	46370824	+	4.2383	6.29499	-1.90928	7.69039883442174e-06	8.08857037170689e-05	promoter-TSS (NM_014824)	promoter-TSS (NM_014824)	-795	NM_014824	9873	Hs.744959	NM_014824	ENSG00000137478	FCHSD2	NWK|NWK1|SH3MD3	FCH and double SH3 domains 2	protein-coding
chr3	128867093	128867722	+	0	5.31393	-5.34422	7.70658785977e-06	8.09960675284031e-05	promoter-TSS (NR_024469)	promoter-TSS (NR_024469)	-189	NR_024469	100130987	Hs.664585	NR_024469		LOC100130987	-	uncharacterized LOC100130987	ncRNA
chr4	7487254	7487992	+	0.81491	5.79094	-4.26357	7.77956028200172e-06	8.17026198006384e-05	intron (NR_110013, intron 1 of 3)	intron (NR_110013, intron 1 of 3)	4067	NR_110013	101927630	Hs.583400	NR_110013	ENSG00000236039	LOC101927630	-	uncharacterized LOC101927630	ncRNA
chr18	79849297	79849880	+	4.85556	0.303074	3.89342	7.79454674915251e-06	8.17995976184124e-05	Intergenic	Intergenic	-192164	NR_134620	102724152	Hs.738183	NR_134620		LOC102724152	-	uncharacterized LOC102724152	ncRNA
chr14	91342485	91342830	+	4.86012	2.40098	2.33987	7.80655303478743e-06	8.18651800550718e-05	intron (NR_136160, intron 1 of 10)	MamTip2|DNA|hAT-Tip100	5309	NM_000022	100	Hs.654536	NM_000022	ENSG00000196839	ADA	-	adenosine deaminase	protein-coding
chr5	72195620	72195783	+	3.93513	0	4.90477	7.82458759942251e-06	8.19938361560708e-05	intron (NM_031226, intron 1 of 10)	intron (NM_031226, intron 1 of 10)	3004	NM_000103	1588	Hs.260074	NM_000103	ENSG00000137869	CYP19A1	ARO|ARO1|CPV1|CYAR|CYP19|CYPXIX|P-450AROM	cytochrome P450 family 19 subfamily A member 1	protein-coding
chr17	15256919	15257482	+	5.0833	2.18618	2.50786	7.92300736504257e-06	8.29640388298272e-05	intron (NR_134608, intron 6 of 9)	intron (NR_134608, intron 6 of 9)	19694	NM_024109	79091	Hs.306380	NM_024109	ENSG00000067365	METTL22	C16orf68	methyltransferase like 22	protein-coding
chr10	20892882	20893768	+	1.16131	5.63937	-3.75203	8.00083088053236e-06	8.37173032532525e-05	intron (NM_001025616, intron 2 of 9)	intron (NM_001025616, intron 2 of 9)	-114626	NR_039656	100616349		NR_039656	ENSG00000266421	MIR4451	mir-4451	microRNA 4451	ncRNA
chr18	55838222	55838901	+	0	5.10834	-5.24758	8.0297677321877e-06	8.39398477226109e-05	Intergenic	Intergenic	275562	NR_039938	100616464		NR_039938	ENSG00000264525	MIR4778	-	microRNA 4778	ncRNA
chr2	11753363	11754433	+	6.17011	4.7346	1.37431	8.03390525671402e-06	8.39398477226109e-05	Intergenic	Intergenic	-142279	NM_001371457
chr6	166441329	166443359	+	6.28539	7.40634	-1.09409	8.05181802173034e-06	8.40652366145415e-05	Intergenic	Intergenic	-39158	NM_006990	10163	Hs.469244	NM_006990	ENSG00000158195	WASF2	IMD2|SCAR2|WASF4|WAVE2|dJ393P12.2	WASP family member 2	protein-coding
chr7	2770746	2772077	+	0.576351	5.76376	-4.25449	8.06475475425477e-06	8.41385272234063e-05	Intergenic	Intergenic	57381	NR_028408	400027	Hs.597122	NR_028408		LINC00938	-	long intergenic non-protein coding RNA 938	ncRNA
chr1	54053293	54053474	+	4.46753	0.144499	3.43354	8.1042902551056e-06	8.44890083780071e-05	intron (NM_020820, intron 5 of 39)	intron (NM_020820, intron 5 of 39)	105027	NM_020820	57580	Hs.153310	NM_020820	ENSG00000124126	PREX1	P-REX1	phosphatidylinositol-3,4,5-trisphosphate dependent Rac exchange factor 1	protein-coding
chr5	6542802	6542932	+	4.46369	0	4.44318	8.12728244999191e-06	8.46666347537619e-05	Intergenic	L1ME3B|LINE|L1	-275379	NR_038836	646096	Hs.448789	NR_038836	ENSG00000259156	CHEK2P2	-	checkpoint kinase 2 pseudogene 2	pseudo
chr19	39401473	39402526	+	3.29419	5.88125	-2.36759	8.15954424396606e-06	8.49404971809644e-05	Intergenic	Intergenic	-29254	NM_005252	2353	Hs.25647	NM_005252	ENSG00000170345	FOS	AP-1|C-FOS|p55	Fos proto-oncogene, AP-1 transcription factor subunit	protein-coding
chr2	157898961	157900084	+	5.448	6.73766	-1.20968	8.1852296765947e-06	8.51455493790612e-05	intron (NM_020343, intron 37 of 39)	L1ME3D|LINE|L1	49984	NM_002196	3642	Hs.89584	NM_002196	ENSG00000173404	INSM1	IA-1|IA1	INSM transcriptional repressor 1	protein-coding
chr20	3092903	3094009	+	0	5.227	-5.29933	8.22323812960692e-06	8.54340952326218e-05	Intergenic	Intergenic	137717	NR_134615	105374960	Hs.519913	NR_134615		LOC105374960	-	uncharacterized LOC105374960	ncRNA
chr18	57343921	57344238	+	3.96019	0	4.48417	8.22498427380163e-06	8.54340952326218e-05	Intergenic	Intergenic	-41774	NM_001319952	79574	Hs.485352	NM_024526	ENSG00000198758	EPS8L3	EPS8R3	EPS8 like 3	protein-coding
chr2	112154726	112156867	+	6.85377	7.76131	-0.875108	8.23245352292174e-06	8.544926211383e-05	Intergenic	Intergenic	-7960	NM_002981	6346	Hs.72918	NM_002981	ENSG00000108702	CCL1	I-309|P500|SCYA1|SISe|TCA3	C-C motif chemokine ligand 1	protein-coding
chr9	132990781	132991067	+	4.8226	0.289526	3.94397	8.34583123463115e-06	8.65597573220138e-05	intron (NR_110873, intron 1 of 5)	intron (NR_110873, intron 1 of 5)	60785	NR_110873	101929555	Hs.552555	NR_110873		LOC101929555	-	uncharacterized LOC101929555	ncRNA
chr6	135226639	135226900	+	0	5.19354	-5.27828	8.35161652924071e-06	8.65597573220138e-05	intron (NM_001350145, intron 7 of 43)	Charlie1a|DNA|hAT-Charlie	33838	NM_001350145	10207	Hs.478125	NM_005799	ENSG00000132849	PATJ	Cipp|INADL|InaD-like|hINADL	PATJ crumbs cell polarity complex component	protein-coding
chr8	22287059	22287874	+	3.81491	6.0838	-2.06218	8.40952352370918e-06	8.70713282405547e-05	Intergenic	Intergenic	-37110	NM_006990	10163	Hs.469244	NM_006990	ENSG00000158195	WASF2	IMD2|SCAR2|WASF4|WAVE2|dJ393P12.2	WASP family member 2	protein-coding
chr10	11241578	11243612	+	6.09342	7.2291	-1.07683	8.41322116754727e-06	8.70713282405547e-05	Intergenic	Intergenic	-34726	NR_046093	51339	Hs.48950	NM_016651	ENSG00000165617	DACT1	DAPPER|DAPPER1|DPR1|FRODO|HDPR1|TBS2|THYEX3	dishevelled binding antagonist of beta catenin 1	protein-coding
chr6	36772428	36772932	+	6.24292	4.49556	1.65218	8.45955488166532e-06	8.74871784852952e-05	Intergenic	MamRep4096|DNA|hAT-Tip100	4003	NR_103791	100506328	Hs.516245	NR_103791		LINC01127	-	long intergenic non-protein coding RNA 1127	ncRNA
chr11	10899248	10900471	+	0	5.11681	-5.24351	8.56982204178483e-06	8.85631318562357e-05	NA	BSR/Beta|Satellite|Satellite	NA	NA
chr20	51742203	51743055	+	0	5.21829	-5.29223	8.59517238276727e-06	8.87606036913221e-05	exon (NM_002111, exon 66 of 67)	exon (NM_002111, exon 66 of 67)	-5487	NM_001330620	345222	Hs.442291	NM_001012982	ENSG00000188981	MSANTD1	C4orf44	Myb/SANT DNA binding domain containing 1	protein-coding
chr16	30567894	30568783	+	0	5.17953	-5.27224	8.73737779433723e-06	9.01636518399676e-05	Intergenic	L1PA8A|LINE|L1	-45675	NM_001316312	3676	Hs.72981	NM_000885	ENSG00000115232	ITGA4	CD49D|IA4	integrin subunit alpha 4	protein-coding
chr2	8543078	8544151	+	5.76755	3.95858	1.63706	8.81553370763278e-06	9.09041982034359e-05	promoter-TSS (NM_004336)	promoter-TSS (NM_004336)	-97	NM_001278616	699	Hs.469649	NM_004336	ENSG00000169679	BUB1	BUB1A|BUB1L|hBUB1	BUB1 mitotic checkpoint serine/threonine kinase	protein-coding
chr7	23230425	23231256	+	1.16131	5.54111	-3.67837	8.83243506747129e-06	9.1012483086552e-05	promoter-TSS (NM_203417)	promoter-TSS (NM_203417)	-267	NM_004414	1827	Hs.282326	NM_004414	ENSG00000159200	RCAN1	ADAPT78|CSP1|DSC1|DSCR1|MCIP1|RCN1	regulator of calcineurin 1	protein-coding
chr11	33457314	33457515	+	4.73639	1.70111	2.55141	8.88099063900592e-06	9.14465509678958e-05	Intergenic	Intergenic	-60490	NR_110867	101928936	Hs.533080	NR_110867		LOC101928936	-	uncharacterized LOC101928936	ncRNA
chr3	99692019	99692174	+	4.19208	0.140628	3.40734	8.89619605887121e-06	9.15368364378788e-05	Intergenic	AluSx3|SINE|Alu	25775	NM_016579	51293	Hs.558499	NM_016579	ENSG00000167775	CD320	8D6|8D6A|TCBLR|TCN2R	CD320 molecule	protein-coding
chr4	2797664	2798845	+	4.19672	6.1923	-1.81644	8.91584961351262e-06	9.16727270456613e-05	non-coding (NR_135248, exon 2 of 2)	non-coding (NR_135248, exon 2 of 2)	924	NR_135248	101928123	Hs.660593	NR_135248		LOC101928123	-	uncharacterized LOC101928123	ncRNA
chr1	44661184	44663041	+	5.27994	6.79392	-1.40302	8.98032490641313e-06	9.22689452089557e-05	intron (NM_001098844, intron 1 of 3)	intron (NM_001098844, intron 1 of 3)	4745	NM_001098844	653567	Hs.564139	NM_001013629	ENSG00000148483	TMEM236	FAM23A|FAM23B|bA162I21.2|bA16O1.2	transmembrane protein 236	protein-coding
chr9	127211916	127212243	+	4.77927	0	4.81861	9.03712523625965e-06	9.27855024257128e-05	3' UTR (NM_181358, exon 14 of 14)	3' UTR (NM_181358, exon 14 of 14)	-2677	NM_001286353	56944	Hs.9315	NM_020190	ENSG00000116774	OLFML3	HNOEL-iso|OLF44	olfactomedin like 3	protein-coding
chr14	103105534	103106560	+	5.56622	6.98581	-1.31181	9.14231631482165e-06	9.37977907624559e-05	Intergenic	Intergenic	18934	NM_001337	1524	Hs.78913	NM_001337	ENSG00000168329	CX3CR1	CCRL1|CMKBRL1|CMKDR1|GPR13|GPRV28|V28	C-X3-C motif chemokine receptor 1	protein-coding
chr12	27164085	27165173	+	1.81491	5.51061	-3.31054	9.16337107785628e-06	9.39460250375749e-05	Intergenic	Intergenic	43235	NM_006160	4761	Hs.322431	NM_006160	ENSG00000171532	NEUROD2	EIEE72|NDRF|bHLHa1	neuronal differentiation 2	protein-coding
chr7	159107165	159108933	+	7.6168	6.72192	0.857923	9.17890365836526e-06	9.40374711973732e-05	intron (NM_006123, intron 2 of 7)	intron (NM_006123, intron 2 of 7)	1620	NM_000202	3423	Hs.6795	NM_000202	ENSG00000010404	IDS	MPS2|SIDS	iduronate 2-sulfatase	protein-coding
chr7	75726100	75726254	+	5.00642	1.21608	3.34129	9.21842303684652e-06	9.43743524722516e-05	intron (NM_031310, intron 1 of 5)	L1MB7|LINE|L1	7162	NM_031310	83483	Hs.107125	NM_031310	ENSG00000130300	PLVAP	DIAR10|FELS|PV-1|PV1|gp68	plasmalemma vesicle associated protein	protein-coding
chr10	95295341	95295530	+	4.48112	0.287777	3.80004	9.2768786724857e-06	9.49044710235587e-05	Intergenic	Intergenic	-125491	NR_121182	101927358	Hs.559523	NR_121182	ENSG00000227809	LOC101927358	-	uncharacterized LOC101927358	ncRNA
chr1	16896327	16896824	+	4.62763	0.556634	3.41241	9.30004063194458e-06	9.50730250080891e-05	intron (NM_015326, intron 1 of 21)	intron (NM_015326, intron 1 of 21)	84392	NM_001170637	23380	Hs.497575	NM_015326	ENSG00000266028	SRGAP2	ARHGAP34|FNBP2|SRGAP2A|SRGAP3	SLIT-ROBO Rho GTPase activating protein 2	protein-coding
chr7	17952481	17952636	+	3.32465	0	5.07609	9.33994961923781e-06	9.53541386198452e-05	intron (NM_001160210, intron 2 of 17)	intron (NM_001160210, intron 2 of 17)	36242	NM_014251	10165	Hs.489190	NM_014251	ENSG00000004864	SLC25A13	ARALAR2|CITRIN|CTLN2	solute carrier family 25 member 13	protein-coding
chrX	40471689	40472754	+	4.73001	6.50078	-1.60118	9.34118846605777e-06	9.53541386198452e-05	promoter-TSS (NR_138068)	promoter-TSS (NR_138068)	24	NR_138067	219749	Hs.499429	NM_145011	ENSG00000175395	ZNF25	KOX19|Zfp9	zinc finger protein 25	protein-coding
chr3	48338747	48339021	+	5.1539	2.12934	2.74271	9.34765606442083e-06	9.53541386198452e-05	Intergenic	Intergenic	293230	NR_047490	100861553	Hs.560132	NR_047490	ENSG00000261666	LINC00560	-	long intergenic non-protein coding RNA 560	ncRNA
chr16	84088591	84089317	+	5.9814	4.12092	1.70682	9.36126507967202e-06	9.54245085540761e-05	intron (NM_001080527, intron 25 of 46)	HERVK3-int|LTR|ERVK	-29956	NM_001161415	2840	Hs.46453	NM_005291	ENSG00000144230	GPR17	-	G protein-coupled receptor 17	protein-coding
chr14	29763638	29763796	+	4.762	1.93345	2.56895	9.45994254660229e-06	9.63613058830119e-05	intron (NM_015025, intron 23 of 24)	CpG	-53739	NM_012293	7837	Hs.332197	NM_012293	ENSG00000130508	PXDN	ASGD7|COPOA|D2S448|D2S448E|MG50|PRG2|PXN|VPO	peroxidasin	protein-coding
chr19	40687057	40688004	+	5.63447	7.02874	-1.29476	9.53767590911579e-06	9.70835729617942e-05	Intergenic	L1MB3|LINE|L1	797346	NR_132374	106144535	Hs.568709	NR_132374		LINC01037	-	long intergenic non-protein coding RNA 1037	ncRNA
chr19	42092067	42092566	+	5.49834	2.817	2.31594	9.56138340453461e-06	9.7255273256425e-05	Intergenic	Intergenic	110511	NR_109912	101929081	Hs.519180	NR_109912	ENSG00000249326	CTD-2194D22.4	-	uncharacterized LOC101929081	ncRNA
chr7	19404920	19405288	+	4.10978	0	4.15843	9.57244495179673e-06	9.72981895743742e-05	intron (NM_001352759, intron 19 of 19)	L2|LINE|L2	-63176	NR_039937	100616317		NR_039937	ENSG00000263641	MIR4777	-	microRNA 4777	ncRNA
chr1	28286097	28286424	+	2.59051	5.5613	-2.6691	9.62894735813103e-06	9.78025938804452e-05	intron (NR_040080, intron 3 of 8)	MLT1G3|LTR|ERVL-MaLR	4222	NR_040080	285150	Hs.329841	NM_182586	ENSG00000145063	FLJ33534	-	uncharacterized LOC285150	ncRNA
chr12	111129191	111130031	+	1.57635	5.57461	-3.38909	9.63873272513782e-06	9.78321051759171e-05	Intergenic	LTR13|LTR|ERVK	-13562	NM_015703	27341	Hs.745006	NM_015703	ENSG00000189306	RRP7A	BK126B4.3|CGI-96|Rrp7	ribosomal RNA processing 7 homolog A	protein-coding
chr11	67113012	67113790	+	3.22221	5.80425	-2.3998	9.66134393394402e-06	9.79916624398602e-05	Intergenic	Intergenic	45616	NR_126024	100129603	Hs.652997	NR_126024		LOC100129603	-	uncharacterized LOC100129603	ncRNA
chr3	101928441	101929588	+	0	5.1133	-5.22583	9.68002328826385e-06	9.81111412395666e-05	promoter-TSS (NR_002819)	promoter-TSS (NR_002819)	-296	NR_144567	378938	Hs.621695	NR_002819	ENSG00000251562	MALAT1	HCN|LINC00047|NCRNA00047|NEAT2|PRO2853	metastasis associated lung adenocarcinoma transcript 1	ncRNA
chr2	124702755	124703016	+	4.70382	0.309615	4.10262	9.72292494429714e-06	9.84757782819838e-05	Intergenic	Intergenic	48394	NR_046100	285762	Hs.571063	NR_046100		LOC285762	-	uncharacterized LOC285762	ncRNA
chr7	132368277	132368937	+	5.51349	3.0114	2.26575	9.74519544952972e-06	9.86310884642794e-05	Intergenic	L1MC4a|LINE|L1	44825	NR_103713	100126693	Hs.473952	NR_103713		LINC00322	C21orf136|NCRNA00322	long intergenic non-protein coding RNA 322	ncRNA
chr4	35342911	35343169	+	6.55251	5.09607	1.37137	9.77137679380075e-06	9.88257311577856e-05	intron (NM_000133, intron 6 of 7)	intron (NM_000133, intron 6 of 7)	23299	NM_000133	2158	Hs.522798	NM_000133	ENSG00000101981	F9	F9 p22|FIX|HEMB|P19|PTC|THPH8	coagulation factor IX	protein-coding
chr5	61597748	61598895	+	4.1539	6.21038	-1.85005	9.84479242090113e-06	9.9497475639811e-05	intron (NM_033139, intron 1 of 12)	MIR|SINE|MIR	9226	NM_033140	800	Hs.490203	NM_004342	ENSG00000122786	CALD1	CDM|H-CAD|HCAD|L-CAD|LCAD|NAG22	caldesmon 1	protein-coding
chr4	159143874	159143980	+	4.44606	0.623541	3.5803	9.88772523955019e-06	9.98604068937527e-05	Intergenic	Intergenic	-3066	NM_004414	1827	Hs.282326	NM_004414	ENSG00000159200	RCAN1	ADAPT78|CSP1|DSC1|DSCR1|MCIP1|RCN1	regulator of calcineurin 1	protein-coding
chr21	34615249	34615733	+	5.7316	3.75526	1.8266	9.98039792035512e-06	0.000100725	Intergenic	Intergenic	22917	NM_003582	8444	Hs.164267	NM_003582	ENSG00000143479	DYRK3	DYRK5|RED|REDK|hYAK3-2	dual specificity tyrosine phosphorylation regulated kinase 3	protein-coding
chr11	67647471	67649804	+	7.33158	8.07852	-0.727326	1.00998827379761e-05	0.000101813	promoter-TSS (NM_001320464)	promoter-TSS (NM_001320464)	-176	NM_001320464	78994	Hs.293629	NM_024031	ENSG00000156858	PRR14	-	proline rich 14	protein-coding
chr10	79637093	79638015	+	3.67714	6.07982	-2.17128	1.01025778013985e-05	0.000101813	intron (NM_001143839, intron 2 of 29)	intron (NM_001143839, intron 2 of 29)	8079	NR_029603	406931		NR_029603	ENSG00000272036	MIR139	MIR139-3p|MIRN139|mir-139	microRNA 139	ncRNA
chr2	147632109	147632911	+	0	5.17567	-5.24975	1.01201281521887e-05	0.000101918	intron (NM_014957, intron 1 of 22)	intron (NM_014957, intron 1 of 22)	1487	NM_001362798	22898	Hs.18166	NM_014957	ENSG00000105339	DENND3	-	DENN domain containing 3	protein-coding
chr3	46029585	46031193	+	4.15866	6.23205	-1.90538	1.01500121457801e-05	0.000102147	intron (NM_001017981, intron 5 of 8)	intron (NM_001017981, intron 5 of 8)	-3625	NR_046312	85371	Hs.505597	NR_046312		KIAA1656	-	KIAA1656 protein	ncRNA
chr2	36593159	36593865	+	1.60452	5.59421	-3.65916	1.03585506952768e-05	0.000104172	intron (NR_134289, intron 2 of 2)	intron (NR_134289, intron 2 of 2)	-2987	NR_104606	101929412	Hs.508287	NR_104606	ENSG00000249396	LINC02212	-	long intergenic non-protein coding RNA 2212	ncRNA
chr10	13439765	13440912	+	4.89669	6.6802	-1.60328	1.03837153347306e-05	0.000104351	intron (NR_103730, intron 1 of 2)	intron (NR_103730, intron 1 of 2)	27076	NR_103730	150577	Hs.434127	NM_001102655	ENSG00000232084	LINC01104	-	long intergenic non-protein coding RNA 1104	ncRNA
chr10	6072043	6072903	+	5.91243	7.07512	-1.10215	1.03923948400229e-05	0.000104364	Intergenic	Intergenic	-20284	NM_001164603	171023	Hs.374043	NM_015338	ENSG00000171456	ASXL1	BOPS|MDS	ASXL transcriptional regulator 1	protein-coding
chr19	3124289	3125748	+	3.83621	5.86832	-1.82562	1.04295224708826e-05	0.000104663	intron (NM_001039570, intron 1 of 8)	intron (NM_001039570, intron 1 of 8)	5388	NM_001039570	83999	Hs.229335	NM_032045	ENSG00000183762	KREMEN1	ECTD13|KREMEN|KRM1	kringle containing transmembrane protein 1	protein-coding
chr14	105332412	105333948	+	1.57635	5.55893	-3.37712	1.04691034786067e-05	0.000104986	Intergenic	Intergenic	-23635	NR_161333	339862	Hs.652981	NR_046199		LOC339862	-	uncharacterized LOC339862	ncRNA
chr18	43571871	43572849	+	0.0195616	6.07303	-4.97561	1.05139330648335e-05	0.000105362	intron (NM_173674, intron 1 of 14)	intron (NM_173674, intron 1 of 14)	15641	NM_001366460	285761	Hs.658304	NM_173674	ENSG00000164465	DCBLD1	dJ94G16.1	discoidin, CUB and LCCL domain containing 1	protein-coding
chr12	124390665	124392858	+	1.99848	5.57512	-3.10486	1.06130695380547e-05	0.00010628	promoter-TSS (NR_110763)	promoter-TSS (NR_110763)	-869	NR_110763	100996324	Hs.333275	NR_110763		LINC01882	-	long intergenic non-protein coding RNA 1882	ncRNA
chr21	42245709	42246608	+	3.22221	5.77956	-2.37466	1.06765281274034e-05	0.00010678	promoter-TSS (NM_001321208)	promoter-TSS (NM_001321208)	-542	NM_007040	11100	Hs.155218	NM_007040	ENSG00000105323	HNRNPUL1	E1B-AP5|E1BAP5|HNRPUL1	heterogeneous nuclear ribonucleoprotein U like 1	protein-coding
chr17	28741518	28742742	+	5.76911	7.03214	-1.21001	1.06835468703632e-05	0.00010678	intron (NM_001363755, intron 6 of 15)	intron (NM_001363755, intron 6 of 15)	77099	NR_106914	102466750		NR_106914	ENSG00000276124	MIR6855	hsa-mir-6855	microRNA 6855	ncRNA
chr13	32988555	32989961	+	5.74925	6.97149	-1.16711	1.06854843565423e-05	0.00010678	promoter-TSS (NM_004073)	promoter-TSS (NM_004073)	-332	NM_004073	1263	Hs.632415	NM_004073	ENSG00000173846	PLK3	CNK|FNK|PLK-3|PRK	polo like kinase 3	protein-coding
chr12	24998171	24998632	+	5.65428	3.37312	1.98909	1.09806113804276e-05	0.000109652	Intergenic	Intergenic	-39612	NM_001123068	644591	Hs.534674	NM_001123068	ENSG00000236334	PPIAL4G	COAS-2	peptidylprolyl isomerase A like 4G	protein-coding
chr3	12932359	12933624	+	4.88651	6.5459	-1.50824	1.10852321468448e-05	0.000110619	Intergenic	FAM|SINE|Alu	-6349	NM_015000	23012	Hs.184523	NM_015000	ENSG00000211455	STK38L	NDR2	serine/threonine kinase 38 like	protein-coding
chr11	33323992	33324979	+	3.3331	5.74621	-2.22778	1.11312553790377e-05	0.000111	Intergenic	Intergenic	-4776	NR_147041	101927505	Hs.578394	NR_147041		LINC02348	-	long intergenic non-protein coding RNA 2348	ncRNA
chr6	36592133	36592657	+	5.61092	3.72287	1.75248	1.11720930143546e-05	0.000111329	Intergenic	Intergenic	-74461	NR_049829	100846991		NR_049829	ENSG00000266478	MIR5197	-	microRNA 5197	ncRNA
chr6	13454540	13455437	+	4.44606	6.2783	-1.65559	1.12122653574328e-05	0.000111652	promoter-TSS (NR_130140)	promoter-TSS (NR_130140)	-181	NR_130140	55666	Hs.464333	NM_017921	ENSG00000182446	NPLOC4	NPL4	NPL4 homolog, ubiquitin recognition factor	protein-coding
chr19	50460185	50460403	+	4.79806	2.0198	2.49974	1.12699868727949e-05	0.000112148	Intergenic	CpG	9067	NR_004427	26870		NR_004427	ENSG00000207005	RNU1-2	RNU1C1|RNU1C2|U1C1|U1C21	RNA, U1 small nuclear 2	snRNA
chr18	77099327	77100390	+	3.78716	6.14367	-2.11866	1.13107740218974e-05	0.000112475	Intergenic	Intergenic	-39456	NM_001134473	23199	Hs.461647	NM_014615	ENSG00000131149	GSE1	CRHSP24|KIAA0182	Gse1 coiled-coil protein	protein-coding
chr9	127090996	127091615	+	3.43606	5.86885	-2.2337	1.13310304915572e-05	0.000112598	Intergenic	Intergenic	-572920	NM_004787	9353	Hs.29802	NM_004787	ENSG00000145147	SLIT2	SLIL3|Slit-2	slit guidance ligand 2	protein-coding
chr6	168968299	168968426	+	4.77618	0.677402	3.60331	1.14047007081351e-05	0.000113251	intron (NM_173598, intron 5 of 19)	intron (NM_173598, intron 5 of 19)	303470	NM_173598	283455	Hs.375836	NM_173598	ENSG00000171435	KSR2	-	kinase suppressor of ras 2	protein-coding
chr6	53203533	53203828	+	4.65334	1.50595	2.89232	1.14525833741789e-05	0.000113647	intron (NM_001034845, intron 12 of 12)	intron (NM_001034845, intron 12 of 12)	-143644	NM_017423	51809	Hs.548088	NM_017423	ENSG00000109586	GALNT7	GALNAC-T7|GalNAcT7	polypeptide N-acetylgalactosaminyltransferase 7	protein-coding
chr7	96016054	96016285	+	5.18146	2.30177	2.61311	1.148867732546e-05	0.000113925	Intergenic	Intergenic	-42907	NM_005240	2117	Hs.105636	NM_005240	ENSG00000117036	ETV3	METS|PE-1|PE1	ETS variant 3	protein-coding
chr22	30308455	30309181	+	4.05122	6.08599	-1.84517	1.15101979113102e-05	0.000114059	intron (NM_015500, intron 2 of 13)	intron (NM_015500, intron 2 of 13)	-1588	NM_199050	25966	Hs.473894	NM_015500	ENSG00000157617	C2CD2	C21orf25|C21orf258|TMEM24L	C2 calcium dependent domain containing 2	protein-coding
chr7	44454506	44454798	+	5.1454	2.54774	2.41163	1.1600882228343e-05	0.000114878	intron (NM_138467, intron 3 of 5)	LTR12|LTR|ERV1	-11502	NM_001130043	1429	Hs.83114	NM_001889	ENSG00000116791	CRYZ	-	crystallin zeta	protein-coding
chr14	102020060	102021051	+	0	5.15595	-5.21338	1.16952745978901e-05	0.000115732	promoter-TSS (NM_001353299)	promoter-TSS (NM_001353299)	-99	NM_001353313	51571	Hs.126941	NM_016623	ENSG00000153310	FAM49B	BM-009|L1	family with sequence similarity 49 member B	protein-coding
chr14	42222951	42224024	+	2.75887	5.67543	-2.59982	1.17192835316903e-05	0.000115889	Intergenic	Intergenic	94296	NR_135820	102723727	Hs.147656	NR_135818	ENSG00000229258	LPGAT1-AS1	-	LPGAT1 antisense RNA 1	ncRNA
chr20	41081395	41082029	+	0	5.05015	-5.16152	1.17462972255204e-05	0.000116075	exon (NM_032428, exon 16 of 16)	exon (NM_032428, exon 16 of 16)	-26909	NM_001204402	5631	Hs.56	NM_002764	ENSG00000147224	PRPS1	ARTS|CMTX5|DFN2|DFNX1|PPRibP|PRS-I|PRSI	phosphoribosyl pyrophosphate synthetase 1	protein-coding
chr1	151281398	151282117	+	6.18497	4.68517	1.43587	1.18296888975907e-05	0.000116818	intron (NM_001754, intron 2 of 8)	intron (NM_001754, intron 2 of 8)	27504	NR_026812	80215	Hs.672131	NM_025143		RUNX1-IT1	C21orf96	RUNX1 intronic transcript 1	ncRNA
chr2	238240219	238241431	+	4.52112	1.53041	2.71077	1.18829963831773e-05	0.000117263	intron (NM_001289132, intron 3 of 3)	intron (NM_001289132, intron 3 of 3)	-11521	NR_002208	359821	Hs.678598	NR_002208		MRPL42P5	-	mitochondrial ribosomal protein L42 pseudogene 5	pseudo
chr4	154189447	154189593	+	4.45382	0.144499	3.39875	1.20230706421286e-05	0.000118444	promoter-TSS (NM_001364164)	promoter-TSS (NM_001364164)	-237	NM_001364164	2870	Hs.235116	NM_002082	ENSG00000198055	GRK6	GPRK6	G protein-coupled receptor kinase 6	protein-coding
chr14	39090240	39091316	+	0.576351	5.56708	-4.0975	1.20236726860911e-05	0.000118444	promoter-TSS (NM_003366)	promoter-TSS (NM_003366)	-554	NM_003366	7385	Hs.528803	NM_003366	ENSG00000140740	UQCRC2	MC3DN5|QCR2|UQCR2	ubiquinol-cytochrome c reductase core protein 2	protein-coding
chr18	3448164	3448648	+	5.24976	2.0121	2.89905	1.20276938053633e-05	0.000118444	Intergenic	MLT1H|LTR|ERVL-MaLR	255574	NR_045673	53405	Hs.485489	NM_016929	ENSG00000112782	CLIC5	DFNB102|DFNB103|MST130|MSTP130	chloride intracellular channel 5	protein-coding
chr22	24426985	24428802	+	6.70544	7.65837	-0.920838	1.23056899994797e-05	0.000121098	Intergenic	MIRb|SINE|MIR	2894	NR_029710	406968		NR_029710	ENSG00000207614	MIR193A	MIRN193|MIRN193A|mir-193a	microRNA 193a	ncRNA
chr12	52521049	52522519	+	3.71355	6.11112	-2.22925	1.23737855663763e-05	0.000121684	Intergenic	MLT1H|LTR|ERVL-MaLR	-102147	NR_040043	100505536	Hs.665253	NR_040043		ISM1-AS1	-	ISM1 antisense RNA 1	ncRNA
chr20	63728243	63728877	+	6.20608	4.5212	1.52673	1.23913501074287e-05	0.000121773	intron (NM_001001331, intron 2 of 22)	MIRc|SINE|MIR	-32487	NR_030614	100126334		NR_030614	ENSG00000216135	MIR885	MIRN885|hsa-mir-885|mir-885	microRNA 885	ncRNA
chr8	29804458	29805346	+	0	5.1477	-5.20309	1.24767490859968e-05	0.000122527	non-coding (NR_024569, exon 3 of 4)	non-coding (NR_024569, exon 3 of 4)	7518	NM_001199021	10417	Hs.302963	NM_012445	ENSG00000159674	SPON2	DIL-1|DIL1|M-SPONDIN|MINDIN	spondin 2	protein-coding
chr1	53321721	53322528	+	0	5.14923	-5.20158	1.2579298439241e-05	0.000123449	Intergenic	L1PA10|LINE|L1	-37268	NM_001282464	56967	Hs.6434	NM_020215	ENSG00000227051	C14orf132	C14orf88	chromosome 14 open reading frame 132	protein-coding
chr14	94632376	94632508	+	4.69546	0	4.35288	1.28553574736696e-05	0.000126071	intron (NM_001031853, intron 1 of 12)	intron (NM_001031853, intron 1 of 12)	1105	NM_001031853	387755	Hs.591997	NM_001031853	ENSG00000188487	INSC	-	INSC spindle orientation adaptor protein	protein-coding
chr14	92584765	92585173	+	5.54697	1.92652	3.06869	1.29357752018287e-05	0.000126772	intron (NM_020524, intron 1 of 10)	intron (NM_020524, intron 1 of 10)	796	NM_001317735	57326	Hs.505806	NM_020524	ENSG00000163346	PBXIP1	HPIP	PBX homeobox interacting protein 1	protein-coding
chr22	20808898	20809102	+	4.87338	1.56558	3.08974	1.30221337768232e-05	0.000127528	Intergenic	Intergenic	-8573	NR_045951	30813	Hs.274264	NM_014588	ENSG00000100987	VSX1	CAASDS|KTCN|KTCN1|PPCD|PPCD1|PPD|RINX	visual system homeobox 1	protein-coding
chr12	13179185	13180348	+	4.99434	6.49248	-1.38248	1.3030788611736e-05	0.000127528	intron (NM_001288951, intron 20 of 20)	intron (NM_001288951, intron 20 of 20)	82366	NM_173649	285051	Hs.531575	NM_173649	ENSG00000239605	STPG4	C2orf61|GSE	sperm-tail PG-rich repeat containing 4	protein-coding
chr15	78050214	78050339	+	5.11468	1.92371	2.77399	1.30890316180875e-05	0.00012801	intron (NM_014689, intron 1 of 55)	intron (NM_014689, intron 1 of 55)	7754	NR_039641	100616207		NR_039641	ENSG00000263828	MIR4439	-	microRNA 4439	ncRNA
chr20	36149279	36150053	+	2.38371	5.7085	-2.82056	1.31303684754173e-05	0.000128326	Intergenic	Intergenic	-9814	NR_015376	399706	Hs.721191	NM_001010910	ENSG00000229205	LINC00200	C10orf139|NCRNA00200	long intergenic non-protein coding RNA 200	ncRNA
chr1	51729641	51729737	+	4.18016	0	4.47384	1.32858752960469e-05	0.000129756	intron (NM_020773, intron 2 of 13)	intron (NM_020773, intron 2 of 13)	-15683	NM_001330638	57533	Hs.518611	NM_020773	ENSG00000132405	TBC1D14	-	TBC1 domain family member 14	protein-coding
chr4	82284997	82285202	+	5.32465	2.79613	2.179	1.3342008205078e-05	0.000130215	intron (NM_001289024, intron 2 of 9)	L1MEi|LINE|L1	39960	NM_001351566	221458	Hs.588202	NM_145027	ENSG00000164627	KIF6	C6orf102|dJ1043E3.1|dJ137F1.4|dJ188D3.1	kinesin family member 6	protein-coding
chr2	231299406	231299825	+	5.34592	3.31711	1.89044	1.34645954333108e-05	0.000131274	Intergenic	L2|LINE|L2	160740	NR_160681	101927824		NR_160681		LOC101927824	-	uncharacterized LOC101927824	ncRNA
chr11	94922654	94923558	+	2.38371	5.74938	-2.88401	1.34689322353207e-05	0.000131274	intron (NM_001005332, intron 1 of 12)	L1MB7|LINE|L1	22637	NM_001005332	9500	Hs.5258	NM_006986	ENSG00000179222	MAGED1	DLXIN-1|NRAGE	MAGE family member D1	protein-coding
chr16	89937319	89938839	+	3.21309	5.9011	-2.38435	1.3623359167809e-05	0.000132672	exon (NM_001039762, exon 4 of 6)	exon (NM_001039762, exon 4 of 6)	20534	NM_001039762	642938	Hs.613882	NM_001039762	ENSG00000188916	INSYN2A	C10orf141|FAM196A|INSYN2	inhibitory synaptic factor 2A	protein-coding
chr1	8427355	8428026	+	6.99604	5.84385	1.07629	1.36311016725802e-05	0.000132672	intron (NM_015267, intron 15 of 21)	MIRb|SINE|MIR	7074	NR_106818	102465455		NR_106818	ENSG00000273700	MIR6760	hsa-mir-6760	microRNA 6760	ncRNA
chr17	74780067	74780510	+	6.3585	4.75759	1.44365	1.36470201999328e-05	0.000132736	Intergenic	Intergenic	-29332	NR_038955	100506190	Hs.529860	NR_038955		LINC00963	MetaLnc9	long intergenic non-protein coding RNA 963	ncRNA
chr22	41666634	41667104	+	5.60473	3.33769	2.03876	1.3748823911599e-05	0.000133635	intron (NR_033376, intron 1 of 4)	intron (NR_033376, intron 1 of 4)	4017	NR_033376	387111	Hs.520310	NR_033376	ENSG00000203801	LINC00222	C6orf181|NCRNA00222|dJ354J5.2	long intergenic non-protein coding RNA 222	ncRNA
chr1	154955018	154955761	+	6.0098	4.12888	1.67071	1.38354041809102e-05	0.000134385	intron (NM_001349205, intron 1 of 21)	intron (NM_001349205, intron 1 of 21)	5115	NM_001349205	23175	Hs.467740	NM_145693	ENSG00000134324	LPIN1	PAP1	lipin 1	protein-coding
chr1	211697008	211697918	+	3.62226	5.95028	-2.11837	1.38542933260917e-05	0.000134476	intron (NM_001367943, intron 4 of 14)	intron (NM_001367943, intron 4 of 14)	31621	NM_001198530	6934	Hs.593995	NM_030756	ENSG00000148737	TCF7L2	TCF-4|TCF4	transcription factor 7 like 2	protein-coding
chr1	21324777	21325650	+	3.39987	5.89829	-2.25482	1.39993018464224e-05	0.000135791	promoter-TSS (NM_001217)	promoter-TSS (NM_001217)	-353	NM_001217	770	Hs.428446	NM_001217	ENSG00000063180	CA11	CA-RP|CA-RP II|CA-XI|CARP-2|CARPX1	carbonic anhydrase 11	protein-coding
chr17	57454566	57455503	+	7.05158	5.83711	1.1754	1.40643653503007e-05	0.000136329	intron (NM_005934, intron 4 of 11)	intron (NM_005934, intron 4 of 11)	52111	NM_005934	4298	Hs.10095	NM_005934	ENSG00000130382	MLLT1	ENL|LTG19|YEATS1	MLLT1 super elongation complex subunit	protein-coding
chr19	16628849	16629722	+	4.00378	6.11253	-1.89434	1.40830360422447e-05	0.000136417	intron (NM_001350325, intron 2 of 10)	intron (NM_001350325, intron 2 of 10)	41460	NR_030313	693171		NR_030313	ENSG00000207769	MIR586	MIRN586|hsa-mir-586	microRNA 586	ncRNA
chr2	43132802	43134853	+	6.99471	7.98084	-0.923961	1.41584474584453e-05	0.000137016	intron (NM_001243093, intron 2 of 18)	intron (NM_001243093, intron 2 of 18)	28139	NM_001465	2533	Hs.370503	NM_001465	ENSG00000082074	FYB1	ADAP|FYB|PRO0823|SLAP-130|SLAP130|THC3	FYN binding protein 1	protein-coding
chr12	123278374	123278530	+	4.57436	1.46618	2.88323	1.41641060025519e-05	0.000137016	Intergenic	Intergenic	38817	NR_110804	101927166	Hs.149244	NR_110804		LOC101927166	-	uncharacterized LOC101927166	ncRNA
chr1	162003742	162004635	+	6.51587	4.87242	1.47092	1.42331537568873e-05	0.00013759	TTS (NM_001193286).2	TTS (NM_001193286).2	106	NM_198445	126432	Hs.446933	NM_198445	ENSG00000187994	RINL	-	Ras and Rab interactor like	protein-coding
chr9	749562	750994	+	5.0395	6.61088	-1.46371	1.43285508869246e-05	0.000138373	promoter-TSS (NR_038942)	promoter-TSS (NR_038942)	15	NR_038942	100630918	Hs.66049	NR_038942		PARTICL	PARTICLE	promoter of MAT2A antisense radiation-induced circulating long non-coding RNA	ncRNA
chr4	98142897	98143797	+	3.96019	5.8684	-1.74243	1.43336125466554e-05	0.000138373	exon (NM_001367609, exon 4 of 5)	exon (NM_001367609, exon 4 of 5)	-5844	NM_199415	22888	Hs.654646	NM_014948	ENSG00000185019	UBOX5	RNF37|UBCE7IP5|UIP5|hUIP5	U-box domain containing 5	protein-coding
chr16	2300751	2300914	+	5.21309	1.93557	3.0226	1.43634296913672e-05	0.000138567	Intergenic	L1MB4|LINE|L1	-10462	NM_006498	3957	Hs.531776	NM_006498	ENSG00000100079	LGALS2	HL14	galectin 2	protein-coding
chr5	155259588	155259849	+	4.24976	0	4.10704	1.44543347364687e-05	0.000139298	Intergenic	Intergenic	-108131	NM_001318154	221037	Hs.413416	NM_004241	ENSG00000171988	JMJD1C	KDM3C|TRIP-8|TRIP8	jumonji domain containing 1C	protein-coding
chr16	11014697	11015622	+	0.576351	5.66298	-4.14475	1.44587361306086e-05	0.000139298	Intergenic	Intergenic	298358	NM_001017371	6670	Hs.531587	NM_003111	ENSG00000172845	SP3	SPR2	Sp3 transcription factor	protein-coding
chr19	656070	656483	+	0	5.09623	-5.15715	1.44861403592974e-05	0.000139467	intron (NR_146209, intron 8 of 11)	L1MDa|LINE|L1	132016	NM_012424	26750	Hs.591416	NM_012424	ENSG00000136643	RPS6KC1	RPK118|RSKL1|S6K-delta-1|S6PKh1|humS6PKh1	ribosomal protein S6 kinase C1	protein-coding
chr1	177591342	177591687	+	4.56163	0.631543	3.73571	1.44982204405527e-05	0.000139489	Intergenic	Intergenic	-1353	NM_001079880	25865	Hs.466987	NM_016457	ENSG00000105287	PRKD2	HSPC187|PKD2|nPKC-D2	protein kinase D2	protein-coding
chr3	159759602	159760536	+	0	5.14041	-5.17836	1.4511998508806e-05	0.000139527	intron (NM_005338, intron 1 of 30)	intron (NM_005338, intron 1 of 30)	49242	NM_001243198	3092	Hs.329266	NM_005338	ENSG00000127946	HIP1	HIP-I|ILWEQ|SHON|SHONbeta|SHONgamma	huntingtin interacting protein 1	protein-coding
chr4	74118430	74119485	+	4.36275	6.32855	-1.78086	1.46110347007236e-05	0.000140384	intron (NM_207446, intron 1 of 2)	intron (NM_207446, intron 1 of 2)	1557	NM_207446	400451	Hs.27373	NM_207446	ENSG00000185442	FAM174B	-	family with sequence similarity 174 member B	protein-coding
chr19	51323485	51323843	+	5.49164	2.59556	2.66244	1.46938186060493e-05	0.000141084	intron (NM_007046, intron 3 of 7)	intron (NM_007046, intron 3 of 7)	2722	NM_007046	11117	Hs.63348	NM_007046	ENSG00000138080	EMILIN1	EMI|EMILIN|gp115	elastin microfibril interfacer 1	protein-coding
chr7	75572294	75573251	+	0.81491	5.62111	-4.09963	1.47396221919375e-05	0.000141429	Intergenic	Intergenic	-99423	NR_148972	642484		NR_148972	ENSG00000206129	LOC642484	-	uncharacterized LOC642484	ncRNA
chr19	3098921	3099833	+	2.96019	5.69639	-2.4552	1.4794524242469e-05	0.00014186	Intergenic	Intergenic	-28856	NM_001034852	64093	Hs.497349	NM_022137	ENSG00000198732	SMOC1	OAS	SPARC related modular calcium binding 1	protein-coding
chr19	17305223	17305927	+	7.08365	6.15825	0.901817	1.48569876191876e-05	0.000142363	intron (NM_003830, intron 8 of 8)	intron (NM_003830, intron 8 of 8)	9095	NM_003830	8778	Hs.310333	NM_003830	ENSG00000105501	SIGLEC5	CD170|CD33L2|OB-BP2|OBBP2|SIGLEC-5	sialic acid binding Ig like lectin 5	protein-coding
chr6	80003819	80003939	+	4.39585	0	3.63261	1.48806545849011e-05	0.000142494	Intergenic	Intergenic	-71212	NR_102436	1130	Hs.532411	NM_000081	ENSG00000143669	LYST	CHS|CHS1	lysosomal trafficking regulator	protein-coding
chr15	75198790	75199138	+	4.51163	2.24724	2.17249	1.4899552681973e-05	0.000142578	exon (NM_152625, exon 2 of 5)	exon (NM_152625, exon 2 of 5)	47101	NM_152625	167465	Hs.224794	NM_152625	ENSG00000178175	ZNF366	DC-SCRIPT|DCSCRIPT	zinc finger protein 366	protein-coding
chr2	195575719	195576829	+	3.29419	5.72184	-2.20834	1.50000907724823e-05	0.000143444	intron (NM_002114, intron 1 of 8)	intron (NM_002114, intron 1 of 8)	635	NM_002114	3096	Hs.567284	NM_002114	ENSG00000095951	HIVEP1	CIRIP|CRYBP1|GAAP|MBP-1|PRDII-BF1|Schnurri-1|ZAS1|ZNF40|ZNF40A	human immunodeficiency virus type I enhancer binding protein 1	protein-coding
chr2	144703973	144704290	+	5.20723	2.74373	2.31315	1.50454965743658e-05	0.000143782	Intergenic	Intergenic	-29935	NM_014117	29035	Hs.221497	NM_014117	ENSG00000182831	C16orf72	PRO0149	chromosome 16 open reading frame 72	protein-coding
chr14	77641259	77641497	+	4.92243	2.08344	2.46637	1.50610159785042e-05	0.000143833	Intergenic	Intergenic	-169791	NM_001127257	57181	Hs.650158	NM_020342	ENSG00000196950	SLC39A10	LZT-Hs2	solute carrier family 39 member 10	protein-coding
chr8	74546819	74547445	+	6.28708	3.36961	2.62677	1.51461126966749e-05	0.000144549	Intergenic	L1PA13|LINE|L1	-56817	NR_130785	101927078	Hs.160027	NR_130785		LOC101927078	-	uncharacterized LOC101927078	ncRNA
chr16	90008716	90009321	+	2.65334	5.50045	-2.5942	1.52104080172724e-05	0.000145065	Intergenic	LTR85a|LTR|Gypsy?	25753	NR_110804	101927166	Hs.149244	NR_110804		LOC101927166	-	uncharacterized LOC101927166	ncRNA
chr19	10782619	10783525	+	3.73639	5.86051	-1.94856	1.52448490318422e-05	0.000145296	Intergenic	Intergenic	67812	NM_012413	25797	Hs.79033	NM_012413	ENSG00000115828	QPCT	GCT|QC|sQC	glutaminyl-peptide cyclotransferase	protein-coding
chr5	131209269	131209820	+	5.98081	4.20313	1.5807	1.52636338603801e-05	0.000145378	intron (NM_017803, intron 13 of 16)	intron (NM_017803, intron 13 of 16)	-10372	NM_004555	4775	Hs.436585	NM_004555	ENSG00000072736	NFATC3	NF-AT4c|NFAT4|NFATX	nuclear factor of activated T cells 3	protein-coding
chr4	28113658	28113830	+	4.91243	0.876818	3.43411	1.52839945095906e-05	0.000145474	intron (NM_153235, intron 1 of 9)	intron (NM_153235, intron 1 of 9)	104	NM_153235	167838	Hs.535820	NM_153235	ENSG00000164440	TXLNB	C6orf198|LST001|MDP77|dJ522B19.2	taxilin beta	protein-coding
chr20	4918076	4919233	+	5.25643	6.70415	-1.36375	1.53249836082875e-05	0.000145767	intron (NR_104134, intron 1 of 1)	intron (NR_104134, intron 1 of 1)	3504	NR_104134	100132174	Hs.640110	NR_104134	ENSG00000267790	LINC01987	-	long intergenic non-protein coding RNA 1987	ncRNA
chr7	2760316	2761602	+	3.62914	5.93345	-2.15364	1.53978950097185e-05	0.000146362	intron (NM_001037172, intron 2 of 5)	intron (NM_001037172, intron 2 of 5)	30138	NM_001037172	92370	Hs.657887	NM_152282	ENSG00000155893	PXYLP1	ACPL2|HEL124|XYLP	2-phosphoxylose phosphatase 1	protein-coding
chr2	131042071	131042579	+	0	5.04422	-5.1187	1.54478953143375e-05	0.000146673	Intergenic	Intergenic	21855	NM_005008	4809	Hs.182255	NM_005008	ENSG00000100138	SNU13	15.5K|FA-1|FA1|NHP2L1|NHPX|OTK27|SNRNP15-5|SPAG12|SSFA1	small nuclear ribonucleoprotein 13	protein-coding
chr11	117933695	117935446	+	5.69964	6.97741	-1.21065	1.54592600521797e-05	0.000146673	intron (NR_148922, intron 2 of 3)	MER57B1|LTR|ERV1	143588	NM_001320900	2272	Hs.655995	NM_002012	ENSG00000189283	FHIT	AP3Aase|FRA3B	fragile histidine triad diadenosine triphosphatase	protein-coding
chr13	99422193	99422564	+	0	4.9817	-5.09135	1.54614990107106e-05	0.000146673	promoter-TSS (NM_015015)	promoter-TSS (NM_015015)	-317	NM_001370094	23030	Hs.654816	NM_015015	ENSG00000127663	KDM4B	JMJD2B|TDRD14B	lysine demethylase 4B	protein-coding
chr16	77540836	77540966	+	4.60299	1.83636	2.62131	1.55509411655837e-05	0.000147423	Intergenic	L1M8|LINE|L1	-25236	NM_020156	56913	Hs.239666	NM_020156	ENSG00000106392	C1GALT1	C1GALT|T-synthase	core 1 synthase, glycoprotein-N-acetylgalactosamine 3-beta-galactosyltransferase 1	protein-coding
chr5	139417386	139417557	+	4.61882	0.979536	3.43232	1.55636207015949e-05	0.000147445	intron (NM_005338, intron 1 of 30)	intron (NM_005338, intron 1 of 30)	50495	NM_001243198	3092	Hs.329266	NM_005338	ENSG00000127946	HIP1	HIP-I|ILWEQ|SHON|SHONbeta|SHONgamma	huntingtin interacting protein 1	protein-coding
chr6	167938662	167938894	+	4.4282	0	3.75212	1.56537378961699e-05	0.0001482	Intergenic	L2b|LINE|L2	-19979	NM_001430	2034	Hs.468410	NM_001430	ENSG00000116016	EPAS1	ECYT4|HIF2A|HLF|MOP2|PASD2|bHLHe73	endothelial PAS domain protein 1	protein-coding
chr7	46015253	46015634	+	5.65596	3.66093	1.74258	1.57719863517252e-05	0.00014922	intron (NM_001353564, intron 2 of 20)	intron (NM_001353564, intron 2 of 20)	47863	NM_001363862	491	Hs.268942	NM_001683	ENSG00000157087	ATP2B2	PMCA2|PMCA2a|PMCA2i	ATPase plasma membrane Ca2+ transporting 2	protein-coding
chr2	218396592	218397098	+	5.20952	1.43005	3.21414	1.58142660826112e-05	0.000149521	intron (NM_001164619, intron 4 of 6)	intron (NM_001164619, intron 4 of 6)	-215831	NR_148713	110806308	Hs.658628	NR_148713	ENSG00000286096	GPC3-AS1	-	GPC3 antisense RNA 1	ncRNA
chr6	19853501	19853669	+	3.93513	0	4.81836	1.59023010174822e-05	0.000150253	Intergenic	Intergenic	-219042	NM_004061	1010	Hs.113684	NM_004061	ENSG00000154162	CDH12	CDHB	cadherin 12	protein-coding
chr10	119313453	119314008	+	5.94909	4.1854	1.63984	1.59201888679339e-05	0.000150322	NA	(AATGG)n|Simple_repeat|Simple_repeat	NA	NA
chr14	69673011	69674434	+	4.91243	6.44092	-1.41158	1.59697900354892e-05	0.00015069	intron (NM_004481, intron 1 of 15)	intron (NM_004481, intron 1 of 15)	83165	NM_004481	2590	Hs.743964	NM_004481	ENSG00000143641	GALNT2	GalNAc-T2	polypeptide N-acetylgalactosaminyltransferase 2	protein-coding
chr12	103928148	103930300	+	6.32841	7.43047	-1.03548	1.60889073469306e-05	0.000151714	Intergenic	ALR/Alpha|Satellite|centr	206679	NR_135673	105371703	Hs.649918	NR_135673		LOC105371703	-	uncharacterized LOC105371703	ncRNA
chr5	157271612	157272460	+	7.90564	7.20055	0.692503	1.61062353863598e-05	0.000151776	exon (NM_018322, exon 1 of 2)	exon (NM_018322, exon 1 of 2)	114	NM_018322	55776	Hs.58382	NM_018322	ENSG00000112167	SAYSD1	C6orf64	SAYSVFN motif domain containing 1	protein-coding
chr1	3794812	3795652	+	0	4.98283	-5.08874	1.61588991384731e-05	0.000152172	Intergenic	Intergenic	-8906	NR_131977	101927606	Hs.623809	NR_131977	ENSG00000259779	LINC01922	-	long intergenic non-protein coding RNA 1922	ncRNA
chr13	109731517	109732226	+	6.07507	3.8478	1.98095	1.63319182995763e-05	0.000153699	intron (NM_001161573, intron 1 of 2)	intron (NM_001161573, intron 1 of 2)	2013	NM_001161573	23764	Hs.517617	NM_012323	ENSG00000185022	MAFF	U-MAF|hMafF	MAF bZIP transcription factor F	protein-coding
chr19	13151835	13151919	+	3.39987	0	5.02417	1.64156251575955e-05	0.000154385	Intergenic	L1M4b|LINE|L1	-19615	NM_001280801	55819	Hs.484363	NM_018434	ENSG00000113269	RNF130	G1RZFP|GOLIATH|GP	ring finger protein 130	protein-coding
chr2	127330521	127331306	+	3.39987	5.79505	-2.16902	1.66331343763816e-05	0.000156327	intron (NM_001025780, intron 1 of 3)	intron (NM_001025780, intron 1 of 3)	13447	NM_016014	51104	Hs.380389	NM_016014	ENSG00000107362	ABHD17B	C9orf77|CGI-67|FAM108B1	abhydrolase domain containing 17B	protein-coding
chr7	51156094	51157347	+	7.10751	6.05476	1.01208	1.66486325819502e-05	0.00015637	Intergenic	Intergenic	-112711	NM_015727	6869	Hs.633301	NM_001058	ENSG00000115353	TACR1	NK1R|NKIR|SPR|TAC1R	tachykinin receptor 1	protein-coding
chr16	8641138	8641876	+	6.07758	3.97526	1.92572	1.66967293863187e-05	0.000156718	Intergenic	Intergenic	-9888	NM_002409	4248	Hs.276808	NM_002409	ENSG00000128268	MGAT3	GNT-III|GNT3	mannosyl (beta-1,4-)-glycoprotein beta-1,4-N-acetylglucosaminyltransferase	protein-coding
chr19	45116021	45116497	+	6.09218	4.57827	1.39753	1.68817566476403e-05	0.00015835	intron (NM_173485, intron 1 of 2)	intron (NM_173485, intron 1 of 2)	-99344	NM_001193421	128553	Hs.473117	NM_173485	ENSG00000182463	TSHZ2	C20orf17|OVC10-2|TSH2|ZABC2|ZNF218	teashirt zinc finger homeobox 2	protein-coding
chr9	125960555	125961370	+	2.96019	5.64883	-2.41474	1.69801054086721e-05	0.000159168	intron (NM_001354766, intron 9 of 13)	intron (NM_001354766, intron 9 of 13)	52431	NR_036088	100422864		NR_036088	ENSG00000265981	MIR544B	-	microRNA 544b	ncRNA
[truncated: 4,704 more rows]

## Sheet: Fig1DiffBind_MYB_PDXAL05vspDC
Chr	Start	End	Strand	Conc_PDXAL05	Conc_pDC	Fold	p-value	FDR	Annotation	Detailed Annotation	Distance to TSS	Nearest PromoterID	Entrez ID	Nearest Unigene	Nearest Refseq	Nearest Ensembl	Gene Name	Gene Alias	Gene Description	Gene Type
[truncated: 7,307 more rows]

[truncated: 1 more sheets: Fig2DiffBind_MYB_TR-PLEvsNTC-WT]
