# Supplementary material for: BPDCN MYB fusions regulate cell cycle genes, impair differentiation, and induce myeloid–dendritic cell leukemia
Source: JCI Insight. 2024 Dec 20;9(24):e183889. doi: 10.1172/jci.insight.183889 (PMC11665559; doi:10.1172/jci.insight.183889)
Supplement: Supplemental table 3 [file jciinsight-9-183889-s132.xlsx]

## Sheet: Sheet1
MYB CUT&RUN footprints containing the indicated motifs at gene promoters in CAL1 cells
Motif	MYB	TCF4	IRF	RUNX	SPI1
Genes	MRTFA	CD244	TMEM229B	RAB40B	KLHDC9
	RACGAP1	APRT	BORCS7	BCL2L13	NIBAN3
	MDM2	DFFB	NEMP1	STARD10	PTK6
	TMA16	TYMS	YPEL5	PRPF40B	CD1C
	CDK19	MBD3	KLHDC9	CD55	PFAS
	PTPN23	FICD	ZBP1	ARL6IP6	TKFC
	MSL2	IGLL1	SLC25A23	METTL7A	NME7
	CENPM	NPEPL1	PDCD1	MTMR4	CYB561A3
	PRKAB1	RPS6KA2	NIBAN3	ZSCAN31	SYTL1
	TARDBP	FCGR2A	MC1R	ANXA4	PMFBP1
	SAC3D1	VPS72	CD1C	SIN3A	WBP2
	NPEPL1	FMO4	ACTR3	MOSPD3	RPL36AL
	CBLL1	MAN2A2	BMF	TAGLN2	RUBCNL
	LRMP	TGFBR2	FANCM	SIRPB1	ADA2
	CDV3	MCM3	NDFIP1	SLC25A24	BLZF1
	FBXO34	TNFSF15	SKA2	PLEK	DNASE2
	RTN4	SEC61B	RTN4	PI16	GRASP
	AKTIP	C20orf203	SYTL1	UCHL5	GORASP1
	PDCD1	CCL4L1	FCRLA	ARHGAP21	ZNF318
	RIPOR2	PRDX2	ARHGDIB	EVI2B	CYBC1
	UBE2C	CXXC5	LYRM7	SEMA3C	NCF1
	DOCK8	MFNG	PMFBP1	NR3C1	SGO2
	DAPK3	RIPOR2	ADA2	UBALD2	DOCK8
	BORCS7	ITGB7	DNASE2	CD1A	SPATC1
	NEMP1	RUFY4	WDR49	ETV6	NFE2L2
	LOC100506388	RPA3	RFX5	FCRL6	DENND4B
	KIF24	OBSL1	NXT1	JTB	PACC1
	ATF5	RAC2	GORASP1	GNAT3	ICAM4
	ELOC	RAB18	GUCY2D	ARL6IP1	ALOX5AP
	TNPO2	DDX11	ZBTB11	PSMC3IP	GEMIN7
	EIF3D	TATDN2	CIITA	LY75-CD302	PRPF40B
	MC1R	SGTA	ZNF318	NFE2L2	TAPBPL
	UCKL1	USP19	HIST1H2BJ	BIRC3	ANKRD53
	ZHX2	OXT	CYBC1	ZP1	ISG20
	CEP164	NFX1	NCF1	SPAG8	SNX20
	TESMIN	TMEM210	SGO2	GPR132	CD28
	ZSCAN31	C1GALT1	PSMD8	ANKRD28	STAT5A
	BCAS3	STAT5A	NFE2L2	NIBAN3	CIITA
	HSD17B7	TAPBPL	TNFRSF17	C5orf34	AK1
	APBB1IP	CHP1	AFF3	PACC1	TRAPPC9
	ARMC10	DMTF1	DENND4B	RUBCNL	PPCDC
	GBF1	PFAS	SAMD9L	TMEM229B
	DGKZ	VPS29	MINDY1	SYTL3
	SLC39A9	FYN	CEP19	IPP
	EXOC1	CPEB4	LRRC53	ENTPD6
	DHRS4L1	ZFYVE26	GEMIN7	NBPF12
	RND2	UBALD2	TAPBPL	U2AF2
	GINS2	FPGT	AIM2	ZNF705E
	NEDD9	CDCA3	FIGNL2	OGFRL1
	SP1	F3	LNPEP	UMODL1
	SLC1A4	ODC1	NUDT17	NADK
	MAP1LC3B2	WARS2	SP2	PLAAT2
	ALKBH5	ARL4A	ISG20	SELPLG
	MACROD1	TSTD1	AK1	MS4A5
	ATP5F1B	CNDP2	SNX20	IQGAP2
	SLC26A6	NAA60	HERPUD1	RUNX1
	FAM72D	TMEM69	PPP1R37	RETNLB
	ANKRD36C	ZNF775	CD28	CDC5L
	GNPTAB	RCAN1	STAT5A	TRAPPC3
	SNX20	KIF21B	LETMD1	SLC22A14
	COX20	CDC25A	RUVBL2	SLA
	PLEKHG2	ZNF837	NADK	OGG1
	STARD10	SERPINI1	TRAPPC9	RBM6
	WDR55	BORCS6	APBB1IP	TP63
	RAC2	TACC1	PPCDC	DOCK8
	CD79A	BCDIN3D		ANKHD1
	TTBK2	STIP1		MAP3K14
	ANXA2R	HDDC3		SH2B2
	VAMP1	SHF		TMEM249
	SDCCAG8	PLEC		CCPG1
	HEBP2	KMT5A		CIITA
	FCGR2B	ZP1		OSM
	MFSD4B	PSMB8		NEDD9
	ZBTB7A	MOSPD3		H6PD
	HDGFL2	CLIC4		TRUB1
	NBN	CEP120		DFFB
	GET3	ANKRD36B		ZNF337
	FAM72A	MRPL34		F3
	LYN	SPAG6		LRRC1
	IL16	CHRNE		CNPY3
	HNRNPC	E2F7		MZB1
	KANSL1L	SLC45A4		GORASP1
	LRFN4	PARP10		SETDB2-PHF11
	ABHD2	PPM1M		ATP2B4
	C9orf72	PPOX		RGS14
	DIXDC1	MARK2		SHQ1
	APOBEC3G	PLD6		AFF3
	GCDH	TAB2		CHRNE
	UBA52	ARHGAP21		TLR9
	NEU3	LRRC26		NDUFA4
	TIPARP	PSIP1		IGLL1
	ZNF775	HOMEZ
	MTMR4	RETNLB
	RFX1	NADK
	DNAJC14	ZNF431
	MOSPD3	NDUFB7
	CBFA2T3	RTN4
	ABCB8	NUP88
	IER5	STAMBPL1
	UHRF2	ANG
	ELF1	TRMT10A
	GTPBP1	RPS19
	SERINC3	POLG
	SLC30A1	KLHL33
	NOS1AP	GNB3
	MSANTD1	FAM178B
	FCHSD2	ZSCAN25
	CEP97	ADGRE5
	CUTA	PIK3CD
	RAB43	IDH1
	TP63	SEMA3C
	TBC1D10B	BTAF1
	DCAF15	IRF5
	CLCN6	CSE1L
	PRADC1	CD79A
	CENPC	LASP1
	NEK2	TARS2
	THAP5	WDR5B
	AURKAIP1	EXOSC4
	INTS7	RPL36AL
	TBL2	CGAS
	DNAJB1	CNOT1
	GAPT	SPG11
	FH	COP1
	ILF2	TKFC
	C5orf34	FADD
	TREML2	SLC25A45
	MAP4	KLHDC9
	CITED2	ANXA9
	CD84	TMEM87B
	REXO5	SRGN
	CGAS	PARVB
	COX6A1	CTRB1
	ARMC1	PANK4
	ANKRD28	ZBTB7A
	ENTPD6	CRKL
	KAT7	PHLPP1
	RFX5	SFT2D3
	PPM1B	MGAT1
	CWC25	GANAB
	UBP1	GNAT3
	PAQR6	CHRNA1
	CCDC163	KLRG1
	TNFRSF17	PLK3
	TNPO3	NUMBL
	DMTF1	PPM1J
	HIST2H3A	PTPN7
	PCGF5	FAM173A
	MED29	DENND4A
	SLC25A23	TRAPPC9
	SPSB3	DEF8
	CYTH2	ROR1
	UBA1	TNFRSF10A
	SNUPN	SH2D4B
	UMODL1	C2CD3
	ZBTB11	CXorf40A
	MBNL2	ETF1
	ZBTB25	TRIP10
	ZNRF2	LNPEP
	FCHO1	LRFN4
	MEA1	NFATC4
	CLTC	VRK2
	CAPNS1	FCRLA
	ZNF700	LTB4R
	C12orf57	BCAS4
	TMEM189	MAP2K1
	NPLOC4	PSMC3IP
	GBE1	PPM1B
	HIST1H2BJ	KMO
	CDK5RAP3	WDR55
	GFI1	NDFIP1
	IQGAP2	TAGLN2
	DDX11	CCM2
	BSG	KCNAB2
	ATXN7L3B	LCE3A
	SAXO1	ICAM2
	ZBTB5	KCNN3
	ABCD2	TP63
	CD68	CCDC88B
	RSL24D1	ACAD9
	KAT6B	VNN2
	NCF1	SKAP2
	PTGES3	BLNK
	CDH17	DNAJC25-GNG10
	KLHDC9	ZBTB18
	ACAP2	EEF2K
	SYPL1	RASGRP3
	FBRS	KLHL26
	ZDHHC17	AKAP10
	OGG1	RAB43
	CD70	PLAAT2
	EID1	KLHDC3
	CKAP2L	TCL1B
	PSMB10	ARHGAP24
	ARHGAP4	TNNI2
	C1QTNF3	DGKZ
	MCM3	HMGB1
	DACT3	SCAF11
	PCNX3	TTF2
	REPIN1	UPF3A
	POLG	PACRGL
	SF3B1	NDUFA4
	WRNIP1	LCK
	IGFBP7	ZNF165
	AP4S1	ULK4
	SAMD9L	TIFAB
	HIST2H3C	CD300LD
	SLC25A19	SLC25A24
	ANKRD27	ZNF254
	RHEB	ERN1
	STAM	CHMP7
	SLC22A14	NCF4
	TAF1	CALR
	MPV17L2	MAPRE2
	MTHFD2	MAD2L2
	LYRM7	METTL2B
	ZRANB3	UFSP2
	AAAS	CD68
	DHTKD1	GAPT
	TOR3A	SH2D3C
	FADD	ERMN
	TLE6	NARS
	TFB1M	CCDC6
	IL6R	TAOK3
	MINDY1	TMEM189
	C17orf64	CITED2
	CSTF1	EPHA1
	CCPG1	METTL7A
	TOGARAM1	BANP
	PACC1	SLCO4C1
	CIC	SVIP
	PPP6R1	DNASE2
	NXT1	MORN1
	THAP8	CTSG
	SWT1	RAB40B
	ATP8B2	WRNIP1
	OSM	RUBCNL
	CTDSPL2	BRI3BP
	CCNK	NOS1AP
	MAP3K3	TRAPPC8
	CD244	REXO5
	ATP5F1D	PHF11
	HNRNPUL1	DERL3
	DENND4A	GDAP2
	TRIM41	FOXP1
	APEH	SEPTIN1
	NFATC4	GOLPH3L
	SRSF10	MEF2B
	HIST1H2BC	KRI1
	DCAF11	LOC100506388
	SIGLEC1	RNF146
	UQCRC2	ATF5
	EEF1AKMT4-ECE2	MDM2
	ZNF768	SLA2
	CXCR4	UBE2F
	NAPA	CLTC
	MIIP	MPRIP
	PTBP1	TAGAP
	SYNGR4	DTX2
	UNC13D	QPCTL
	CDC20	VSIR
	AFF3	METTL2A
	PSMA6	TNFRSF17
	SLC16A3	IFIT2
	MARCH6	SLC30A1
	TNRC18	EIF4E
	CANX	MAP3K14
	COA4	PPP6R1
	LNPEP	DOCK10
	SKA2	PACC1
	ACOT13	IL21R
	LY86	TMEM259
	TDP2	RPL30
	ALOX5AP	HEMGN
	S100PBP	CAPRIN1
	SP2	USP36
	USP22	KANSL1L
	U2AF2	MTMR4
	HIST1H2BF	RAP2B
	PRR13	CFAP20
	ISG20	MYBPC2
	BBS10	LOC388282
	TMEM210	BAZ2A
	F3	UMODL1
	TMEM60	C2orf88
	TRIM37	GPR55
	R3HCC1	ADA2
	POU2F1	SH3BP2
	TMEM14B	MARS
	TBL1XR1	SYVN1
	RCAN1	KLRC2
	LGALS9C	METTL16
	PRR14	FBXL3
	NUCKS1	MGAT5B
	AKAP3	ARF3
	UBE2S	SLC26A4
	ARF3	FPGS
	ZNF292	OSGIN2
	FCRL6	CRELD1
	ANK1	SH3BGRL
	HOMEZ	NR4A3
	ATP2B4	ISOC2
	PIN1	CLCN6
	PTCRA	APELA
	PPOX	CALHM1
	USP5	ATP8B2
	LETMD1	CRYZ
	CBLB	DNAJB4
	RUVBL2	SCPEP1
	MYLPF	TMEM14B
	SHQ1	CDKN1A
	STPG2	UBFD1
	CDK2AP2	PLAC8
	CGGBP1	ADCK5
	PACS2	ZDHHC12
	ANKRD36B	LY86
	SAYSD1	MVB12A
	PIAS4	GPR39
	FAM160A1	SRP19
	RGS16	ADGRG5
	TMBIM6	LY75-CD302
	NDUFA4	FOS
	FBXO24	FYTTD1
	NDUFAF3	ARHGAP4
		NCOA4
		DHRS9
		STARD10
		PTGES3L-AARSD1
		MAP1LC3B2
		SLC25A23
		RNF125
		CHCHD3
		OARD1
		ARL11
		GATAD2B
		TRMT61B
		AP4S1
		PRDM10
		ARMC5
		EEF1A1
		ARNT
		RTN4IP1
		THAP8
		LIME1
		NCF1
		NUDT17
		KDM4C
		RPS26
		BORCS5
		NME7
		ARSG
		ETV6
		TRIM22
		FLT3
		CLSPN
		RAB3A
		RIOK2
		POP7
		NDRG2
		LRRC14B
		CMKLR1
		F11R
		EHBP1L1
		EFCAB7
		PLD4
		CD55
		PBRM1
		PIGX
		LRRC8D
		HIRIP3
		MVP
		STX18
		NIBAN2
		SEMA5B
		HES6
		USP48
		MFSD3
		GAL3ST4
		SKA2
		TIMM10
		SFTPB
		HMGCR
		SET
		SLC12A4
		SEC16A
		BIN1
		TSC22D4
		RABAC1
		HIST2H2AA3
		PIK3AP1
		ZNF451
		ERCC4
		STAM
		ABHD11
		SLC22A14
		MSANTD1
		COX5A
		TMIGD3
		OCSTAMP
		FCER2
		P2RY6
		TOGARAM1
		PTPN4
		IL17RA
		FCGR2B
		PTCRA
		IFNAR2
		TMEM39A
		ZNF678
		GSE1
		MED10
		KDM4A
		MINDY1
		NOMO2
		C9orf72
		CEP19
		SYTL3
		PLSCR1
		ETV1
		FCGR2C
		OGG1
		PNISR
		RNF223
		ZBP1
		CD1C
		MYLPF
		UQCRC2
		RANGRF
		BBS10
		MYBPH
		TRIM37
		CCDC146
		GLRX
		TRAF4
		BLM
		VPREB1
		B3GALT2
		JAZF1
		SCAMP4
		ZNF337
		TRAF1
		OGDH
		CNN2
		PRPF40B
		ALDH3B1
		HSD17B7
		KDM1B
		GPR141
		ZSWIM9
		MS4A4A
		TUSC2
		JMJD1C
		EHBP1
		AARS
		AIDA
		ANK1
		DIXDC1
		RXRA
		CCER2
		NEDD9
		PIP4P1
		HS3ST3B1
		ZNF383
		ABHD12
		SPAG8
		COX8A
		C2CD2
		USP4
		MICOS13
		PRMT1
		APOL2
		NPLOC4
		SYPL1
		EGR1
		RBM6
		ARHGAP15
		BSG
		HIST1H2BF
		SLC6A6
		ZNF805
		ICAM4
		TP53BP1
		RGS7
		LGALS9B
		FIGNL2
		AMPD3
		USF1
		SIGLEC1
		AKAP3
		DUSP10
		TXNDC12
		DNAJC12
		CXCR4
		ZP3
		DCLRE1B
		CDK2AP2
		BRF1
		L3MBTL2
		PSMD8
		TPCN1
		GUCY2D
		UNC13D
		LRRC34
		PSMA6
		TRABD
		ZC3H12D
		ERCC1
		OGFRL1
		IL19
		NIBAN3
		PPP2R3C
		PEX13
		ACOT13
		SMPD3
		LRRC1
		SLC38A10
		SNX20
		SH2B2
		UNC45A
		TMED4
		SPATA2L
		EBAG9
		ISG20
		IL6R
		SEMA4B
		HIST1H2BD
		PACS2
		PRKAB1
		FAAP100
		LRMP
		SMIM13
		MARCH6
		IFNA2
		FCHSD2
		TOR3A
		DHTKD1
		NBPF12
		REPIN1
		PRCC
		PISD
		ANKRD53
		LMBR1
		NDUFAF3
		RNF144B
		HERPUD1
		TTC13
		IPP
		FCRL6
		FKBP2
		ELMO2
		CNPY3
		PRDM1
		R3HCC1
		POU2F1
		TSACC
		CIITA
		ITPR2
		TMEM129
		E2F2
		HINT2
		MZB1
		PIGU
		AK1
		HIST1H2BC
		ECT2
		HNRNPL
		PITRM1
		MYADM
		ATP5MC1
		APBB1IP
		SLC11A2
		LSP1
		ZRANB3
		DCLRE1C
		CDH17
		GORASP1
		TREML2
		TUFT1
		BTD
		KDM4B
		RNF149
		PPP1R37
		ALOX5AP
		CD28
		FKBP14
		RPL18A
		THAP1
		SLC25A19
		SPATC1
		CORO1C
		PPCDC
		LETMD1
		VNN1
		LRRC53
		PTGER4
		TARBP2
		EEF1G
		SERPINE1
		LARS
		BMT2
		STPG2
		LGALS9C
		TEDC1
		ANKRD33B
		C18orf25
		SLC9C2
		TLR9
		MRPL38
		H6PD
		WDR81
		ACOT7
		RGS16
		ARHGEF18
		FBXO24
		CD84
		ST8SIA1
		CCDC115
		RFX1
		SCAI
		RGS2
		SACS
		NUDT22
		TMEM249
		OR10T2
		ATG2A
		UHRF2
		CBFA2T3
		C17orf64
