# Supplementary material for: BPDCN MYB fusions regulate cell cycle genes, impair differentiation, and induce myeloid–dendritic cell leukemia
Source: JCI Insight. 2024 Dec 20;9(24):e183889. doi: 10.1172/jci.insight.183889 (PMC11665559; doi:10.1172/jci.insight.183889)
Supplement: Supplemental table 4 [file jciinsight-9-183889-s133.xlsx]

## Sheet: CKO-MYBPLE_Leukemia_V5
Chr	Start	End	Strand	Peak Score	Focus Ratio/Region Size	Annotation	Detailed Annotation	Distance to TSS	Nearest PromoterID	Entrez ID	Nearest Unigene	Nearest Refseq	Nearest Ensembl	Gene Name	Gene Alias	Gene Description	Gene Type
chr2	98666710	98667226	+	79416	NA	Intergenic	GSAT_MM|Satellite|Satellite	1199311	NM_001289744	241568	Mm.241682	NM_178725	ENSMUSG00000050587	Lrrc4c	6430556C10Rik|NGL-1	leucine rich repeat containing 4C	protein-coding
chr1	195241568	195241972	+	19793	NA	Intergenic	CpG	-65051	NM_001368765	12902	Mm.235387	NM_007758	ENSMUSG00000026616	Cr2	C3DR|CD21|CD35|Cr-1|Cr-2|Cr1	complement receptor 2	protein-coding
chr19	61266501	61267279	+	10574	NA	Intergenic	CpG	-38472	NM_009970	12982	Mm.287228	NM_009970	ENSMUSG00000059326	Csf2ra	CD116|Csfgmra|GM-CSF-Ra|GM-CSFR	colony stimulating factor 2 receptor, alpha, low-affinity (granulocyte-macrophage)	protein-coding
chrY	90771796	90773813	+	9540	NA	Intergenic	Intergenic	-12638	NM_133362	170942	Mm.76062	NM_133362	ENSMUSG00000096768	Erdr1	edr	erythroid differentiation regulator 1	protein-coding
chrM	1	16299	+	7536	NA	NA	Intergenic	NA	NA
chrX	169997253	169999529	+	6972	NA	Intergenic	Intergenic	-19474	NR_029457	654820	Mm.34441	NM_001039559	ENSMUSG00000072844	G530011O06Rik	-	RIKEN cDNA G530011O06 gene	ncRNA
chr18	85697926	85698369	+	5948	NA	Intergenic	LSU-rRNA_Hsa|rRNA|rRNA	-696805	NM_144946	246317	Mm.329578	NM_144946	ENSMUSG00000050321	Neto1	AI851453|Btcl1|C130005O10Rik	neuropilin (NRP) and tolloid (TLL)-like 1	protein-coding
chr17	39842997	39848916	+	5761	NA	non-coding (NR_046233, exon 1 of 1)	non-coding (NR_046233, exon 1 of 1)	2959	NR_046233	100861531		NR_046233		Rn45s	-	45S pre-ribosomal RNA	rRNA
chr11	109011646	109012180	+	5599	NA	Intergenic	LSU-rRNA_Hsa|rRNA|rRNA	91564	NM_015732	12006	Mm.71710	NM_015732	ENSMUSG00000000142	Axin2	Axi1|Axil|Conductin	axin 2	protein-coding
chr5	135148981	135149581	+	4772	NA	promoter-TSS (NM_013763)	promoter-TSS (NM_013763)	-405	NM_013763	27368	Mm.36746	NM_013763	ENSMUSG00000005374	Tbl2	C76179|WS-bTRP	transducin (beta)-like 2	protein-coding
chr1	24611575	24616143	+	4234	NA	Intergenic	Intergenic	-26422	NM_007733	12823	Mm.329196	NM_007733	ENSMUSG00000026141	Col19a1	-	collagen, type XIX, alpha 1	protein-coding
chr16	57391213	57391696	+	3985	NA	intron (NM_001040397, intron 1 of 4)	LSU-rRNA_Hsa|rRNA|rRNA	38177	NM_001040397	78749	Mm.328360	NM_001040397	ENSMUSG00000043336	Filip1l	4631422O05Rik|Doc1	filamin A interacting protein 1-like	protein-coding
chr5	146260979	146261354	+	3695	NA	intron (NM_153599, intron 2 of 12)	LSU-rRNA_Hsa|rRNA|rRNA	29916	NM_153599	264064	Mm.260576	NM_153599	ENSMUSG00000029635	Cdk8	-	cyclin-dependent kinase 8	protein-coding
chr16	11143906	11144322	+	3570	NA	intron (NR_027502, intron 19 of 22)	LSU-rRNA_Hsa|rRNA|rRNA	-9582	NM_029582	106200	Mm.291015	NM_029582	ENSMUSG00000022498	Txndc11	2810408E11Rik|AI427833|EFP1|Txdc11	thioredoxin domain containing 11	protein-coding
chr7	127470550	127472044	+	3472	NA	promoter-TSS (NM_145589)	promoter-TSS (NM_145589)	-317	NM_145589	233895	Mm.44183	NM_145589	ENSMUSG00000030822	Prr14	BC006909	proline rich 14	protein-coding
chrY	90765119	90765968	+	3300	NA	Intergenic	Intergenic	-10493	NR_137283	654820	Mm.34441	NM_001039559	ENSMUSG00000072844	G530011O06Rik	-	RIKEN cDNA G530011O06 gene	ncRNA
chrX	169990923	169991692	+	3068	NA	TTS (NM_001290512)	TTS (NM_001290512)	-12390	NR_029457	654820	Mm.34441	NM_001039559	ENSMUSG00000072844	G530011O06Rik	-	RIKEN cDNA G530011O06 gene	ncRNA
chr3	5860339	5860916	+	3057	NA	Intergenic	LSU-rRNA_Hsa|rRNA|rRNA	-284379	NM_001163301	19302	Mm.132336	NM_008994	ENSMUSG00000040374	Pex2	D3Ertd138e|PAF-1|PMP35|Pxmp3	peroxisomal biogenesis factor 2	protein-coding
chrUn_JH584304	58362	61529	+	2986	NA	promoter-TSS (NR_003518)	promoter-TSS (NR_003518)	-256	NR_003518	66776	Mm.247625	NR_003518		Pisd-ps3	4933439C20Rik	phosphatidylserine decarboxylase, pseudogene 3	pseudo
chr8	83715195	83715923	+	2938	NA	promoter-TSS (NM_001363116)	promoter-TSS (NM_001363116)	-15	NM_001363116	68278	Mm.28222	NM_197982	ENSMUSG00000005481	Ddx39	2610307C23Rik|BAT1|DDXL|Ddx39a|URH49	DEAD (Asp-Glu-Ala-Asp) box polypeptide 39	protein-coding
chr13	44869572	44869984	+	2880	NA	intron (NM_021878, intron 4 of 18)	LSU-rRNA_Hsa|rRNA|rRNA	132318	NM_025772	94245	Mm.352311	NM_025772	ENSMUSG00000057531	Dtnbp1	5430437B18Rik|AW048963|Bloc1s8|dysbindin|sdy	dystrobrevin binding protein 1	protein-coding
chr12	31498866	31500604	+	2877	NA	promoter-TSS (NM_001253848)	promoter-TSS (NM_001253848)	-119	NM_134048	104836	Mm.273270	NM_134048	ENSMUSG00000020659	Cbll1	AI467391|Hakai|c-Cbl-like	Casitas B-lineage lymphoma-like 1	protein-coding
chr9	123461803	123462252	+	2471	NA	3' UTR (NM_001348168, exon 22 of 22)	3' UTR (NM_001348168, exon 22 of 22)	-16674	NM_013860	29806	Mm.10987	NM_013860	ENSMUSG00000025239	Limd1	AW822033|D9Ertd192e	LIM domains containing 1	protein-coding
chr5	3496676	3498628	+	2305	NA	intron (NM_009873, intron 5 of 7)	intron (NM_009873, intron 5 of 7)	-46181	NM_001042501	68152	Mm.240265	NM_026583	ENSMUSG00000058503	Fam133b	2900022K02Rik|5830415L20Rik	family with sequence similarity 133, member B	protein-coding
chr18	38938350	38939769	+	2265	NA	intron (NM_001033789, intron 4 of 4)	intron (NM_001033789, intron 4 of 4)	-20360	NM_010197	14164	Mm.241282	NM_010197	ENSMUSG00000036585	Fgf1	Dffrx|Fam|Fgf-1|Fgfa	fibroblast growth factor 1	protein-coding
chr2	30415597	30416627	+	2264	NA	promoter-TSS (NM_007760)	promoter-TSS (NM_007760)	62	NM_138748	110854	Mm.275393	NM_138748	ENSMUSG00000039515	Ptpa	2610042B21Rik|C77440|N28142|PR53|Ppp2r4	protein phosphatase 2 protein activator	protein-coding
chr17	84161183	84162335	+	2202	NA	Intergenic	Intergenic	26188	NM_001001806	12193	Mm.259321	NM_001001806	ENSMUSG00000045817	Zfp36l2	Brf2|ERF2|Tis11d	zinc finger protein 36, C3H type-like 2	protein-coding
chr17	35164334	35165888	+	2172	NA	promoter-TSS (NM_020027)	promoter-TSS (NM_020027)	-234	NM_001199044	53761	Mm.272462	NM_020027	ENSMUSG00000024393	Prrc2a	3110039B05Rik|Bat-2|Bat2|D17H6S51E|G2|Wbp12|mKIAA4178	proline-rich coiled-coil 2A	protein-coding
chr17	36231211	36231663	+	2121	NA	Intergenic	CpG	26409	NM_026308	67676	Mm.27131	NM_026308	ENSMUSG00000024446	Rpp21	0610037N01Rik	ribonuclease P 21 subunit	protein-coding
chrX	48865991	48868422	+	2099	NA	intron (NM_001085499, intron 8 of 20)	intron (NM_001085499, intron 8 of 20)	10507	NM_001085499	209005	Mm.336054	NM_001085499	ENSMUSG00000079606	Gm595	-	predicted gene 595	protein-coding
chr12	76328727	76329847	+	1936	NA	exon (NM_001101471, exon 2 of 2)	exon (NM_001101471, exon 2 of 2)	4396	NM_001101471	238276	Mm.311452	NM_001101471	ENSMUSG00000021057	Akap5	3526401B18Rik|AKAP 150|AKAP-5|AKAP150|BB098886|Gm258|P150	A kinase (PRKA) anchor protein 5	protein-coding
chr7	127026604	127028165	+	1835	NA	promoter-TSS (NM_010772)	promoter-TSS (NM_010772)	-905	NM_010772	17188	Mm.378964	NM_010772	ENSMUSG00000030678	Maz	MAZI|PUR1|Pur-1|SAF-1|SAF-2	MYC-associated zinc finger protein (purine-binding transcription factor)	protein-coding
chr9	31029990	31030723	+	1808	NA	promoter-TSS (NM_001115130)	promoter-TSS (NM_001115130)	-288	NM_001115130	235132	Mm.239355	NM_172765	ENSMUSG00000047412	Zbtb44	6030404E16Rik|Btbd15|E230011F09	zinc finger and BTB domain containing 44	protein-coding
chr9	108566753	108568057	+	1638	NA	promoter-TSS (NM_023247)	promoter-TSS (NM_023247)	31	NM_023247	66706	Mm.29471	NM_023247	ENSMUSG00000070283	Ndufaf3	4733401H18Rik	NADH:ubiquinone oxidoreductase complex assembly factor 3	protein-coding
chr12	106016071	106017110	+	1559	NA	intron (NM_001029843, intron 1 of 13)	B1_Mus1|SINE|Alu	6327	NM_001029843	22367	Mm.2981	NM_011705	ENSMUSG00000021115	Vrk1	51PK	vaccinia related kinase 1	protein-coding
chr13	21851124	21853476	+	1471	NA	Intergenic	Intergenic	18557	NM_001313880	665596	Mm.371766	NM_001097979	ENSMUSG00000069307	Hist1h2bq	Gm13646	histone cluster 1, H2bq	protein-coding
chr14	25516620	25517535	+	1448	NA	intron (NM_183208, intron 2 of 23)	intron (NM_183208, intron 2 of 23)	-17362	NR_037236	100526533		NR_037236	ENSMUSG00000093081	Mir3075	mir-3075|mmu-mir-3075	microRNA 3075	ncRNA
chr1	178317814	178319424	+	1394	NA	promoter-TSS (NM_025511)	promoter-TSS (NM_025511)	-534	NM_025511	66359	Mm.489720	NM_025511	ENSMUSG00000026500	Cox20	2310005N03Rik|Fam36a	cytochrome c oxidase assembly protein 20	protein-coding
chr8	79638593	79640009	+	1373	NA	promoter-TSS (NM_001256033)	promoter-TSS (NM_001256033)	-375	NM_001081164	73945	Mm.34348	NM_001081164	ENSMUSG00000036990	Otud4	4930431L18Rik|AI449692|D8Ertd69e|mKIAA1046	OTU domain containing 4	protein-coding
chr6	124828390	124830107	+	1357	NA	promoter-TSS (NM_013538)	promoter-TSS (NM_013538)	236	NM_001326594	22225	Mm.3571	NM_013700	ENSMUSG00000038429	Usp5	AA407472|ISOT|ISOT-1|Ucht	ubiquitin specific peptidase 5 (isopeptidase T)	protein-coding
chr10	127289066	127291000	+	1348	NA	promoter-TSS (NM_007837)	promoter-TSS (NM_007837)	-760	NM_001290183	13198	Mm.110220	NM_007837	ENSMUSG00000025408	Ddit3	CHOP-10|CHOP10|chop|gadd153	DNA-damage inducible transcript 3	protein-coding
chr5	124482174	124483970	+	1283	NA	promoter-TSS (NM_029532)	promoter-TSS (NM_029532)	-83	NM_029532	76167	Mm.156035	NM_029532	ENSMUSG00000029402	Snrnp35	6330548G22Rik	small nuclear ribonucleoprotein 35 (U11/U12)	protein-coding
chr15	78669900	78670988	+	1260	NA	3' UTR (NM_183141, exon 2 of 2)	3' UTR (NM_183141, exon 2 of 2)	47669	NM_183141	207393	Mm.323188	NM_183141	ENSMUSG00000043460	Elfn2	6330514E13|AW048948|BC094219|Lrrc62|Ppp1r29	leucine rich repeat and fibronectin type III, extracellular 2	protein-coding
chr19	3388664	3389739	+	1253	NA	promoter-TSS (NM_001286557)	promoter-TSS (NM_001286557)	-177	NM_001286557	17771	Mm.209941	NM_010841	ENSMUSG00000024905	Tesmin	Mtl5	testis expressed metallothionein like	protein-coding
chr8	15519775	15520114	+	1204	NA	Intergenic	LSU-rRNA_Hsa|rRNA|rRNA	462291	NM_008664	17930	Mm.272115	NM_008664	ENSMUSG00000031461	Myom2	AW146149	myomesin 2	protein-coding
chr3	103912812	103914494	+	1181	NA	promoter-TSS (NM_001356558)	promoter-TSS (NM_001356558)	-467	NM_172684	229675	Mm.29366	NM_172684	ENSMUSG00000044098	Rsbn1	C230004D03Rik|E330004N01|KDM9|Rosbin|Rsbn|Rsbp|mKIAA3002	rosbin, round spermatid basic protein 1	protein-coding
chr14	19416914	19417936	+	1173	NA	Intergenic	GSAT_MM|Satellite|Satellite	185162	NM_001024706	432825	Mm.327147	NM_001024706	ENSMUSG00000095024	Gm5458	EG432825	predicted gene 5458	protein-coding
chr18	12949223	12949566	+	1167	NA	Intergenic	Intergenic	-7553	NM_207530	64291	Mm.259470	NM_020573	ENSMUSG00000044252	Osbpl1a	G430090F17Rik|Gm753|ORP-1|Osbpl1b	oxysterol binding protein-like 1A	protein-coding
chr2	13572764	13577596	+	1138	NA	intron (NM_011701, intron 1 of 8)	intron (NM_011701, intron 1 of 8)	869	NM_011701	22352	Mm.268000	NM_011701	ENSMUSG00000026728	Vim	-	vimentin	protein-coding
chr2	119477760	119478654	+	1137	NA	promoter-TSS (NM_026574)	promoter-TSS (NM_026574)	-520	NM_026574	68142	Mm.330496	NM_026574	ENSMUSG00000034154	Ino80	2310079N15Rik|4632409L19Rik|Inoc1	INO80 complex subunit	protein-coding
chr9	114777666	114778804	+	1120	NA	intron (NM_133978, intron 1 of 4)	L1MB8|LINE|L1	3758	NM_133978	102545	Mm.35600	NM_133978	ENSMUSG00000032436	Cmtm7	AI481279|Cklfsf7|LNV	CKLF-like MARVEL transmembrane domain containing 7	protein-coding
chr8	22701289	22701926	+	1094	NA	intron (NM_001159774, intron 2 of 21)	Lx8b|LINE|L1	4976	NM_001159774	16150	Mm.277886	NM_010546	ENSMUSG00000031537	Ikbkb	AI132552|IKK-2|IKK-beta|IKK2|IKK[b]|IKKbeta	inhibitor of kappaB kinase beta	protein-coding
chr7	25267624	25268641	+	1090	NA	intron (NM_001302811, intron 1 of 20)	intron (NM_001302811, intron 1 of 20)	433	NM_001302811	71722	Mm.28833	NM_027882	ENSMUSG00000005442	Cic	1200010B10Rik|mKIAA0306	capicua transcriptional repressor	protein-coding
chr18	34624109	34624896	+	1083	NA	promoter-TSS (NM_009004)	promoter-TSS (NM_009004)	-122	NM_001166407	19348	Mm.258846	NM_009004	ENSMUSG00000003779	Kif20a	AA415432|Rab6kifl	kinesin family member 20A	protein-coding
chr18	36708320	36709040	+	1069	NA	Intergenic	B4|SINE|B4	-12755	NM_172831	240216	Mm.252323	NM_172831	ENSMUSG00000044719	E230025N22Rik	EG240216	Riken cDNA E230025N22 gene	protein-coding
chr19	42752319	42753585	+	1068	NA	promoter-TSS (NM_029011)	promoter-TSS (NM_029011)	-177	NM_029011	74580	Mm.329858	NM_029011	ENSMUSG00000060224	Pyroxd2	3830409H07Rik|4833409A17Rik	pyridine nucleotide-disulphide oxidoreductase domain 2	protein-coding
chr4	46791157	46792120	+	1050	NA	intron (NM_001081141, intron 6 of 18)	intron (NM_001081141, intron 6 of 18)	-141439	NM_198664	381605	Mm.331595	NM_198664	ENSMUSG00000039813	Tbc1d2	A630005A06Rik|BC022630|Gm1037|PARIS-1|PARIS1	TBC1 domain family, member 2	protein-coding
chr7	45433498	45434793	+	1032	NA	promoter-TSS (NM_030678)	promoter-TSS (NM_030678)	319	NM_011304	20174	Mm.34410	NM_011304	ENSMUSG00000003868	Ruvbl2	mp47|p47	RuvB-like protein 2	protein-coding
chr3	62159063	62159569	+	1030	NA	Intergenic	LSU-rRNA_Hsa|rRNA|rRNA	-179461	NM_001081295	622434	Mm.153974	NM_001081295	ENSMUSG00000036885	Arhgef26	4631416L12Rik|8430436L14Rik|AI303572|AW491953|SGEF	Rho guanine nucleotide exchange factor (GEF) 26	protein-coding
chr4	52916227	52917880	+	1026	NA	Intergenic	Intergenic	-5261	NM_146839	258836	Mm.331617	NM_146839	ENSMUSG00000051593	Olfr272	MOR262-7	olfactory receptor 272	protein-coding
chr7	97765060	97765871	+	1014	NA	Intergenic	Intergenic	-23076	NM_001357364	18479	Mm.260227	NM_011035	ENSMUSG00000030774	Pak1	AW045634|PAK-1|Paka	p21 (RAC1) activated kinase 1	protein-coding
chr16	17222214	17222594	+	999	NA	Intergenic	LSU-rRNA_Hsa|rRNA|rRNA	-11183	NM_178922	58180	Mm.261602	NM_178922	ENSMUSG00000050240	Hic2	AA409108|HRG22|mKIAA1020	hypermethylated in cancer 2	protein-coding
chr17	33759915	33760974	+	989	NA	promoter-TSS (NM_008997)	promoter-TSS (NM_008997)	42	NM_008997	19326	Mm.387587	NM_008997	ENSMUSG00000077450	Rab11b	A730055L17Rik	RAB11B, member RAS oncogene family	protein-coding
chr6	136518766	136519449	+	988	NA	intron (NM_019426, intron 1 of 14)	CpG	256	NM_019426	54343	Mm.173271	NM_019426	ENSMUSG00000030213	Atf7ip	2610204M12Rik|AM|Mcaf1	activating transcription factor 7 interacting protein	protein-coding
chr3	51340914	51342523	+	978	NA	Intergenic	Intergenic	-1074	NM_023502	69257	Mm.131038	NM_023502	ENSMUSG00000037174	Elf2	2610036A20Rik|A230104O07Rik|AW111824|BB183398|EU32|NERF|NERF-1A|NERF-1B|NERF-2	E74-like factor 2	protein-coding
chr3	88177591	88178215	+	967	NA	promoter-TSS (NR_045997)	promoter-TSS (NR_045997)	-118	NR_045997	76642	Mm.424420	NR_045997	ENSMUSG00000096935	1700113A16Rik	2210408E11Rik|AA408983	RIKEN cDNA 1700113A16 gene	ncRNA
chr19	31950402	31951230	+	960	NA	3' UTR (NM_001365078, exon 12 of 12)	3' UTR (NM_001365078, exon 12 of 12)	82003	NM_001081074	69865	Mm.5307	NM_001081074	ENSMUSG00000052595	A1cf	1810073H04Rik|9130016M20Rik|ACF64|ACF65|ASP|Acf|MCM|MerCreMer|Tg(Myh6-cre/Esr1*)1Jmk|alpha-MHC-MerCreMer|alphaMHC-Cre-Mer-Cre|mer	APOBEC1 complementation factor	protein-coding
chr3	104511363	104512651	+	960	NA	promoter-TSS (NM_001310698)	promoter-TSS (NM_001310698)	-89	NM_001025067	269473	Mm.34855	NM_001025067	ENSMUSG00000032913	Lrig2	4632419I10Rik|BB096938|LIG-2	leucine-rich repeats and immunoglobulin-like domains 2	protein-coding
chr12	25188694	25189768	+	957	NA	Intergenic	AT_rich|Low_complexity|Low_complexity	60057	NR_045844	432641	Mm.112955	NR_045844		Gm17746	-	predicted gene, 17746	ncRNA
chr14	44789359	44790053	+	951	NA	Intergenic	Intergenic	-64719	NM_001162954	666744	Mm.387002	NM_001162954	ENSMUSG00000091923	Gm8267	EG666744	predicted gene 8267	protein-coding
chr7	44997235	44997928	+	950	NA	promoter-TSS (NM_029410)	promoter-TSS (NM_029410)	-2	NM_029410	75736	Mm.261006	NM_029410	ENSMUSG00000003190	Bcl2l12	2810475P17Rik|5430429M05Rik|Bcl-L12|Bcl2-L12	BCL2-like 12 (proline rich)	protein-coding
chr13	9011688	9012207	+	938	NA	Intergenic	(GGA)n|Simple_repeat|Simple_repeat	-15935	NM_027000	69237	Mm.41800	NM_027000	ENSMUSG00000021149	Gtpbp4	2610028C09Rik|Crfg|Gtpbp3|NGB|Nog1	GTP binding protein 4	protein-coding
chr1	10037921	10038847	+	920	NA	promoter-TSS (NM_001277101)	promoter-TSS (NM_001277101)	166	NM_026493	211660	Mm.244046	NM_026493	ENSMUSG00000056763	Cspp1	2310020J12Rik|4930413O22Rik|AA387550|BC055915|Cspp2|Cspp3	centrosome and spindle pole associated protein 1	protein-coding
chr19	4810822	4812108	+	919	NA	exon (NM_001290127, exon 1 of 4)	exon (NM_001290127, exon 1 of 4)	134	NR_157185	102902673	Mm.426069	NM_001290127	ENSMUSG00000096370	Gm21992	Rbm14-rbm4	predicted gene 21992	protein-coding
chr10	40347851	40349518	+	913	NA	promoter-TSS (NM_001168304)	promoter-TSS (NM_001168304)	-624	NM_198164	78334	Mm.200924	NM_198164	ENSMUSG00000038481	Cdk19	2700084L06Rik|AI845279|AW228747|CDK11|Cdc2l6|mKIAA1028	cyclin-dependent kinase 19	protein-coding
chr9	106891695	106892479	+	909	NA	promoter-TSS (NM_029103)	promoter-TSS (NM_029103)	-149	NM_029103	74840	Mm.29778	NM_029103	ENSMUSG00000032575	Manf	3230402M22Rik|AA407711|AA408789|AA673178|Armet|D17914|D18Mgi17	mesencephalic astrocyte-derived neurotrophic factor	protein-coding
chr9	3000274	3000628	+	908	NA	Intergenic	GSAT_MM|Satellite|Satellite	38292	NR_039546	100628572		NR_039546	ENSMUSG00000106183	Mir101c	mir-101c|mmu-mir-101c	microRNA 101c	ncRNA
chr6	113377473	113378117	+	904	NA	promoter-TSS (NM_001170486)	promoter-TSS (NM_001170486)	-275	NM_133932	101206	Mm.266811	NM_133932	ENSMUSG00000048930	Tada3	1110004B19Rik|ADA3|AI987856|Tada3l	transcriptional adaptor 3	protein-coding
chr3	79161024	79162047	+	902	NA	Intergenic	Intergenic	-15660	NM_001099624	76089	Mm.31220	NM_001099624	ENSMUSG00000062232	Rapgef2	5830453M24Rik|CNRasGEF|Pdzgef1|RA-GEF-1|mKIAA0313|nRapGEP	Rap guanine nucleotide exchange factor (GEF) 2	protein-coding
chr3	95624563	95625372	+	892	NA	promoter-TSS (NM_019561)	promoter-TSS (NM_019561)	-13	NM_019561	56205	Mm.241365	NM_019561	ENSMUSG00000038619	Ensa	1700020C18Rik|2610007F17Rik|AI451924	endosulfine alpha	protein-coding
chr10	79853880	79855682	+	889	NA	non-coding (NR_029447, exon 1 of 1)	non-coding (NR_029447, exon 1 of 1)	190	NR_029447	414101	Mm.401339	NR_029447	ENSMUSG00000091994	E130317F20Rik	-	RIKEN cDNA E130317F20 gene	ncRNA
chr5	113164592	113165780	+	885	NA	Intergenic	Intergenic	-1873	NM_172884	243219	Mm.160131	NM_172884	ENSMUSG00000051339	2900026A02Rik	8430408O14Rik|A530094D01|AW539426|Gm449|Kiaa1671|mKIAA1671	RIKEN cDNA 2900026A02 gene	protein-coding
chr3	104863555	104864824	+	885	NA	promoter-TSS (NM_001253703)	promoter-TSS (NM_001253703)	316	NM_001355044	12340	Mm.19142	NM_009797	ENSMUSG00000070372	Capza1	CAPZ|CAZ1|Cappa1|capZ alpha-1	capping protein (actin filament) muscle Z-line, alpha 1	protein-coding
chr18	64920852	64921632	+	877	NA	intron (NM_001114386, intron 1 of 30)	intron (NM_001114386, intron 1 of 30)	33486	NM_001114386	83814	Mm.98668	NM_031881	ENSMUSG00000024589	Nedd4l	1300012C07Rik|Nedd4-2|Nedd4b	neural precursor cell expressed, developmentally down-regulated gene 4-like	protein-coding
chr11	95309374	95311049	+	876	NA	promoter-TSS (NM_001195004)	promoter-TSS (NM_001195004)	35	NM_177619	217127	Mm.90213	NM_177619	ENSMUSG00000038909	Kat7	Hbo1|Hboa|Myst2	K(lysine) acetyltransferase 7	protein-coding
chr14	56778077	56779231	+	875	NA	promoter-TSS (NM_025682)	promoter-TSS (NM_025682)	-336	NM_001360420	66645	Mm.20129	NM_025682	ENSMUSG00000021938	Pspc1	5730470C09Rik|AI327109|AI449052|PSP1	paraspeckle protein 1	protein-coding
chr9	78527568	78528381	+	870	NA	Intergenic	AT_rich|Low_complexity|Low_complexity	-46250	NM_010106	13627	Mm.138471	NM_010106	ENSMUSG00000037742	Eef1a1	-	eukaryotic translation elongation factor 1 alpha 1	protein-coding
chr15	36609085	36610038	+	870	NA	promoter-TSS (NM_008774)	promoter-TSS (NM_008774)	-588	NM_008774	18458	Mm.371570	NM_008774	ENSMUSG00000022283	Pabpc1	PABP|Pabp1|PabpI|Pabpl1|ePAB	poly(A) binding protein, cytoplasmic 1	protein-coding
chr2	5379078	5379395	+	865	NA	promoter-TSS (NR_030601)	promoter-TSS (NR_030601)	-154	NR_030601	100124465		NR_030601	ENSMUSG00000078031	Mir466d	Mirn466d	microRNA 466d	ncRNA
chr3	96501637	96502686	+	862	NA	Intergenic	Intergenic	-23024	NM_027126	69585	Mm.171314	NM_027126	ENSMUSG00000038403	Hjv	2310035L15Rik|5230400G09Rik|AI414844|AI789733|DL-M|Hfe2|Rgmc|hemojuvelin	hemojuvelin BMP co-receptor	protein-coding
chr8	84703206	84708336	+	861	NA	3' UTR (NM_001371052, exon 11 of 11)	3' UTR (NM_001371052, exon 11 of 11)	4314	NM_008535	17095	Mm.4925	NM_008535	ENSMUSG00000034041	Lyl1	Lyl-1|bHLHa18	lymphoblastomic leukemia 1	protein-coding
chr12	21417206	21417672	+	854	NA	promoter-TSS (NM_011739)	promoter-TSS (NM_011739)	-3	NM_011739	22630	Mm.289630	NM_011739	ENSMUSG00000076432	Ywhaq	2700028P07Rik|AA409740|AU021156|R74690	tyrosine 3-monooxygenase/tryptophan 5-monooxygenase activation protein theta	protein-coding
chr19	41848024	41849228	+	854	NA	promoter-TSS (NM_177603)	promoter-TSS (NM_177603)	-494	NM_177603	212398	Mm.222723	NM_177603	ENSMUSG00000047604	Frat2	-	frequently rearranged in advanced T cell lymphomas 2	protein-coding
chr16	91475527	91476570	+	851	NA	Intergenic	RLTR16|LTR|ERVK	-9167	NM_010508	15975	Mm.502	NM_010508	ENSMUSG00000022967	Ifnar1	Ifar|Ifnar|Ifrc|Infar	interferon (alpha and beta) receptor 1	protein-coding
chr7	28380718	28383501	+	850	NA	Intergenic	Intergenic	-2881	NM_011756	22695	Mm.389856	NM_011756	ENSMUSG00000044786	Zfp36	Gos24|Nup475|TIS11D|TISII|Tis11|Ttp|Zfp-36	zinc finger protein 36	protein-coding
chr13	24799782	24800783	+	841	NA	Intergenic	Intergenic	-1375	NM_024473	79555	Mm.266668	NM_024473	ENSMUSG00000019132	BC005537	8030460C05Rik|C78201	cDNA sequence BC005537	protein-coding
chr16	91728846	91729282	+	830	NA	promoter-TSS (NM_001110276)	promoter-TSS (NM_001110276)	-262	NM_133679	66609	Mm.109823	NM_026994	ENSMUSG00000058240	Cryzl1	2210407J23Rik|2410006O11Rik|QOH-1	crystallin, zeta (quinone reductase)-like 1	protein-coding
chr5	124327559	124327942	+	819	NA	promoter-TSS (NM_028310)	promoter-TSS (NM_028310)	222	NM_001277867	269702	Mm.60224	NM_001081323	ENSMUSG00000038126	Mphosph9	4930548D04Rik|9630025B04Rik|AW413446|AW547060|B930097C17Rik|C87456|MPP-9|MPP9	M-phase phosphoprotein 9	protein-coding
chr13	112000779	112001511	+	819	NA	Intergenic	Intergenic	133209	NR_130345	102636620	Mm.402328	NR_130345	ENSMUSG00000086111	Gm15326	-	predicted gene 15326	ncRNA
chr11	119855928	119856889	+	819	NA	intron (NM_001306081, intron 17 of 32)	intron (NM_001306081, intron 17 of 32)	-22043	NR_045312	319454	Mm.442144	NR_045312	ENSMUSG00000085081	Rptoros	A430071A18Rik	regulatory associated protein of MTOR, complex 1, opposite strand	ncRNA
chr6	124805325	124806163	+	814	NA	Intergenic	CpG	-2917	NM_001306050	14794	Mm.261906	NM_013539	ENSMUSG00000038451	Spsb2	AI461677|C9|Grcc9|SSB2	splA/ryanodine receptor domain and SOCS box containing 2	protein-coding
chr9	58274856	58276275	+	807	NA	Intergenic	L1MD3|LINE|L1	22401	NM_026942	69106	Mm.216502	NM_026942	ENSMUSG00000032333	Stoml1	1810015E19Rik|AI847431|SLP1|STORP|UNC24|WPB72	stomatin-like 1	protein-coding
chr3	138143091	138143903	+	802	NA	promoter-TSS (NM_175389)	promoter-TSS (NM_175389)	-20	NM_001348196	108943	Mm.471692	NM_175389	ENSMUSG00000004127	Trmt10a	3110023L08Rik|AA794508|Rg9mtd2|Rnmtd2	tRNA methyltransferase 10A	protein-coding
chr18	23996604	23997565	+	798	NA	intron (NM_011755, intron 2 of 2)	intron (NM_011755, intron 2 of 2)	7450	NM_011755	22694	Mm.290596	NM_011755	ENSMUSG00000063281	Zfp35	Zfp-35|Znf271|mszf13|mszf20-1|mszf28|mszf68	zinc finger protein 35	protein-coding
chr5	149428443	149428988	+	794	NA	intron (NM_001356995, intron 4 of 4)	intron (NM_001356995, intron 4 of 4)	-10945	NM_001310765	75860	Mm.159605	NM_029464	ENSMUSG00000029660	Tex26	4930588N13Rik	testis expressed 26	protein-coding
chr11	69758582	69759471	+	789	NA	promoter-TSS (NM_001291068)	promoter-TSS (NM_001291068)	-393	NM_001291068	20020	Mm.16533	NM_009089	ENSMUSG00000005198	Polr2a	220kDa|Rpb1|Rpo2-1	polymerase (RNA) II (DNA directed) polypeptide A	protein-coding
chr11	48817067	48818483	+	784	NA	promoter-TSS (NM_145377)	promoter-TSS (NM_145377)	-384	NM_145377	211007	Mm.794	NM_145377	ENSMUSG00000040365	Trim41	AW552703|BC020156|R75223|RINCK	tripartite motif-containing 41	protein-coding
chr7	101896338	101896999	+	784	NA	intron (NM_001291349, intron 1 of 4)	intron (NM_001291349, intron 1 of 4)	337	NM_001291349	75430	Mm.284491	NM_027532	ENSMUSG00000030649	Anapc15	3200002M19Rik|6330414C15Rik|APC15	anaphase prompoting complex C subunit 15	protein-coding
chr9	44334401	44335196	+	781	NA	promoter-TSS (NM_010436)	promoter-TSS (NM_010436)	83	NM_010436	15270	Mm.245931	NM_010436	ENSMUSG00000049932	H2afx	AW228881|H2A.X|H2ax|Hist5-2ax|gammaH2ax	H2A histone family, member X	protein-coding
chr8	72548233	72549240	+	780	NA	promoter-TSS (NM_027485)	promoter-TSS (NM_027485)	-426	NM_027485	70625	Mm.235885	NM_027485	ENSMUSG00000045248	Med26	5730493L18Rik|AI414941|AW495270|Crsp7	mediator complex subunit 26	protein-coding
chr18	5334217	5334888	+	775	NA	promoter-TSS (NM_178722)	promoter-TSS (NM_178722)	-113	NM_178722	240186	Mm.118257	NM_178722	ENSMUSG00000050945	Zfp438	9430031G09|9430091M14Rik|B830013J05Rik	zinc finger protein 438	protein-coding
chr4	43561828	43563006	+	767	NA	promoter-TSS (NM_013497)	promoter-TSS (NM_013497)	166	NM_011602	21894	Mm.208601	NM_011602	ENSMUSG00000028465	Tln1	Tln	talin 1	protein-coding
chr6	97438851	97439692	+	767	NA	intron (NM_145148, intron 2 of 23)	intron (NM_145148, intron 2 of 23)	20015	NM_001346639	232288	Mm.27789	NM_145148	ENSMUSG00000030064	Frmd4b	6030440G05Rik|C87375|GOBLIN|GRSP1|R74720	FERM domain containing 4B	protein-coding
chr7	127136688	127138122	+	762	NA	intron (NR_110337, intron 1 of 3)	intron (NR_110337, intron 1 of 3)	418	NR_110337	20737	Mm.283714	NM_009259	ENSMUSG00000051457	Spn	A630014B01Rik|Cd43|Galgp|Ly-48|Ly48	sialophorin	protein-coding
chr14	31493341	31496545	+	761	NA	promoter-TSS (NM_001359850)	promoter-TSS (NM_001359850)	97	NM_001359849	67011	Mm.291731	NM_025907	ENSMUSG00000021891	Mettl6	1600013P15Rik|AI467521|AU020711	methyltransferase like 6	protein-coding
chr8	108748264	108749560	+	751	NA	intron (NM_007496, intron 1 of 9)	intron (NM_007496, intron 1 of 9)	34268	NM_007496	11906	Mm.416972	NM_007496	ENSMUSG00000038872	Zfhx3	A230102L03Rik|Atbf1|Sci|WBP9|mKIAA4228	zinc finger homeobox 3	protein-coding
chr6	52712402	52714598	+	748	NA	promoter-TSS (NM_025816)	promoter-TSS (NM_025816)	-229	NM_025816	52440	Mm.389757	NM_025816	ENSMUSG00000004535	Tax1bp1	1200003J11Rik|1700069J21Rik|AA930106|D6Ertd404e|D6Ertd772e|T6bp|TXBP151	Tax1 (human T cell leukemia virus type I) binding protein 1	protein-coding
chr17	56956806	56958553	+	735	NA	intron (NM_175731, intron 4 of 5)	AT_rich|Low_complexity|Low_complexity	-22291	NM_022328	64144	Mm.148748	NM_022328	ENSMUSG00000024212	Mllt1	AA407901|BAM11|ENL|LTG19	myeloid/lymphoid or mixed-lineage leukemia; translocated to, 1	protein-coding
chr2	157447354	157448050	+	733	NA	intron (NM_001025395, intron 2 of 13)	intron (NM_001025395, intron 2 of 13)	23409	NM_001025395	20779	Mm.22845	NM_009271	ENSMUSG00000027646	Src	AW259666|pp60c-src	Rous sarcoma oncogene	protein-coding
chr7	97371147	97372137	+	733	NA	promoter-TSS (NM_199035)	promoter-TSS (NM_199035)	25	NM_199035	381903	Mm.279683	NM_199035	ENSMUSG00000035704	Alg8	AI447372|Gm1089	asparagine-linked glycosylation 8 (alpha-1,3-glucosyltransferase)	protein-coding
chr5	115157910	115159007	+	730	NA	promoter-TSS (NM_175403)	promoter-TSS (NM_175403)	-282	NM_175403	109154	Mm.153963	NM_175403	ENSMUSG00000048578	Mlec	2410014A08Rik|AI850530|ESTM19|X83352|mKIAA0152	malectin	protein-coding
chr11	73199086	73199981	+	720	NA	promoter-TSS (NM_001357892)	promoter-TSS (NM_001357892)	51	NM_029031	74637	Mm.200905	NM_029031	ENSMUSG00000005951	Shpk	4930431K22Rik|AI194947|AW260459|Carkl	sedoheptulokinase	protein-coding
chr6	136450123	136451197	+	718	NA	Intergenic	Lx8|LINE|L1	-35091	NM_001201390	100502936	Mm.21182	NM_001201390	ENSMUSG00000045291	E330021D16Rik	C85549	RIKEN cDNA E330021D16 gene	protein-coding
chr9	35569660	35570757	+	716	NA	promoter-TSS (NM_029762)	promoter-TSS (NM_029762)	-139	NM_029762	76832	Mm.482285	NM_029762	ENSMUSG00000050555	Hyls1	3010015K02Rik	HYLS1, centriolar and ciliogenesis associated	protein-coding
chr8	69832362	69832781	+	716	NA	promoter-TSS (NM_001357308)	promoter-TSS (NM_001357308)	-53	NM_001357308	80720	Mm.210823	NM_001024954	ENSMUSG00000031860	Pbx4	2410015M21Rik|AI429113|AW045266	pre B cell leukemia homeobox 4	protein-coding
chr4	116708141	116709096	+	716	NA	promoter-TSS (NM_025962)	promoter-TSS (NM_025962)	23	NR_151452	68394	Mm.425201	NM_026714	ENSMUSG00000028689	Ccdc163	0610037D15Rik|4933430J04Rik	coiled-coil domain containing 163	protein-coding
chr9	106366969	106369559	+	716	NA	promoter-TSS (NM_153459)	promoter-TSS (NM_153459)	-368	NM_153459	235584	Mm.275584	NM_153459	ENSMUSG00000053716	Dusp7	AU015694|Mkpx|Pyst2	dual specificity phosphatase 7	protein-coding
chr12	55079675	55080781	+	716	NA	promoter-TSS (NM_011899)	promoter-TSS (NM_011899)	-118	NM_028314	72658	Mm.434380	NM_028314	ENSMUSG00000062198	2700097O09Rik	AW552125	RIKEN cDNA 2700097O09 gene	protein-coding
chr8	72239411	72240624	+	716	NA	promoter-TSS (NM_007456)	promoter-TSS (NM_007456)	-1	NM_007456	11767	Mm.290086	NM_007456	ENSMUSG00000003033	Ap1m1	AA408894|AP47|Adtm1A|Cltnm|mu1A	adaptor-related protein complex AP-1, mu subunit 1	protein-coding
chr9	85325661	85328992	+	711	NA	promoter-TSS (NM_001160379)	promoter-TSS (NM_001160379)	-176	NM_001160379	212943	Mm.74610	NM_001160378	ENSMUSG00000032265	Tent5a	BAP014|D930050G01Rik|Fam46a	terminal nucleotidyltransferase 5A	protein-coding
chr16	33784962	33787396	+	704	NA	Intergenic	Intergenic	-7858	NM_010739	17063	Mm.3177	NM_010739	ENSMUSG00000022824	Muc13	114/A10|14/A10|AI159736|Lrrp|Ly64|NJ-1	mucin 13, epithelial transmembrane	protein-coding
chr10	62511441	62512305	+	699	NA	intron (NM_001358965, intron 1 of 3)	intron (NM_001358965, intron 1 of 3)	-4116	NM_011157	19073	Mm.338790	NM_011157	ENSMUSG00000020077	Srgn	Prg|Prg1|Sgc	serglycin	protein-coding
chr2	102947841	102949019	+	699	NA	Intergenic	Intergenic	-46765	NM_001177786	12505	Mm.423621	NM_009851	ENSMUSG00000005087	Cd44	AU023126|AW121933|AW146109|HERMES|Ly-24|Pgp-1	CD44 antigen	protein-coding
chr10	81320140	81321150	+	695	NA	promoter-TSS (NM_027381)	promoter-TSS (NM_027381)	-458	NM_027381	70312	Mm.87628	NM_027381	ENSMUSG00000034889	Cactin	2510012J08Rik	cactin, spliceosome C complex subunit	protein-coding
chr11	116198806	116199617	+	686	NA	promoter-TSS (NM_001271898)	promoter-TSS (NM_001271898)	-166	NM_001271898	11430	Mm.356689	NM_015729	ENSMUSG00000020777	Acox1	AOX|Acox|D130055E20Rik|Paox	acyl-Coenzyme A oxidase 1, palmitoyl	protein-coding
chr11	106387625	106388582	+	682	NA	Intergenic	Intergenic	-5322	NM_010494	15896	Mm.394	NM_010494	ENSMUSG00000001029	Icam2	CD102|Icam-2|Ly-60	intercellular adhesion molecule 2	protein-coding
chr11	67588357	67589345	+	680	NA	intron (NM_001109657, intron 1 of 13)	intron (NM_001109657, intron 1 of 13)	2351	NM_001109657	14457	Mm.40338	NM_008088	ENSMUSG00000033066	Gas7	AW124766|B230343A10Rik|Gas7-cb	growth arrest specific 7	protein-coding
chr18	64618357	64619327	+	672	NA	intron (NM_001001488, intron 1 of 27)	intron (NM_001001488, intron 1 of 27)	42158	NM_001001488	54670	Mm.270043	NM_001001488	ENSMUSG00000039529	Atp8b1	AI451886|FIC1|Ic	ATPase, class I, type 8B, member 1	protein-coding
chr8	83739799	83741509	+	668	NA	intron (NM_011925, intron 1 of 19)	B3|SINE|B2	657	NM_001163031	26364	Mm.334648	NM_011925	ENSMUSG00000002885	Adgre5	AA409984|Cd97|TM7LN1	adhesion G protein-coupled receptor E5	protein-coding
chr8	116627487	116628753	+	668	NA	intron (NM_029441, intron 1 of 6)	intron (NM_029441, intron 1 of 6)	104871	NM_029441	75796	Mm.159575	NM_029441	ENSMUSG00000031758	Cdyl2	1700029M19Rik|4930453I21Rik|Gm20194	chromodomain protein, Y chromosome-like 2	protein-coding
chr1	179162935	179164456	+	666	NA	intron (NM_027188, intron 5 of 11)	intron (NM_027188, intron 5 of 11)	354346	NM_027188	69726	Mm.222338	NM_027188	ENSMUSG00000055067	Smyd3	2410008A19Rik|Zmynd1	SET and MYND domain containing 3	protein-coding
chr17	84116208	84117299	+	666	NA	Intergenic	Intergenic	38093	NR_045458	74473	Mm.399575	NR_045458	ENSMUSG00000117571	4933433H22Rik	-	RIKEN cDNA 4933433H22 gene	ncRNA
chr15	88750293	88751992	+	666	NA	promoter-TSS (NM_181412)	promoter-TSS (NM_181412)	-569	NM_181412	223773	Mm.396622	NM_181412	ENSMUSG00000034333	Zbed4	1700009F06Rik	zinc finger, BED type containing 4	protein-coding
chr11	72795375	72796093	+	666	NA	promoter-TSS (NM_001045536)	promoter-TSS (NM_001045536)	105	NM_001024926	192986	Mm.194755	NM_001024926	ENSMUSG00000057778	Cyb5d2	9330151E16Rik|Gm2	cytochrome b5 domain containing 2	protein-coding
chr1	80755473	80757292	+	666	NA	intron (NM_175291, intron 1 of 55)	(TG)n|Simple_repeat|Simple_repeat	2171	NM_175291	210293	Mm.133473	NM_175291	ENSMUSG00000038608	Dock10	9330153B10Rik|A630054M16Rik|Jr4|Jr5|R75174|ZIZ3|Zizimin3|mKIAA0694	dedicator of cytokinesis 10	protein-coding
chr1	161876752	161877732	+	666	NA	promoter-TSS (NM_001357401)	promoter-TSS (NM_001357401)	-560	NM_001357401	226551	Mm.170002	NM_172645	ENSMUSG00000040297	Suco	4732491B11|AI848100|AU016931|Opt	SUN domain containing ossification factor	protein-coding
chr17	25833054	25833454	+	664	NA	promoter-TSS (NM_019719)	promoter-TSS (NM_019719)	-335	NR_157361	56424	Mm.277599	NM_019719	ENSMUSG00000039615	Stub1	0610033N24Rik|2210017D18Rik|2310040B03Rik|AW046544|Chip	STIP1 homology and U-Box containing protein 1	protein-coding
chr12	82225598	82226720	+	660	NA	intron (NM_001167983, intron 1 of 23)	intron (NM_001167983, intron 1 of 23)	56143	NM_001167983	217692	Mm.261333	NM_172579	ENSMUSG00000042700	Sipa1l1	4931426N11Rik|AW213287|Spar|mKIAA0440	signal-induced proliferation-associated 1 like 1	protein-coding
chr4_GL456216_random	16168	17662	+	657	NA	intron (NM_001368262, intron 1 of 5)	CpG	757	NM_001368261	236082	Mm.305345	NM_001033326	ENSMUSG00000063897	Dhrsx	C80877|D4Ertd296e|Dhrsxy|Pscad	dehydrogenase/reductase (SDR family) X chromosome	protein-coding
chr8	4677512	4678689	+	655	NA	Intergenic	CpG	64760	NM_001368404	233987	Mm.102799	NM_145591	ENSMUSG00000058748	Zfp958	-	zinc finger protein 958	protein-coding
chr14	56104886	56105912	+	655	NA	Intergenic	(TA)n|Simple_repeat|Simple_repeat	-2825	NM_007800	13035	Mm.4858	NM_007800	ENSMUSG00000040314	Ctsg	CatG|VSP	cathepsin G	protein-coding
chr16	33750996	33754871	+	655	NA	intron (NM_175256, intron 12 of 14)	intron (NM_175256, intron 12 of 14)	-41104	NM_010739	17063	Mm.3177	NM_010739	ENSMUSG00000022824	Muc13	114/A10|14/A10|AI159736|Lrrp|Ly64|NJ-1	mucin 13, epithelial transmembrane	protein-coding
chr6	113076111	113077760	+	655	NA	promoter-TSS (NM_028385)	promoter-TSS (NM_028385)	309	NR_027009	14910	Mm.280950	NR_027008	ENSMUSG00000086429	Gt(ROSA)26Sor	AV258896|Gtrgeo26|Gtrosa26|R26|ROSA26|Thumpd3as1	gene trap ROSA 26, Philippe Soriano	ncRNA
chr10	58446275	58446712	+	642	NA	promoter-TSS (NM_011240)	promoter-TSS (NM_011240)	-359	NM_011240	19386	Mm.431695	NM_011240	ENSMUSG00000003226	Ranbp2	A430087B05Rik|AI256741|NUP358	RAN binding protein 2	protein-coding
chr7	25753633	25756137	+	640	NA	promoter-TSS (NM_144922)	promoter-TSS (NM_144922)	-126	NM_178089	232989	Mm.254223	NM_144922	ENSMUSG00000040725	Hnrnpul1	E130317O14Rik|E1B-AP5|E1BAP5|Hnrnpul|Hnrpul1	heterogeneous nuclear ribonucleoprotein U-like 1	protein-coding
chr7	47008054	47009138	+	637	NA	promoter-TSS (NM_175318)	promoter-TSS (NM_175318)	-182	NM_175318	101685	Mm.155687	NM_175318	ENSMUSG00000049516	Spty2d1	5830435K17Rik|AI852426|P16H6	SPT2, Suppressor of Ty, domain containing 1 (S. cerevisiae)	protein-coding
chr8	70538821	70540054	+	635	NA	promoter-TSS (NM_007924)	promoter-TSS (NM_007924)	-238	NM_007924	13716	Mm.271973	NM_007924	ENSMUSG00000070002	Ell	Ell1|Men	elongation factor RNA polymerase II	protein-coding
chr1	88276946	88277607	+	634	NA	exon (NM_172505, exon 2 of 5)	exon (NM_172505, exon 2 of 5)	281	NM_172505	212427	Mm.384762	NM_172505		A730008H23Rik	Fleg1	RIKEN cDNA A730008H23 gene	protein-coding
chr15	81360939	81361608	+	632	NA	promoter-TSS (NM_011399)	promoter-TSS (NM_011399)	-508	NM_011399	20524	Mm.222536	NM_011399	ENSMUSG00000022404	Slc25a17	34kDa|47kDa|PMP34|Pmp47	solute carrier family 25 (mitochondrial carrier, peroxisomal membrane protein), member 17	protein-coding
chr1	137806387	137807703	+	632	NA	Intergenic	Intergenic	-159410	NR_029795	735252		NR_029795	ENSMUSG00000065565	Mir181a-1	Mirn181a-1|Mirn213|miR-213|mir-181a-1|mmu-mir-213	microRNA 181a-1	ncRNA
chr19	33101299	33102563	+	632	NA	Intergenic	Intergenic	-55181	NR_039552	100628575		NR_039552	ENSMUSG00000106278	Mir3970	mmu-mir-3970|mu-mir-3970	microRNA 3970	ncRNA
chr1	91186923	91188067	+	632	NA	intron (NM_178401, intron 1 of 2)	intron (NM_178401, intron 1 of 2)	7673	NM_001168392	51801	Mm.3272	NM_016894	ENSMUSG00000034353	Ramp1	9130218E19Rik	receptor (calcitonin) activity modifying protein 1	protein-coding
chr11	83577271	83578436	+	632	NA	intron (NM_011338, intron 1 of 3)	MIR3|SINE|MIR	783	NM_011338	20308	Mm.416125	NM_011338	ENSMUSG00000019122	Ccl9	CCF18|MRP-2|Scya10|Scya9	chemokine (C-C motif) ligand 9	protein-coding
chr19	5844793	5847070	+	625	NA	promoter-TSS (NR_003513)	promoter-TSS (NR_003513)	-451	NR_003513	66961	Mm.281895	NR_003513	ENSMUSG00000092274	Neat1	2310043N10Rik|VINC	nuclear paraspeckle assembly transcript 1 (non-protein coding)	ncRNA
chr2	27514881	27515197	+	625	NA	promoter-TSS (NM_080848)	promoter-TSS (NM_080848)	-108	NM_080848	140858	Mm.28265	NM_080848	ENSMUSG00000026917	Wdr5	2410008O07Rik|AA408785|AA960360|Big|Big-3	WD repeat domain 5	protein-coding
chr19	3321863	3322695	+	618	NA	Intergenic	Intergenic	-1022	NM_013495	12894	Mm.18522	NM_013495	ENSMUSG00000024900	Cpt1a	C730027G07|CPTI|Cpt1	carnitine palmitoyltransferase 1a, liver	protein-coding
chr9	31279967	31281885	+	617	NA	intron (NM_199315, intron 1 of 6)	CpG	377	NM_199315	382066	Mm.335039	NM_199315	ENSMUSG00000042496	Prdm10	Gm1112|tristanin	PR domain containing 10	protein-coding
chr18	15207870	15209290	+	616	NA	Intergenic	Intergenic	-57134	NM_134112	106931	Mm.329299	NM_134112	ENSMUSG00000036225	Kctd1	4933402K10Rik|AI661543|AW553000	potassium channel tetramerisation domain containing 1	protein-coding
chr7	126861509	126862381	+	616	NA	promoter-TSS (NM_172746)	promoter-TSS (NM_172746)	-27	NM_172746	233876	Mm.363427	NM_172746	ENSMUSG00000042606	Hirip3	B130036O03|C86302	HIRA interacting protein 3	protein-coding
chr11	95414521	95416329	+	616	NA	intron (NM_001359107, intron 1 of 9)	intron (NM_001359107, intron 1 of 9)	1342	NM_001359107	20747	Mm.285454	NM_025287	ENSMUSG00000057522	Spop	AI315626|Pcif1|TEF2	speckle-type BTB/POZ protein	protein-coding
chr6	146577415	146578109	+	616	NA	promoter-TSS (NM_001347513)	promoter-TSS (NM_001347513)	73	NM_001362107	71177	Mm.271774	NM_138757	ENSMUSG00000040250	Ints13	4933424B01Rik|Asun|Spata30	integrator complex subunit 13	protein-coding
chr11	74837581	74839148	+	616	NA	intron (NM_010813, intron 4 of 5)	CpG	7440	NM_010813	17428	Mm.3759	NM_010813	ENSMUSG00000000282	Mnt	Rox|bHLHd3	max binding protein	protein-coding
chr6	128890400	128891546	+	616	NA	5' UTR (NM_001254946, exon 1 of 3)	5' UTR (NM_001254946, exon 1 of 3)	151	NM_001254946	232406	Mm.30745	NM_001254946	ENSMUSG00000090164	BC035044	-	cDNA sequence BC035044	protein-coding
chr5	86065187	86066715	+	616	NA	promoter-TSS (NM_001345903)	promoter-TSS (NM_001345903)	-368	NM_001345902	12617	Mm.4649	NM_007683	ENSMUSG00000029253	Cenpc1	CENP-C|Cenpc	centromere protein C1	protein-coding
chr2	27027702	27028969	+	616	NA	promoter-TSS (NM_001177627)	promoter-TSS (NM_001177627)	-337	NM_001177627	227659	Mm.41203	NM_172659	ENSMUSG00000036067	Slc2a6	A330096C23|F630103L12Rik|Glut6|Glut9	solute carrier family 2 (facilitated glucose transporter), member 6	protein-coding
chr1	171281298	171281799	+	614	NA	promoter-TSS (NM_008911)	promoter-TSS (NM_008911)	-362	NM_008911	19044	Mm.266888	NM_008911	ENSMUSG00000062729	Ppox	Ppo	protoporphyrinogen oxidase	protein-coding
chr15	57911590	57912339	+	614	NA	promoter-TSS (NM_001081396)	promoter-TSS (NM_001081396)	-235	NM_001081396	210544	Mm.390835	NM_199300	ENSMUSG00000022364	Tbc1d31	4B3|D330013L20Rik|Gm85|Wdr67	TBC1 domain family, member 31	protein-coding
chr5	72183538	72184829	+	613	NA	Intergenic	Intergenic	-15994	NM_178599	27784	Mm.44223	NM_178599	ENSMUSG00000029213	Commd8	C77770|D5Buc26e	COMM domain containing 8	protein-coding
chr1	181860470	181861224	+	611	NA	Intergenic	Intergenic	-18446	NM_133815	98386	Mm.4538	NM_133815	ENSMUSG00000004880	Lbr	AI505894|C14SR|ic	lamin B receptor	protein-coding
chr7	28809799	28811731	+	609	NA	promoter-TSS (NM_177301)	promoter-TSS (NM_177301)	-125	NM_177301	15388	Mm.9043	NM_177301	ENSMUSG00000015165	Hnrnpl	C79783|D830027H13Rik|Hnrpl	heterogeneous nuclear ribonucleoprotein L	protein-coding
chr1	85734853	85735912	+	603	NA	intron (NM_177055, intron 1 of 5)	intron (NM_177055, intron 1 of 5)	1224	NM_177055	319997	Mm.116691	NM_177055	ENSMUSG00000052760	A630001G21Rik	-	RIKEN cDNA A630001G21 gene	protein-coding
chr15	76207099	76208177	+	602	NA	intron (NM_011117, intron 1 of 31)	intron (NM_011117, intron 1 of 31)	615	NM_001164203	18810	Mm.234912	NM_011117	ENSMUSG00000022565	Plec	AA591047|AU042537|EBS1|PCN|PLTN|Plec1	plectin	protein-coding
chr10	80398581	80400137	+	600	NA	5' UTR (NM_001306143, exon 1 of 7)	5' UTR (NM_001306143, exon 1 of 7)	172	NM_013595	17192	Mm.7142	NM_013595	ENSMUSG00000035478	Mbd3	AI181826|AU019209	methyl-CpG binding domain protein 3	protein-coding
chr14	21830978	21832236	+	599	NA	promoter-TSS (NM_011695)	promoter-TSS (NM_011695)	46	NM_011695	22334	Mm.262327	NM_011695	ENSMUSG00000021771	Vdac2	Vdac6|mVDAC2|mVDAC6	voltage-dependent anion channel 2	protein-coding
chr2	29123618	29125382	+	599	NA	promoter-TSS (NM_198033)	promoter-TSS (NM_198033)	-492	NM_198033	269254	Mm.41867	NM_198033	ENSMUSG00000043535	Setx	A130090N03|A930037J23Rik|AOA2|AW060766|Als4|SCAR1|Sen1|mKIAA0625	senataxin	protein-coding
chr13	19854291	19855557	+	599	NA	Intergenic	Intergenic	-30667	NM_181754	353346	Mm.239268	NM_181754	ENSMUSG00000053101	Gpr141	PGR13	G protein-coupled receptor 141	protein-coding
chr9	37347163	37348409	+	599	NA	exon (NM_001081429, exon 2 of 16)	exon (NM_001081429, exon 2 of 16)	571	NM_001081429	245902	Mm.390150	NM_001081429	ENSMUSG00000034303	Ccdc15	A630039F14Rik|D030074L19	coiled-coil domain containing 15	protein-coding
chr7	44849206	44850636	+	597	NA	promoter-TSS (NM_001042655)	promoter-TSS (NM_001042655)	-86	NM_001253920	67605	Mm.148007	NM_026270	ENSMUSG00000011096	Akt1s1	1110012J22Rik|AI227026|Lobe|Lobel|PRAS40	AKT1 substrate 1 (proline-rich)	protein-coding
chr5	130143920	130145106	+	595	NA	promoter-TSS (NM_172509)	promoter-TSS (NM_172509)	-370	NM_172509	212919	Mm.55812	NM_172509	ENSMUSG00000034110	Kctd7	4932409E18|9430010P06Rik	potassium channel tetramerisation domain containing 7	protein-coding
chr11	87749449	87750536	+	594	NA	Intergenic	Intergenic	-6872	NR_029555	387160		NR_029555	ENSMUSG00000105196	Mir142	Mirn142|miR-142|mir-142a|mmu-mir-142|mmu-mir-142a	microRNA 142	ncRNA
chr15	19857463	19857980	+	590	NA	Intergenic	Intergenic	672348	NR_155419	102639102	Mm.463245	NR_155419	ENSMUSG00000115803	Gm35496	-	predicted gene, 35496	ncRNA
chr2	32451309	32452496	+	589	NA	promoter-TSS (NM_146118)	promoter-TSS (NM_146118)	-432	NM_146118	227731	Mm.37395	NM_146118	ENSMUSG00000026819	Slc25a25	1110030N17Rik|MCSC|mKIAA1896	solute carrier family 25 (mitochondrial carrier, phosphate carrier), member 25	protein-coding
chr1	128614438	128615895	+	584	NA	Intergenic	Intergenic	-22867	NM_001356509	12767	Mm.1401	NM_009911	ENSMUSG00000045382	Cxcr4	CD184|CXC-R4|CXCR-4|Cmkar4|LESTR|PB-CKR|PBSF/SDF-1|Sdf1r|b2b220Clo	chemokine (C-X-C motif) receptor 4	protein-coding
chr1	85703419	85704109	+	583	NA	intron (NM_013673, intron 17 of 19)	intron (NM_013673, intron 17 of 19)	32842	NM_177055	319997	Mm.116691	NM_177055	ENSMUSG00000052760	A630001G21Rik	-	RIKEN cDNA A630001G21 gene	protein-coding
chr16	55933854	55935177	+	583	NA	intron (NM_001159364, intron 1 of 3)	intron (NM_001159364, intron 1 of 3)	333	NM_001159366	74201	Mm.178427	NM_028815	ENSMUSG00000022604	Cep97	2810403B08Rik|4932439K18Rik|AA437768|E130116N02Rik|Lrriq2	centrosomal protein 97	protein-coding
chr15	89429454	89430655	+	583	NA	promoter-TSS (NR_037154)	promoter-TSS (NR_037154)	-127	NR_037153	12651	Mm.485045	NM_007692	ENSMUSG00000022617	Chkb	Chetk|Chkl|Ck|Ck/Ek|Ck/Ek-beta|Ckb|Ckekb|Ek	choline kinase beta	protein-coding
chr6	117906667	117907916	+	583	NA	promoter-TSS (NM_001166429)	intron (NM_133834, intron 1 of 3)	509	NM_001166431	98758	Mm.422979	NM_133834	ENSMUSG00000042079	Hnrnpf	4833420I20Rik|AA407306|Hnrpf	heterogeneous nuclear ribonucleoprotein F	protein-coding
chr8	71370928	71371562	+	578	NA	promoter-TSS (NR_122030)	promoter-TSS (NR_122030)	-53	NR_122030	77090	Mm.440170	NM_029865	ENSMUSG00000002396	Ocel1	9430098E02Rik|AI326022|AI593544	occludin/ELL domain containing 1	protein-coding
chr16	32176880	32177925	+	578	NA	Intergenic	Intergenic	-2398	NM_001033539	328660	Mm.441006	NM_001033539	ENSMUSG00000075269	Bex6	B020003O03Rik	brain expressed family member 6	protein-coding
chr9	3258593	3259046	+	576	NA	Intergenic	LSU-rRNA_Hsa|rRNA|rRNA	-59006	NR_027988	114673	Mm.422774	NM_053265	ENSMUSG00000042360	4930433N12Rik	-	RIKEN cDNA 4930433N12 gene	ncRNA
chr6	149309397	149309991	+	567	NA	5' UTR (NM_001289662, exon 1 of 5)	5' UTR (NM_001289662, exon 1 of 5)	280	NM_001289661	67246	Mm.333515	NM_026054	ENSMUSG00000032712	Resf1	2810474O19Rik|6720435I21Rik|AA536804|AU020969|GET	retroelement silencing factor 1	protein-coding
chr17	15040729	15041835	+	567	NA	promoter-TSS (NM_001360401)	promoter-TSS (NM_001360401)	-269	NM_001039552	381062	Mm.393767	NM_183133	ENSMUSG00000036552	Ermard	2210404J11Rik|2410011O22Rik|AI448938	ER membrane associated RNA degradation	protein-coding
chr17	3557240	3558331	+	567	NA	promoter-TSS (NR_045303)	promoter-TSS (NR_045303)	-30	NM_146074	224481	Mm.226554	NM_146074	ENSMUSG00000036983	Tfb1m	AI429207|mtTFB1	transcription factor B1, mitochondrial	protein-coding
chr7	19227523	19229112	+	567	NA	promoter-TSS (NM_207525)	promoter-TSS (NM_207525)	-72	NM_207525	403187	Mm.239583	NM_207525	ENSMUSG00000052214	Opa3	D630048P19Rik|Gm1425|Gm472	optic atrophy 3	protein-coding
chr7	101905522	101906804	+	567	NA	intron (NM_025605, intron 1 of 4)	CpG	196	NM_001081679	791260	Mm.475469	NM_001081679	ENSMUSG00000078630	Tomt	Comt2|F930017I19Rik	transmembrane O-methyltransferase	protein-coding
chr15	100303219	100304624	+	566	NA	promoter-TSS (NM_027334)	promoter-TSS (NM_027334)	-896	NM_027334	70152	Mm.488086	NM_027334	ENSMUSG00000054619	Mettl7a1	2210414H16Rik|3300001H21Rik|Aam-B|Mettl7a|UbiE1	methyltransferase like 7A1	protein-coding
chr5	129786769	129787890	+	565	NA	promoter-TSS (NM_133900)	promoter-TSS (NM_133900)	-27	NM_009838	12466	Mm.153159	NM_009838		Cct6a	CCT-zeta|CCT-zeta-1|Cct6|Cctz-1|TCP-1-zeta	chaperonin containing Tcp1, subunit 6a (zeta)	protein-coding
chr6	125572670	125573835	+	565	NA	intron (NM_011708, intron 6 of 51)	intron (NM_011708, intron 6 of 51)	20304	NM_011708	22371	Mm.22339	NM_011708	ENSMUSG00000001930	Vwf	6820430P06Rik|AI551257|B130011O06Rik|C630030D09|F8VWF|VWD	Von Willebrand factor	protein-coding
chr19	6363326	6364183	+	565	NA	promoter-TSS (NM_001360393)	promoter-TSS (NM_001360393)	64	NM_001360393	22668	Mm.256422	NM_011750	ENSMUSG00000024949	Sf1	BBP|MZFM|WBP4|Zfp162	splicing factor 1	protein-coding
chr1	58603627	58604337	+	565	NA	Intergenic	Intergenic	17585	NM_025597	66495	Mm.2033	NM_025597	ENSMUSG00000026032	Ndufb3	2700033I16Rik|CI-B12	NADH:ubiquinone oxidoreductase subunit B3	protein-coding
chr7	25237566	25239645	+	565	NA	promoter-TSS (NM_001031667)	promoter-TSS (NM_001031667)	-754	NM_001031667	606496	Mm.491101	NM_001031667	ENSMUSG00000057177	Gsk3a	2700086H06Rik	glycogen synthase kinase 3 alpha	protein-coding
chr2	32236647	32237327	+	558	NA	intron (NM_145145, intron 1 of 19)	intron (NM_145145, intron 1 of 19)	347	NM_145145	99011	Mm.31192	NM_145145	ENSMUSG00000039254	Pomt1	AI505244	protein-O-mannosyltransferase 1	protein-coding
chr1	171063754	171064757	+	557	NA	TTS (NR_106103)	TTS (NR_106103)	397	NR_106103	102466998		NR_106103	ENSMUSG00000099119	Mir6546	Gm27408|mmu-mir-6546	microRNA 6546	ncRNA
chr16	95611814	95612695	+	551	NA	Intergenic	Intergenic	-25661	NM_001302152	13876	Mm.164531	NM_133659	ENSMUSG00000040732	Erg	D030036I24Rik	ETS transcription factor	protein-coding
chr16	93778241	93778667	+	551	NA	intron (NM_027293, intron 23 of 36)	intron (NM_027293, intron 23 of 36)	16447	NR_151466	102633000	Mm.443436	NR_151466		2310043M15Rik	-	RIKEN cDNA 2310043M15 gene	ncRNA
chr14	59643225	59644477	+	551	NA	Intergenic	Intergenic	18570	NM_145463	219134	Mm.275409	NM_145463	ENSMUSG00000044461	Shisa2	9430059P22Rik|MAd2|Tmem46|mShisa|shisa	shisa family member 2	protein-coding
chr8	124020777	124021729	+	551	NA	promoter-TSS (NM_001357315)	promoter-TSS (NM_001357315)	144	NM_133966	102162	Mm.291777	NM_133966	ENSMUSG00000038697	Taf5l	1110005N04Rik|AI849020	TATA-box binding protein associated factor 5 like	protein-coding
chr17	22877545	22878163	+	544	NA	Intergenic	LSU-rRNA_Hsa|rRNA|rRNA	-10720	NM_177358	240041	Mm.328828	NM_177358	ENSMUSG00000059142	Zfp945	A630033E08Rik|C730040L01Rik	zinc finger protein 945	protein-coding
chr19	5487815	5489683	+	544	NA	promoter-TSS (NM_027877)	promoter-TSS (NM_027877)	-370	NR_153769	71711	Mm.27697	NM_027877	ENSMUSG00000024906	Mus81	1200008A18Rik|AI182501|AW045863	MUS81 structure-specific endonuclease subunit	protein-coding
chr17	56303016	56304192	+	543	NA	promoter-TSS (NM_001111078)	promoter-TSS (NM_001111078)	267	NM_001111079	18140	Mm.42196	NM_010931	ENSMUSG00000001228	Uhrf1	AL022808|ICBP90|Np95|RNF106	ubiquitin-like, containing PHD and RING finger domains, 1	protein-coding
chr9	3031692	3032551	+	539	NA	Intergenic	GSAT_MM|Satellite|Satellite	6622	NR_039546	100628572		NR_039546	ENSMUSG00000106183	Mir101c	mir-101c|mmu-mir-101c	microRNA 101c	ncRNA
chr9	61370321	61372715	+	539	NA	promoter-TSS (NM_001083928)	promoter-TSS (NM_001083928)	-848	NM_001083927	21887	Mm.24255	NM_009389	ENSMUSG00000032280	Tle3	2610103N05Rik|ESG|Grg3a|Grg3b|mKIAA1547	transducin-like enhancer of split 3	protein-coding
chr4	144891628	144893050	+	538	NA	promoter-TSS (NM_001357275)	promoter-TSS (NM_001357275)	-488	NM_001172424	20148	Mm.14063	NM_011303	ENSMUSG00000066026	Dhrs3	Rsdr1|retSDR1	dehydrogenase/reductase (SDR family) member 3	protein-coding
chr11	17211617	17212272	+	538	NA	promoter-TSS (NM_025443)	promoter-TSS (NM_025443)	51	NM_178909	103784	Mm.298132	NM_178909	ENSMUSG00000078970	Wdr92	AI553587|HZGJ	WD repeat domain 92	protein-coding
chr14	14345734	14346705	+	538	NA	promoter-TSS (NM_008369)	promoter-TSS (NM_008369)	-276	NM_008369	16188	Mm.425857	NM_008369	ENSMUSG00000068758	Il3ra	CD123|CDw123|SUT-1	interleukin 3 receptor, alpha chain	protein-coding
chr8	105827373	105827716	+	537	NA	promoter-TSS (NM_024445)	promoter-TSS (NM_024445)	-200	NM_024445	72236	Mm.386810	NM_024445	ENSMUSG00000031893	Tsnaxip1	1700016K08Rik|TXI1	translin-associated factor X (Tsnax) interacting protein 1	protein-coding
chr6	38550371	38551246	+	537	NA	promoter-TSS (NM_001170848)	promoter-TSS (NM_001170848)	-526	NM_138680	192196	Mm.276133	NM_138680	ENSMUSG00000029823	Luc7l2	4930471C18Rik|AA522013|AU015269|CGI59|Cgi74	LUC7-like 2 (S. cerevisiae)	protein-coding
chr7	28442410	28443084	+	535	NA	intron (NM_022024, intron 3 of 6)	intron (NM_022024, intron 3 of 6)	1810	NM_001039192	63986	Mm.194536	NM_022024	ENSMUSG00000060791	Gmfg	0610039G16Rik|2310057N07Rik|AI324845	glia maturation factor, gamma	protein-coding
chr13	21506302	21506582	+	535	NA	promoter-TSS (NR_026798)	promoter-TSS (NR_026798)	82	NR_026798	100038371	Mm.133328	NR_026798		Zfp389	-	zinc finger protein 389	pseudo
chr11	88047035	88047692	+	535	NA	promoter-TSS (NM_173374)	promoter-TSS (NM_173374)	-10	NM_173374	110809	Mm.391719	NM_173374	ENSMUSG00000018379	Srsf1	1110054N12Rik|5730507C05Rik|6330415C05Rik|AI482334|AW491331|Asf|Sf2|Sfrs1	serine/arginine-rich splicing factor 1	protein-coding
chr6	38433135	38433932	+	535	NA	promoter-TSS (NM_177185)	promoter-TSS (NM_177185)	-392	NM_177185	320538	Mm.302831	NM_177185	ENSMUSG00000038538	Ubn2	2900060J04Rik|6030408G03Rik|BC060116|D130059P03Rik|mKIAA2030	ubinuclein 2	protein-coding
chr11	87422194	87424019	+	535	NA	intron (NM_031386, intron 1 of 30)	intron (NM_031386, intron 1 of 30)	-4485	NM_001199293	83560	Mm.440758	NM_031386	ENSMUSG00000010342	Tex14	C85585	testis expressed gene 14	protein-coding
chr5	109598886	109599300	+	530	NA	Intergenic	Intergenic	-40100	NM_016715	57914	Mm.35771	NM_016715	ENSMUSG00000033467	Crlf2	CRLM2|Ly114|Tpte2|Tslpr	cytokine receptor-like factor 2	protein-coding
chr15	79774242	79774847	+	528	NA	promoter-TSS (NM_017470)	promoter-TSS (NM_017470)	-77	NM_017470	54152	Mm.288159	NM_017470	ENSMUSG00000022420	Dnal4	D15Ertd424e|Dnalc4	dynein, axonemal, light chain 4	protein-coding
chr15	80710741	80711122	+	526	NA	promoter-TSS (NM_144812)	promoter-TSS (NM_144812)	-382	NM_144812	213988	Mm.131328	NM_144812	ENSMUSG00000047888	Tnrc6b	2700090M07Rik|A730065C02Rik|AI848765|D230019K20Rik	trinucleotide repeat containing 6b	protein-coding
chr7	110823713	110824972	+	525	NA	intron (NM_025999, intron 4 of 5)	intron (NM_025999, intron 4 of 5)	20039	NM_025999	67150	Mm.96867	NM_025999	ENSMUSG00000030788	Rnf141	2610110L04Rik|AA792898|AU022812|ZFP36|ZNF230	ring finger protein 141	protein-coding
chr3	88409883	88410587	+	525	NA	TTS (NM_001145876)	TTS (NM_001145876)	162	NM_001310605	67037	Mm.36715	NM_025928	ENSMUSG00000028066	Pmf1	2600009M07Rik|AL033286|AW060657	polyamine-modulated factor 1	protein-coding
chr4	141272495	141273769	+	523	NA	Intergenic	Intergenic	-5307	NR_151527	100503810		NR_151527	ENSMUSG00000085395	Gm13056	-	predicted gene 13056	ncRNA
chr5	33657612	33658912	+	521	NA	promoter-TSS (NM_001356983)	promoter-TSS (NM_001356983)	134	NM_001040435	21335	Mm.379024	NM_011524	ENSMUSG00000037313	Tacc3	Aint|C86661|Eric1	transforming, acidic coiled-coil containing protein 3	protein-coding
chr2	29672646	29673664	+	519	NA	intron (NM_001039087, intron 1 of 25)	intron (NM_001039087, intron 1 of 25)	53435	NM_001362702	107746	Mm.298274	NM_054050	ENSMUSG00000039844	Rapgef1	4932418O06Rik|C3G|Grf2	Rap guanine nucleotide exchange factor (GEF) 1	protein-coding
chr4	57956218	57957281	+	519	NA	promoter-TSS (NM_011660)	promoter-TSS (NM_011660)	-338	NM_011660	22166	Mm.260618	NM_011660	ENSMUSG00000028367	Txn1	ADF|AW550880|Trx1|Txn	thioredoxin 1	protein-coding
chr5	24266289	24267069	+	519	NA	Intergenic	Intergenic	9151	NR_030454	735274		NR_030454	ENSMUSG00000106252	Mir684-1	Mirn684-1	microRNA 684-1	ncRNA
chr8	70618418	70619523	+	519	NA	intron (NM_153074, intron 2 of 2)	intron (NM_153074, intron 2 of 2)	2126	NM_153074	211228	Mm.132939	NM_153074	ENSMUSG00000049988	Lrrc25	Mapa	leucine rich repeat containing 25	protein-coding
chr13	37854084	37855408	+	519	NA	intron (NM_001039188, intron 1 of 9)	intron (NM_001039188, intron 1 of 9)	27353	NM_001039188	68750	Mm.491109	NM_026830	ENSMUSG00000039087	Rreb1	1110037N09Rik|AA414966|B930013M22Rik	ras responsive element binding protein 1	protein-coding
chr6	145306768	145307879	+	519	NA	Intergenic	Intergenic	56794	NR_045598	100039495	Mm.121014	NR_045598	ENSMUSG00000086013	Gm15706	-	predicted gene 15706	ncRNA
chr17	87446384	87447527	+	519	NA	promoter-TSS (NM_007589)	promoter-TSS (NM_007589)	-20	NM_001355703	12314	Mm.329243	NM_007589	ENSMUSG00000036438	Calm2	1500001E21Rik|AL024017|Cam2|CamC	calmodulin 2	protein-coding
chr17	70850617	70854099	+	519	NA	promoter-TSS (NM_001164075)	promoter-TSS (NM_001164075)	-624	NM_001164075	21815	Mm.101034	NM_009372	ENSMUSG00000047407	Tgif1	AA959811|AI462167|Tgif	TGFB-induced factor homeobox 1	protein-coding
chr2	103797207	103798121	+	519	NA	promoter-TSS (NM_001111291)	promoter-TSS (NM_001111291)	-24	NM_001111291	53872	Mm.427589	NM_016739	ENSMUSG00000027184	Caprin1	AL022980|Caprin-1|Gpiap|Gpiap1|Mmgpip137|P137|rng105	cell cycle associated protein 1	protein-coding
chrX	73786433	73787163	+	519	NA	promoter-TSS (NM_001356356)	promoter-TSS (NM_001356356)	99	NM_008323	15929	Mm.14825	NM_008323	ENSMUSG00000002010	Idh3g	-	isocitrate dehydrogenase 3 (NAD+), gamma	protein-coding
chr16	14316752	14317572	+	519	NA	intron (NM_025345, intron 1 of 4)	CpG	170	NM_025345	66086	Mm.42072	NM_025345	ENSMUSG00000022677	Fopnl	0610037P05Rik	Fgfr1op N-terminal like	protein-coding
chr19	4293426	4295013	+	519	NA	intron (NM_130863, intron 3 of 21)	intron (NM_130863, intron 3 of 21)	-11082	NM_026720	68423	Mm.23642	NM_026720	ENSMUSG00000005986	Ankrd13d	0710001P18Rik|AI430801	ankyrin repeat domain 13 family, member D	protein-coding
chr5	135008742	135010158	+	515	NA	promoter-TSS (NR_033794)	promoter-TSS (NR_033794)	-6	NR_033794	68758	Mm.389700	NM_145215	ENSMUSG00000040532	Abhd11	1110054D16Rik|A630008N09Rik|Wbscr21	abhydrolase domain containing 11	protein-coding
chr19	12795723	12797579	+	514	NA	promoter-TSS (NM_053009)	promoter-TSS (NM_053009)	458	NM_001361971	107321	Mm.313136	NM_134152	ENSMUSG00000024696	Lpxn	4933402K05Rik|A530083L21Rik|AV278559|LDPL	leupaxin	protein-coding
chr11	87754914	87756640	+	513	NA	Intergenic	Intergenic	-1087	NR_029555	387160		NR_029555	ENSMUSG00000105196	Mir142	Mirn142|miR-142|mir-142a|mmu-mir-142|mmu-mir-142a	microRNA 142	ncRNA
chr4	116556623	116557637	+	513	NA	promoter-TSS (NM_029868)	promoter-TSS (NM_029868)	-528	NM_029868	77110	Mm.41715	NM_029868	ENSMUSG00000034042	Gpbp1l1	5330440M15Rik|BC002292	GC-rich promoter binding protein 1-like 1	protein-coding
chr1	191574699	191575929	+	513	NA	promoter-TSS (NM_001306204)	promoter-TSS (NM_001306204)	230	NM_029766	76843	Mm.189102	NM_029766	ENSMUSG00000037474	Dtl	2810047L02Rik|5730564G15Rik|L2dtl|Ramp	denticleless E3 ubiquitin protein ligase	protein-coding
chr15	3995479	3996744	+	513	NA	promoter-TSS (NR_045740)	promoter-TSS (NR_045740)	72	NR_045740	328489	Mm.447020	NR_045740	ENSMUSG00000097662	Gm2093	100039196|A630020A06	predicted gene 2093	ncRNA
chr1	100180097	100180418	+	513	NA	intron (NM_172851, intron 10 of 23)	L1Md_F2|LINE|L1	407856	NM_172851	241175	Mm.251301	NM_172851	ENSMUSG00000067028	Cntnap5b	C230078M14Rik|Caspr5-2	contactin associated protein-like 5B	protein-coding
chr11	106785954	106789936	+	512	NA	intron (NM_001355677, intron 2 of 13)	CpG	549	NM_007840	13207	Mm.491096	NM_007840	ENSMUSG00000020719	Ddx5	2600009A06Rik|G17P1|HUMP68|Hlr1|p68	DEAD (Asp-Glu-Ala-Asp) box polypeptide 5	protein-coding
chr10	81597084	81597842	+	511	NA	promoter-TSS (NM_001359135)	promoter-TSS (NM_001359135)	-96	NM_001359135	114606	Mm.206764	NM_053254	ENSMUSG00000034758	Tle6	1810057E06Rik|Grg6	transducin-like enhancer of split 6	protein-coding
chr2	128687474	128687757	+	505	NA	promoter-TSS (NM_008569)	promoter-TSS (NM_008569)	-220	NM_008569	17222	Mm.277408	NM_008569	ENSMUSG00000014355	Anapc1	2610021O03Rik|AI047775|AI853536|AW547281|Apc1|Mcpr|tsg24	anaphase promoting complex subunit 1	protein-coding
chr13	109229399	109230895	+	504	NA	intron (NM_011056, intron 3 of 16)	intron (NM_011056, intron 3 of 16)	-94597	NR_030644	100124489		NR_030644	ENSMUSG00000076946	Mir582	Mirn582|mir-582|mmu-mir-582	microRNA 582	ncRNA
chr7	128461420	128462185	+	503	NA	promoter-TSS (NM_009383)	promoter-TSS (NM_009383)	-129	NM_001347640	21843	Mm.242072	NM_009383	ENSMUSG00000030846	Tial1	5330433G13Rik|AL033329|TIAR|mTIAR	Tia1 cytotoxic granule-associated RNA binding protein-like 1	protein-coding
chr9	118674943	118675418	+	503	NA	intron (NM_133721, intron 11 of 27)	intron (NM_133721, intron 11 of 27)	-36512	NM_001113514	104099	Mm.335520	NM_133721	ENSMUSG00000039115	Itga9	(alpha)9|2610002H11Rik|6720458D17Rik|AI461869|D130073C02|D9Ertd428e	integrin alpha 9	protein-coding
chr16	89871076	89872594	+	503	NA	intron (NM_001145886, intron 6 of 27)	intron (NM_001145886, intron 6 of 27)	-53483	NM_001145887	21844	Mm.310902	NM_009384	ENSMUSG00000002489	Tiam1	AI847750|D16Ium10|D16Ium10e	T cell lymphoma invasion and metastasis 1	protein-coding
chr19	3904772	3905810	+	503	NA	promoter-TSS (NM_016921)	promoter-TSS (NM_016921)	-61	NM_016921	27060	Mm.271689	NM_016921	ENSMUSG00000001750	Tcirg1	ATP6N1C|ATP6a3|Atp6i|OC-116|OPTB1|Stv1|TIRC7|Vph1|oc	T cell, immune regulator 1, ATPase, H+ transporting, lysosomal V0 protein A3	protein-coding
chr13	89739317	89740384	+	503	NA	intron (NM_172955, intron 1 of 5)	intron (NM_172955, intron 1 of 5)	2662	NM_001134474	13003	Mm.158700	NM_019389	ENSMUSG00000021614	Vcan	5430420N07Rik|9430051N09|Cspg2|DPEAAE|NG2|PG-M|PG-M(V0)|PG-M(V1)|hdf	versican	protein-coding
chr1	36309127	36310061	+	503	NA	intron (NM_001172206, intron 1 of 6)	intron (NM_001172206, intron 1 of 6)	1861	NM_001172206	214855	Mm.34316	NM_145996	ENSMUSG00000037447	Arid5a	D430024K22Rik|Mrf1	AT rich interactive domain 5A (MRF1-like)	protein-coding
chr13	43209075	43210132	+	503	NA	intron (NM_001033399, intron 1 of 1)	intron (NM_001033399, intron 1 of 1)	-38102	NM_001252639	67046	Mm.269213	NM_025935	ENSMUSG00000021368	Tbc1d7	2610009C09Rik	TBC1 domain family, member 7	protein-coding
chr16	4790004	4790273	+	503	NA	promoter-TSS (NM_025670)	promoter-TSS (NM_025670)	154	NM_001358082	66626	Mm.157648	NM_025670	ENSMUSG00000004071	Cdip1	2700048O17Rik|5730403B10Rik|AU018521|AW742692|CDIP	cell death inducing Trp53 target 1	protein-coding
chr7	47146222	47146525	+	503	NA	Intergenic	Intergenic	-12689	NM_013643	19259	Mm.4654	NM_013643	ENSMUSG00000030854	Ptpn5	Step	protein tyrosine phosphatase, non-receptor type 5	protein-coding
chr11	96829161	96830786	+	503	NA	promoter-TSS (NM_008686)	promoter-TSS (NM_008686)	-5	NM_008686	18023	Mm.6743	NM_008686	ENSMUSG00000038615	Nfe2l1	AA408798|AW212678|LCR-F1|Lcrf1|NRF1|TCF-11|TCF11	nuclear factor, erythroid derived 2,-like 1	protein-coding
chr17	35861290	35862148	+	503	NA	intron (NM_134122, intron 1 of 3)	intron (NM_134122, intron 1 of 3)	401	NM_134122	106582	Mm.390992	NM_134122	ENSMUSG00000059791	Nrm	2610307M02Rik|AI429796	nurim (nuclear envelope membrane protein)	protein-coding
chr10	81350484	81351059	+	503	NA	promoter-TSS (NM_001163166)	promoter-TSS (NM_001163166)	-314	NM_001163166	15353	Mm.38474	NM_010440	ENSMUSG00000020232	Hmg20b	AW610687|BRAF35|Hmgx2|Hmgxb2|Smarce1r	high mobility group 20B	protein-coding
chr1	112457273	112457721	+	502	NA	Intergenic	(TTTG)n|Simple_repeat|Simple_repeat	-40579	NR_157044	102635484		NR_157044		Gm32810	Gm18406	predicted gene, 32810	ncRNA
chr6	8509155	8509766	+	501	NA	promoter-TSS (NM_133236)	promoter-TSS (NM_133236)	-140	NM_133236	170772	Mm.210787	NM_133236	ENSMUSG00000029638	Glcci1	2310047L21Rik|A130036A18Rik|Fam117c|Gig18|Tssn1	glucocorticoid induced transcript 1	protein-coding
chr16	38522750	38523439	+	500	NA	promoter-TSS (NM_024273)	promoter-TSS (NM_024273)	-431	NM_024273	76916	Mm.132231	NM_024273	ENSMUSG00000002846	Timmdc1	2810021C21Rik|4930455C21Rik|AV135763	translocase of inner mitochondrial membrane domain containing 1	protein-coding
chr18	53744717	53745371	+	500	NA	promoter-TSS (NM_178686)	promoter-TSS (NM_178686)	-436	NM_178686	225523	Mm.193678	NM_178686	ENSMUSG00000048799	Cep120	A230075C01|AU016693|Ccdc100	centrosomal protein 120	protein-coding
chr7	98805080	98805557	+	499	NA	Intergenic	Intergenic	-29794	NM_001285794	22411	Mm.22182	NM_009519	ENSMUSG00000015957	Wnt11	-	wingless-type MMTV integration site family, member 11	protein-coding
chr17	46555153	46556821	+	497	NA	5' UTR (NM_020493, exon 1 of 7)	5' UTR (NM_020493, exon 1 of 7)	175	NM_020493	20807	Mm.45044	NM_020493	ENSMUSG00000015605	Srf	AW049942|AW240594	serum response factor	protein-coding
chr4	117473507	117474097	+	495	NA	intron (NM_025739, intron 2 of 14)	intron (NM_025739, intron 2 of 14)	23250	NM_025739	66743	Mm.318331	NM_025739	ENSMUSG00000028677	Rnf220	4732477A13|4931406I20Rik|5730503K05Rik|AV302541	ring finger protein 220	protein-coding
chr1	162037682	162039528	+	494	NA	intron (NM_172646, intron 16 of 19)	intron (NM_172646, intron 16 of 19)	33636	NR_040562	72753	Mm.452125	NR_040562	ENSMUSG00000090260	2810442N19Rik	-	RIKEN cDNA 2810442N19 gene	ncRNA
chr19	23133291	23136528	+	489	NA	Intergenic	CpG	-6317	NM_010638	16601	Mm.291595	NM_010638	ENSMUSG00000033863	Klf9	2310051E17Rik|AA589643|BTEB-1|Bteb1|Gm9971	Kruppel-like factor 9	protein-coding
chr10	127621734	127622534	+	487	NA	promoter-TSS (NM_008512)	promoter-TSS (NM_008512)	-986	NM_008512	16971	Mm.271854	NM_008512	ENSMUSG00000040249	Lrp1	A2mr|AI316852|CD91|Lrp|b2b1554Clo	low density lipoprotein receptor-related protein 1	protein-coding
chr2	128060124	128062404	+	487	NA	intron (NM_028765, intron 14 of 17)	ID4_|SINE|ID	-64774	NM_009754	12125	Mm.141083	NM_009754	ENSMUSG00000027381	Bcl2l11	1500006F24Rik|Bim|Bod|bcl2-L-11	BCL2-like 11 (apoptosis facilitator)	protein-coding
chr16	35755241	35756734	+	487	NA	intron (NM_153550, intron 1 of 8)	intron (NM_153550, intron 1 of 8)	13383	NM_153550	224132	Mm.24094	NM_153550	ENSMUSG00000022848	Slc49a4	Dirc2|RCC4	solute carrier family 49 member 4	protein-coding
chrX	8252410	8252964	+	487	NA	promoter-TSS (NM_133991)	promoter-TSS (NM_133991)	-281	NM_133991	54632	Mm.327529	NM_133991	ENSMUSG00000031171	Ftsj1	AI931847|Ftsj|Ftsjl|Sfc12	FtsJ RNA methyltransferase homolog 1 (E. coli)	protein-coding
chr17	57247474	57248977	+	487	NA	promoter-TSS (NM_001308072)	promoter-TSS (NM_001308072)	-536	NM_001308072	78308	Mm.28468	NM_030084	ENSMUSG00000005823	Gpr108	1810015L19Rik|AA589464|C79132|Lustr2	G protein-coupled receptor 108	protein-coding
chr1	167393619	167394452	+	487	NA	promoter-TSS (NM_025569)	promoter-TSS (NM_025569)	-194	NM_025569	66447	Mm.218286	NM_025569	ENSMUSG00000026688	Mgst3	2010012L10Rik|2010306B17Rik|2700004G04Rik|AA516734|GST-III	microsomal glutathione S-transferase 3	protein-coding
chr3	106721787	106722381	+	487	NA	exon (NM_001039488, exon 1 of 4)	exon (NM_001039488, exon 1 of 4)	402	NM_001286685	321000	Mm.259638	NM_028081	ENSMUSG00000056260	Lrif1	2010012G17Rik|4933421E11Rik|AI450568	ligand dependent nuclear receptor interacting factor 1	protein-coding
chr2	109917413	109918335	+	487	NA	5' UTR (NM_172671, exon 1 of 18)	5' UTR (NM_172671, exon 1 of 18)	227	NM_172671	107515	Mm.277351	NM_172671	ENSMUSG00000050199	Lgr4	9130225G07|A330106J01Rik|A930009A08Rik|Gpr48	leucine-rich repeat-containing G protein-coupled receptor 4	protein-coding
chr9	104063106	104063897	+	487	NA	promoter-TSS (NM_175324)	promoter-TSS (NM_175324)	-223	NM_175324	102632	Mm.41274	NM_175324	ENSMUSG00000090150	Acad11	5730439E10Rik|AI987948	acyl-Coenzyme A dehydrogenase family, member 11	protein-coding
chr19	27428930	27430702	+	487	NA	promoter-TSS (NR_027987)	promoter-TSS (NR_027987)	92	NM_177474	52874	Mm.261027	NM_177474	ENSMUSG00000041360	Pum3	1110069H02Rik|AA675048|D19Bwg1357e	pumilio RNA-binding family member 3	protein-coding
chr7	27486290	27487283	+	487	NA	promoter-TSS (NM_018820)	promoter-TSS (NM_018820)	-167	NM_018820	55942	Mm.153684	NM_018820	ENSMUSG00000008384	Sertad1	1110032C13Rik|AV000455|AW456625|Sei-1|Sei1|TRIP-Br1	SERTA domain containing 1	protein-coding
chr4	95051154	95053302	+	487	NA	promoter-TSS (NM_010591)	promoter-TSS (NM_010591)	-6	NM_010591	16476	Mm.275071	NM_010591	ENSMUSG00000052684	Jun	AP-1|Junc|c-jun	jun proto-oncogene	protein-coding
chr8	70839298	70840084	+	487	NA	promoter-TSS (NM_027560)	promoter-TSS (NM_027560)	29	NM_027560	70807	Mm.24215	NM_027560	ENSMUSG00000002910	Arrdc2	4632416I05Rik|Ilad1	arrestin domain containing 2	protein-coding
chr11	46436886	46438165	+	487	NA	intron (NM_001104556, intron 1 of 1)	CpG	564	NM_001104556	66213	Mm.24159	NM_025426	ENSMUSG00000020397	Med7	1110063B05Rik|Crsp33|Crsp9	mediator complex subunit 7	protein-coding
chr16	95439093	95439974	+	487	NA	intron (NM_001302179, intron 2 of 9)	intron (NM_001302179, intron 2 of 9)	19815	NM_001302154	13876	Mm.164531	NM_133659	ENSMUSG00000040732	Erg	D030036I24Rik	ETS transcription factor	protein-coding
chr19	53331746	53332363	+	483	NA	intron (NM_001008542, intron 2 of 5)	intron (NM_001008542, intron 2 of 5)	1646	NM_001008543	17859	Mm.2154	NM_010847	ENSMUSG00000025025	Mxi1	Gm10197|Mad2|bHLHc11	MAX interactor 1, dimerization protein	protein-coding
chr7	64141348	64142427	+	482	NA	Intergenic	Intergenic	-11948	NM_001039104	17364	Mm.38875	NM_018752	ENSMUSG00000030523	Trpm1	4732499L03Rik|AI606771|Ltrpc1|Mlsn1	transient receptor potential cation channel, subfamily M, member 1	protein-coding
chr2	129297194	129297870	+	482	NA	promoter-TSS (NM_181589)	promoter-TSS (NM_181589)	162	NR_040371	100503468	Mm.446943	NR_040371	ENSMUSG00000085498	Gm14023	-	predicted gene 14023	ncRNA
chr9	70584674	70585588	+	482	NA	intron (NM_025690, intron 16 of 20)	AT_rich|Low_complexity|Low_complexity	42416	NM_026337	66660	Mm.22379	NM_025690	ENSMUSG00000032212	Sltm	5730455C01Rik|5730555F13Rik|9130215G10Rik|Met	SAFB-like, transcription modulator	protein-coding
chr6	51468238	51470615	+	481	NA	intron (NR_104468, intron 1 of 10)	CpG	468	NM_016806	53379	Mm.155896	NM_016806	ENSMUSG00000004980	Hnrnpa2b1	9130414A06Rik|Hnrpa2|Hnrpa2b1|hnrnp-A	heterogeneous nuclear ribonucleoprotein A2/B1	protein-coding
chr17	27554628	27557002	+	480	NA	promoter-TSS (NM_016660)	promoter-TSS (NM_016660)	-759	NM_001166546	15361	Mm.4438	NM_016660	ENSMUSG00000046711	Hmga1	AL023995|Hmga1a|Hmga1b|Hmgi|Hmgiy|Hmgy	high mobility group AT-hook 1	protein-coding
chr11	53795082	53795994	+	476	NA	intron (NR_033332, intron 3 of 3)	intron (NR_033332, intron 3 of 3)	25065	NM_001159396	16362	Mm.105218	NM_008390	ENSMUSG00000018899	Irf1	AU020929|Irf-1	interferon regulatory factor 1	protein-coding
chr13	112439663	112440718	+	476	NA	Intergenic	Intergenic	-23880	NM_010560	16195	Mm.4364	NM_010560	ENSMUSG00000021756	Il6st	5133400A03Rik|AA389424|BB405851|CD130|D13Ertd699e|gp130	interleukin 6 signal transducer	protein-coding
chr11	86544847	86545326	+	476	NA	promoter-TSS (NM_028259)	promoter-TSS (NM_028259)	95	NM_001199047	56427	Mm.383207	NM_019756	ENSMUSG00000020513	Tubd1	4930550G19Rik|Tubd	tubulin, delta 1	protein-coding
chr3	68676732	68677439	+	476	NA	Intergenic	Intergenic	-13559	NM_001159424	16159	Mm.103783	NM_008351	ENSMUSG00000027776	Il12a	IL-12p35|Il-12a|Ll12a|p35	interleukin 12a	protein-coding
chr11	98708768	98709057	+	474	NA	intron (NM_001361995, intron 19 of 25)	L1MB2|LINE|L1	7599	NM_009971	12985	Mm.1238	NM_009971	ENSMUSG00000038067	Csf3	Csfg|G-CSF|MGI-IG	colony stimulating factor 3 (granulocyte)	protein-coding
chr2	26916446	26917037	+	472	NA	promoter-TSS (NR_073420)	promoter-TSS (NR_073420)	-211	NM_013677	20930	Mm.347512	NM_013677	ENSMUSG00000015790	Surf1	0610010F23Rik|Surf-1	surfeit gene 1	protein-coding
chr18	49755720	49756265	+	472	NA	promoter-TSS (NM_001170960)	promoter-TSS (NM_001170960)	-391	NM_026854	68857	Mm.96010	NM_026854	ENSMUSG00000024505	Dtwd2	1190002H09Rik|8030470C17Rik|AI414673|BB115449	DTW domain containing 2	protein-coding
chr18	36734876	36735656	+	472	NA	intron (NM_028036, intron 1 of 11)	CpG	196	NM_028036	71983	Mm.135188	NM_028036	ENSMUSG00000006850	Tmco6	2410015B03Rik	transmembrane and coiled-coil domains 6	protein-coding
chr7	30169487	30170706	+	472	NA	promoter-TSS (NM_011980)	promoter-TSS (NM_011980)	221	NR_157376	330503	Mm.434058	NM_001033540		Gm5113	B430201F14|EG330503	predicted gene 5113	ncRNA
chr9	62342431	62345035	+	472	NA	intron (NM_009672, intron 1 of 6)	CpG	2390	NM_009672	11737	Mm.269088	NM_009672	ENSMUSG00000032249	Anp32a	Anp32|I1PP2A|LANP|PHAP1|W91701|pp32	acidic (leucine-rich) nuclear phosphoprotein 32 family, member A	protein-coding
chr18	60499895	60502141	+	472	NA	intron (NM_134133, intron 1 of 1)	intron (NM_134133, intron 1 of 1)	965	NM_134133	106878	Mm.273197	NM_134133	ENSMUSG00000038059	Smim3	2010002N04Rik|AI195350|AW561905|Nid67|cI-41	small integral membrane protein 3	protein-coding
chr6	97456548	97458305	+	472	NA	intron (NM_145148, intron 2 of 23)	intron (NM_145148, intron 2 of 23)	1860	NM_001346639	232288	Mm.27789	NM_145148	ENSMUSG00000030064	Frmd4b	6030440G05Rik|C87375|GOBLIN|GRSP1|R74720	FERM domain containing 4B	protein-coding
chr11	20741412	20742774	+	472	NA	promoter-TSS (NM_001252503)	promoter-TSS (NM_001252503)	-537	NM_001290545	216549	Mm.356580	NM_181411	ENSMUSG00000049659	Aftph	-	aftiphilin	protein-coding
chr12	87265998	87267775	+	472	NA	promoter-TSS (NM_001142580)	promoter-TSS (NM_001142580)	158	NM_146036	217737	Mm.22626	NM_146036	ENSMUSG00000021037	Ahsa1	BC023857|p38	AHA1, activator of heat shock protein ATPase 1	protein-coding
chr7	25658763	25659094	+	468	NA	promoter-TSS (NM_138586)	promoter-TSS (NM_138586)	-167	NM_007533	12039	Mm.25848	NM_007533	ENSMUSG00000060376	Bckdha	-	branched chain ketoacid dehydrogenase E1, alpha polypeptide	protein-coding
chr9	3403357	3404697	+	468	NA	promoter-TSS (NM_027545)	promoter-TSS (NM_027545)	-58	NM_027545	244672	Mm.245482	NM_027545	ENSMUSG00000025898	Cwf19l2	3230401L03Rik|9030209E10	CWF19-like 2, cell cycle control (S. pombe)	protein-coding
chr3	27677385	27677974	+	467	NA	intron (NM_173182, intron 1 of 25)	intron (NM_173182, intron 1 of 25)	32773	NM_001356953	72007	Mm.38832	NM_173182	ENSMUSG00000039286	Fndc3b	1600019O04Rik|AW550168|Fad104|mKIAA4164	fibronectin type III domain containing 3B	protein-coding
chr1	86440058	86442740	+	463	NA	Intergenic	B1F|SINE|Alu	15070	NM_027966	71863	Mm.179627	NM_027966	ENSMUSG00000036574	Tex44	1700019O17Rik	testis expressed 44	protein-coding
chr13	102665083	102666055	+	463	NA	Intergenic	Intergenic	-27978	NM_001360519	17079	Mm.373974	NM_008533	ENSMUSG00000021624	Cd180	F630107B15|Ly-78|Ly78|RP105	CD180 antigen	protein-coding
chr15	103239543	103241086	+	462	NA	promoter-TSS (NR_002885)	promoter-TSS (NR_002885)	-83	NM_010447	15382	Mm.237064	NM_010447	ENSMUSG00000046434	Hnrnpa1	HDP-1|Hdp|Hnrpa1|hnRNP A1|hnrnp-A1	heterogeneous nuclear ribonucleoprotein A1	protein-coding
chr8	94178778	94180191	+	462	NA	intron (NM_013602, intron 1 of 2)	CpG	395	NM_013602	17748	Mm.192991	NM_013602	ENSMUSG00000031765	Mt1	MT-I|Mt-1	metallothionein 1	protein-coding
chr3	52069696	52070617	+	461	NA	intron (NM_001004176, intron 1 of 4)	AmnSINE1|SINE|Deu	34850	NM_001004176	433586	Mm.234972	NM_001004176	ENSMUSG00000061143	Maml3	AV234550|BC049812|Mam-2|mKIAA1816	mastermind like transcriptional coactivator 3	protein-coding
chr8	47674886	47675612	+	460	NA	promoter-TSS (NM_023503)	promoter-TSS (NM_023503)	-90	NM_023503	69260	Mm.430733	NM_023503	ENSMUSG00000063049	Ing2	2810011M06Rik|Ing1l|Ing2b|P33ING2	inhibitor of growth family, member 2	protein-coding
chr11	77386179	77386869	+	458	NA	intron (NM_001291190, intron 1 of 13)	intron (NM_001291190, intron 1 of 13)	38244	NM_001291190	237860	Mm.440381	NM_177710	ENSMUSG00000037926	Ssh2	SSH-2|SSH-2L|mSSH-2L	slingshot protein phosphatase 2	protein-coding
chrX	102156632	102157483	+	456	NA	promoter-TSS (NM_146235)	promoter-TSS (NM_146235)	34	NM_146235	236930	Mm.31911	NM_146235	ENSMUSG00000051220	Ercc6l	BC004701|D330021P09Rik	excision repair cross-complementing rodent repair deficiency complementation group 6 like	protein-coding
chr18	44380236	44380800	+	456	NA	promoter-TSS (NM_027490)	promoter-TSS (NM_027490)	18	NM_027490	70640	Mm.87629	NM_027490	ENSMUSG00000024472	Dcp2	2410015D23Rik|5730537H01Rik|AL118268	decapping mRNA 2	protein-coding
chr16	87698376	87700804	+	456	NA	intron (NM_007520, intron 1 of 4)	intron (NM_007520, intron 1 of 4)	636	NM_007520	12013	Mm.26147	NM_007520	ENSMUSG00000025612	Bach1	6230421P05Rik|AI323795	BTB and CNC homology 1, basic leucine zipper transcription factor 1	protein-coding
chr4	127015402	127016241	+	456	NA	Intergenic	Intergenic	-5480	NR_045010	71514	Mm.257276	NM_023603	ENSMUSG00000028820	Sfpq	1110004P21Rik|2810416M14Rik|5730453G22Rik|9030402K04Rik|AU021830|D4Ertd314e|Gm12940|PSF|REP1	splicing factor proline/glutamine rich (polypyrimidine tract binding protein associated)	protein-coding
chr7	112917690	112919024	+	456	NA	Intergenic	G-rich|Low_complexity|Low_complexity	-35605	NM_175279	78748	Mm.349943	NM_175279	ENSMUSG00000098132	Rassf10	4632411J06Rik	Ras association (RalGDS/AF-6) domain family (N-terminal) member 10	protein-coding
chr7	126481895	126482632	+	456	NA	Intergenic	Intergenic	-5092	NM_001163713	233870	Mm.197829	NM_172745	ENSMUSG00000073838	Tufm	2300002G02Rik|C76308|C76389|EF-TuMT|EFTU	Tu translation elongation factor, mitochondrial	protein-coding
chr16	22133046	22133651	+	456	NA	intron (NM_183029, intron 2 of 15)	(CA)n|Simple_repeat|Simple_repeat	29951	NM_183029	319765	Mm.489442	NM_183029	ENSMUSG00000033581	Igf2bp2	C330012H03Rik|IMP-2|Imp2|Neilsen	insulin-like growth factor 2 mRNA binding protein 2	protein-coding
chr1	176834994	176837201	+	456	NA	promoter-TSS (NR_037996)	promoter-TSS (NR_037996)	36	NR_037996	15365	Mm.441435	NR_037996		Hmga2-ps1	EG666235|Gm7996|Hmgic-ps1|[y]i-c	high mobility group AT-hook 2, pseudogene 1	pseudo
chr18	39489066	39491647	+	456	NA	promoter-TSS (NM_001361211)	promoter-TSS (NM_001361211)	314	NM_001361209	14815	Mm.129481	NM_008173	ENSMUSG00000024431	Nr3c1	GR|Grl-1|Grl1	nuclear receptor subfamily 3, group C, member 1	protein-coding
chr15	36281900	36283757	+	456	NA	intron (NM_001357631, intron 1 of 7)	CpG	319	NM_001357631	30945	Mm.5181	NM_013923	ENSMUSG00000022280	Rnf19a	AA032313|Dorfin|Rnf19|UIP117|Ubce7ip2|XYbp	ring finger protein 19A	protein-coding
chr10	81297293	81298908	+	456	NA	intron (NM_001293647, intron 1 of 17)	intron (NM_001293647, intron 1 of 17)	5137	NM_001146687	18717	Mm.24222	NM_008844	ENSMUSG00000034902	Pip5k1c	AI115456|AI835305|Pip5kIgamma	phosphatidylinositol-4-phosphate 5-kinase, type 1 gamma	protein-coding
chr2	20899853	20900176	+	454	NA	intron (NM_001128084, intron 3 of 24)	LSU-rRNA_Hsa|rRNA|rRNA	67707	NM_001081364	71435	Mm.28507	NM_001081364	ENSMUSG00000036591	Arhgap21	5530401C11Rik|AA416458|ARHGAP10	Rho GTPase activating protein 21	protein-coding
chr10	43034462	43035278	+	453	NA	intron (NM_175407, intron 5 of 6)	intron (NM_175407, intron 5 of 6)	-43708	NR_153349	327749	Mm.428887	NR_153349		Gm5079	C230040G06	predicted gene 5079	ncRNA
chr6	86584690	86585808	+	453	NA	Intergenic	Intergenic	-42925	NM_026414	67855	Mm.183043	NM_026414	ENSMUSG00000033508	Asprv1	2300003P22Rik|AA986851|SASP|SASPase|Taps	aspartic peptidase, retroviral-like 1	protein-coding
chr19	46502852	46504558	+	451	NA	intron (NM_053100, intron 1 of 5)	intron (NM_053100, intron 1 of 5)	2057	NM_053100	93679	Mm.392177	NM_053100	ENSMUSG00000025034	Trim8	AA408830|BB006755|GERP|Rnf27	tripartite motif-containing 8	protein-coding
chr14	55590466	55591972	+	449	NA	promoter-TSS (NM_011190)	promoter-TSS (NM_011190)	-118	NM_001029855	19188	Mm.371573	NM_011190	ENSMUSG00000079197	Psme2	AA589371|AI788882|PA28b	proteasome (prosome, macropain) activator subunit 2 (PA28 beta)	protein-coding
chr10	122861868	122862806	+	448	NA	intron (NM_176919, intron 5 of 8)	intron (NM_176919, intron 5 of 8)	123387	NR_029527	387251		NR_029527	ENSMUSG00000065406	Mirlet7i	Mirnlet7i|let-7i|mmu-let-7i	microRNA let7i	ncRNA
chr10	67002901	67005014	+	445	NA	Intergenic	Intergenic	-1118	NR_110511	102634101	Mm.445258	NR_110511	ENSMUSG00000112925	Gm31763	-	predicted gene, 31763	ncRNA
chr2	80315189	80315550	+	445	NA	promoter-TSS (NM_024181)	promoter-TSS (NM_024181)	-97	NM_024181	66861	Mm.21762	NM_024181	ENSMUSG00000027006	Dnajc10	1200006L06Rik|D2Ertd706e|ERdj5|JPDI	DnaJ heat shock protein family (Hsp40) member C10	protein-coding
chr7	49450447	49451344	+	444	NA	intron (NM_001111016, intron 7 of 38)	intron (NM_001111016, intron 7 of 38)	185940	NM_001005232	13172	Mm.307176	NM_001005232	ENSMUSG00000030507	Dbx1	AI426026|Dbx	developing brain homeobox 1	protein-coding
chr10	127481074	127481598	+	443	NA	intron (NM_001359246, intron 13 of 23)	intron (NM_001359246, intron 13 of 23)	-20350	NM_001359751	237611	Mm.32087	NM_177707	ENSMUSG00000040287	Stac3	9.83012e+24	SH3 and cysteine rich domain 3	protein-coding
chr18	77047001	77047415	+	441	NA	promoter-TSS (NM_027721)	promoter-TSS (NM_027721)	88	NM_027721	71206	Mm.35803	NM_027721	ENSMUSG00000025420	Katnal2	3110023G01Rik|4933439B08Rik	katanin p60 subunit A-like 2	protein-coding
chr9	57421045	57421667	+	441	NA	intron (NR_152145, intron 3 of 6)	intron (NR_152145, intron 3 of 6)	18380	NM_001357913	66812	Mm.250508	NM_176831	ENSMUSG00000063849	Ppcdc	1810057I13Rik|8430432M10Rik	phosphopantothenoylcysteine decarboxylase	protein-coding
chr13	108775284	108776337	+	441	NA	intron (NM_011056, intron 1 of 16)	intron (NM_011056, intron 1 of 16)	121633	NM_011056	238871	Mm.434429	NM_011056	ENSMUSG00000021699	Pde4d	9630011N22Rik|Dpde3	phosphodiesterase 4D, cAMP specific	protein-coding
chr1	137900461	137901664	+	441	NA	Intergenic	Intergenic	-65393	NR_029795	735252		NR_029795	ENSMUSG00000065565	Mir181a-1	Mirn181a-1|Mirn213|miR-213|mir-181a-1|mmu-mir-213	microRNA 181a-1	ncRNA
chr7	3644330	3645553	+	441	NA	promoter-TSS (NM_146176)	promoter-TSS (NM_146176)	-328	NM_146176	232791	Mm.358731	NM_146176	ENSMUSG00000035632	Cnot3	A930039N10Rik	CCR4-NOT transcription complex, subunit 3	protein-coding
chr11	114968966	114969929	+	441	NA	Intergenic	RLTR10B|LTR|ERVK	-8940	NM_001368239	387565	Mm.351450	NM_199225	ENSMUSG00000058728	Cd300c	Clm6	CD300C molecule	protein-coding
chr9	110531599	110533182	+	441	NA	promoter-TSS (NM_001081340)	promoter-TSS (NM_001081340)	-207	NM_001081340	235626	Mm.288949	NM_001081340	ENSMUSG00000044791	Setd2	4921524K10Rik|BC031601|KMT3A	SET domain containing 2	protein-coding
chr9	108649457	108649966	+	441	NA	promoter-TSS (NM_001357283)	promoter-TSS (NM_001357283)	-303	NR_151664	23807	Mm.290447	NM_011790	ENSMUSG00000064145	Arih2	AI843547|ARI2|TRIAD1|UIP48	ariadne RBR E3 ubiquitin protein ligase 2	protein-coding
chr1	138174517	138176039	+	441	NA	promoter-TSS (NM_001268286)	promoter-TSS (NM_001268286)	27	NM_011210	19264	Mm.391573	NM_011210	ENSMUSG00000026395	Ptprc	B220|CD45R|Cd45|L-CA|Ly-5|Lyt-4|T200|loc	protein tyrosine phosphatase, receptor type, C	protein-coding
chr10	41518610	41520955	+	441	NA	intron (NM_016898, intron 1 of 5)	CpG	282	NM_016898	53599	Mm.269815	NM_016898	ENSMUSG00000019818	Cd164	A115|A24|AA589639|AW540279|MGC-24|MSSP	CD164 antigen	protein-coding
chr5	142821333	142824258	+	441	NA	Intergenic	Intergenic	-5133	NM_001122730	231861	Mm.354649	NM_178242	ENSMUSG00000039477	Tnrc18	BC025631|EG381742|Zfp469	trinucleotide repeat containing 18	protein-coding
chr19	35178252	35178773	+	441	NA	Intergenic	URR1A|DNA|hAT-Charlie	213116	NR_035473	100316775		NR_035473	ENSMUSG00000089151	Mir1950	mmu-mir-1950	microRNA 1950	ncRNA
chr18	46744888	46746981	+	441	NA	intron (NM_001303015, intron 1 of 6)	intron (NM_001303015, intron 1 of 6)	4058	NM_009681	11777	Mm.312536	NM_009681	ENSMUSG00000024480	Ap3s1	-	adaptor-related protein complex 3, sigma 1 subunit	protein-coding
chr2	174436264	174437844	+	441	NA	intron (NM_022325, intron 2 of 5)	intron (NM_022325, intron 2 of 5)	1985	NM_022325	64138	Mm.156919	NM_022325	ENSMUSG00000016256	Ctsz	AI787083|AU019819|CTSX|D2Wsu143e	cathepsin Z	protein-coding
chr3	84154581	84155659	+	441	NA	intron (NM_029797, intron 1 of 7)	intron (NM_029797, intron 1 of 7)	666	NM_029797	76915	Mm.274829	NM_029797	ENSMUSG00000033752	Mnd1	2610034E18Rik|AI591601|Gaj	meiotic nuclear divisions 1	protein-coding
chr14	54492450	54493694	+	441	NA	Intergenic	Intergenic	16972	NM_080726	140743	Mm.274727	NM_080726	ENSMUSG00000022176	Rem2	AW411893	rad and gem related GTP binding protein 2	protein-coding
chr11	94210392	94210961	+	440	NA	promoter-TSS (NM_009427)	promoter-TSS (NM_009427)	-778	NM_009427	22057	Mm.259673	NM_009427	ENSMUSG00000037573	Tob1	Tob|Trob	transducer of ErbB-2.1	protein-coding
chr8	126665505	126666578	+	440	NA	Intergenic	Intergenic	-72055	NM_001164598	270110	Mm.334918	NM_001164598	ENSMUSG00000051495	Irf2bp2	E130305N23Rik|IRF-2BP2	interferon regulatory factor 2 binding protein 2	protein-coding
chr10	78372579	78373648	+	440	NA	Intergenic	Intergenic	-21413	NM_053014	28169	Mm.141230	NM_053014	ENSMUSG00000001211	Agpat3	AW061257|AW493985|D10Jhu12e|lpaat3	1-acylglycerol-3-phosphate O-acyltransferase 3	protein-coding
chr18	38250200	38250658	+	439	NA	promoter-TSS (NR_015475)	promoter-TSS (NR_015475)	136	NR_027904	73516	Mm.48776	NR_015475	ENSMUSG00000097080	1700086O06Rik	-	RIKEN cDNA 1700086O06 gene	ncRNA
chr12	72760475	72761147	+	439	NA	promoter-TSS (NM_008910)	promoter-TSS (NM_008910)	-400	NM_008910	19042	Mm.261045	NM_008910	ENSMUSG00000021096	Ppm1a	2310003C21Rik|2900017D14Rik|AI427932|AU017636|MMPa-2|MPPa-1	protein phosphatase 1A, magnesium dependent, alpha isoform	protein-coding
chr6	134927057	134928991	+	439	NA	Intergenic	Intergenic	-1068	NR_037955	381822	Mm.5935	NR_037955	ENSMUSG00000098318	Lockd	1190002F15Rik|AI120476|Droc	lncRNA downstream of Cdkn1b	ncRNA
chr9	14367671	14368005	+	438	NA	intron (NM_028013, intron 1 of 1)	intron (NM_028013, intron 1 of 1)	13404	NM_028013	71946	Mm.41423	NM_028013	ENSMUSG00000037419	Endod1	2210414F18Rik|2310067E08Rik|C85344	endonuclease domain containing 1	protein-coding
chr7	80494864	80495731	+	436	NA	intron (NM_001042527, intron 10 of 21)	L1MC4|LINE|L1	39701	NM_007550	12144	Mm.12932	NM_007550	ENSMUSG00000030528	Blm	-	Bloom syndrome, RecQ like helicase	protein-coding
chr4	133671583	133674096	+	435	NA	promoter-TSS (NM_001145956)	promoter-TSS (NM_001145956)	-192	NM_178698	230801	Mm.217004	NM_178698	ENSMUSG00000043257	Pigv	B330013B03|D430024F16Rik	phosphatidylinositol glycan anchor biosynthesis, class V	protein-coding
chr7	45922591	45924426	+	434	NA	promoter-TSS (NM_001364169)	promoter-TSS (NM_001364169)	-707	NM_001364169	211535	Mm.227539	NM_001033243	ENSMUSG00000040189	Ccdc114	-	coiled-coil domain containing 114	protein-coding
chr19	42129118	42130022	+	427	NA	promoter-TSS (NM_027106)	promoter-TSS (NM_027106)	-577	NM_027106	69534	Mm.30060	NM_027106	ENSMUSG00000018821	Avpi1	2310008N12Rik|AA410041|VIT32|esu|mVIT32	arginine vasopressin-induced 1	protein-coding
chr8	70234195	70235025	+	427	NA	promoter-TSS (NM_133972)	promoter-TSS (NM_133972)	-188	NM_133972	76813	Mm.383251	NM_133972	ENSMUSG00000002343	Armc6	2410153K17Rik|AW554412	armadillo repeat containing 6	protein-coding
chr16	23127761	23128222	+	426	NA	promoter-TSS (NM_145480)	promoter-TSS (NM_145480)	-261	NM_145480	106344	Mm.386835	NM_145480	ENSMUSG00000022881	Rfc4	A1|AI894123|AU040575|RFC37	replication factor C (activator 1) 4	protein-coding
chr3	137865042	137865736	+	426	NA	intron (NM_001316995, intron 2 of 4)	CpG-9623	902	NM_016750	51788	Mm.117541	NM_016750	ENSMUSG00000037894	H2afz	H2A.Z|H2A.Z1|H2a.z-1	H2A histone family, member Z	protein-coding
chr7	127745700	127746934	+	426	NA	promoter-TSS (NM_172748)	promoter-TSS (NM_172748)	-458	NM_172748	233902	Mm.259353	NM_172748	ENSMUSG00000030811	Fbxl19	6030430O11|BC059812|Fbl19	F-box and leucine-rich repeat protein 19	protein-coding
chr1	40294068	40295972	+	426	NA	intron (NM_001123382, intron 5 of 10)	intron (NM_001123382, intron 5 of 10)	28434	NM_001123382	16177	Mm.896	NM_008362	ENSMUSG00000026072	Il1r1	CD121a|CD121b|IL-1R1|IL-iR|Il1r-1	interleukin 1 receptor, type I	protein-coding
chr16	33755729	33756967	+	426	NA	intron (NM_175256, intron 12 of 14)	intron (NM_175256, intron 12 of 14)	-37689	NM_010739	17063	Mm.3177	NM_010739	ENSMUSG00000022824	Muc13	114/A10|14/A10|AI159736|Lrrp|Ly64|NJ-1	mucin 13, epithelial transmembrane	protein-coding
chr17	17374008	17375402	+	426	NA	intron (NM_025934, intron 1 of 9)	intron (NM_025934, intron 1 of 9)	373	NM_025934	67045	Mm.35117	NM_025934	ENSMUSG00000116564	Riok2	2010110K24Rik|2410085M17Rik	RIO kinase 2	protein-coding
chr1	86582255	86583127	+	426	NA	promoter-TSS (NM_008801)	promoter-TSS (NM_008801)	94	NM_001360816	18582	Mm.12925	NM_008801	ENSMUSG00000026239	Pde6d	AI841218|PrBP/delta	phosphodiesterase 6D, cGMP-specific, rod, delta	protein-coding
chr3	96238496	96240489	+	426	NA	promoter-TSS (NM_054045)	promoter-TSS (NM_054045)	-350	NM_178216	15077	Mm.422680	NM_178216	ENSMUSG00000093769	Hist2h3c1	BE691662|H3-615|H3f2|Hist2h3ca1	histone cluster 2, H3c1	protein-coding
chr15	76195516	76196617	+	426	NA	promoter-TSS (NM_201394)	promoter-TSS (NM_201394)	-356	NM_201394	18810	Mm.234912	NM_011117	ENSMUSG00000022565	Plec	AA591047|AU042537|EBS1|PCN|PLTN|Plec1	plectin	protein-coding
chr2	164803898	164805653	+	426	NA	promoter-TSS (NM_178375)	promoter-TSS (NM_178375)	106	NM_133240	170789	Mm.277878	NM_133240	ENSMUSG00000017307	Acot8	PTE-1|PTE-2|Pte1	acyl-CoA thioesterase 8	protein-coding
chr16	32457549	32458181	+	426	NA	intron (NM_001163160, intron 3 of 8)	intron (NM_001163160, intron 3 of 8)	26635	NM_001163160	13026	Mm.98775	NM_009981	ENSMUSG00000005615	Pcyt1a	CTalpha|Cctalpha|Ctpct|Cttalpha	phosphate cytidylyltransferase 1, choline, alpha isoform	protein-coding
chr6	128913227	128914665	+	426	NA	Intergenic	Intergenic	17899	NR_106107	102465757		NR_106107	ENSMUSG00000098359	Mir7649	mmu-mir-7649	microRNA 7649	ncRNA
chr10	67801330	67802313	+	426	NA	Intergenic	ORR1A4|LTR|ERVL-MaLR	110841	NM_178679	216049	Mm.268346	NM_178679	ENSMUSG00000037855	Zfp365	AI839779|AV340892|DBZ|Su48|Znf365|talanin	zinc finger protein 365	protein-coding
chr8	71591438	71592861	+	426	NA	promoter-TSS (NM_025396)	promoter-TSS (NM_025396)	-35	NM_001294269	66171	Mm.282284	NM_025396	ENSMUSG00000031807	Pgls	1110030K05Rik|AI447866|Plgs	6-phosphogluconolactonase	protein-coding
chr11	11808700	11809484	+	426	NA	promoter-TSS (NM_001163360)	promoter-TSS (NM_001163360)	-130	NM_001163360	60530	Mm.236114	NM_021891	ENSMUSG00000035455	Fignl1	-	fidgetin-like 1	protein-coding
chr11	29693786	29694234	+	426	NA	intron (NM_194051, intron 1 of 8)	(GGCTG)n|Simple_repeat|Simple_repeat	236	NM_194051	68585	Mm.192580	NM_024226	ENSMUSG00000020458	Rtn4	1110020G17Rik|AA407876|AA409940|AA960376|ASY|C130026I10Rik|NOGO|NSP-CL|NgA|Nogo-A|Nogo-B|Nogo-C|mKIAA0886|mKIAA4153	reticulon 4	protein-coding
chr8	31149534	31150251	+	426	NA	promoter-TSS (NR_103719)	promoter-TSS (NR_103719)	66	NR_028522	100217422		NR_028522	ENSMUSG00000088252	Snord13	MBII-136	small nucleolar RNA, C/D box 13	snoRNA
chr13	55020241	55021514	+	424	NA	promoter-TSS (NM_001206391)	promoter-TSS (NM_001206391)	-58	NM_001206391	212032	Mm.267479	NM_001033245	ENSMUSG00000025877	Hk3	HK III|HK-III	hexokinase 3	protein-coding
chr8	126593750	126595008	+	424	NA	promoter-TSS (NM_001164598)	promoter-TSS (NM_001164598)	-393	NM_001164598	270110	Mm.334918	NM_001164598	ENSMUSG00000051495	Irf2bp2	E130305N23Rik|IRF-2BP2	interferon regulatory factor 2 binding protein 2	protein-coding
chr7	19934924	19936369	+	423	NA	Intergenic	Intergenic	-14503	NM_027514	52118	Mm.227506	NM_027514	ENSMUSG00000040511	Pvr	3830421F03Rik|CD155|D7Ertd458e|HVED|PVS|Taa1|Tage4|mE4|necl-5	poliovirus receptor	protein-coding
chr7	123123860	123124151	+	423	NA	5' UTR (NM_144925, exon 1 of 24)	5' UTR (NM_144925, exon 1 of 24)	120	NM_144925	233833	Mm.102305	NM_144925	ENSMUSG00000052707	Tnrc6a	2010321I05Rik|3110054G10Rik|AW557223|CAGH26|D130023A07Rik|GW182|Tnrc6	trinucleotide repeat containing 6a	protein-coding
chr1	131526482	131528419	+	421	NA	promoter-TSS (NM_175382)	promoter-TSS (NM_175382)	-89	NM_001081011	14270	Mm.276259	NM_019520	ENSMUSG00000026425	Srgap2	9930124L22Rik|AI448945|FBP2|Fnbp2|srGAP3	SLIT-ROBO Rho GTPase activating protein 2	protein-coding
chr8	28672472	28673821	+	420	NA	intron (NM_153135, intron 16 of 17)	intron (NM_153135, intron 16 of 17)	546490	NM_001347498	210801	Mm.248433	NM_153135	ENSMUSG00000063626	Unc5d	D930029E11Rik|Unc5h4|mKIAA1777	unc-5 netrin receptor D	protein-coding
chr6	85374212	85375056	+	419	NA	promoter-TSS (NM_001003955)	promoter-TSS (NM_001003955)	0	NM_177466	52055	Mm.220334	NM_177466	ENSMUSG00000051343	Rab11fip5	9130206P09Rik|C75969|D6Ertd32e|GAF1|RIP11	RAB11 family interacting protein 5 (class I)	protein-coding
chr1	86263078	86264062	+	417	NA	intron (NM_030184, intron 23 of 24)	intron (NM_030184, intron 23 of 24)	-39651	NM_145222	227327	Mm.86467	NM_145222	ENSMUSG00000079445	B3gnt7	C330001H22Rik|beta-3GnT7	UDP-GlcNAc:betaGal beta-1,3-N-acetylglucosaminyltransferase 7	protein-coding
chr9	90430658	90431475	+	414	NA	Intergenic	MER92B|LTR|ERV1	-160297	NM_194334	67016	Mm.335347	NM_194334	ENSMUSG00000037410	Tbc1d2b	1810061M12Rik|AI480956|AV021536|AV023399|AW491493|mKIAA1055	TBC1 domain family, member 2B	protein-coding
chr2	136890871	136892666	+	413	NA	promoter-TSS (NM_001355669)	promoter-TSS (NM_001355669)	174	NR_149746	74243	Mm.330612	NM_028201	ENSMUSG00000027281	Slx4ip	2210009G21Rik|2410004I22Rik|C85661|Slxip	SLX4 interacting protein	protein-coding
chr6	128838049	128839685	+	413	NA	Intergenic	CpG	-12552	NM_030599	80782	Mm.6180	NM_030599	ENSMUSG00000079298	Klrb1b	Klrb1d|Ly55b|Ly55d|NKR-P1B|NKR-P1D|Nkrp1-b|Nkrp1b|Nkrp1d|ly-55b|ly-55d	killer cell lectin-like receptor subfamily B member 1B	protein-coding
chr7	19148901	19150185	+	411	NA	promoter-TSS (NM_026943)	promoter-TSS (NM_026943)	-295	NM_026943	107686	Mm.29135	NM_026943	ENSMUSG00000040824	Snrpd2	1810009A06Rik|SMD2	small nuclear ribonucleoprotein D2	protein-coding
chr19	46304299	46305584	+	411	NA	promoter-TSS (NM_019408)	promoter-TSS (NM_019408)	204	NM_001177369	18034	Mm.102365	NM_019408	ENSMUSG00000025225	Nfkb2	NF-kappaB2|lyt|p49|p49/p100|p50B|p52	nuclear factor of kappa light polypeptide gene enhancer in B cells 2, p49/p100	protein-coding
chr1	106517767	106518374	+	411	NA	Intergenic	Intergenic	28561	NR_106164	102466254		NR_106164	ENSMUSG00000098344	Mir3473f	Gm27846|mmu-mir-3473f	microRNA 3473f	ncRNA
chr3	79233834	79234743	+	411	NA	intron (NR_045502, intron 1 of 2)	intron (NR_045502, intron 1 of 2)	21369	NR_045502	70924	Mm.444622	NR_045502	ENSMUSG00000104585	4921511C10Rik	-	RIKEN cDNA 4921511C10 gene	ncRNA
chr12	35046133	35048458	+	411	NA	5' UTR (NM_001014973, exon 1 of 26)	5' UTR (NM_001014973, exon 1 of 26)	106	NM_001014973	217463	Mm.213991	NM_001014973	ENSMUSG00000020590	Snx13	Rgs-px1|mKIAA0713	sorting nexin 13	protein-coding
chr11	102407889	102409137	+	411	NA	promoter-TSS (NM_026542)	promoter-TSS (NM_026542)	-996	NM_026542	68066	Mm.44226	NM_026542	ENSMUSG00000018677	Slc25a39	3010027G13Rik|D11Ertd333e	solute carrier family 25, member 39	protein-coding
chr16	91647025	91648546	+	411	NA	promoter-TSS (NM_019973)	promoter-TSS (NM_019973)	-39	NM_178880	20658	Mm.46401	NM_019973	ENSMUSG00000022961	Son	2900011L12Rik|AA409051|AU067731|C81487|mKIAA1019|nrebp	Son DNA binding protein	protein-coding
chr11	20111856	20113605	+	411	NA	intron (NM_146243, intron 1 of 8)	CpG	221	NM_001362899	66713	Mm.259045	NM_146243	ENSMUSG00000020152	Actr2	4921510D23Rik|AA409782|Arp2|D6Ertd746e	ARP2 actin-related protein 2	protein-coding
chr8	124721851	124722390	+	411	NA	promoter-TSS (NM_001357356)	promoter-TSS (NM_001357356)	-46	NM_001368372	68865	Mm.22779	NM_026855	ENSMUSG00000031982	Arv1	1110067L22Rik|AI461928|AW121084	ARV1 homolog, fatty acid homeostasis modulator	protein-coding
chr2	32693482	32694515	+	411	NA	exon (NM_010236, exon 1 of 15)	exon (NM_010236, exon 1 of 15)	177	NM_010236	14287	Mm.3830	NM_010236	ENSMUSG00000009566	Fpgs	AA408187	folylpolyglutamyl synthetase	protein-coding
chr9	22070898	22071377	+	411	NA	exon (NM_001310759, exon 1 of 9)	exon (NM_001310759, exon 1 of 9)	135	NR_040406	100503652	Mm.439941	NR_040406	ENSMUSG00000096981	Gm16845	-	predicted gene, 16845	ncRNA
chrX	162735187	162735849	+	411	NA	non-coding (NR_153331, exon 2 of 2)	non-coding (NR_153331, exon 2 of 2)	1095	NR_153331	102640117	Mm.183845	NR_153331	ENSMUSG00000086034	Gm15201	-	predicted gene 15201	ncRNA
chr4	126103338	126103807	+	411	NA	promoter-TSS (NM_001145827)	promoter-TSS (NM_001145827)	-385	NM_001145827	74178	Mm.440269	NM_028800	ENSMUSG00000042608	Stk40	2310004N11Rik|AI428792	serine/threonine kinase 40	protein-coding
chr13	51645128	51645831	+	411	NA	intron (NM_025415, intron 1 of 2)	CpG	247	NM_025415	66197	Mm.222228	NM_025415	ENSMUSG00000062248	Cks2	1110038L14Rik|CKSHS2	CDC28 protein kinase regulatory subunit 2	protein-coding
chr4	119966229	119966913	+	411	NA	intron (NM_010657, intron 1 of 8)	intron (NM_010657, intron 1 of 8)	151893	NM_010657	16656	Mm.302758	NM_010657	ENSMUSG00000028634	Hivep3	2900056N03Rik|A130075N07|AI848000|E030045D18Rik|KBP-1|KBP1|Krc|Rc|Schnurri-3|Shn3|Zas3	human immunodeficiency virus type I enhancer binding protein 3	protein-coding
chr17	87106866	87107392	+	411	NA	promoter-TSS (NM_019654)	promoter-TSS (NM_019654)	-550	NM_019654	56468	Mm.126885	NM_019654	ENSMUSG00000037104	Socs5	1810018L08Rik|Cish5|mKIAA0671	suppressor of cytokine signaling 5	protein-coding
chr4	141146509	141147913	+	411	NA	promoter-TSS (NM_172518)	promoter-TSS (NM_172518)	-711	NM_172518	213499	Mm.28865	NM_172518	ENSMUSG00000028920	Fbxo42	6720460I06Rik|mKIAA1332	F-box protein 42	protein-coding
chr1	135147586	135147923	+	411	NA	intron (NM_026823, intron 1 of 6)	intron (NM_026823, intron 1 of 6)	920	NM_026823	68724	Mm.174998	NM_026823	ENSMUSG00000026426	Arl8a	1110033P22Rik|Arl10b|gie2	ADP-ribosylation factor-like 8A	protein-coding
chr3	107037811	107038793	+	411	NA	TTS (NM_008418)	TTS (NM_008418)	-1202	NR_033498	229694	Mm.347584	NM_173787	ENSMUSG00000056145	AI504432	A230102G19	expressed sequence AI504432	ncRNA
chr8	114573515	114573995	+	411	NA	intron (NM_019573, intron 5 of 8)	intron (NM_019573, intron 5 of 8)	134103	NM_019573	80707	Mm.440420	NM_019573	ENSMUSG00000004637	Wwox	5330426P09Rik|9030416C10Rik|WOX1	WW domain-containing oxidoreductase	protein-coding
chr1	127242587	127243414	+	410	NA	intron (NM_145128, intron 1 of 17)	intron (NM_145128, intron 1 of 17)	38014	NM_145128	107895	Mm.214682	NM_145128	ENSMUSG00000036155	Mgat5	4930471A21Rik|5330407H02Rik|AI480971|GlcNAc-TV	mannoside acetylglucosaminyltransferase 5	protein-coding
chr12	86242299	86243416	+	409	NA	intron (NM_001324488, intron 1 of 8)	intron (NM_001324488, intron 1 of 8)	999	NM_001324488	70373	Mm.252967	NM_027405	ENSMUSG00000021254	Gpatch2l	1700020O03Rik|4732487G21Rik|A630090I05Rik|Kiaa1152	G patch domain containing 2 like	protein-coding
chr11	3329821	3330714	+	409	NA	promoter-TSS (NM_178149)	promoter-TSS (NM_178149)	-464	NM_178149	216505	Mm.390323	NM_178149	ENSMUSG00000034614	Pik3ip1	1500004A08Rik|5830455E04Rik|Crkd|Hgfl	phosphoinositide-3-kinase interacting protein 1	protein-coding
chr8	72136499	72136795	+	405	NA	intron (NM_001001491, intron 1 of 7)	intron (NM_001001491, intron 1 of 7)	1359	NM_001001491	326618	Mm.295124	NM_001001491	ENSMUSG00000031799	Tpm4	2610528G24Rik|Tpm4.2|Tpm4.2cy	tropomyosin 4	protein-coding
chr11	75460295	75461444	+	404	NA	promoter-TSS (NR_030711)	promoter-TSS (NR_030711)	-670	NR_030711	100042498	Mm.482242	NR_030711	ENSMUSG00000085148	Mir22hg	2210403K04Rik|mir-22	Mir22 host gene (non-protein coding)	ncRNA
chr11	109471950	109473231	+	404	NA	promoter-TSS (NM_028710)	promoter-TSS (NM_028710)	246	NM_001363364	104681	Mm.265874	NM_134038	ENSMUSG00000041920	Slc16a6	AW743111|ESTM12|MCT 6|MCT 7|MCT6	solute carrier family 16 (monocarboxylic acid transporters), member 6	protein-coding
chr10	128525962	128526644	+	402	NA	promoter-TSS (NM_011843)	promoter-TSS (NM_011843)	-444	NM_011843	23943	Mm.66056	NM_011843	ENSMUSG00000025366	Esyt1	Fam62a|Mbc2|vp115	extended synaptotagmin-like protein 1	protein-coding
chr16	44137746	44139714	+	402	NA	intron (NM_007508, intron 1 of 14)	intron (NM_007508, intron 1 of 14)	529	NM_001358204	11964	Mm.217787	NM_007508	ENSMUSG00000052459	Atp6v1a	AI647066|Atp6a1|Atp6a2|Atp6v1a1|VA68|VPP2	ATPase, H+ transporting, lysosomal V1 subunit A	protein-coding
chr6	124740396	124741505	+	401	NA	exon (NM_013535, exon 1 of 3)	exon (NM_013535, exon 1 of 3)	119	NM_013535	14790	Mm.439877	NM_013535	ENSMUSG00000072772	Grcc10	2310033H05Rik|C10	gene rich cluster, C10 gene	protein-coding
chr1	177713276	177714396	+	400	NA	Intergenic	L1M5|LINE|L1	-15978	NM_027077	69428	Mm.84467	NM_027077	ENSMUSG00000015962	1700016C15Rik	-	RIKEN cDNA 1700016C15 gene	protein-coding
chr18	3003838	3004443	+	400	NA	Intergenic	(TTTC)n|Simple_repeat|Simple_repeat	119272	NM_001167539	100312476	Mm.480293	NM_001167539	ENSMUSG00000091539	Vmn1r238	-	vomeronasal 1 receptor, 238	protein-coding
chr7	99140767	99141444	+	399	NA	promoter-TSS (NM_178635)	promoter-TSS (NM_178635)	39	NM_178635	78610	Mm.323072	NM_178635	ENSMUSG00000035354	Uvrag	9530039D02Rik|AI648770|BB124205|Uvrag1|Uvragl	UV radiation resistance associated gene	protein-coding
chr1	125560527	125561189	+	399	NA	promoter-TSS (NM_028787)	promoter-TSS (NM_028787)	-144	NM_028787	74150	Mm.28654	NM_028787	ENSMUSG00000026342	Slc35f5	1300003P13Rik|AI646727	solute carrier family 35, member F5	protein-coding
chr17	80206822	80207112	+	398	NA	intron (NM_001360435, intron 1 of 6)	CpG	338	NM_001195486	225027	Mm.292016	NM_146083	ENSMUSG00000024097	Srsf7	35kDa|9430065L19Rik|9G8|NX-96|Sfrs7	serine/arginine-rich splicing factor 7	protein-coding
chr8	70673326	70673652	+	398	NA	intron (NM_015816, intron 1 of 4)	CpG	258	NM_001359042	50783	Mm.248188	NM_015816	ENSMUSG00000031848	Lsm4	-	LSM4 homolog, U6 small nuclear RNA and mRNA degradation associated	protein-coding
chr6	124964921	124966042	+	396	NA	promoter-TSS (NM_001164089)	promoter-TSS (NM_001164089)	57	NM_001355542	26894	Mm.244536	NM_012003	ENSMUSG00000030127	Cops7a	D6Ertd35e|SGN7a	COP9 signalosome subunit 7A	protein-coding
chr10	4431935	4433203	+	396	NA	promoter-TSS (NM_024261)	promoter-TSS (NM_024261)	-36	NM_024261	73419	Mm.346733	NM_024261	ENSMUSG00000061759	Armt1	1700052N19Rik|AW320013|AW536799	acidic residue methyltransferase 1	protein-coding
chr6	125191187	125192467	+	396	NA	promoter-TSS (NM_146171)	promoter-TSS (NM_146171)	-241	NM_146171	68298	Mm.257590	NM_146171	ENSMUSG00000038252	Ncapd2	2810406C15Rik|2810465G24Rik|CAP-D2|CNAP1|mKIAA0159	non-SMC condensin I complex, subunit D2	protein-coding
chr6	120363770	120364539	+	396	NA	promoter-TSS (NM_145997)	promoter-TSS (NM_145997)	55	NM_145997	214899	Mm.404761	NM_145997	ENSMUSG00000030180	Kdm5a	AA409370|C76986|Jarid1a|RBP2|Rbbp2	lysine (K)-specific demethylase 5A	protein-coding
chr17	29548822	29549759	+	396	NA	promoter-TSS (NM_198647)	promoter-TSS (NM_198647)	303	NM_001162901	71138	Mm.158581	NM_001162901	ENSMUSG00000079580	Tmem217	4933413N12Rik|EG622644	transmembrane protein 217	protein-coding
chr13	59558797	59559439	+	396	NA	Intergenic	Intergenic	-1771	NM_023328	67269	Mm.153008	NM_023328	ENSMUSG00000021557	Agtpbp1	1700020N17Rik|2310001G17Rik|2900054O13Rik|4930445M19Rik|5730402G09Rik|CCP1|Nna1|nmf243|pcd	ATP/GTP binding protein 1	protein-coding
chr11	104001334	104001843	+	396	NA	Intergenic	Intergenic	34717	NM_007477	11841	Mm.5061	NM_007477	ENSMUSG00000062421	Arf2	-	ADP-ribosylation factor 2	protein-coding
chr1	184614928	184616186	+	396	NA	Intergenic	B3A|SINE|B2	-57866	NR_040472	73590	Mm.82792	NR_040472	ENSMUSG00000101574	1700112H15Rik	-	RIKEN cDNA 1700112H15 gene	ncRNA
chr13	23542475	23544986	+	396	NA	promoter-TSS (NM_178197)	promoter-TSS (NM_178197)	-286	NM_178197	319182	Mm.352273	NM_178197	ENSMUSG00000114456	Hist1h2bh	H2b-221	histone cluster 1, H2bh	protein-coding
chr4	134919837	134920725	+	396	NA	Intergenic	Intergenic	-3344	NM_023665	27981	Mm.331964	NM_023665	ENSMUSG00000037266	Rsrp1	2700043I21Rik|D4Ucla2|D4Wsu53e	arginine/serine rich protein 1	protein-coding
chr4	128980348	128981962	+	396	NA	Intergenic	Intergenic	-12069	NM_001033966	11637	Mm.29460	NM_016895	ENSMUSG00000028792	Ak2	Ak-2|D4Ertd220e	adenylate kinase 2	protein-coding
chr13	111796725	111797230	+	396	NA	intron (NM_011945, intron 1 of 19)	intron (NM_011945, intron 1 of 19)	12016	NM_011945	26401	Mm.15918	NM_011945	ENSMUSG00000021754	Map3k1	MAPKKK1|MEKK1|Mekk	mitogen-activated protein kinase kinase kinase 1	protein-coding
chr9	69439923	69440198	+	396	NA	Intergenic	Intergenic	-13623	NM_007585	12306	Mm.238343	NM_007585	ENSMUSG00000032231	Anxa2	AW215814|Cal1h	annexin A2	protein-coding
chr16	94518555	94519651	+	396	NA	intron (NM_007834, intron 1 of 7)	MTE2b|LTR|ERVL-MaLR	7526	NM_007834	13185	Mm.7472	NM_007834	ENSMUSG00000022898	Vps26c	AW538125|Dcra|Dscr3	VPS26 endosomal protein sorting factor C	protein-coding
chr16	18811704	18812193	+	396	NA	promoter-TSS (NM_011672)	promoter-TSS (NM_011672)	24	NM_001358206	12544	Mm.1248	NM_009862	ENSMUSG00000000028	Cdc45	Cdc45l	cell division cycle 45	protein-coding
chr19	46961438	46962258	+	396	NA	intron (NM_001164363, intron 1 of 17)	CpG	503	NR_028353	76952	Mm.40965	NM_029810	ENSMUSG00000025041	Nt5c2	2010002I23Rik|CnII|Gm9751|Gmp|Nt5b|Pnt5|cN-II	5'-nucleotidase, cytosolic II	protein-coding
chr11	60776052	60777860	+	396	NA	promoter-TSS (NM_175491)	promoter-TSS (NM_175491)	409	NM_009410	21975	Mm.10708	NM_009410	ENSMUSG00000002814	Top3a	-	topoisomerase (DNA) III alpha	protein-coding
chr13	6648362	6649240	+	396	NA	promoter-TSS (NM_001291071)	promoter-TSS (NM_001291071)	-30	NM_019703	56421	Mm.273874	NM_019703	ENSMUSG00000021196	Pfkp	1200015H23Rik|9330125N24Rik|ATP-PFK|PFK-C|PFK-P	phosphofructokinase, platelet	protein-coding
chr4	41314138	41315160	+	396	NA	5' UTR (NM_026893, exon 1 of 9)	5' UTR (NM_026893, exon 1 of 9)	252	NM_026893	68970	Mm.28891	NM_026893	ENSMUSG00000028436	Dcaf12	1500001L20Rik|5830424K06Rik|AA420338|AI851081|Wdr40a	DDB1 and CUL4 associated factor 12	protein-coding
chrX	142226473	142228324	+	396	NA	promoter-TSS (NM_172782)	promoter-TSS (NM_172782)	-539	NM_001161430	237082	Mm.41899	NM_172782	ENSMUSG00000042271	Nxt2	6330587F24Rik|AI787442|P15-2	nuclear transport factor 2-like export factor 2	protein-coding
chr17	22876317	22876605	+	395	NA	Intergenic	LSU-rRNA_Hsa|rRNA|rRNA	-9327	NM_177358	240041	Mm.328828	NM_177358	ENSMUSG00000059142	Zfp945	A630033E08Rik|C730040L01Rik	zinc finger protein 945	protein-coding
chr9	61702284	61703079	+	394	NA	Intergenic	Intergenic	211829	NM_018853	56040	Mm.3158	NM_018853	ENSMUSG00000007892	Rplp1	2410042H16Rik|Arpp1|C430017H15Rik	ribosomal protein, large, P1	protein-coding
chr4	45012272	45013385	+	394	NA	promoter-TSS (NM_001163284)	promoter-TSS (NM_001163284)	-416	NM_001163284	230119	Mm.44222	NM_173399	ENSMUSG00000049657	Zbtb5	5930421I10|9430083K24Rik|AI646847|mKIAA0354	zinc finger and BTB domain containing 5	protein-coding
chr5	129940756	129941625	+	394	NA	promoter-TSS (NM_027121)	promoter-TSS (NM_027121)	-919	NM_027121	69568	Mm.288718	NM_027121	ENSMUSG00000066735	Vkorc1l1	2310024K08Rik	vitamin K epoxide reductase complex, subunit 1-like 1	protein-coding
chr12	79295763	79297953	+	394	NA	promoter-TSS (NM_001252562)	promoter-TSS (NM_001252562)	-424	NM_009014	19363	Mm.341756	NM_009014	ENSMUSG00000059060	Rad51b	AI553500|R51H2|Rad51l1|mREC2	RAD51 paralog B	protein-coding
chr19	12011428	12012420	+	393	NA	Intergenic	Intergenic	24816	NM_146680	258675	Mm.271517	NM_146680	ENSMUSG00000067529	Olfr1423	MOR239-3	olfactory receptor 1423	protein-coding
chr1	174040478	174041464	+	392	NA	promoter-TSS (NM_146717)	promoter-TSS (NM_146717)	-962	NM_146717	258712	Mm.223146	NM_146717	ENSMUSG00000045381	Olfr433	MOR123-1	olfactory receptor 433	protein-coding
chr3	60472179	60474969	+	391	NA	intron (NM_001253713, intron 2 of 9)	intron (NM_001253713, intron 2 of 9)	744	NM_001253713	56758	Mm.255723	NM_020007	ENSMUSG00000027763	Mbnl1	Mbnl|mKIAA0428	muscleblind like splicing factor 1	protein-coding
chr2	155019252	155019904	+	391	NA	intron (NM_015770, intron 1 of 3)	ERVB4_1-I_MM-int|LTR|ERVK	6008	NM_015770	50518	Mm.315593	NM_015770	ENSMUSG00000027596	a	A<y>|ASIP|ASP|As	nonagouti	protein-coding
chr17	43137667	43138819	+	391	NA	Intergenic	Intergenic	20048	NR_045154	545207	Mm.329050	NR_045153	ENSMUSG00000117011	E130008D07Rik	-	RIKEN cDNA E130008D07 gene	ncRNA
chr7	5014428	5015728	+	390	NA	promoter-TSS (NM_001110329)	promoter-TSS (NM_001110329)	-350	NM_001360241	23877	Mm.38911	NM_011813	ENSMUSG00000061374	Fiz1	AI790204|mFLJ00416	Flt3 interacting zinc finger protein 1	protein-coding
chr6	120915901	120917353	+	390	NA	intron (NM_007544, intron 1 of 5)	CpG	197	NM_007544	12122	Mm.235081	NM_007544	ENSMUSG00000004446	Bid	2700049M22Rik|AI875481|AU022477	BH3 interacting domain death agonist	protein-coding
chr11	69058940	69060009	+	388	NA	promoter-TSS (NM_028005)	promoter-TSS (NM_028005)	-301	NM_028005	71923	Mm.340257	NM_028005	ENSMUSG00000045176	Borcs6	2310047M10Rik	BLOC-1 related complex subunit 6	protein-coding
chr10	19687362	19688241	+	388	NA	Intergenic	MIRc|SINE|MIR	-24786	NM_172786	237313	Mm.234667	NM_172786	ENSMUSG00000020007	Il20ra	E230031K19	interleukin 20 receptor, alpha	protein-coding
chr9	3024089	3024555	+	388	NA	Intergenic	GSAT_MM|Satellite|Satellite	14421	NR_039546	100628572		NR_039546	ENSMUSG00000106183	Mir101c	mir-101c|mmu-mir-101c	microRNA 101c	ncRNA
chr10	62542135	62544060	+	386	NA	Intergenic	MTC|LTR|ERVL-MaLR	-15652	NM_001358965	19073	Mm.338790	NM_011157	ENSMUSG00000020077	Srgn	Prg|Prg1|Sgc	serglycin	protein-coding
chr14	32085273	32085878	+	386	NA	promoter-TSS (NR_104305)	promoter-TSS (NR_104305)	117	NM_001047433	105638	Mm.2519	NM_172254	ENSMUSG00000021905	Dph3	DELGIP1|DelgipP1|Desr1|KTI11|Zcsl2	diphthamine biosynthesis 3	protein-coding
chr7	19309203	19310711	+	385	NA	promoter-TSS (NM_001347586)	promoter-TSS (NM_001347586)	88	NM_001347586	14282	Mm.248335	NM_008036	ENSMUSG00000003545	Fosb	-	FBJ osteosarcoma oncogene B	protein-coding
chr9	57560552	57561209	+	385	NA	promoter-TSS (NM_022813)	promoter-TSS (NM_022813)	-64	NM_022813	24044	Mm.286069	NM_022813	ENSMUSG00000040188	Scamp2	AI875466|Sc2	secretory carrier membrane protein 2	protein-coding
chr8	86902870	86903250	+	384	NA	Intergenic	B1F|SINE|Alu	-17802	NM_030563	80750	Mm.25117	NM_030563	ENSMUSG00000031652	N4bp1	AI481586|C81621	NEDD4 binding protein 1	protein-coding
chr3	142882162	142882919	+	384	NA	promoter-TSS (NR_152127)	promoter-TSS (NR_152127)	45	NR_152127	320229	Mm.187582	NR_152127		9530052C20Rik	-	RIKEN cDNA 9530052C20 gene	ncRNA
chr11	75530582	75530957	+	384	NA	promoter-TSS (NM_173388)	promoter-TSS (NM_173388)	-925	NM_173388	215113	Mm.11186	NM_173388	ENSMUSG00000038178	Slc43a2	7630402D21Rik|BC042513|Lat4	solute carrier family 43, member 2	protein-coding
chr6	66535400	66535667	+	384	NA	exon (NM_019499, exon 1 of 5)	exon (NM_019499, exon 1 of 5)	312	NM_019499	56150	Mm.489653	NM_019499	ENSMUSG00000029910	Mad2l1	AA673185|MAD2	MAD2 mitotic arrest deficient-like 1	protein-coding
chr2	167062430	167063082	+	383	NA	promoter-TSS (NR_138563)	promoter-TSS (NR_138563)	-178	NR_138563	68949	Mm.391959	NM_001081005		Zfas1	1500012F01Rik|Zfos1	zinc finger, NFX1-type containing 1, antisense RNA 1	ncRNA
chr16	93422005	93422787	+	383	NA	intron (NR_040494, intron 1 of 2)	intron (NR_040494, intron 1 of 2)	36476	NR_040494	72264	Mm.396204	NR_040494	ENSMUSG00000099968	1700029J03Rik	-	RIKEN cDNA 1700029J03 gene	ncRNA
chr15	38300490	38302146	+	383	NA	promoter-TSS (NM_013692)	promoter-TSS (NM_013692)	-607	NM_013692	21847	Mm.4292	NM_013692	ENSMUSG00000037465	Klf10	AI115143|EGR[a]|Egral|Gdnfif|TIEG-1|Tieg|Tieg1|mGIF	Kruppel-like factor 10	protein-coding
chr17	27551957	27553188	+	383	NA	Intergenic	Intergenic	-4002	NM_001166546	15361	Mm.4438	NM_016660	ENSMUSG00000046711	Hmga1	AL023995|Hmga1a|Hmga1b|Hmgi|Hmgiy|Hmgy	high mobility group AT-hook 1	protein-coding
chr8	121897991	121898576	+	381	NA	intron (NM_011404, intron 1 of 9)	intron (NM_011404, intron 1 of 9)	9403	NM_011404	20539	Mm.22374	NM_011404	ENSMUSG00000040010	Slc7a5	4F2LC|D0H16S474E|LAT1|TA1	solute carrier family 7 (cationic amino acid transporter, y+ system), member 5	protein-coding
chr8	3352938	3354398	+	381	NA	5' UTR (NM_001370668, exon 1 of 29)	5' UTR (NM_001370668, exon 1 of 29)	231	NM_001370668	102098	Mm.170461	NM_133962	ENSMUSG00000004568	Arhgef18	A430078G23Rik|AI467246|D030053O22Rik	rho/rac guanine nucleotide exchange factor (GEF) 18	protein-coding
chr15	9070584	9071669	+	381	NA	promoter-TSS (NM_001286255)	promoter-TSS (NM_001286255)	-134	NM_001286255	68646	Mm.244226	NM_001040395	ENSMUSG00000022253	Nadk2	MNADK|Nadkd1	NAD kinase 2, mitochondrial	protein-coding
chr3	58414202	58415025	+	381	NA	promoter-TSS (NM_001347233)	promoter-TSS (NM_001347233)	-107	NM_001347233	72033	Mm.218409	NM_001081229	ENSMUSG00000027806	Tsc22d2	1810043J12Rik|5530402M19Rik	TSC22 domain family, member 2	protein-coding
chr3	96558146	96559373	+	381	NA	intron (NM_023719, intron 1 of 7)	intron (NM_023719, intron 1 of 7)	802	NM_001009935	56338	Mm.410189	NM_023719	ENSMUSG00000038393	Txnip	1200008J08Rik|AA682105|Hyplip1|THIF|Tbp-2|VDUP1	thioredoxin interacting protein	protein-coding
chr10	128803574	128805567	+	381	NA	promoter-TSS (NM_001358267)	promoter-TSS (NM_001358267)	-123	NM_001358266	73827	Mm.24630	NM_178066	ENSMUSG00000047090	Tmem198b	1110012D08Rik	transmembrane protein 198b	protein-coding
chr11	103027435	103028883	+	381	NA	promoter-TSS (NM_008707)	promoter-TSS (NM_008707)	-384	NM_008707	18107	Mm.10265	NM_008707	ENSMUSG00000020936	Nmt1	AW536594	N-myristoyltransferase 1	protein-coding
chr14	20343377	20344306	+	381	NA	intron (NM_027475, intron 2 of 13)	L1M3|LINE|L1	4280	NM_027475	70601	Mm.35105	NM_027475	ENSMUSG00000021810	Ecd	5730461K03Rik|Hsgt1	ecdysoneless cell cycle regulator	protein-coding
chr3	108910996	108912215	+	381	NA	5' UTR (NM_025845, exon 1 of 6)	5' UTR (NM_025845, exon 1 of 6)	124	NM_001356292	66921	Mm.51049	NM_025845	ENSMUSG00000027881	Prpf38b	1110021E09Rik|AU018955	PRP38 pre-mRNA processing factor 38 (yeast) domain containing B	protein-coding
chr5	122779415	122780550	+	381	NA	promoter-TSS (NM_145358)	promoter-TSS (NM_145358)	-572	NM_001199676	207565	Mm.289237	NM_145358	ENSMUSG00000029471	Camkk2	6330570N16Rik|AW061083|mKIAA0787	calcium/calmodulin-dependent protein kinase kinase 2, beta	protein-coding
chr11	96915957	96916706	+	381	NA	promoter-TSS (NM_001363256)	promoter-TSS (NM_001363256)	70	NM_001363256	80280	Mm.28297	NM_030248	ENSMUSG00000018669	Cdk5rap3	1810007E24Rik|BC002318|C53|C81486|HSF-27|IC53|LZAP|MST016	CDK5 regulatory subunit associated protein 3	protein-coding
chr8	75108806	75109343	+	381	NA	promoter-TSS (NM_001302540)	promoter-TSS (NM_001302540)	-435	NM_008566	17218	Mm.5048	NM_008566	ENSMUSG00000005410	Mcm5	AA617332|AI324988|AL033333|Cdc46|Mcmd5|P1-CDC46	minichromosome maintenance complex component 5	protein-coding
chr7	101027585	101028855	+	381	NA	Intergenic	L2b|LINE|L2	-16167	NM_001302346	18442	Mm.3000	NM_008773	ENSMUSG00000032860	P2ry2	P2U1|P2Y2	purinergic receptor P2Y, G-protein coupled 2	protein-coding
chr1	55025868	55026399	+	381	NA	intron (NM_031179, intron 1 of 24)	intron (NM_031179, intron 1 of 24)	1345	NM_031179	81898	Mm.279736	NM_031179	ENSMUSG00000025982	Sf3b1	155kDa|2810001M05Rik|AA409119|Prp10|SAP155|SF3b155|TA-8|Targ4	splicing factor 3b, subunit 1	protein-coding
chr12	115105432	115105751	+	381	NA	Intergenic	L1Md_T|LINE|L1	590203	NR_105810	102465205		NR_105810	ENSMUSG00000098336	Mir6388	Gm27925|mmu-mir-6388	microRNA 6388	ncRNA
chr14	20082545	20083256	+	381	NA	exon (NM_026209, exon 1 of 2)	exon (NM_026209, exon 1 of 2)	272	NM_026209	67509	Mm.292423	NM_026209	ENSMUSG00000045107	Saysd1	1810063B07Rik|4930488P03Rik	SAYSVFN motif domain containing 1	protein-coding
chr6	122872830	122873346	+	381	NA	Intergenic	Intergenic	-1469	NR_156733	67602	Mm.288114	NM_026267	ENSMUSG00000030327	Necap1	1200016B17Rik|AI747569	NECAP endocytosis associated 1	protein-coding
chr11	74829735	74830796	+	380	NA	promoter-TSS (NM_010813)	promoter-TSS (NM_010813)	-659	NM_010813	17428	Mm.3759	NM_010813	ENSMUSG00000000282	Mnt	Rox|bHLHd3	max binding protein	protein-coding
chr13	112665251	112667322	+	380	NA	intron (NM_178746, intron 1 of 14)	intron (NM_178746, intron 1 of 14)	5520	NM_178746	268706	Mm.40834	NM_175376	ENSMUSG00000047789	Slc38a9	4833412L08Rik|6720411P22Rik|9130023D20Rik|9430067K09Rik|A730092C09	solute carrier family 38, member 9	protein-coding
chr15	78596779	78598083	+	380	NA	intron (NM_028195, intron 1 of 12)	intron (NM_028195, intron 1 of 12)	384	NM_028195	72318	Mm.32911	NM_028195	ENSMUSG00000018008	Cyth4	2510004M07Rik|5830469K17Rik|AI467541|Pscd4|mFLJ00017	cytohesin 4	protein-coding
chr7	99546290	99546607	+	380	NA	intron (NM_178220, intron 1 of 14)	intron (NM_178220, intron 1 of 14)	-5821	NR_029760	723840		NR_029760	ENSMUSG00000065571	Mir326	Mirn326|mir-326|mmu-mir-326	microRNA 326	ncRNA
chr7	4136454	4137267	+	379	NA	promoter-TSS (NR_033548)	promoter-TSS (NR_033548)	66	NR_033548	100037396	Mm.447887	NR_033548	ENSMUSG00000085886	D030047H15Rik	Gm15924	RIKEN cDNA D030047H15 gene	ncRNA
chr7	63911061	63912414	+	378	NA	intron (NM_021366, intron 1 of 1)	intron (NM_021366, intron 1 of 1)	-5120	NM_001256311	381994	Mm.425466	NM_001256311	ENSMUSG00000095061	E030018B13Rik	Gm1697	RIKEN cDNA E030018B13 gene	protein-coding
chr2	84715342	84716568	+	378	NA	promoter-TSS (NM_144887)	promoter-TSS (NM_144887)	-791	NM_144887	228136	Mm.288508	NM_144887	ENSMUSG00000034075	Zdhhc5	1110032A17Rik|AI451382|Zisp	zinc finger, DHHC domain containing 5	protein-coding
chr3	30601816	30602909	+	376	NA	5' UTR (NM_001289621, exon 1 of 7)	5' UTR (NM_001289621, exon 1 of 7)	275	NM_001289621	80732	Mm.200378	NM_030557	ENSMUSG00000037730	Mynn	2810011C24Rik|AA415053|AI661031|AW049392|Mynr|SBBIZ1	myoneurin	protein-coding
chr10	67633310	67633606	+	376	NA	Intergenic	Intergenic	-61499	NR_155444	105245193	Mm.72938	NR_155444		4930563J15Rik	-	RIKEN cDNA 4930563J15 gene	ncRNA
chr9	123925537	123926196	+	374	NA	Intergenic	Intergenic	42826	NM_009912	12768	Mm.274927	NM_009912	ENSMUSG00000025804	Ccr1	Cmkbr1|Mip-1a-R	chemokine (C-C motif) receptor 1	protein-coding
chr8	105860106	105860591	+	373	NA	promoter-TSS (NM_026532)	promoter-TSS (NM_026532)	-185	NM_026532	68051	Mm.455474	NM_026532	ENSMUSG00000008450	Nutf2	2700067I02Rik|AI115459|AI413596|AW546000|Ntf2|Ntf3|PP15	nuclear transport factor 2	protein-coding
chr18	70530428	70530699	+	372	NA	promoter-TSS (NM_001289515)	promoter-TSS (NM_001289515)	-242	NM_001289515	26447	Mm.244352	NM_011972	ENSMUSG00000038425	Poli	Rad30b	polymerase (DNA directed), iota	protein-coding
chr13	38036588	38037526	+	372	NA	promoter-TSS (NM_024242)	promoter-TSS (NM_024242)	68	NM_024242	71340	Mm.297130	NM_024242	ENSMUSG00000021428	Riok1	3110046C13Rik|5430416A05Rik|Ad034	RIO kinase 1	protein-coding
chr14	54617774	54618299	+	371	NA	promoter-TSS (NM_011186)	promoter-TSS (NM_011186)	-41	NM_011186	19173	Mm.8911	NM_011186	ENSMUSG00000022193	Psmb5	-	proteasome (prosome, macropain) subunit, beta type 5	protein-coding
chr15	86067243	86067787	+	371	NA	intron (NM_001205353, intron 1 of 18)	intron (NM_001205353, intron 1 of 18)	8788	NM_001205353	223752	Mm.24442	NM_172611	ENSMUSG00000035900	Gramd4	9930016O13	GRAM domain containing 4	protein-coding
chr18	34860170	34861126	+	371	NA	promoter-TSS (NM_007913)	promoter-TSS (NM_007913)	-559	NM_007913	13653	Mm.181959	NM_007913	ENSMUSG00000038418	Egr1	A530045N19Rik|ETR103|Egr-1|Krox-1|Krox-24|Krox24|NGF1-A|NGFI-A|NGFIA|TIS8|Zenk|Zfp-6|Zif268|egr	early growth response 1	protein-coding
chr13	37958362	37959567	+	370	NA	Intergenic	Intergenic	35244	NM_025965	107513	Mm.426670	NM_025965	ENSMUSG00000021427	Ssr1	2510001K09Rik|6330400D04|AI159733|AI452176|SSR|TRAPA	signal sequence receptor, alpha	protein-coding
chr18	68159763	68160826	+	369	NA	intron (NM_172631, intron 3 of 5)	Tigger6a|DNA|TcMar-Tigger	-67652	NM_001357444	52662	Mm.440183	NM_172631	ENSMUSG00000024544	Ldlrad4	8230401C20Rik|A430083H02|A430108L08Rik|C18orf1|D18Ertd653e|D330030L18Rik	low density lipoprotein receptor class A domain containing 4	protein-coding
chr4	141558869	141559296	+	369	NA	Intergenic	Intergenic	12920	NR_030695	320456	Mm.32859	NM_177163		B330016D10Rik	-	RIKEN cDNA B330016D10 gene	ncRNA
chr8	4165976	4166970	+	368	NA	promoter-TSS (NM_001346730)	promoter-TSS (NM_001346730)	-94	NM_001368791	213027	Mm.437106	NM_153536	ENSMUSG00000011832	Evi5l	1700084G18Rik|2310039H16Rik|3110007G05Rik|B130050I23Rik	ecotropic viral integration site 5 like	protein-coding
chr12	32856803	32857717	+	368	NA	Intergenic	Intergenic	33144	NR_045032	100504486	Mm.440246	NR_045032		Gdap10	Gdap-ps	ganglioside-induced differentiation-associated-protein 10	ncRNA
chr17	24454662	24455304	+	368	NA	intron (NM_001355708, intron 1 of 13)	intron (NM_001355708, intron 1 of 13)	409	NM_007893	13560	Mm.163132	NM_007893	ENSMUSG00000024137	E4f1	p120E4F|phi-AP3	E4F transcription factor 1	protein-coding
chr16	64851890	64852274	+	367	NA	promoter-TSS (NM_001347245)	promoter-TSS (NM_001347245)	81	NM_178647	106143	Mm.10160	NM_178647	ENSMUSG00000054604	Cggbp1	AA960172|AL023996|AW045841	CGG triplet repeat binding protein 1	protein-coding
chr17	28951674	28952745	+	366	NA	promoter-TSS (NM_001356300)	promoter-TSS (NM_001356300)	-227	NM_001356300	66989	Mm.435	NM_025888	ENSMUSG00000005936	Kctd20	2410004N11Rik|AI451943|AW541186|D17Ertd562e	potassium channel tetramerisation domain containing 20	protein-coding
chr2	37702301	37703492	+	366	NA	Intergenic	CpG	-14612	NR_039590	100628597		NR_039590	ENSMUSG00000092958	Mir5128	mir-5128|mmu-mir-5128|mu-mir-5128	microRNA 5128	ncRNA
chr6	120567000	120567828	+	366	NA	intron (NR_045733, intron 2 of 3)	intron (NR_045733, intron 2 of 3)	12618	NR_045733	73505	Mm.416867	NR_045733		1700072O05Rik	-	RIKEN cDNA 1700072O05 gene	ncRNA
chr7	80375355	80375961	+	366	NA	Intergenic	Intergenic	-4283	NM_172903	140481	Mm.269245	NM_172903	ENSMUSG00000038886	Man2a2	1700052O22Rik|4931438M07Rik|AI480988|MX|Man IIx	mannosidase 2, alpha 2	protein-coding
chr10	117755232	117755570	+	366	NA	intron (NM_134010, intron 26 of 27)	intron (NM_134010, intron 26 of 27)	-9043	NM_029875	215436	Mm.256753	NM_029875	ENSMUSG00000060181	Slc35e3	9330166G04Rik|AI481200	solute carrier family 35, member E3	protein-coding
chr17	6079219	6080064	+	366	NA	promoter-TSS (NM_001111017)	promoter-TSS (NM_001111017)	98	NM_001360148	321007	Mm.5548	NM_177311	ENSMUSG00000015659	Serac1	4930511N22Rik|D17Ertd141e	serine active site containing 1	protein-coding
chr19	38022525	38023183	+	366	NA	intron (NM_001099634, intron 2 of 52)	intron (NM_001099634, intron 2 of 52)	20723	NM_001302140	226101	Mm.34674	NM_177035	ENSMUSG00000048612	Myof	2310004N10Rik|2310051D19Rik|E030042N20Rik|Fer1l3	myoferlin	protein-coding
chr12	116480095	116480614	+	366	NA	Intergenic	Intergenic	-5366	NM_011215	19276	Mm.206054	NM_011215	ENSMUSG00000056553	Ptprn2	4930425H11Rik|IA2beta|PTP-NP|Phol|mKIAA0387|phogrin	protein tyrosine phosphatase, receptor type, N polypeptide 2	protein-coding
chr1	144006290	144007166	+	366	NA	Intergenic	Intergenic	-2579	NM_009061	19735	Mm.28262	NM_009061	ENSMUSG00000026360	Rgs2	GOS8	regulator of G-protein signaling 2	protein-coding
chr9	41105163	41105690	+	366	NA	intron (NM_176860, intron 1 of 13)	intron (NM_176860, intron 1 of 13)	-25920	NM_001357412	72828	Mm.133615	NM_176860	ENSMUSG00000032020	Ubash3b	2810457I06Rik|BB125008|STS-1|TULA-2|p70	ubiquitin associated and SH3 domain containing, B	protein-coding
chr3	22074443	22075701	+	366	NA	Intergenic	Intergenic	-1580	NM_030732	81004	Mm.202966	NM_030732	ENSMUSG00000027630	Tbl1xr1	8030499H02Rik|A630076E03Rik|AW539987|C21|C230089I12Rik|DC42|Ira1|TBLR1	transducin (beta)-like 1X-linked receptor 1	protein-coding
chr2	127523318	127524623	+	366	NA	Intergenic	Intergenic	-1876	NR_110989	56461	Mm.315292	NM_019789	ENSMUSG00000079056	Kcnip3	4933407H12Rik|AI413860|Csen|DREAM|KChIP3|R74849	Kv channel interacting protein 3, calsenilin	protein-coding
chr19	6908365	6910710	+	366	NA	promoter-TSS (NM_026306)	promoter-TSS (NM_026306)	-161	NM_001166370	67674	Mm.318804	NM_026306	ENSMUSG00000038812	Trmt112	0610038D11Rik|Trm112p	tRNA methyltransferase 11-2	protein-coding
chr7	102222477	102223343	+	366	NA	promoter-TSS (NM_145583)	promoter-TSS (NM_145583)	-118	NR_111938	233575	Mm.302013	NM_145583	ENSMUSG00000030990	Pgap2	1810006G21Rik|C76649|Frag1	post-GPI attachment to proteins 2	protein-coding
chr17	64600347	64601272	+	366	NA	promoter-TSS (NM_008549)	promoter-TSS (NM_008549)	-840	NM_008549	17158	Mm.2433	NM_008549	ENSMUSG00000024085	Man2a1	Mana-2|Mana2|Map-2	mannosidase 2, alpha 1	protein-coding
chr18	54845937	54847409	+	366	NA	Intergenic	Intergenic	143507	NM_175751	269023	Mm.192984	NM_175751	ENSMUSG00000052713	Zfp608	4932417D18Rik|D430007A19Rik|Znf608	zinc finger protein 608	protein-coding
chr5	110807629	110808671	+	366	NA	intron (NM_009469, intron 3 of 27)	intron (NM_009469, intron 3 of 27)	1931	NM_001347394	22241	Mm.271898	NM_009469	ENSMUSG00000029512	Ulk1	AU041434|Unc51.1|mKIAA0722	unc-51 like kinase 1	protein-coding
chr17	73033966	73035086	+	366	NA	Intergenic	Intergenic	-73459	NM_001177968	225010	Mm.329194	NM_001081071	ENSMUSG00000054469	Lclat1	AI181996|Agpat8|Alcat1|Gm91|Lycat	lysocardiolipin acyltransferase 1	protein-coding
chr2	35335333	35338000	+	366	NA	intron (NM_013515, intron 1 of 6)	CpG	343	NM_013515	13830	Mm.295284	NM_013515	ENSMUSG00000026880	Stom	Epb7.2	stomatin	protein-coding
chr8	41239490	41240137	+	366	NA	promoter-TSS (NM_023662)	promoter-TSS (NM_023662)	54	NM_023662	18536	Mm.117896	NM_023662	ENSMUSG00000031592	Pcm1	2600002H09Rik|9430077F19Rik|C030044G17Rik	pericentriolar material 1	protein-coding
chr16	33967040	33967475	+	366	NA	promoter-TSS (NM_009471)	promoter-TSS (NM_009471)	-219	NM_001348087	22247	Mm.13145	NM_009471	ENSMUSG00000022814	Umps	1700095D23Rik|AA408257|AL033308|BB164745	uridine monophosphate synthetase	protein-coding
chr3	97680764	97681399	+	366	NA	Intergenic	Intergenic	9481	NR_106084	102466229		NR_106084	ENSMUSG00000098381	Mir7225	Gm27499|mmu-mir-7225	microRNA 7225	ncRNA
chr17	65770850	65771569	+	366	NA	intron (NM_133685, intron 1 of 6)	intron (NM_133685, intron 1 of 6)	1543	NM_133685	106572	Mm.29274	NM_133685	ENSMUSG00000056515	Rab31	1700093E07Rik|AI415285|Rab22B	RAB31, member RAS oncogene family	protein-coding
chr11	54437211	54438457	+	366	NA	promoter-TSS (NM_173753)	promoter-TSS (NM_173753)	-345	NM_173753	216742	Mm.34087	NM_173753	ENSMUSG00000035992	Fnip1	A730024A03Rik|AI838773|AW557298	folliculin interacting protein 1	protein-coding
chr11	40733474	40733924	+	366	NA	promoter-TSS (NM_026023)	promoter-TSS (NM_026023)	38	NM_026023	52653	Mm.276504	NM_026023	ENSMUSG00000020328	Nudcd2	-	NudC domain containing 2	protein-coding
chr18	64886374	64887586	+	365	NA	promoter-TSS (NM_001114386)	promoter-TSS (NM_001114386)	-776	NM_001114386	83814	Mm.98668	NM_031881	ENSMUSG00000024589	Nedd4l	1300012C07Rik|Nedd4-2|Nedd4b	neural precursor cell expressed, developmentally down-regulated gene 4-like	protein-coding
chr5	135934218	135935339	+	364	NA	promoter-TSS (NM_018871)	promoter-TSS (NM_018871)	-137	NM_018871	22628	Mm.233813	NM_018871	ENSMUSG00000051391	Ywhag	14-3-3gamma|D7Bwg1348e	tyrosine 3-monooxygenase/tryptophan 5-monooxygenase activation protein, gamma polypeptide	protein-coding
chr2	18971485	18972118	+	363	NA	intron (NM_001355149, intron 1 of 10)	URR1B|DNA|hAT-Charlie	26320	NM_001355149	18718	Mm.313977	NM_008845	ENSMUSG00000026737	Pip4k2a	AW742916|Pip5k2a	phosphatidylinositol-5-phosphate 4-kinase, type II, alpha	protein-coding
chr1	65177727	65179112	+	360	NA	intron (NM_001111320, intron 1 of 8)	intron (NM_001111320, intron 1 of 8)	723	NM_010497	15926	Mm.9925	NM_010497	ENSMUSG00000025950	Idh1	AI314845|AI788952|E030024J03Rik|Id-1|Idh-1|Idpc	isocitrate dehydrogenase 1 (NADP+), soluble	protein-coding
chr16	10785227	10786434	+	359	NA	promoter-TSS (NM_009896)	promoter-TSS (NM_009896)	-294	NM_009896	12703	Mm.130	NM_009896	ENSMUSG00000038037	Socs1	Cish1|Cish7|JAB|SOCS-1|SSI-1	suppressor of cytokine signaling 1	protein-coding
chr8	126849384	126850595	+	358	NA	non-coding (NR_151740, exon 2 of 2)	non-coding (NR_151740, exon 2 of 2)	969	NR_151740	414091	Mm.240068	NM_001033546		A630001O12Rik	Gm45803	RIKEN cDNA A630001O12 gene	ncRNA
chr19	33222742	33223424	+	358	NA	intron (NR_160911, intron 4 of 6)	intron (NR_160911, intron 4 of 6)	65971	NR_039552	100628575		NR_039552	ENSMUSG00000106278	Mir3970	mmu-mir-3970|mu-mir-3970	microRNA 3970	ncRNA
chr5	31220111	31221453	+	358	NA	promoter-TSS (NM_008014)	promoter-TSS (NM_008014)	-237	NM_008014	14208	Mm.14501	NM_008014	ENSMUSG00000029147	Ppm1g	AI385652|Fin13	protein phosphatase 1G (formerly 2C), magnesium-dependent, gamma isoform	protein-coding
chr10	19691313	19692334	+	357	NA	Intergenic	Intergenic	-20764	NM_172786	237313	Mm.234667	NM_172786	ENSMUSG00000020007	Il20ra	E230031K19	interleukin 20 receptor, alpha	protein-coding
chr14	31640414	31641576	+	357	NA	promoter-TSS (NM_019975)	promoter-TSS (NM_019975)	-30	NM_019975	56794	Mm.38887	NM_019975	ENSMUSG00000021884	Hacl1	1600020H07Rik|Hpcl|Phyh2	2-hydroxyacyl-CoA lyase 1	protein-coding
chr16	30388584	30390691	+	356	NA	Intergenic	Intergenic	-1107	NM_001128096	224088	Mm.8924	NM_001128094	ENSMUSG00000022533	Atp13a3	AU022875|Gm1745|Gm541|Gm542	ATPase type 13A3	protein-coding
chr18	62178290	62180280	+	355	NA	promoter-TSS (NM_001013754)	promoter-TSS (NM_001013754)	696	NM_007420	11555	Mm.5598	NM_007420	ENSMUSG00000045730	Adrb2	Adrb-2|Badm|Gpcr7	adrenergic receptor, beta 2	protein-coding
chr8	4656530	4656914	+	355	NA	Intergenic	Intergenic	43382	NM_001368404	233987	Mm.102799	NM_145591	ENSMUSG00000058748	Zfp958	-	zinc finger protein 958	protein-coding
chr1	155973076	155973873	+	355	NA	promoter-TSS (NM_001039184)	promoter-TSS (NM_001039184)	-219	NM_001039184	74081	Mm.260247	NM_001039184	ENSMUSG00000033671	Cep350	4933409L06Rik|6430546F08Rik	centrosomal protein 350	protein-coding
chr3	153944035	153944613	+	355	NA	intron (NM_007382, intron 1 of 11)	CpG	319	NM_007382	11364	Mm.10530	NM_007382	ENSMUSG00000062908	Acadm	AU018656|MCAD	acyl-Coenzyme A dehydrogenase, medium chain	protein-coding
chr11	23664745	23666574	+	355	NA	promoter-TSS (NM_028956)	promoter-TSS (NM_028956)	-15	NM_028956	74467	Mm.29536	NM_028304	ENSMUSG00000020280	Pus10	2810013G11Rik|4933435A13Rik|AU014648|C77560|Ccdc139	pseudouridylate synthase 10	protein-coding
chr7	19359235	19360373	+	355	NA	promoter-TSS (NM_145822)	promoter-TSS (NM_145822)	-321	NM_145822	70333	Mm.171370	NM_145822	ENSMUSG00000047649	Cd3eap	1190028F09|2610103M17Rik|ASE-1|Ase1|CAST|PAF49	CD3E antigen, epsilon polypeptide associated protein	protein-coding
chr2	70622177	70623074	+	355	NA	Intergenic	Intergenic	-38884	NM_027352	70231	Mm.271950	NM_027352	ENSMUSG00000014959	Gorasp2	0610011A07Rik|2410043M02Rik|5730520M13Rik|9430094F20Rik|AW552058|GOLPH2|GRASP55|GRS2|p59	golgi reassembly stacking protein 2	protein-coding
chr19	3575848	3576231	+	353	NA	promoter-TSS (NM_028999)	promoter-TSS (NM_028999)	-290	NM_001164159	52036	Mm.284686	NM_028999	ENSMUSG00000024908	Ppp6r3	4930528G08Rik|9130026N02Rik|D19Bwg1430e|D19Ertd703e|Pp6r3|Ppcs3|Pptcs3|Sapl|Saps3|mKIAA1558	protein phosphatase 6, regulatory subunit 3	protein-coding
chr5	142815674	142820694	+	352	NA	promoter-TSS (NM_001122730)	promoter-TSS (NM_001122730)	-522	NM_001122730	231861	Mm.354649	NM_178242	ENSMUSG00000039477	Tnrc18	BC025631|EG381742|Zfp469	trinucleotide repeat containing 18	protein-coding
chr4	122885869	122887297	+	352	NA	promoter-TSS (NM_001301067)	promoter-TSS (NM_001301067)	-507	NM_001301067	12331	Mm.8687	NM_007598	ENSMUSG00000028656	Cap1	-	CAP, adenylate cyclase-associated protein 1 (yeast)	protein-coding
chr1	91412997	91414245	+	352	NA	promoter-TSS (NM_001360899)	promoter-TSS (NM_001360899)	-399	NM_019479	55927	Mm.280029	NM_019479	ENSMUSG00000067071	Hes6	AI326893|bHLHb41	hairy and enhancer of split 6	protein-coding
chr18	62045197	62047600	+	352	NA	Intergenic	Intergenic	93323	NM_172628	225608	Mm.262320	NM_172628	ENSMUSG00000045629	Sh3tc2	D430044G18Rik	SH3 domain and tetratricopeptide repeats 2	protein-coding
chr17	6654774	6656413	+	352	NA	intron (NM_001166627, intron 1 of 4).2	CpG	238	NM_001166630	100040563	Mm.457381	NM_001166630	ENSMUSG00000000579	Dynlt1c	100040603|AGS2|Dynlt1|Dynlt1d|Tctel1|Tctex-1|Tctex1	dynein light chain Tctex-type 1C	protein-coding
chr1	55026826	55027406	+	351	NA	intron (NM_031179, intron 1 of 24)	CpG	362	NM_031179	81898	Mm.279736	NM_031179	ENSMUSG00000025982	Sf3b1	155kDa|2810001M05Rik|AA409119|Prp10|SAP155|SF3b155|TA-8|Targ4	splicing factor 3b, subunit 1	protein-coding
chr15	61983600	61985301	+	351	NA	promoter-TSS (NM_001177354)	promoter-TSS (NM_001177354)	-891	NM_010849	17869	Mm.2444	NM_010849	ENSMUSG00000022346	Myc	AU016757|Myc2|Niard|Nird|bHLHe39	myelocytomatosis oncogene	protein-coding
chr11	49202614	49204516	+	351	NA	promoter-TSS (NM_001362731)	promoter-TSS (NM_001362731)	-166	NM_001362731	22720	Mm.16650	NM_009562	ENSMUSG00000046311	Zfp62	-	zinc finger protein 62	protein-coding
chr8	114810158	114810928	+	351	NA	intron (NM_019573, intron 8 of 8)	B4|SINE|B4	370891	NM_019573	80707	Mm.440420	NM_019573	ENSMUSG00000004637	Wwox	5330426P09Rik|9030416C10Rik|WOX1	WW domain-containing oxidoreductase	protein-coding
chr15	100804097	100805634	+	351	NA	intron (NM_021530, intron 17 of 24)	intron (NM_021530, intron 17 of 24)	23611	NM_001347102	59033	Mm.209856	NM_021530	ENSMUSG00000023032	Slc4a8	AW493845|C230026C11|NDCBE|kNBC-3	solute carrier family 4 (anion exchanger), member 8	protein-coding
chr7	135651494	135652952	+	351	NA	promoter-TSS (NR_015548)	promoter-TSS (NR_015548)	91	NR_015548	67765	Mm.445272	NR_015548	ENSMUSG00000097471	5830432E09Rik	-	RIKEN cDNA 5830432E09 gene	ncRNA
chr10	128535875	128536598	+	351	NA	Intergenic	Intergenic	-10377	NM_011843	23943	Mm.66056	NM_011843	ENSMUSG00000025366	Esyt1	Fam62a|Mbc2|vp115	extended synaptotagmin-like protein 1	protein-coding
chr11	98917881	98919142	+	351	NA	intron (NR_156128, intron 10 of 12)	intron (NR_156128, intron 10 of 12)	10360	NM_011799	23834	Mm.20912	NM_011799	ENSMUSG00000017499	Cdc6	CDC18L|p62(cdc6)	cell division cycle 6	protein-coding
chr3	68709135	68709626	+	351	NA	Intergenic	Intergenic	17956	NM_008351	16159	Mm.103783	NM_008351	ENSMUSG00000027776	Il12a	IL-12p35|Il-12a|Ll12a|p35	interleukin 12a	protein-coding
chr7	19307336	19308584	+	351	NA	intron (NM_008036, intron 1 of 3)	intron (NM_008036, intron 1 of 3)	2085	NM_001347586	14282	Mm.248335	NM_008036	ENSMUSG00000003545	Fosb	-	FBJ osteosarcoma oncogene B	protein-coding
chr7	131560256	131560629	+	351	NA	promoter-TSS (NM_001317350)	promoter-TSS (NM_001317350)	-52	NM_001317350	12237	Mm.927	NM_009774	ENSMUSG00000066979	Bub3	AU019800|AU021329|AU043350|AW146323|C78067	BUB3 mitotic checkpoint protein	protein-coding
chr8	84664197	84664992	+	351	NA	Intergenic	Intergenic	-1742	NM_010499	15936	Mm.399	NM_010499	ENSMUSG00000053560	Ier2	AI317238|Ch1|Pip92	immediate early response 2	protein-coding
chr15	76203645	76205337	+	351	NA	intron (NM_011117, intron 1 of 31)	intron (NM_011117, intron 1 of 31)	1830	NM_201389	18810	Mm.234912	NM_011117	ENSMUSG00000022565	Plec	AA591047|AU042537|EBS1|PCN|PLTN|Plec1	plectin	protein-coding
chr6	122810718	122812103	+	351	NA	Intergenic	CpG	-8774	NM_021899	60611	Mm.87142	NM_021899	ENSMUSG00000003154	Foxj2	Fhx	forkhead box J2	protein-coding
chr11	103132629	103133234	+	351	NA	promoter-TSS (NM_027658)	promoter-TSS (NM_027658)	-408	NM_001130516	71059	Mm.273871	NM_027658	ENSMUSG00000043372	Hexim2	4933402L21Rik	hexamethylene bis-acetamide inducible 2	protein-coding
chr1	39982808	39983763	+	351	NA	intron (NM_001252200, intron 7 of 31)	intron (NM_001252200, intron 7 of 31)	82372	NM_001252202	26921	Mm.491139	NM_008696	ENSMUSG00000026074	Map4k4	9430080K19Rik|AU043147|AU045934|AW046177|HGK|Nik	mitogen-activated protein kinase kinase kinase kinase 4	protein-coding
chr9	20607348	20607857	+	351	NA	non-coding (NR_033729, exon 1 of 3)	non-coding (NR_033729, exon 1 of 3)	127	NR_033729	66662	Mm.477847	NM_175110	ENSMUSG00000062470	Fbxl12os	5730577I03Rik	F-box and leucine-rich repeat protein 12, opposite strand	pseudo
chr2	17064914	17065963	+	351	NA	Intergenic	IAPLTR3-int|LTR|ERVK	-51712	NR_040632	75069	Mm.50378	NR_040632		4930515L03Rik	-	RIKEN cDNA 4930515L03 gene	ncRNA
chr1	150392472	150393548	+	351	NA	promoter-TSS (NM_001077237)	promoter-TSS (NM_001077237)	45	NM_001077237	226499	Mm.222093	NM_145511	ENSMUSG00000006010	Odr4	1810053E15Rik|odr-4	odr4 GPCR localization factor homolog	protein-coding
chr18	39665953	39666530	+	351	NA	Intergenic	Intergenic	-107256	NM_011033	18459	Mm.9493	NM_011033	ENSMUSG00000051732	Pabpc2	Pabp|Pabp+|Pabp2	poly(A) binding protein, cytoplasmic 2	protein-coding
chr4	129032273	129033646	+	351	NA	Intergenic	Intergenic	-25185	NM_001368763	75234	Mm.259672	NM_029219	ENSMUSG00000028793	Rnf19b	4930534K13Rik|4930555L03Rik|Ibrdc3	ring finger protein 19B	protein-coding
chr5	5419880	5420844	+	351	NA	Intergenic	ORR1F|LTR|ERVL-MaLR	-40111	NM_011074	18647	Mm.389061	NM_011074	ENSMUSG00000028926	Cdk14	Pftk1|mKIAA0834	cyclin-dependent kinase 14	protein-coding
chr8	109682069	109682792	+	351	NA	intron (NR_155034, intron 3 of 10)	MIRb|SINE|MIR	10864	NM_001361562	71955	Mm.290036	NM_028018	ENSMUSG00000031729	Ist1	2400003C14Rik|AW536298|mKIAA0174	increased sodium tolerance 1 homolog (yeast)	protein-coding
chr2	75704605	75705496	+	351	NA	promoter-TSS (NM_010902)	promoter-TSS (NM_010902)	-387	NM_010902	18024	Mm.1025	NM_010902	ENSMUSG00000015839	Nfe2l2	Nrf2	nuclear factor, erythroid derived 2, like 2	protein-coding
chr14	120762179	120762832	+	350	NA	Intergenic	Intergenic	-148689	NM_023579	70572	Mm.221452	NM_023579	ENSMUSG00000030662	Ipo5	1110011C18Rik|5730478E03Rik|AA409333|C76941|IMB3|Kpnb3|Ranbp5|imp5	importin 5	protein-coding
chr10	68278149	68280579	+	350	NA	promoter-TSS (NM_023598)	promoter-TSS (NM_023598)	-638	NM_023598	71371	Mm.440357	NM_023598	ENSMUSG00000019947	Arid5b	4930580B11|5430435G07Rik|AI467247|Desrt|Mrf2|Mrf2alpha|Mrf2beta	AT rich interactive domain 5B (MRF1-like)	protein-coding
chr13	117033883	117034416	+	349	NA	Intergenic	Intergenic	-8618	NM_001081009	52552	Mm.274466	NM_027272	ENSMUSG00000021725	Parp8	2810430O08Rik|ARTD16|D13Ertd275e	poly (ADP-ribose) polymerase family, member 8	protein-coding
chr9	102625947	102626594	+	348	NA	promoter-TSS (NM_181394)	promoter-TSS (NM_181394)	-26	NM_181394	69010	Mm.2000	NM_181394	ENSMUSG00000035048	Anapc13	1810004D07Rik|APC13|SWM1	anaphase promoting complex subunit 13	protein-coding
chr9	75434310	75434623	+	347	NA	Intergenic	PB1D10|SINE|Alu	-7058	NM_001039522	235497	Mm.41508	NM_001006122	ENSMUSG00000042487	Leo1	Gm185	Leo1, Paf1/RNA polymerase II complex component	protein-coding
chr6	121272260	121272768	+	346	NA	Intergenic	ORR1D1|LTR|ERVL-MaLR	26608	NM_011909	24110	Mm.326911	NM_011909	ENSMUSG00000030107	Usp18	1110058H21Rik|AW047653|UBP43|Ubp15	ubiquitin specific peptidase 18	protein-coding
chr14	61970909	61972383	+	346	NA	Intergenic	Intergenic	-289273	NR_028264	668253	Mm.32886	NR_028264	ENSMUSG00000097589	Dleu2	1810047A16Rik|4932411A06Rik|7730401J12Rik|AI197277|AI788824|Alt1|Gm9069|Leu2	deleted in lymphocytic leukemia, 2	ncRNA
chr19	26747884	26749012	+	346	NA	promoter-TSS (NM_026003)	promoter-TSS (NM_026003)	45	NM_026003	67155	Mm.491146	NM_011416	ENSMUSG00000024921	Smarca2	2610209L14Rik|SNF2alpha|Snf2l2|brahma|brm	SWI/SNF related, matrix associated, actin dependent regulator of chromatin, subfamily a, member 2	protein-coding
chr7	30419273	30420549	+	346	NA	promoter-TSS (NM_011827)	promoter-TSS (NM_011827)	-57	NM_011827	23900	Mm.379050	NM_011827	ENSMUSG00000064109	Hcst	DAP10|KAP10	hematopoietic cell signal transducer	protein-coding
chr13	42049573	42051636	+	346	NA	Intergenic	Intergenic	-1417	NM_007772	110521	Mm.4808	NM_007772	ENSMUSG00000021366	Hivep1	Cryabp1	human immunodeficiency virus type I enhancer binding protein 1	protein-coding
chr18	38296626	38297690	+	346	NA	5' UTR (NM_001164621, exon 1 of 10)	5' UTR (NM_001164621, exon 1 of 10)	353	NM_001164621	56736	Mm.228903	NM_020012	ENSMUSG00000060450	Rnf14	2310075C09Rik|2610005D23Rik|AA986456|AU041447|D18Ertd188e|D7Bwg0165e|Triad2	ring finger protein 14	protein-coding
chr8	126683584	126684054	+	346	NA	Intergenic	Intergenic	-89833	NM_001164598	270110	Mm.334918	NM_001164598	ENSMUSG00000051495	Irf2bp2	E130305N23Rik|IRF-2BP2	interferon regulatory factor 2 binding protein 2	protein-coding
chr6	89421760	89422076	+	346	NA	intron (NM_001167736, intron 4 of 6)	intron (NM_001167736, intron 4 of 6)	-59305	NM_008881	18844	Mm.3789	NM_008881	ENSMUSG00000030084	Plxna1	2600013D04Rik|NOV|PlexA1|Plxn1|mKIAA4053	plexin A1	protein-coding
chr1	151250951	151251435	+	345	NA	Intergenic	Intergenic	-93293	NM_001359263	117198	Mm.33764	NM_028582	ENSMUSG00000023150	Ivns1abp	1190004M08Rik|1700126I16Rik|AA960440|HSPC068|ND1|NS-1|NS1-BP|Nd1-L|Nd1-S|mKIAA0850	influenza virus NS1A binding protein	protein-coding
chr8	70353473	70354125	+	343	NA	promoter-TSS (NM_030680)	promoter-TSS (NM_030680)	-520	NM_001122829	19704	Mm.258280	NM_030680	ENSMUSG00000058301	Upf1	B430202H16Rik|NORF1|PNORF-1|Rent1|Upflp	UPF1 regulator of nonsense transcripts homolog (yeast)	protein-coding
chr11	55154360	55155221	+	343	NA	Intergenic	MTC|LTR|ERVL-MaLR	-3082	NM_172258	215332	Mm.87054	NM_172258	ENSMUSG00000049491	Slc36a3	PAT3|TRAMD2|tramdorin2	solute carrier family 36 (proton/amino acid symporter), member 3	protein-coding
chr4	132513271	132514384	+	343	NA	Intergenic	MamRep605|LTR?|LTR?	-3371	NM_144907	230784	Mm.23608	NM_144907	ENSMUSG00000028893	Sesn2	HI95|SEST2|Ses2	sestrin 2	protein-coding
chr8	122564328	122565147	+	343	NA	Intergenic	Intergenic	-3278	NM_026014	67177	Mm.21873	NM_026014	ENSMUSG00000006585	Cdt1	2610318F11Rik|AW545653|C76791|DUP|Ris2	chromatin licensing and DNA replication factor 1	protein-coding
chr17	35869771	35870961	+	343	NA	intron (NM_001146711, intron 2 of 3)	intron (NM_001146711, intron 2 of 3)	3751	NM_175242	76448	Mm.359982	NM_175242	ENSMUSG00000034595	Ppp1r18	2310014H01Rik|AA407849|AI450394	protein phosphatase 1, regulatory subunit 18	protein-coding
chr4	134186803	134187138	+	343	NA	5' UTR (NM_144527, exon 1 of 14)	5' UTR (NM_144527, exon 1 of 14)	115	NM_144527	70012	Mm.26542	NM_144527	ENSMUSG00000037443	Cep85	2410030J07Rik|AI173272|AI173504|Ccdc21	centrosomal protein 85	protein-coding
chr7	43920207	43921485	+	342	NA	Intergenic	Intergenic	-12925	NM_174865	317652	Mm.389896	NM_174865	ENSMUSG00000055193	Klk15	-	kallikrein related-peptidase 15	protein-coding
chr1	173632166	173634703	+	341	NA	intron (NM_175026, intron 1 of 6)	Lx7|LINE|L1	2575	NM_175026	236312	Mm.447	NM_175026	ENSMUSG00000043263	Ifi209	4930422C14|AI447904|Ifix|Pyhin-1|Pyhin1	interferon activated gene 209	protein-coding
chr10	67804264	67805358	+	340	NA	Intergenic	Intergenic	107851	NM_178679	216049	Mm.268346	NM_178679	ENSMUSG00000037855	Zfp365	AI839779|AV340892|DBZ|Su48|Znf365|talanin	zinc finger protein 365	protein-coding
chr12	76402953	76404401	+	340	NA	promoter-TSS (NM_008301)	promoter-TSS (NM_008301)	-499	NM_001002012	15512	Mm.296181	NM_008301	ENSMUSG00000059970	Hspa2	70kDa|HSP70.2|HSP70A2|Hsp70-2	heat shock protein 2	protein-coding
chr16	94525820	94528019	+	340	NA	promoter-TSS (NM_007834)	promoter-TSS (NM_007834)	-290	NM_007834	13185	Mm.7472	NM_007834	ENSMUSG00000022898	Vps26c	AW538125|Dcra|Dscr3	VPS26 endosomal protein sorting factor C	protein-coding
chr10	20666143	20667039	+	340	NA	intron (NM_013875, intron 1 of 12)	intron (NM_013875, intron 1 of 12)	58487	NM_013875	29863	Mm.425617	NM_013875	ENSMUSG00000019990	Pde7b	-	phosphodiesterase 7B	protein-coding
chr1	165641364	165642683	+	340	NA	Intergenic	Intergenic	-7482	NM_001347128	68481	Mm.46438	NM_001001880	ENSMUSG00000026566	Mpzl1	1110007A10Rik|PZR	myelin protein zero-like 1	protein-coding
chr6	71633115	71633527	+	340	NA	promoter-TSS (NM_173001)	promoter-TSS (NM_173001)	-404	NM_001362200	104263	Mm.260479	NM_173001	ENSMUSG00000053470	Kdm3a	1700105C21Rik|C230043E16Rik|JHDM2a|Jmjd1|Jmjd1a|KDM2A|TGSA|Tsga	lysine (K)-specific demethylase 3A	protein-coding
chr5	96162513	96163479	+	340	NA	Intergenic	Intergenic	-1006	NM_144910	231464	Mm.28374	NM_144910	ENSMUSG00000034724	Cnot6l	4932442K20Rik	CCR4-NOT transcription complex, subunit 6-like	protein-coding
chr15	8443344	8445366	+	339	NA	5' UTR (NM_027707, exon 1 of 47)	5' UTR (NM_027707, exon 1 of 47)	108	NM_027707	71175	Mm.240329	NM_027707	ENSMUSG00000022141	Nipbl	Idn3	NIPBL cohesin loading factor	protein-coding
chr11	86613878	86614337	+	339	NA	intron (NM_029478, intron 7 of 11)	intron (NM_029478, intron 7 of 11)	-29949	NR_029738	387140		NR_029738	ENSMUSG00000065455	Mir21a	Mir21|Mirn21|mmu-mir-21|mmu-mir-21a	microRNA 21a	ncRNA
chr7	141447042	141447565	+	338	NA	promoter-TSS (NM_026020)	promoter-TSS (NM_026020)	-348	NM_001360657	67186	Mm.380435	NM_026020	ENSMUSG00000025508	Rplp2	2700049I22Rik	ribosomal protein, large P2	protein-coding
chr3	79628481	79629687	+	338	NA	promoter-TSS (NM_025794)	promoter-TSS (NM_025794)	5	NM_029482	75939	Mm.221520	NM_029482	ENSMUSG00000027811	4930579G24Rik	-	RIKEN cDNA 4930579G24 gene	protein-coding
chr3	33799702	33800899	+	337	NA	exon (NM_001290500, exon 1 of 11)	exon (NM_001290500, exon 1 of 11)	117	NM_001290500	67120	Mm.275710	NM_025978	ENSMUSG00000027677	Ttc14	2700016E08Rik|4930434D01Rik|4931403I22Rik|4933402I15Rik|AI662468|AU014779|AW561908|cI-44|mKIAA1980	tetratricopeptide repeat domain 14	protein-coding
chrX	48423193	48424801	+	337	NA	intron (NM_019680, intron 2 of 8)	intron (NM_019680, intron 2 of 8)	39135	NM_019680	56501	Mm.36808	NM_019680	ENSMUSG00000031103	Elf4	AV314029|BC042423|Gm9907|Mef	E74-like factor 4 (ets domain transcription factor)	protein-coding
chr5	125392929	125394653	+	337	NA	Intergenic	Intergenic	-3774	NM_019639	22190	Mm.331	NM_019639	ENSMUSG00000008348	Ubc	2700054O04Rik|AI194771|Rps27a|TI-225|Uba52|Ubb	ubiquitin C	protein-coding
chr17	56584057	56585591	+	337	NA	promoter-TSS (NM_001163300)	promoter-TSS (NM_001163300)	-158	NM_001163300	224903	Mm.255066	NM_001163300	ENSMUSG00000071054	Safb	3110021E02Rik|5330423C17Rik|AU018122|D18386|E130307D12|HAP|HET|SAF-B1|SAFB1	scaffold attachment factor B	protein-coding
chr4	135918750	135919652	+	337	NA	3' UTR (NM_001305278, exon 2 of 2)	3' UTR (NM_001305278, exon 2 of 2)	-1525	NM_024243	71665	Mm.439940	NM_024243	ENSMUSG00000028673	Fuca1	0610006A03Rik|9530055J05Rik|Afuc|Fuca	fucosidase, alpha-L- 1, tissue	protein-coding
chr10	22306044	22306718	+	337	NA	promoter-TSS (NR_015465)	promoter-TSS (NR_015465)	-401	NR_015465	606736	Mm.387042	NR_015465	ENSMUSG00000097352	C920009B18Rik	-	RIKEN cDNA C920009B18 gene	ncRNA
chr14	64440358	64441234	+	337	NA	exon (NM_001253715, exon 1 of 5)	exon (NM_001253715, exon 1 of 5)	230	NM_001253714	110265	Mm.26713	NM_026322	ENSMUSG00000054733	Msra	2310045J23Rik|6530413P12Rik|MSR-A	methionine sulfoxide reductase A	protein-coding
chr15	82015774	82016804	+	337	NA	promoter-TSS (NM_001356541)	promoter-TSS (NM_001356541)	-69	NM_134095	28075	Mm.474453	NM_134095	ENSMUSG00000022472	Desi1	AI427858|AI850401|D15Wsu75e|DeSI-1|Fam152b|Pppde2	desumoylating isopeptidase 1	protein-coding
chr4	109117522	109118526	+	337	NA	promoter-TSS (NM_001134791)	promoter-TSS (NM_001134791)	12	NM_173350	100273	Mm.366315	NM_133885	ENSMUSG00000028559	Osbpl9	2600011I06Rik|AU015843|Orp-9	oxysterol binding protein-like 9	protein-coding
chr4	149702053	149703213	+	337	NA	Intergenic	Intergenic	-1004	NM_001029837	18707	Mm.229108	NM_008840	ENSMUSG00000039936	Pik3cd	2410099E07Rik|2610208K16Rik|AW545373|p110delta	phosphatidylinositol-4,5-bisphosphate 3-kinase catalytic subunit delta	protein-coding
chr10	128498416	128499655	+	337	NA	promoter-TSS (NM_172259)	promoter-TSS (NM_172259)	-212	NR_131150	654440	Mm.441262	NR_131150	ENSMUSG00000097353	A430046D13Rik	-	Riken cDNA A430046D13 gene	ncRNA
chr1	184441045	184441860	+	337	NA	Intergenic	Intergenic	116239	NR_040472	73590	Mm.82792	NR_040472	ENSMUSG00000101574	1700112H15Rik	-	RIKEN cDNA 1700112H15 gene	ncRNA
chr2	181496459	181497704	+	337	NA	promoter-TSS (NM_001291204)	promoter-TSS (NM_001291204)	-61	NM_001291201	66314	Mm.136648	NM_025482	ENSMUSG00000000827	Tpd52l2	2810411G23Rik|AU016537|C86069|D54	tumor protein D52-like 2	protein-coding
chr4	125117661	125118697	+	337	NA	TTS (NM_153159)	TTS (NM_153159)	9702	NM_153159	230738	Mm.402	NM_153159	ENSMUSG00000042677	Zc3h12a	BC036563|MCPIP|MCPIP-1|Mcpip1|Reg1	zinc finger CCCH type containing 12A	protein-coding
chr1	91052604	91053798	+	337	NA	promoter-TSS (NM_008515)	promoter-TSS (NM_008515)	-243	NM_001111311	16978	Mm.45039	NM_008515	ENSMUSG00000026305	Lrrfip1	AU024550|Fliiap1	leucine rich repeat (in FLII) interacting protein 1	protein-coding
chr9	3001203	3001508	+	337	NA	Intergenic	GSAT_MM|Satellite|Satellite	37388	NR_039546	100628572		NR_039546	ENSMUSG00000106183	Mir101c	mir-101c|mmu-mir-101c	microRNA 101c	ncRNA
chr17	70847003	70850203	+	337	NA	intron (NM_001164074, intron 1 of 2)	intron (NM_001164074, intron 1 of 2)	1187	NM_001164076	21815	Mm.101034	NM_009372	ENSMUSG00000047407	Tgif1	AA959811|AI462167|Tgif	TGFB-induced factor homeobox 1	protein-coding
chr3	87885190	87885830	+	337	NA	promoter-TSS (NM_033573)	promoter-TSS (NM_033573)	52	NM_033573	94315	Mm.35089	NM_033573	ENSMUSG00000004895	Prcc	-	papillary renal cell carcinoma (translocation-associated)	protein-coding
chr3	20034756	20035359	+	337	NA	exon (NM_001146324, exon 1 of 9)	exon (NM_001146324, exon 1 of 9)	253	NM_001146323	12807	Mm.291533	NM_080634	ENSMUSG00000027615	Hps3	coa	HPS3, biogenesis of lysosomal organelles complex 2 subunit 1	protein-coding
chr17	46645314	46646530	+	337	NA	promoter-TSS (NM_025302)	promoter-TSS (NM_025302)	158	NM_029091	74764	Mm.279599	NM_029091	ENSMUSG00000003546	Klc4	1200014P03Rik|AA408085|AW146303|Knsl8	kinesin light chain 4	protein-coding
chr16	57336481	57337562	+	337	NA	intron (NM_025599, intron 1 of 9)	intron (NM_025599, intron 1 of 9)	-16256	NM_001040397	78749	Mm.328360	NM_001040397	ENSMUSG00000043336	Filip1l	4631422O05Rik|Doc1	filamin A interacting protein 1-like	protein-coding
chr6	125215264	125216109	+	337	NA	5' UTR (NM_001080557, exon 1 of 4)	5' UTR (NM_001080557, exon 1 of 4)	105	NM_001080557	22317	Mm.32321	NM_009496	ENSMUSG00000030337	Vamp1	Syb-1|Syb1|VAMP-1|lew	vesicle-associated membrane protein 1	protein-coding
chr6	87811937	87812317	+	337	NA	promoter-TSS (NR_104477)	promoter-TSS (NR_104477)	-29	NR_104477	69834	Mm.37380	NM_133717	ENSMUSG00000030055	Rab43	1810048P08Rik|2500004H21Rik|AW490415	RAB43, member RAS oncogene family	protein-coding
chr5	137745440	137746933	+	337	NA	5' UTR (NM_023910, exon 1 of 5)	5' UTR (NM_023910, exon 1 of 5)	217	NM_023910	78829	Mm.286399	NM_023910	ENSMUSG00000029723	Tsc22d4	0610009M14Rik|1700023B23Rik|AI415410|Thg-1pit|Tilz2	TSC22 domain family, member 4	protein-coding
chr18	82912686	82913874	+	337	NA	intron (NM_183033, intron 1 of 5)	intron (NM_183033, intron 1 of 5)	-1352	NM_001177464	329003	Mm.326526	NM_183033	ENSMUSG00000058881	Zfp516	C330029B10Rik|D230016L03|Zfp26l|Znf516|mKIAA0222	zinc finger protein 516	protein-coding
chr9	48494619	48495942	+	337	NA	promoter-TSS (NM_144948)	promoter-TSS (NM_144948)	50	NM_144948	67010	Mm.76911	NM_144948	ENSMUSG00000042396	Rbm7	1200007M24Rik|1500011D06Rik|AU041934|AW554393	RNA binding motif protein 7	protein-coding
chr12	8674190	8674819	+	337	NA	promoter-TSS (NM_030723)	promoter-TSS (NM_030723)	-177	NM_030723	80913	Mm.341243	NM_030723	ENSMUSG00000020594	Pum2	5730503J23Rik|Pumm2	pumilio RNA-binding family member 2	protein-coding
chr5	114772689	114774420	+	337	NA	promoter-TSS (NM_019834)	promoter-TSS (NM_019834)	-62	NM_001347400	26431	Mm.195632	NM_019834	ENSMUSG00000041890	Git2	1500036H07Rik|5830420E16Rik|6430510B20Rik|9630056M03Rik|B230104M05Rik|CAT2|mKIAA0148	GIT ArfGAP 2	protein-coding
chr4	132804146	132805173	+	337	NA	Intergenic	Intergenic	-8295	NM_001033308	230787	Mm.290912	NM_001033308	ENSMUSG00000037731	Themis2	ICB-1	thymocyte selection associated family member 2	protein-coding
chr9	21616080	21616972	+	337	NA	intron (NM_001174079, intron 1 of 33)	CpG	357	NM_001174079	20586	Mm.286593	NM_011417	ENSMUSG00000032187	Smarca4	BAF190A|Brg1|HP1-BP72|SNF2beta|SW1/SNF|b2b508.1Clo|b2b692Clo	SWI/SNF related, matrix associated, actin dependent regulator of chromatin, subfamily a, member 4	protein-coding
chr12	101975493	101976418	+	337	NA	promoter-TSS (NM_016856)	promoter-TSS (NM_016856)	-19	NM_016856	51786	Mm.716	NM_016856	ENSMUSG00000041781	Cpsf2	100kDa|2610024B04Rik|AI662483|Cpsf|MCPSF|mKIAA1367	cleavage and polyadenylation specific factor 2	protein-coding
chr7	126897335	126898220	+	337	NA	intron (NM_026827, intron 1 of 5)	intron (NM_026827, intron 1 of 5)	501	NM_026827	68742	Mm.248646	NM_026827	ENSMUSG00000060538	Tmem219	1110032O16Rik|2900045G02Rik|IGFBP-3R	transmembrane protein 219	protein-coding
chr5	140704045	140704929	+	337	NA	promoter-TSS (NR_074085)	promoter-TSS (NR_074085)	-524	NM_181066	231841	Mm.271932	NM_172724	ENSMUSG00000000148	Brat1	AA881470|Baat1	BRCA1-associated ATM activator 1	protein-coding
chr10	80148476	80149635	+	336	NA	promoter-TSS (NM_001305799)	promoter-TSS (NM_001305799)	-627	NM_001305799	59090	Mm.143813	NM_021565	ENSMUSG00000035621	Midn	3000003C15Rik	midnolin	protein-coding
chr16	92714817	92716310	+	336	NA	intron (NM_001111021, intron 2 of 7)	intron (NM_001111021, intron 2 of 7)	-18234	NM_009821	12394	Mm.4081	NM_009821	ENSMUSG00000022952	Runx1	AML1|CBF-alpha-2|Cbfa2|Pebp2a2|Pebpa2b	runt related transcription factor 1	protein-coding
chr4	134081770	134082293	+	334	NA	exon (NM_001162970, exon 12 of 20)	exon (NM_001162970, exon 12 of 20)	13042	NM_013706	23833	Mm.24130	NM_013706	ENSMUSG00000000682	Cd52	AI463198|B7|B7-Ag|CAMPATH-1|CLS1|MB7	CD52 antigen	protein-coding
chr9	90113626	90115001	+	334	NA	intron (NM_001357780, intron 1 of 12)	CpG	507	NM_001039147	21761	Mm.426209	NM_024431	ENSMUSG00000062270	Morf4l1	MORFRG15|MRG15|TEG-189|Tex189|mKIAA4002	mortality factor 4 like 1	protein-coding
chr9	63398934	63399452	+	333	NA	promoter-TSS (NM_027090)	promoter-TSS (NM_027090)	51	NM_027090	69478	Mm.113942	NM_027090	ENSMUSG00000032403	2300009A05Rik	-	RIKEN cDNA 2300009A05 gene	protein-coding
chr3	88148063	88149125	+	333	NA	intron (NM_133665, intron 1 of 10)	intron (NM_133665, intron 1 of 10)	6222	NM_133665	17261	Mm.28184	NM_133665	ENSMUSG00000001419	Mef2d	C80750	myocyte enhancer factor 2D	protein-coding
chr10	119240116	119240546	+	333	NA	promoter-TSS (NM_027994)	promoter-TSS (NM_027994)	-276	NM_027994	71902	Mm.203965	NM_027994	ENSMUSG00000020114	Cand1	2310038O07Rik|6330512O03Rik|AI195005|AI846556|D10Ertd516e|Tp120a|mKIAA0829	cullin associated and neddylation disassociated 1	protein-coding
chr7	139156414	139156785	+	333	NA	intron (NM_001162540, intron 1 of 11)	intron (NM_001162540, intron 1 of 11)	31895	NM_021302	57740	Mm.65336	NM_021302	ENSMUSG00000015981	Stk32c	PKE|Pkek|YANK3	serine/threonine kinase 32C	protein-coding
chr3	8923092	8924173	+	332	NA	exon (NM_025434, exon 1 of 3)	exon (NM_025434, exon 1 of 3)	225	NM_025434	66230	Mm.38460	NM_025434	ENSMUSG00000040269	Mrps28	1500012D08Rik|AW061224	mitochondrial ribosomal protein S28	protein-coding
chr8	126595773	126596442	+	330	NA	Intergenic	Intergenic	-2121	NM_001164598	270110	Mm.334918	NM_001164598	ENSMUSG00000051495	Irf2bp2	E130305N23Rik|IRF-2BP2	interferon regulatory factor 2 binding protein 2	protein-coding
chr12	33314082	33316074	+	329	NA	intron (NM_001033436, intron 1 of 7)	intron (NM_001033436, intron 1 of 7)	12563	NM_001033436	380753	Mm.41540	NM_028139	ENSMUSG00000020564	Atxn7l1	2810423G08Rik|Atxn7l4	ataxin 7-like 1	protein-coding
chr3	143016988	143017588	+	329	NA	Intergenic	Intergenic	-13326	NM_029164	102636203	Mm.416931	NM_029164		4930519L02Rik	-	RIKEN cDNA 4930519L02 gene	protein-coding
chr1	180848246	180851246	+	328	NA	Intergenic	Intergenic	-1405	NM_145943	208768	Mm.272625	NM_145943	ENSMUSG00000038806	Sde2	-	SDE2 telomere maintenance homolog (S. pombe)	protein-coding
chr17	8165085	8165955	+	328	NA	promoter-TSS (NM_201230)	promoter-TSS (NM_201230)	2	NM_001197046	75296	Mm.227250	NM_201230	ENSMUSG00000069135	Fgfr1op	4930553O10Rik|FOP	Fgfr1 oncogene partner	protein-coding
chr6	47953094	47953472	+	327	NA	promoter-TSS (NM_178898)	promoter-TSS (NM_178898)	-107	NM_178898	101197	Mm.241063	NM_178898	ENSMUSG00000045466	Zfp956	AI894139	zinc finger protein 956	protein-coding
chr8	105609154	105610124	+	327	NA	intron (NM_001081241, intron 1 of 21)	L2|LINE|L2	4410	NM_001081241	75687	Mm.41261	NM_001081241	ENSMUSG00000038604	Ripor1	2310066E14Rik|AI837433|Fam65a	RHO family interacting cell polarization regulator 1	protein-coding
chr11	97186766	97188811	+	327	NA	5' UTR (NM_008379, exon 1 of 22)	5' UTR (NM_008379, exon 1 of 22)	104	NM_008379	16211	Mm.251013	NM_008379	ENSMUSG00000001440	Kpnb1	AA409963|IPOB|Impnb	karyopherin (importin) beta 1	protein-coding
chr6	116621162	116621847	+	326	NA	Intergenic	Lx5|LINE|L1	7197	NM_001302440	67255	Mm.18810	NM_026057	ENSMUSG00000059878	Zfp422	2900028O21Rik|AU041373|KOX15|Krox-25-2|Krox-26|Krox25|Krox26|Znf22	zinc finger protein 422	protein-coding
chr7	73541165	73541714	+	326	NA	non-coding (NR_037569, exon 5 of 5)	non-coding (NR_037569, exon 5 of 5)	307	NM_001081345	244059	Mm.34539	NM_001081345	ENSMUSG00000078671	Chd2	2810013C04Rik|2810040A01Rik|5630401D06Rik|AI851092|BC029703|CHD-2	chromodomain helicase DNA binding protein 2	protein-coding
chr11	32349234	32350018	+	326	NA	intron (NM_177364, intron 1 of 12)	intron (NM_177364, intron 1 of 12)	1786	NM_177364	268396	Mm.227616	NM_177364	ENSMUSG00000040711	Sh3pxd2b	G431001E03Rik|TSK4|fad49	SH3 and PX domains 2B	protein-coding
chr6	50566010	50566524	+	325	NA	promoter-TSS (NR_015581)	promoter-TSS (NR_015581)	302	NM_007808	13063	Mm.35389	NM_007808	ENSMUSG00000063694	Cycs	-	cytochrome c, somatic	protein-coding
chr7	64392019	64392947	+	324	NA	promoter-TSS (NM_026483)	promoter-TSS (NM_026483)	-139	NM_028626	73724	Mm.10093	NM_028626	ENSMUSG00000033429	Mcee	1110007A04Rik	methylmalonyl CoA epimerase	protein-coding
chr15	75021152	75022116	+	324	NA	Intergenic	Intergenic	-23603	NM_001271417	110454	Mm.425949	NM_010738	ENSMUSG00000075602	Ly6a	Ly-6A.2|Ly-6A/E|Ly-6E.1|Sca-1|Sca1|TAP	lymphocyte antigen 6 complex, locus A	protein-coding
chr1	86064353	86065065	+	324	NA	promoter-TSS (NM_027357)	promoter-TSS (NM_027357)	90	NM_027357	70247	Mm.280013	NM_027357	ENSMUSG00000026229	Psmd1	2410026J11Rik|P112|S1	proteasome (prosome, macropain) 26S subunit, non-ATPase, 1	protein-coding
chr10	40316759	40317538	+	324	NA	Intergenic	MLT-int|LTR|ERVL-MaLR	-14960	NM_009665	11702	Mm.253533	NM_009665	ENSMUSG00000075232	Amd1	AdoMetDC|Amd-1|SAMDC|SAMDC 1|adoMetDC1	S-adenosylmethionine decarboxylase 1	protein-coding
chr11	116087136	116087659	+	324	NA	promoter-TSS (NM_016852)	promoter-TSS (NM_016852)	-402	NM_016852	22378	Mm.284792	NM_016852	ENSMUSG00000034341	Wbp2	-	WW domain binding protein 2	protein-coding
chr5	53588229	53589047	+	323	NA	intron (NM_001080928, intron 1 of 10)	intron (NM_001080928, intron 1 of 10)	-1708	NM_001277116	19664	Mm.209292	NM_009035	ENSMUSG00000039191	Rbpj	AI843960|CBF1|Igkjrb|Igkrsbp|RBP-J|RBP-J kappa|RBP-Jkappa|RBPjk|Rbpsuh	recombination signal binding protein for immunoglobulin kappa J region	protein-coding
chr15	79545921	79546733	+	322	NA	5' UTR (NM_199080, exon 1 of 13)	5' UTR (NM_199080, exon 1 of 13)	414	NM_199079	67040	Mm.29644	NM_152806	ENSMUSG00000055065	Ddx17	2610007K22Rik|A430025E01Rik|AI047725|C80929|Gm926|p72	DEAD (Asp-Glu-Ala-Asp) box polypeptide 17	protein-coding
chr5	73254889	73257263	+	322	NA	intron (NM_028194, intron 1 of 62)	CpG	542	NM_028194	72313	Mm.260594	NM_028194	ENSMUSG00000070733	Fryl	2010313D22Rik|2310004H21Rik|2510002A14Rik|9030227G01Rik|mKIAA0826	FRY like transcription coactivator	protein-coding
chr2	97466400	97466734	+	322	NA	intron (NM_001289742, intron 6 of 7)	intron (NM_001289742, intron 6 of 7)	-1090	NM_001363049	241568	Mm.241682	NM_178725	ENSMUSG00000050587	Lrrc4c	6430556C10Rik|NGL-1	leucine rich repeat containing 4C	protein-coding
chr1	131095808	131097173	+	322	NA	intron (NM_008551, intron 1 of 9)	intron (NM_008551, intron 1 of 9)	1353	NM_008551	17164	Mm.221235	NM_008551	ENSMUSG00000016528	Mapkapk2	AA960234|MAPKAP-K2|MK-2|MK2|Rps6kc1	MAP kinase-activated protein kinase 2	protein-coding
chr2	170131878	170133883	+	322	NA	intron (NM_001159683, intron 1 of 6)	intron (NM_001159683, intron 1 of 6)	-1660	NM_001033299	228913	Mm.22858	NM_001033299	ENSMUSG00000052056	Zfp217	4933431C08Rik|AW987152|Gm562|ZABC1|Znf217	zinc finger protein 217	protein-coding
chr11	113750633	113752144	+	322	NA	promoter-TSS (NM_020006)	promoter-TSS (NM_020006)	-228	NM_020006	56699	Mm.293378	NM_020006	ENSMUSG00000041598	Cdc42ep4	1500041M20Rik|Borg4|CEP4	CDC42 effector protein (Rho GTPase binding) 4	protein-coding
chr16	30453165	30453795	+	322	NA	Intergenic	Intergenic	-64950	NM_001128096	224088	Mm.8924	NM_001128094	ENSMUSG00000022533	Atp13a3	AU022875|Gm1745|Gm541|Gm542	ATPase type 13A3	protein-coding
chr19	42170525	42170997	+	322	NA	5' UTR (NM_177319, exon 1 of 13)	5' UTR (NM_177319, exon 1 of 13)	194	NM_001164531	319740	Mm.287359	NM_177319	ENSMUSG00000018820	Zfyve27	2210011N02Rik|9530077C24Rik|AI426636|AI593546|AI835681	zinc finger, FYVE domain containing 27	protein-coding
chr6	149101218	149101533	+	322	NA	5' UTR (NM_177192, exon 1 of 21)	5' UTR (NM_177192, exon 1 of 21)	305	NM_177192	320560	Mm.426874	NM_177192	ENSMUSG00000030313	Dennd5b	9330160C06Rik|AI852444|D030011O10Rik|Gm17524	DENN/MADD domain containing 5B	protein-coding
chr5	97693512	97693938	+	322	NA	Intergenic	Intergenic	-236702	NM_010294	14626	Mm.61206	NM_010294	ENSMUSG00000050553	Gk2	GKTA|Gk-rs2	glycerol kinase 2	protein-coding
chr11	95413375	95413787	+	322	NA	promoter-TSS (NM_025287)	promoter-TSS (NM_025287)	-502	NM_025287	20747	Mm.285454	NM_025287	ENSMUSG00000057522	Spop	AI315626|Pcif1|TEF2	speckle-type BTB/POZ protein	protein-coding
chr3	96246123	96246493	+	322	NA	promoter-TSS (NM_054045).2	promoter-TSS (NM_054045).2	-377	NM_178216	15077	Mm.422680	NM_178216	ENSMUSG00000093769	Hist2h3c1	BE691662|H3-615|H3f2|Hist2h3ca1	histone cluster 2, H3c1	protein-coding
chr4	132535487	132536359	+	322	NA	promoter-TSS (NM_007512)	promoter-TSS (NM_007512)	364	NM_172400	68598	Mm.29685	NM_172400	ENSMUSG00000054405	Dnajc8	1110021D09Rik|2010009J04Rik|AL024084|AU019262|AU044514	DnaJ heat shock protein family (Hsp40) member C8	protein-coding
chr2	69713037	69713538	+	322	NA	promoter-TSS (NM_177244)	promoter-TSS (NM_177244)	-681	NM_177244	320720	Mm.289566	NM_177244	ENSMUSG00000027086	Fastkd1	5330408N05Rik|mKIAA1800	FAST kinase domains 1	protein-coding
chr11	82139719	82140019	+	322	NA	Intergenic	Intergenic	24684	NM_021443	20307	Mm.42029	NM_021443	ENSMUSG00000009185	Ccl8	1810063B20Rik|AB023418|HC14|MCP-2|Mcp2|Scya8	chemokine (C-C motif) ligand 8	protein-coding
chr11	116254355	116256420	+	322	NA	intron (NM_146032, intron 8 of 15)	intron (NM_146032, intron 8 of 15)	-17296	NM_025276	14027	Mm.293683	NM_025276	ENSMUSG00000034282	Evpl	-	envoplakin	protein-coding
chr18	73948829	73949325	+	322	NA	intron (NM_172632, intron 2 of 5)	intron (NM_172632, intron 2 of 5)	-8048	NM_001360936	225724	Mm.254517	NM_172632	ENSMUSG00000024558	Mapk4	A330097D03Rik|Erk3|Prkm4|p63Mapk	mitogen-activated protein kinase 4	protein-coding
chr9	123852035	123852873	+	322	NA	promoter-TSS (NM_001110253)	promoter-TSS (NM_001110253)	-555	NM_001110253	17281	Mm.252941	NM_148925	ENSMUSG00000025241	Fyco1	2810409M01Rik|Mem2|RUFY3|ZFYVE7	FYVE and coiled-coil domain containing 1	protein-coding
chr19	8989008	8990320	+	322	NA	intron (NM_001039959, intron 1 of 5)	CpG	380	NM_001286518	66395	Mm.203866	NM_009643	ENSMUSG00000069833	Ahnak	DY6	AHNAK nucleoprotein (desmoyokin)	protein-coding
chr4	107803450	107804203	+	322	NA	intron (NM_001369052, intron 2 of 18)	intron (NM_001369052, intron 2 of 18)	941	NM_001369052	16975	Mm.442134	NM_053073	ENSMUSG00000028613	Lrp8	4932703M08Rik|AA921429|AI848122|ApoER2|Lr8b	low density lipoprotein receptor-related protein 8, apolipoprotein e receptor	protein-coding
chr3	133542513	133544721	+	322	NA	intron (NM_001040400, intron 1 of 10)	intron (NM_001040400, intron 1 of 10)	773	NM_001346736	214133	Mm.347816	NM_145989	ENSMUSG00000040943	Tet2	Ayu17-449|E130014J05Rik|mKIAA1546	tet methylcytosine dioxygenase 2	protein-coding
chr11	95712118	95712713	+	322	NA	intron (NR_045780, intron 1 of 1)	intron (NR_045780, intron 1 of 1)	339	NR_045780	432396	Mm.426849	NR_045780	ENSMUSG00000086191	Zfp652os	1110035M17Rik	zinc finger protein 652, opposite strand	ncRNA
chr16	20672359	20672731	+	322	NA	promoter-TSS (NM_145941)	promoter-TSS (NM_145941)	-182	NM_145941	208643	Mm.260256	NM_145941	ENSMUSG00000045983	Eif4g1	E030015G23Rik|eIF-4-gamma 1|eIF-4G 1|eIF-4G1|eIF4GI	eukaryotic translation initiation factor 4, gamma 1	protein-coding
chr17	28894640	28895743	+	322	NA	Intergenic	MMERVK10C-int|LTR|ERVK	-10074	NR_045457	74179	Mm.248931	NR_045457	ENSMUSG00000085333	1700030A11Rik	-	RIKEN cDNA 1700030A11 gene	ncRNA
chr8	28589903	28590640	+	322	NA	Intergenic	PB1D10|SINE|Alu	-505418	NR_033590	666422	Mm.484413	NR_033590	ENSMUSG00000110372	Gm8096	EG666422	3-phosphoglycerate dehydrogenase pseudogene	pseudo
chr2	112265426	112266684	+	322	NA	promoter-TSS (NM_133649)	promoter-TSS (NM_133649)	-259	NM_001362700	107723	Mm.491155	NM_133648	ENSMUSG00000027130	Slc12a6	9530023I19Rik|KCC3|gaxp	solute carrier family 12, member 6	protein-coding
chr19	32224050	32225310	+	322	NA	intron (NM_001362423, intron 4 of 9)	intron (NM_001362423, intron 4 of 9)	-13667	NM_001168526	208449	Mm.329810	NM_144792	ENSMUSG00000040451	Sgms1	9530058O11Rik|AI841905|C80702|Mob|Sms1|Sor1|Tmem23	sphingomyelin synthase 1	protein-coding
chr15	79327891	79328810	+	322	NA	promoter-TSS (NM_016915)	promoter-TSS (NM_016915)	21	NM_016915	53357	Mm.155620	NM_016915	ENSMUSG00000042632	Pla2g6	BB112799|PNPLA9|iPLA(2)beta|iPLA2|iPLA2beta	phospholipase A2, group VI	protein-coding
chr13	58128966	58129760	+	322	NA	promoter-TSS (NM_029872)	promoter-TSS (NM_029872)	-807	NM_029872	77134	Mm.490274	NM_029872	ENSMUSG00000007836	Hnrnpa0	1110055B05Rik|3010025E17Rik|Hnrpa0|hnRNP A0	heterogeneous nuclear ribonucleoprotein A0	protein-coding
chr18	4313695	4314372	+	322	NA	Intergenic	Intergenic	38920	NR_157375	26410	Mm.3275	NM_007746	ENSMUSG00000024235	Map3k8	Cot|Cot/Tpl2|Est|Estf|Tpl-2|Tpl2|c-COT	mitogen-activated protein kinase kinase kinase 8	protein-coding
chr14	84074793	84075750	+	322	NA	promoter-TSS (NR_153783)	promoter-TSS (NR_153783)	19	NR_153783	102635012	Mm.399509	NR_153783	ENSMUSG00000115043	Gm32455	-	predicted gene, 32455	ncRNA
chr13	23683687	23685845	+	322	NA	promoter-TSS (NM_178189)	promoter-TSS (NM_178189)	567	NM_023422	68024	Mm.261676	NM_023422	ENSMUSG00000018102	Hist1h2bc	2610022J01Rik|H2bfs|R74621	histone cluster 1, H2bc	protein-coding
chr4	119294158	119294952	+	322	NA	promoter-TSS (NM_011732)	promoter-TSS (NM_011732)	-42	NM_011732	22608	Mm.258204	NM_011732	ENSMUSG00000028639	Ybx1	1700102N10Rik|C79409|EF1A|MSY1|Nsep1|YB-1|dbpB|mYB-1a	Y box protein 1	protein-coding
chr1	43933424	43934662	+	322	NA	promoter-TSS (NM_009418)	promoter-TSS (NM_009418)	49	NM_001310540	22019	Mm.401675	NM_009418	ENSMUSG00000041763	Tpp2	TPP-2|TppII	tripeptidyl peptidase II	protein-coding
chr5	122371872	122372739	+	322	NA	promoter-TSS (NM_026883)	promoter-TSS (NM_026883)	37	NM_026883	68948	Mm.474469	NM_026883	ENSMUSG00000029463	Fam216a	1500011H22Rik	family with sequence similarity 216, member A	protein-coding
chr2	71211564	71212547	+	322	NA	5' UTR (NM_001198878, exon 1 of 19)	5' UTR (NM_001198878, exon 1 of 19)	109	NM_001198877	13427	Mm.249479	NM_010064	ENSMUSG00000027012	Dync1i2	3110079H08Rik|AW554389|Dncic2	dynein cytoplasmic 1 intermediate chain 2	protein-coding
chr10	78009371	78009858	+	322	NA	exon (NM_008826, exon 1 of 22)	exon (NM_008826, exon 1 of 22)	193	NM_001358793	18641	Mm.269649	NM_008826	ENSMUSG00000020277	Pfkl	AA407869|ATP-PFK|PFK-B|PFK-L	phosphofructokinase, liver, B-type	protein-coding
chr4	89270979	89272478	+	322	NA	Intergenic	Intergenic	10464	NM_001040654	12578	Mm.4733	NM_009877	ENSMUSG00000044303	Cdkn2a	ARF-INK4a|Arf|INK4a-ARF|Ink4a/Arf|MTS1|Pctr1|p16|p16(INK4a)|p16INK4a|p19<ARF>|p19ARF	cyclin dependent kinase inhibitor 2A	protein-coding
chr8	3499905	3501226	+	322	NA	promoter-TSS (NM_053177)	promoter-TSS (NM_053177)	46	NM_053177	94178	Mm.8356	NM_053177	ENSMUSG00000004567	Mcoln1	2210015I05Rik|TRPML1|mucolipidin	mucolipin 1	protein-coding
chr13	112362801	112363495	+	322	NA	intron (NM_001168403, intron 8 of 11)	L1M5|LINE|L1	74630	NM_001168404	77318	Mm.159895	NM_029898	ENSMUSG00000049985	Ankrd55	C030011J08Rik	ankyrin repeat domain 55	protein-coding
chr2	152830447	152831727	+	322	NA	promoter-TSS (NM_001289739)	promoter-TSS (NM_001289739)	-370	NM_001289717	12048	Mm.238213	NM_009743	ENSMUSG00000007659	Bcl2l1	Bcl(X)L|Bcl-XL|Bcl2l|BclX|bcl-x|bcl2-L-1	BCL2-like 1	protein-coding
chr10	56228617	56229225	+	322	NA	promoter-TSS (NM_001033385)	promoter-TSS (NM_001033385)	-232	NM_001033385	544696	Mm.411188	NM_001033385	ENSMUSG00000038122	Tbc1d32	Bromi|C6orf170|D630037F22Rik|b2b2284Clo	TBC1 domain family, member 32	protein-coding
chr11	49243451	49244400	+	322	NA	promoter-TSS (NM_010794)	promoter-TSS (NM_010794)	-266	NM_001110148	17308	Mm.196933	NM_010794	ENSMUSG00000020346	Mgat1	Mgat-1	mannoside acetylglucosaminyltransferase 1	protein-coding
chr8	22807990	22809121	+	322	NA	Intergenic	Intergenic	-2901	NM_029505	64933	Mm.390023	NM_029505	ENSMUSG00000031539	Ap3m2	5830445E16Rik|AP-3B	adaptor-related protein complex 3, mu 2 subunit	protein-coding
chr1	133609828	133610363	+	322	NA	intron (NM_009227, intron 1 of 4)	CpG	185	NM_009227	20643	Mm.249110	NM_009227	ENSMUSG00000090553	Snrpe	AL022645|C76690|SME	small nuclear ribonucleoprotein E	protein-coding
chr15	101246162	101246790	+	322	NA	Intergenic	CpG	-20370	NM_010444	15370	Mm.119	NM_010444	ENSMUSG00000023034	Nr4a1	GFRP1|Gfrp|Hbr-1|Hbr1|Hmr|N10|NGFI-B|NGFIB|NP10|NUR77-1|NUR77-2|TIS1|TR3|nur77	nuclear receptor subfamily 4, group A, member 1	protein-coding
chr11	106487443	106488271	+	322	NA	promoter-TSS (NM_023913)	promoter-TSS (NM_023913)	-61	NM_023913	78943	Mm.340943	NM_023913	ENSMUSG00000020715	Ern1	9030414B18Rik|AI225830|C85377|Ire1a|Ire1alpha|Ire1p	endoplasmic reticulum (ER) to nucleus signalling 1	protein-coding
chr10	17613515	17613787	+	322	NA	Intergenic	L1Md_F2|LINE|L1	-109577	NM_010828	17684	Mm.272321	NM_010828	ENSMUSG00000039910	Cited2	AI835299|ER154-like|Mrg1|Msg2|p35srj	Cbp/p300-interacting transactivator, with Glu/Asp-rich carboxy-terminal domain, 2	protein-coding
chr8	120487174	120488397	+	321	NA	Intergenic	CpG	-1081	NM_198671	382034	Mm.334856	NM_198671	ENSMUSG00000031822	Gse1	2210013I18Rik|mKIAA0182	genetic suppressor element 1, coiled-coil protein	protein-coding
chr7	16312505	16314080	+	320	NA	intron (NM_133234, intron 2 of 3)	intron (NM_133234, intron 2 of 3)	3709	NM_133234	170770	Mm.7660	NM_133234	ENSMUSG00000002083	Bbc3	PUMA|PUMA/JFY1	BCL2 binding component 3	protein-coding
chr17	65884465	65885612	+	320	NA	promoter-TSS (NM_001198949)	promoter-TSS (NM_001198949)	-115	NM_001198949	19765	Mm.17009	NM_009067	ENSMUSG00000024096	Ralbp1	RLIP76|Rip1	ralA binding protein 1	protein-coding
chr19	43976695	43977805	+	320	NA	intron (NM_030703, intron 2 of 8)	intron (NM_030703, intron 2 of 8)	9270	NM_030703	93721	Mm.206774	NM_030703	ENSMUSG00000025196	Cpn1	0610011F20Rik|CPN	carboxypeptidase N, polypeptide 1	protein-coding
chr17	26508280	26509744	+	319	NA	promoter-TSS (NM_013642)	promoter-TSS (NM_013642)	-540	NM_013642	19252	Mm.239041	NM_013642	ENSMUSG00000024190	Dusp1	3CH134|MKP1|Ptpn16|U19515|erp|mkp-1	dual specificity phosphatase 1	protein-coding
chr16	76002565	76002999	+	319	NA	intron (NR_155447, intron 2 of 3)	intron (NR_155447, intron 2 of 3)	1998	NR_155447	102632240	Mm.417237	NR_155447	ENSMUSG00000087214	Gm15555	-	predicted gene 15555	ncRNA
chr4	40851738	40853074	+	318	NA	intron (NM_022305, intron 1 of 5)	intron (NM_022305, intron 1 of 5)	2131	NM_022305	14595	Mm.15622	NM_022305	ENSMUSG00000028413	B4galt1	B-1,4-GalT|B-1,4-GalT1|GalT|Ggtb|Ggtb2|b4Gal-T1|beta-1,4-GalT|beta-1,4-GalT1|beta4Gal-T1	UDP-Gal:betaGlcNAc beta 1,4- galactosyltransferase, polypeptide 1	protein-coding
chr11	51911649	51912586	+	318	NA	Intergenic	B3|SINE|B2	-54449	NM_001357588	76901	Mm.259996	NM_199299	ENSMUSG00000020387	Jade2	1200017K05Rik|AI480685|Phf15|mKIAA0239	jade family PHD finger 2	protein-coding
chr17	31039595	31040522	+	318	NA	Intergenic	Intergenic	-17636	NM_009593	11307	Mm.15691	NM_009593	ENSMUSG00000024030	Abcg1	AW413978|Abc8|White	ATP binding cassette subfamily G member 1	protein-coding
chr19	21031802	21032158	+	317	NA	Intergenic	Intergenic	-72730	NR_126458	75354	Mm.243873	NR_126458	ENSMUSG00000118047	4930554I06Rik	-	RIKEN cDNA 4930554I06 gene	ncRNA
chr12	36156797	36157069	+	317	NA	promoter-TSS (NM_146033)	promoter-TSS (NM_146033)	-108	NM_025840	66912	Mm.288669	NM_025840	ENSMUSG00000020547	Bzw2	1110001I24Rik|Bdm2|HSPC028	basic leucine zipper and W2 domains 2	protein-coding
chr19	45058119	45058797	+	317	NA	Intergenic	Intergenic	10882	NM_053197	94280	Mm.36169	NM_053197	ENSMUSG00000025212	Sfxn3	-	sideroflexin 3	protein-coding
chr13	23799395	23800651	+	317	NA	Intergenic	Intergenic	-7004	NM_144836	218103	Mm.24030	NM_144836	ENSMUSG00000036110	Slc17a2	C730032N17Rik|NPT3	solute carrier family 17 (sodium phosphate), member 2	protein-coding
chr17	8046388	8047035	+	316	NA	intron (NM_001033442, intron 2 of 3).2	intron (NM_001033442, intron 2 of 3).2	54517	NM_001033442	381059	Mm.490353	NM_001033442	ENSMUSG00000094083	Gm1604b	Gm1604	predicted gene 1604b	protein-coding
chr10	127311240	127312465	+	315	NA	promoter-TSS (NM_001171582)	promoter-TSS (NM_001171582)	-66	NM_001003913	216443	Mm.28173	NM_001003913	ENSMUSG00000040354	Mars	Metrs|Mtrns	methionine-tRNA synthetase	protein-coding
chr17	80062463	80062776	+	314	NA	promoter-TSS (NR_152119)	promoter-TSS (NR_152119)	-351	NM_144802	72692	Mm.64579	NM_144802	ENSMUSG00000024095	Hnrnpll	2510028H02Rik|2810036L13Rik|AI256697|AI852082|Hnrpll	heterogeneous nuclear ribonucleoprotein L-like	protein-coding
chr3	103859148	103860172	+	314	NA	promoter-TSS (NM_008979)	promoter-TSS (NM_008979)	-135	NR_104070	19260	Mm.395	NM_008979	ENSMUSG00000027843	Ptpn22	70zpep|PEP|Ptpn8	protein tyrosine phosphatase, non-receptor type 22 (lymphoid)	protein-coding
chr18	80255666	80256115	+	314	NA	promoter-TSS (NM_001164422)	promoter-TSS (NM_001164422)	-336	NM_001164424	66943	Mm.29247	NM_025861	ENSMUSG00000034006	Pqlc1	2310009N05Rik|4933425L21Rik|5730564E11Rik|C78974	PQ loop repeat containing 1	protein-coding
chr11	97829454	97830329	+	314	NA	intron (NM_010688, intron 4 of 6)	MIRc|SINE|MIR	-11215	NR_160860	68127	Mm.110270	NM_001080935	ENSMUSG00000050538	B230217C12Rik	AI840637	RIKEN cDNA B230217C12 gene	ncRNA
chr15	81465947	81467111	+	314	NA	intron (NM_019712, intron 1 of 4)	CpG	213	NM_019712	56438	Mm.29405	NM_019712	ENSMUSG00000022400	Rbx1	1500002P15Rik|AA517855|ROC1	ring-box 1	protein-coding
chr7	3629656	3630708	+	314	NA	promoter-TSS (NM_023524)	promoter-TSS (NM_023524)	197	NM_001159714	68988	Mm.246863	NM_027328	ENSMUSG00000008373	Prpf31	1500019O16Rik|2810404O06Rik|AW554706|PRP31|RP11	pre-mRNA processing factor 31	protein-coding
chr2	119476441	119477313	+	314	NA	intron (NM_026574, intron 1 of 35)	intron (NM_026574, intron 1 of 35)	810	NM_026574	68142	Mm.330496	NM_026574	ENSMUSG00000034154	Ino80	2310079N15Rik|4632409L19Rik|Inoc1	INO80 complex subunit	protein-coding
chr13	100730532	100730950	+	314	NA	intron (NM_009874, intron 1 of 11)	CpG	201	NM_009874	12572	Mm.259718	NM_009874	ENSMUSG00000069089	Cdk7	AI323415|AI528512|C230069N13|Cdkn7|Crk4	cyclin-dependent kinase 7	protein-coding
chr19	23140781	23141414	+	313	NA	promoter-TSS (NM_010638)	promoter-TSS (NM_010638)	-129	NM_010638	16601	Mm.291595	NM_010638	ENSMUSG00000033863	Klf9	2310051E17Rik|AA589643|BTEB-1|Bteb1|Gm9971	Kruppel-like factor 9	protein-coding
chr2	14073625	14074099	+	313	NA	promoter-TSS (NR_038162)	promoter-TSS (NR_038162)	72	NR_038162	70957	Mm.399049	NR_038162	ENSMUSG00000086657	Stamos	4921530L18Rik	signal transducing adaptor molecule (SH3 domain and ITAM motif) 1, opposite strand	ncRNA
chr11	62549863	62552297	+	313	NA	promoter-TSS (NM_011664)	promoter-TSS (NM_011664)	-91	NM_011664	22187	Mm.371592	NM_011664	ENSMUSG00000019505	Ubb	AL033289|Rps27a|Uba52|Ubb2|Ubc	ubiquitin B	protein-coding
chr1	82316517	82316930	+	313	NA	intron (NM_029777, intron 1 of 6)	CpG	144	NM_029777	76867	Mm.226994	NM_029777	ENSMUSG00000026142	Rhbdd1	4930418P06Rik|RRP4|mRHBDD1	rhomboid domain containing 1	protein-coding
chr12	112619531	112620036	+	312	NA	promoter-TSS (NM_007421)	promoter-TSS (NM_007421)	-264	NM_007421	11565	Mm.3440	NM_007421	ENSMUSG00000011148	Adssl1	AI528595|Adss|Adss1	adenylosuccinate synthetase like 1	protein-coding
chr6	120907742	120908789	+	312	NA	intron (NM_007544, intron 1 of 5)	BGLII|LTR|ERVK	8559	NM_007544	12122	Mm.235081	NM_007544	ENSMUSG00000004446	Bid	2700049M22Rik|AI875481|AU022477	BH3 interacting domain death agonist	protein-coding
chr2	62441151	62441778	+	312	NA	Intergenic	Intergenic	-29233	NM_001159543	13482	Mm.1151	NM_010074	ENSMUSG00000035000	Dpp4	Cd26|Dpp-4|THAM	dipeptidylpeptidase 4	protein-coding
chr16	23107180	23108951	+	312	NA	promoter-TSS (NR_030705)	promoter-TSS (NR_030705)	597	NM_001123038	13682	Mm.260084	NM_013506	ENSMUSG00000022884	Eif4a2	4833432N07Rik|BM-010|Ddx2b|Eif4|eIF-4A-II|eIF4A-II	eukaryotic translation initiation factor 4A2	protein-coding
chrX	169978631	169980273	+	311	NA	promoter-TSS (NR_029457)	promoter-TSS (NR_029457)	-535	NR_029457	654820	Mm.34441	NM_001039559	ENSMUSG00000072844	G530011O06Rik	-	RIKEN cDNA G530011O06 gene	ncRNA
chr7	25282035	25282428	+	311	NA	promoter-TSS (NM_027882)	promoter-TSS (NM_027882)	52	NM_027882	71722	Mm.28833	NM_027882	ENSMUSG00000005442	Cic	1200010B10Rik|mKIAA0306	capicua transcriptional repressor	protein-coding
chr15	89131194	89131939	+	310	NA	intron (NM_013871, intron 11 of 11)	intron (NM_013871, intron 11 of 11)	-2866	NR_028447	170787	Mm.203954	NM_199198	ENSMUSG00000062906	Hdac10	AW548891|Hd10	histone deacetylase 10	protein-coding
chr14	76110868	76111216	+	309	NA	promoter-TSS (NM_026177)	promoter-TSS (NM_026177)	151	NM_013745	27275	Mm.21138	NM_013745	ENSMUSG00000022009	Nufip1	Nufip	nuclear fragile X mental retardation protein interacting protein 1	protein-coding
chr11	51688862	51689391	+	309	NA	promoter-TSS (NM_025319)	promoter-TSS (NM_025319)	-492	NM_025319	66050	Mm.35693	NM_025319	ENSMUSG00000007777	0610009B22Rik	-	RIKEN cDNA 0610009B22 gene	protein-coding
chr2	68907787	68908263	+	309	NA	intron (NM_172856, intron 1 of 9)	intron (NM_172856, intron 1 of 9)	46584	NM_001347161	241447	Mm.222222	NM_172856	ENSMUSG00000027035	Cers6	4732462C07Rik|AW544719|Lass6|T1L	ceramide synthase 6	protein-coding
chr16	3743173	3744479	+	309	NA	promoter-TSS (NM_148924)	promoter-TSS (NM_148924)	-273	NM_148924	74120	Mm.29081	NM_148924	ENSMUSG00000022529	Zfp263	1200014J04Rik|AI326880|AU020888|NT2|mFPM315	zinc finger protein 263	protein-coding
chr2	3657457	3658662	+	308	NA	Intergenic	Intergenic	-55399	NM_025626	66540	Mm.277864	NM_025626	ENSMUSG00000026655	Fam107b	3110001A13Rik|AA589595|AA959793|AI132312	family with sequence similarity 107, member B	protein-coding
chr13	3609896	3610842	+	308	NA	intron (NM_001360838, intron 1 of 19)	intron (NM_001360838, intron 1 of 19)	739	NM_134063	105203	Mm.221609	NM_134063	ENSMUSG00000033799	Tasor2	AI645998|Fam208b|Pap20|mKIAA2006	transcription activation suppressor family member 2	protein-coding
chr6	119478671	119479515	+	308	NA	promoter-TSS (NM_133940)	promoter-TSS (NM_133940)	-575	NM_133940	101358	Mm.125477	NM_133940	ENSMUSG00000030019	Fbxl14	AW322056|Fbx14l	F-box and leucine-rich repeat protein 14	protein-coding
chr17	25791611	25792864	+	308	NA	5' UTR (NM_145410, exon 1 of 5)	5' UTR (NM_145410, exon 1 of 5)	150	NM_001285982	214917	Mm.26783	NM_145410	ENSMUSG00000057411	Fam173a	-	family with sequence similarity 173, member A	protein-coding
chr3	69044607	69045609	+	308	NA	promoter-TSS (NM_025863)	promoter-TSS (NM_025863)	-366	NM_025863	66949	Mm.176695	NM_025863	ENSMUSG00000034317	Trim59	2310035M22Rik|2700022F13Rik|Mrf1|TSBF1	tripartite motif-containing 59	protein-coding
chr11	114917065	114917810	+	308	NA	Intergenic	Intergenic	16934	NM_001347651	217304	Mm.185355	NM_199221	ENSMUSG00000063193	Cd300lb	CLM-7|Clm7|Gm253|LMIR5	CD300 molecule like family member B	protein-coding
chr19	57609214	57610810	+	308	NA	Intergenic	Intergenic	-1022	NM_181415	226255	Mm.245340	NM_181415	ENSMUSG00000054843	Atrnl1	AI504415|AW555641|Alp|Atrnl|Atrnlp	attractin like 1	protein-coding
chr14	31780385	31781677	+	308	NA	intron (NM_001024604, intron 1 of 27)	intron (NM_001024604, intron 1 of 27)	49384	NM_001024604	105522	Mm.37660	NM_001024604	ENSMUSG00000014496	Ankrd28	AI465466|AI604979|E430019N21Rik|mKIAA0379	ankyrin repeat domain 28	protein-coding
chr10	93453089	93453787	+	308	NA	promoter-TSS (NM_001313897)	promoter-TSS (NM_001313897)	42	NM_008517	16993	Mm.271071	NM_008517	ENSMUSG00000015889	Lta4h	-	leukotriene A4 hydrolase	protein-coding
chr16	38087966	38090772	+	308	NA	promoter-TSS (NR_033221)	promoter-TSS (NR_033221)	-109	NR_033221	414072	Mm.483602	NR_033221		BC031361	-	cDNA sequence BC031361	ncRNA
chr18	80691604	80692288	+	308	NA	intron (NM_001164112, intron 2 of 9)	intron (NM_001164112, intron 2 of 9)	16227	NM_001164111	18018	Mm.329560	NM_016791	ENSMUSG00000033016	Nfatc1	2210017P03Rik|AI449492|AV076380|NF-ATc|NFAT2|NFATc|Nfatcb	nuclear factor of activated T cells, cytoplasmic, calcineurin dependent 1	protein-coding
chrX	20930049	20930539	+	308	NA	intron (NM_008823, intron 2 of 8)	intron (NM_008823, intron 2 of 8)	1261	NM_008823	18636	Mm.3064	NM_008823	ENSMUSG00000001128	Cfp	BCFG|Pfc	complement factor properdin	protein-coding
chr4	142020520	142021663	+	308	NA	intron (NR_131014, intron 1 of 1)	intron (NR_131014, intron 1 of 1)	3193	NR_131014	78917	Mm.139995	NR_131014	ENSMUSG00000085761	4930455G09Rik	-	RIKEN cDNA 4930455G09 gene	ncRNA
chr12	12223053	12223766	+	308	NA	Intergenic	Intergenic	-38768	NM_029758	76820	Mm.440802	NM_029758	ENSMUSG00000020589	Fam49a	2410157M17Rik|9630047E15|D12Ertd553e	family with sequence similarity 49, member A	protein-coding
chr17	35002026	35002637	+	308	NA	intron (NM_011690, intron 2 of 29)	MTD|LTR|ERVL-MaLR	1424	NM_011690	22321	Mm.28420	NM_011690	ENSMUSG00000007029	Vars	Bat6|D17H6S56E|G7a|Vars2	valyl-tRNA synthetase	protein-coding
chr7	130047519	130048074	+	308	NA	Intergenic	Intergenic	85631	NR_046077	100043150	Mm.334264	NR_046077	ENSMUSG00000108504	Gm4265	-	predicted gene 4265	ncRNA
chr15	73595898	73596642	+	308	NA	intron (NM_001357747, intron 2 of 7)	intron (NM_001357747, intron 2 of 7)	256	NM_001168255	106068	Mm.212813	NM_001033219	ENSMUSG00000079020	Slc45a4	9330175B01Rik|AW552276	solute carrier family 45, member 4	protein-coding
chr6	82763443	82764459	+	308	NA	intron (NM_013820, intron 1 of 17)	intron (NM_013820, intron 1 of 17)	10503	NM_013820	15277	Mm.255848	NM_013820	ENSMUSG00000000628	Hk2	AI642394|HKII	hexokinase 2	protein-coding
chr9	22327208	22328311	+	308	NA	Intergenic	Intergenic	2931	NR_033622	625603	Mm.37987	NR_033622		Gm6607	EG625603	40S ribosomal protein S20 pseudogene	pseudo
chr9	64340092	64341639	+	308	NA	promoter-TSS (NM_001177784)	promoter-TSS (NM_001177784)	-92	NM_001177784	213550	Mm.268341	NM_172519	ENSMUSG00000032396	Dis3l	AV340375	DIS3 like exosome 3'-5' exoribonuclease	protein-coding
chr4	140684248	140684865	+	308	NA	Intergenic	Intergenic	-16917	NM_173867	108911	Mm.253	NM_173867	ENSMUSG00000040945	Rcc2	2610510H01Rik|2610529N02Rik|AA536646|AA675016|Td60|mKIAA1470	regulator of chromosome condensation 2	protein-coding
chr19	8920320	8920914	+	308	NA	exon (NM_024256, exon 1 of 5)	exon (NM_024256, exon 1 of 5)	224	NM_024256	72727	Mm.259	NM_024256	ENSMUSG00000071649	B3gat3	2810405M13Rik	beta-1,3-glucuronyltransferase 3 (glucuronosyltransferase I)	protein-coding
chr10	128546533	128548230	+	308	NA	TTS (NM_018860)	TTS (NM_018860)	365	NM_134003	103284	Mm.68289	NM_134003	ENSMUSG00000039810	Zc3h10	AI790326	zinc finger CCCH type containing 10	protein-coding
chr8	70792024	70792924	+	308	NA	promoter-TSS (NM_199308)	promoter-TSS (NM_199308)	-41	NM_199308	546071	Mm.250731	NM_199308	ENSMUSG00000031833	Mast3	BC024265|mKIAA0561	microtubule associated serine/threonine kinase 3	protein-coding
chr2	29624166	29625081	+	308	NA	intron (NM_001039087, intron 1 of 25)	intron (NM_001039087, intron 1 of 25)	4903	NM_001362702	107746	Mm.298274	NM_054050	ENSMUSG00000039844	Rapgef1	4932418O06Rik|C3G|Grf2	Rap guanine nucleotide exchange factor (GEF) 1	protein-coding
chr15	59003494	59004385	+	308	NA	intron (NM_001146180, intron 3 of 13)	intron (NM_001146180, intron 3 of 13)	70138	NM_023172	66218	Mm.322294	NM_023172	ENSMUSG00000022354	Ndufb9	1190008J14Rik|CI-B22	NADH:ubiquinone oxidoreductase subunit B9	protein-coding
chr9	75099505	75100993	+	308	NA	intron (NM_010864, intron 1 of 40)	intron (NM_010864, intron 1 of 40)	29043	NM_010864	17918	Mm.3645	NM_010864	ENSMUSG00000034593	Myo5a	9630007J19Rik|AI413174|AI661011|Dbv|MVa|Myo5|MyoVA|Sev-1|d|d-120J|flail|flr	myosin VA	protein-coding
chr5	121388993	121389580	+	308	NA	Intergenic	Intergenic	-3671	NM_001163470	231712	Mm.20488	NM_172275	ENSMUSG00000042726	Trafd1	1110008K06Rik|Fln29	TRAF type zinc finger domain containing 1	protein-coding
chr12	85279954	85280658	+	308	NA	intron (NM_001364360, intron 1 of 2)	CpG	129	NM_001364361	66204	Mm.311985	NM_025421	ENSMUSG00000008822	Acyp1	1110039O14Rik|AI325944	acylphosphatase 1, erythrocyte (common) type	protein-coding
chr3	105046080	105048214	+	308	NA	intron (NM_030249, intron 1 of 5)	intron (NM_030249, intron 1 of 5)	5806	NM_001163332	80281	Mm.200327	NM_030249	ENSMUSG00000062127	Cttnbp2nl	AA552995|AA589392|AU018624|BC003236|mKIAA1433	CTTNBP2 N-terminal like	protein-coding
chr11	101009064	101010338	+	308	NA	promoter-TSS (NM_001362638)	promoter-TSS (NM_001362638)	260	NM_016920	11975	Mm.340818	NM_016920	ENSMUSG00000019302	Atp6v0a1	AA959968|ATP6a1|Atp6n1|Atp6n1a|Atpv0a1|Vpp-1|Vpp1	ATPase, H+ transporting, lysosomal V0 subunit A1	protein-coding
chr13	117241806	117242888	+	308	NA	intron (NM_010330, intron 2 of 8)	intron (NM_010330, intron 2 of 8)	21774	NM_010330	13723	Mm.274926	NM_010330	ENSMUSG00000021728	Emb	AL022799|Gp70	embigin	protein-coding
chr14	103469268	103469942	+	307	NA	Intergenic	Intergenic	-43736	NM_022886	64929	Mm.244003	NM_022886	ENSMUSG00000022123	Scel	9230114I02Rik	sciellin	protein-coding
chr6	72439645	72440474	+	307	NA	promoter-TSS (NM_001363799)	promoter-TSS (NM_001363799)	-503	NM_001363798	232087	Mm.29815	NM_145569	ENSMUSG00000053907	Mat2a	D630045P18Rik|MAT 2	methionine adenosyltransferase II, alpha	protein-coding
chr19	23753929	23754387	+	307	NA	Intergenic	B1F|SINE|Alu	-4718	NM_177034	319924	Mm.22879	NM_177034	ENSMUSG00000024897	Apba1	6430513E09Rik|Lin-10|Mint|Mint1|Urop11|X11|X11alpha	amyloid beta (A4) precursor protein binding, family A, member 1	protein-coding
chr4	135876301	135876866	+	307	NA	Intergenic	Intergenic	-2737	NM_026383	52830	Mm.29159	NM_026383	ENSMUSG00000028675	Pnrc2	0610011E17Rik|D4Bwg0593e	proline-rich nuclear receptor coactivator 2	protein-coding
chr3	131642523	131643192	+	307	NA	intron (NM_001289478, intron 12 of 12)	intron (NM_001289478, intron 12 of 12)	76825	NM_001289477	23971	Mm.244912	NM_011863	ENSMUSG00000028032	Papss1	AI325286|Asapk|SK1	3'-phosphoadenosine 5'-phosphosulfate synthase 1	protein-coding
chr10	82859424	82860304	+	307	NA	promoter-TSS (NM_001042514)	promoter-TSS (NM_001042514)	-477	NM_001042514	50493	Mm.210155	NM_015762	ENSMUSG00000020250	Txnrd1	TR|TR1|TrxR1	thioredoxin reductase 1	protein-coding
chr9	66593192	66593763	+	306	NA	promoter-TSS (NM_001302122)	promoter-TSS (NM_001302122)	-362	NM_001302122	235441	Mm.32465	NM_144937	ENSMUSG00000032376	Usp3	AA409661|BC017156	ubiquitin specific peptidase 3	protein-coding
chr7	123368220	123368810	+	306	NA	intron (NM_001122642, intron 1 of 19)	intron (NM_001122642, intron 1 of 19)	1400	NM_001316713	70497	Mm.403318	NM_144529	ENSMUSG00000030766	Arhgap17	5730403H17Rik|Nadrin|Nadrin2|Rich1|Wbp15	Rho GTPase activating protein 17	protein-coding
chr4	59783516	59783927	+	306	NA	intron (NM_001013577, intron 1 of 4)	CpG	134	NM_001013577	66209	Mm.51988	NM_001013577	ENSMUSG00000038544	Inip	1110054O05Rik|2610312O17Rik|AA399876|Ssbip1	INTS3 and NABP interacting protein	protein-coding
chr15	38519416	38519866	+	306	NA	promoter-TSS (NM_001301688)	promoter-TSS (NM_001301688)	-375	NM_018745	54375	Mm.250214	NM_018745	ENSMUSG00000037458	Azin1	1700085L02Rik|AZI|Oazi|Oazin	antizyme inhibitor 1	protein-coding
chrUn_JH584304	103308	103995	+	305	NA	Intergenic	GSAT_MM|Satellite|Satellite	-43962	NR_003518	66776	Mm.247625	NR_003518		Pisd-ps3	4933439C20Rik	phosphatidylserine decarboxylase, pseudogene 3	pseudo
chr17	83956975	83957303	+	304	NA	Intergenic	Intergenic	-41413	NR_130994	78148	Mm.243918	NR_130994	ENSMUSG00000117431	8430430B14Rik	-	RIKEN cDNA 8430430B14 gene	ncRNA
chr7	28377124	28379075	+	304	NA	exon (NM_011756, exon 2 of 2)	exon (NM_011756, exon 2 of 2)	1129	NM_011756	22695	Mm.389856	NM_011756	ENSMUSG00000044786	Zfp36	Gos24|Nup475|TIS11D|TISII|Tis11|Ttp|Zfp-36	zinc finger protein 36	protein-coding
chr11	78245404	78246307	+	303	NA	promoter-TSS (NM_009297)	promoter-TSS (NM_009297)	104	NM_001359106	20316	Mm.20755	NM_009143	ENSMUSG00000002064	Sdf2	AI853825	stromal cell derived factor 2	protein-coding
chr19	45074316	45075719	+	303	NA	promoter-TSS (NM_001362398)	promoter-TSS (NM_001362398)	-224	NM_001362398	107250	Mm.24417	NM_178929	ENSMUSG00000025213	Kazald1	AI842353|Bono1|IGFBP-rP10	Kazal-type serine peptidase inhibitor domain 1	protein-coding
chr7	48788377	48789328	+	303	NA	promoter-TSS (NM_028031)	promoter-TSS (NM_028031)	-151	NM_028031	243983	Mm.279116	NM_028031	ENSMUSG00000030471	Zdhhc13	2410004E01Rik|C530010M18|HIP3RP|Hip14l|kojak|skc4	zinc finger, DHHC domain containing 13	protein-coding
chr1	172311256	172312292	+	303	NA	promoter-TSS (NM_080419)	promoter-TSS (NM_080419)	-593	NM_080419	140559	Mm.271717	NM_080419	ENSMUSG00000038034	Igsf8	ESTM34|EWI-2|KCT-4|PGRL	immunoglobulin superfamily, member 8	protein-coding
chr16	13903008	13903600	+	303	NA	promoter-TSS (NM_001291017)	promoter-TSS (NM_001291017)	143	NM_001289562	93734	Mm.76554	NM_033564	ENSMUSG00000022679	Mpv17l	M-LP	Mpv17 transgene, kidney disease mutant-like	protein-coding
chr7	81854606	81855488	+	303	NA	Intergenic	Intergenic	-3954	NR_111910	107769	Mm.221412	NM_145375	ENSMUSG00000038623	Tm6sf1	AI428514|BC023123|C630016D09Rik	transmembrane 6 superfamily member 1	protein-coding
chr19	8819022	8820273	+	302	NA	promoter-TSS (NM_027412)	promoter-TSS (NM_027412)	246	NM_001081196	68693	Mm.476519	NM_001081196	ENSMUSG00000071659	Hnrnpul2	1110031M08Rik|AI465155|Hnrpul2	heterogeneous nuclear ribonucleoprotein U-like 2	protein-coding
chr12	70969475	70969965	+	302	NA	Intergenic	Intergenic	-4903	NM_011184	19167	Mm.296338	NM_011184	ENSMUSG00000060073	Psma3	Lmpc8	proteasome (prosome, macropain) subunit, alpha type 3	protein-coding
chr14	121928799	121929976	+	301	NA	intron (NM_026861, intron 4 of 8)	intron (NM_026861, intron 4 of 8)	-13499	NM_182806	110168	Mm.37405	NM_182806	ENSMUSG00000050350	Gpr18	-	G protein-coupled receptor 18	protein-coding
chr15	38470750	38471844	+	300	NA	Intergenic	Intergenic	19250	NR_105916	102465574		NR_105916	ENSMUSG00000099110	Mir6951	Gm27765|mmu-mir-6951	microRNA 6951	ncRNA
chr12	40102070	40102882	+	300	NA	intron (NM_009132, intron 4 of 13)	Charlie4a|DNA|hAT-Charlie	31752	NM_001146196	20259	Mm.2416	NM_009132	ENSMUSG00000002565	Scin	AW545522|adseverin	scinderin	protein-coding
chr7	6171609	6172475	+	300	NA	promoter-TSS (NM_028316)	promoter-TSS (NM_028316)	-471	NM_028316	72667	Mm.274089	NM_028316	ENSMUSG00000044876	Zfp444	2810031J10Rik|6230401O10Rik|mFLJ00134	zinc finger protein 444	protein-coding
chr1	128607871	128608325	+	300	NA	Intergenic	Intergenic	-15799	NM_001356509	12767	Mm.1401	NM_009911	ENSMUSG00000045382	Cxcr4	CD184|CXC-R4|CXCR-4|Cmkar4|LESTR|PB-CKR|PBSF/SDF-1|Sdf1r|b2b220Clo	chemokine (C-X-C motif) receptor 4	protein-coding
chr3	36475127	36475782	+	300	NA	promoter-TSS (NM_028183)	promoter-TSS (NM_028183)	70	NR_105976	102466786		NR_105976	ENSMUSG00000098808	Mir7009	Gm27472|mmu-mir-7009	microRNA 7009	ncRNA
chr1	176813478	176815035	+	300	NA	promoter-TSS (NM_001357390)	promoter-TSS (NM_001357390)	-303	NM_001368872	545389	Mm.269991	NM_001024722	ENSMUSG00000057335	Cep170	4933426L22Rik|A330004A13Rik|AI195353	centrosomal protein 170	protein-coding
chr11	72206904	72207766	+	299	NA	promoter-TSS (NM_026559)	promoter-TSS (NM_026559)	147	NR_155066	74477	Mm.289697	NM_028963	ENSMUSG00000020807	4933427D14Rik	C85113|Kiaa0753|MNR	RIKEN cDNA 4933427D14 gene	protein-coding
chr9	63737972	63738999	+	298	NA	intron (NM_016769, intron 1 of 8)	intron (NM_016769, intron 1 of 8)	19509	NM_016769	17127	Mm.7320	NM_016769	ENSMUSG00000032402	Smad3	AU022421|Madh3	SMAD family member 3	protein-coding
chr13	51405530	51406252	+	298	NA	Intergenic	Intergenic	-2727	NM_010101	13610	Mm.136736	NM_010101	ENSMUSG00000067586	S1pr3	AI132464|Edg3|Lpb3|S1p3	sphingosine-1-phosphate receptor 3	protein-coding
chr8	85298819	85299882	+	297	NA	promoter-TSS (NM_019716)	promoter-TSS (NM_019716)	167	NM_022997	65114	Mm.296520	NM_022997	ENSMUSG00000031696	Vps35	AI647796|Mem3	VPS35 retromer complex component	protein-coding
chr19	60598235	60599046	+	297	NA	Intergenic	RMER19B|LTR|ERVK	-17617	NM_030197	78832	Mm.259026	NM_030197	ENSMUSG00000033417	Cacul1	2700078E11Rik|2810417M16Rik|9830127L17Rik|AI450346|D130033C15Rik	CDK2 associated, cullin domain 1	protein-coding
chr8	25597062	25598221	+	297	NA	promoter-TSS (NM_173012)	promoter-TSS (NM_173012)	-47	NM_001364071	270035	Mm.268349	NM_173012	ENSMUSG00000037363	Letm2	6030453H13|D030041N04Rik	leucine zipper-EF-hand containing transmembrane protein 2	protein-coding
chr14	31139591	31140304	+	297	NA	TTS (NM_027289)	TTS (NM_027289)	5094	NM_027289	70021	Mm.261681	NM_027289	ENSMUSG00000071547	Nt5dc2	2510015F01Rik	5'-nucleotidase domain containing 2	protein-coding
chr7	127478140	127478924	+	296	NA	promoter-TSS (NM_010183)	promoter-TSS (NM_010183)	-426	NM_010183	14123	Mm.323505	NM_010183	ENSMUSG00000042423	Fbrs	Fbs|Fbs1	fibrosin	protein-coding
chr2	26445570	26445873	+	296	NA	promoter-TSS (NM_153125)	promoter-TSS (NM_153125)	-203	NR_152207	100125929	Mm.392411	NR_152207		0610009E02Rik	-	RIKEN cDNA 0610009E02 gene	ncRNA
chr10	111996249	111997235	+	296	NA	intron (NM_028608, intron 1 of 5)	intron (NM_028608, intron 1 of 5)	522	NM_028608	73690	Mm.173790	NM_028608	ENSMUSG00000056888	Glipr1	2410114O14Rik|RTVP-1|RTVP1|mRTVP-1	GLI pathogenesis-related 1 (glioma)	protein-coding
chr11	96074509	96075802	+	296	NA	intron (NM_007506, intron 1 of 4)	intron (NM_007506, intron 1 of 4)	476	NM_001161419	11951	Mm.258	NM_007506	ENSMUSG00000006057	Atp5g1	Atp5mc1	ATP synthase, H+ transporting, mitochondrial F0 complex, subunit C1 (subunit 9)	protein-coding
chr15	57920876	57921665	+	296	NA	intron (NM_001167679, intron 3 of 17)	intron (NM_001167679, intron 3 of 17)	9071	NM_001356310	210544	Mm.390835	NM_199300	ENSMUSG00000022364	Tbc1d31	4B3|D330013L20Rik|Gm85|Wdr67	TBC1 domain family, member 31	protein-coding
chr5	113118980	113120236	+	295	NA	intron (NM_172884, intron 1 of 7)	intron (NM_172884, intron 1 of 7)	18977	NM_001347397	243219	Mm.160131	NM_172884	ENSMUSG00000051339	2900026A02Rik	8430408O14Rik|A530094D01|AW539426|Gm449|Kiaa1671|mKIAA1671	RIKEN cDNA 2900026A02 gene	protein-coding
chr10	76442362	76443437	+	295	NA	promoter-TSS (NM_001282992)	promoter-TSS (NM_001282992)	13	NM_001282992	18541	Mm.251794	NM_008787	ENSMUSG00000001151	Pcnt	AW476095|C86676|KEN|Pcnt2|kendrin|m239Asp|m275Asp	pericentrin (kendrin)	protein-coding
chr10	99261104	99261954	+	295	NA	Intergenic	CpG	-1702	NM_026268	67603	Mm.1791	NM_026268	ENSMUSG00000019960	Dusp6	1300019I03Rik|MKP-3|MKP3|PYST1	dual specificity phosphatase 6	protein-coding
chr1	184033589	184034672	+	295	NA	promoter-TSS (NM_028516)	promoter-TSS (NM_028516)	-132	NM_028516	73363	Mm.50115	NM_028516	ENSMUSG00000044854	1700056E22Rik	-	RIKEN cDNA 1700056E22 gene	protein-coding
chr2	18897796	18898465	+	295	NA	intron (NM_001355146, intron 3 of 8)	intron (NM_001355146, intron 3 of 8)	-96312	NR_131254	66774	Mm.87075	NR_131254	ENSMUSG00000097638	Carlr	4933439G12Rik|Carl	cardiac and apoptosis-related long non-coding RNA	ncRNA
chr10	80433725	80434003	+	295	NA	promoter-TSS (NM_011548)	promoter-TSS (NM_011548)	-211	NM_001164153	21423	Mm.3406	NM_011548	ENSMUSG00000020167	Tcf3	A1|AA408400|ALF2|AW209082|E12|E12/E47|E2A|E47|KA1|ME2|Pan1|Pan2|TCF-3|Tcfe2a|VDIR|bHLHb21	transcription factor 3	protein-coding
chr9	57261392	57263110	+	295	NA	intron (NM_028820, intron 1 of 2)	CpG	348	NM_028820	74211	Mm.428905	NM_028820	ENSMUSG00000032300	1700017B05Rik	AA682102|D9Ertd278e	RIKEN cDNA 1700017B05 gene	protein-coding
chr1	86524875	86525766	+	294	NA	Intergenic	CpG	-1237	NM_008972	19231	Mm.19187	NM_008972	ENSMUSG00000026238	Ptma	Thym	prothymosin alpha	protein-coding
chr9	116084241	116085083	+	294	NA	Intergenic	L3|LINE|CR1	90701	NM_029575	21813	Mm.172346	NM_009371	ENSMUSG00000032440	Tgfbr2	1110020H15Rik|AU042018|DNIIR|RIIDN|TBR-II|TbetaR-II|TbetaRII	transforming growth factor, beta receptor II	protein-coding
chr5	3515812	3517983	+	294	NA	intron (NM_009873, intron 6 of 7)	intron (NM_009873, intron 6 of 7)	-26936	NM_001042501	68152	Mm.240265	NM_026583	ENSMUSG00000058503	Fam133b	2900022K02Rik|5830415L20Rik	family with sequence similarity 133, member B	protein-coding
chr16	77014103	77015377	+	294	NA	intron (NM_013918, intron 1 of 23)	intron (NM_013918, intron 1 of 23)	671	NM_013918	30940	Mm.40986	NM_013918	ENSMUSG00000022867	Usp25	-	ubiquitin specific peptidase 25	protein-coding
chr16	35769317	35770603	+	294	NA	promoter-TSS (NM_175111)	promoter-TSS (NM_175111)	-426	NM_175111	66667	Mm.45272	NM_175111	ENSMUSG00000022849	Hspbap1	3830421G21Rik	Hspb associated protein 1	protein-coding
chr8	13036409	13037279	+	294	NA	promoter-TSS (NM_007972)	promoter-TSS (NM_007972)	-464	NM_007972	14058	Mm.262589	NM_007972	ENSMUSG00000031444	F10	Cf10|fX	coagulation factor X	protein-coding
chr18	55050721	55051108	+	294	NA	Intergenic	Intergenic	-58323	NM_001360787	269023	Mm.192984	NM_175751	ENSMUSG00000052713	Zfp608	4932417D18Rik|D430007A19Rik|Znf608	zinc finger protein 608	protein-coding
chr5	3518906	3519528	+	294	NA	intron (NM_009873, intron 6 of 7)	intron (NM_009873, intron 6 of 7)	-24616	NM_001042501	68152	Mm.240265	NM_026583	ENSMUSG00000058503	Fam133b	2900022K02Rik|5830415L20Rik	family with sequence similarity 133, member B	protein-coding
chr17	51178253	51179638	+	294	NA	intron (NM_028162, intron 1 of 21)	CpG	407	NM_001285991	72238	Mm.120650	NM_028162	ENSMUSG00000023923	Tbc1d5	1600014N05Rik	TBC1 domain family, member 5	protein-coding
chr5	134258347	134258901	+	294	NA	intron (NM_001080747, intron 16 of 33)	intron (NM_001080747, intron 16 of 33)	-28999	NR_104383	17969	Mm.425296	NM_010876	ENSMUSG00000015950	Ncf1	NCF-47K|NOXO2|Ncf-1|p47-phox|p47<phox>|p47phox	neutrophil cytosolic factor 1	protein-coding
chr5	114775464	114776366	+	294	NA	promoter-TSS (NR_027872)	promoter-TSS (NR_027872)	775	NM_026718	68420	Mm.275554	NM_026718	ENSMUSG00000041870	Ankrd13a	1100001D10Rik|ANKRD13|AU046136	ankyrin repeat domain 13a	protein-coding
chr14	31250057	31252308	+	294	NA	promoter-TSS (NM_027088)	promoter-TSS (NM_027088)	133	NM_001360625	71838	Mm.5348	NM_027949	ENSMUSG00000021902	Phf7	1700006H01Rik|1700010P14Rik|AI427892|AW555949	PHD finger protein 7	protein-coding
chr10	42678579	42678899	+	294	NA	promoter-TSS (NM_172416)	promoter-TSS (NM_172416)	-177	NM_172416	14628	Mm.46636	NM_172416	ENSMUSG00000038280	Ostm1	1200002H13Rik|HSPC019|gl	osteopetrosis associated transmembrane protein 1	protein-coding
chr15	38245032	38245375	+	294	NA	Intergenic	L2|LINE|L2	26000	NM_008757	18285	Mm.252830	NM_008757	ENSMUSG00000061923	Odf1	-	outer dense fiber of sperm tails 1	protein-coding
chr10	80676342	80677634	+	294	NA	promoter-TSS (NM_021462)	promoter-TSS (NM_021462)	-695	NM_021462	17347	Mm.42126	NM_021462	ENSMUSG00000020190	Mknk2	2010016G11Rik|Gprk7|Mnk2	MAP kinase-interacting serine/threonine kinase 2	protein-coding
chr2	167421420	167422320	+	294	NA	intron (NM_148929, intron 1 of 16)	CpG	160	NM_001304542	77031	Mm.278924	NM_148929	ENSMUSG00000039463	Slc9a8	1200006P13Rik|6430709P13Rik|AI182282|NHE-8|NHE8	solute carrier family 9 (sodium/hydrogen exchanger), member 8	protein-coding
chr11	75540727	75541043	+	294	NA	intron (NM_001199284, intron 2 of 13)	intron (NM_001199284, intron 2 of 13)	8773	NM_001199283	215113	Mm.11186	NM_173388	ENSMUSG00000038178	Slc43a2	7630402D21Rik|BC042513|Lat4	solute carrier family 43, member 2	protein-coding
chr15	78581213	78582041	+	294	NA	promoter-TSS (NR_155437)	promoter-TSS (NR_155437)	-38	NR_155437	102640742	Mm.253544	NR_155437	ENSMUSG00000116097	Gm36738	-	predicted gene, 36738	ncRNA
chr1	171233056	171233768	+	294	NA	intron (NM_010185, intron 1 of 4)	YREP_Mm|Unknown|Unknown	937	NM_010185	14127	Mm.22673	NM_010185	ENSMUSG00000058715	Fcer1g	AI573376|CD23|FcR-gamma|FcR[g]|FcRgamma|Fce1g|FcepsilonRI|Ly-50	Fc receptor, IgE, high affinity I, gamma polypeptide	protein-coding
chr4	40844254	40845129	+	294	NA	intron (NM_022305, intron 1 of 5)	intron (NM_022305, intron 1 of 5)	5447	NR_039584	100628614		NR_039584	ENSMUSG00000096377	Mir5123	mmu-mir-5123|mu-mir-5123	microRNA 5123	ncRNA
chr4	135306766	135307597	+	294	NA	Intergenic	Intergenic	-34421	NM_013885	29876	Mm.257765	NM_013885	ENSMUSG00000037242	Clic4	D0Jmb3|TU-74|mc3s5|mtCLIC	chloride intracellular channel 4 (mitochondrial)	protein-coding
chr4	119292916	119293595	+	294	NA	intron (NM_011732, intron 2 of 7)	intron (NM_011732, intron 2 of 7)	1258	NM_011732	22608	Mm.258204	NM_011732	ENSMUSG00000028639	Ybx1	1700102N10Rik|C79409|EF1A|MSY1|Nsep1|YB-1|dbpB|mYB-1a	Y box protein 1	protein-coding
chr8	109563813	109564727	+	294	NA	intron (NM_178380, intron 1 of 26)	intron (NM_178380, intron 1 of 26)	1591	NR_151644	64340	Mm.23705	NM_178380	ENSMUSG00000037993	Dhx38	5730550P09Rik|AI325984|AW540902|Ddx38|KIAA0224|Prp16	DEAH (Asp-Glu-Ala-His) box polypeptide 38	protein-coding
chr2	155107477	155107847	+	294	NA	Intergenic	RLTR45|LTR|ERVK	-7583	NR_040634	100504268	Mm.410858	NR_040634	ENSMUSG00000087254	2310005A03Rik	-	RIKEN cDNA 2310005A03 gene	ncRNA
chr4	53736520	53737436	+	294	NA	intron (NM_001363128, intron 6 of 10)	intron (NM_001363128, intron 6 of 10)	22824	NM_001363128	246179	Mm.247210	NM_139309	ENSMUSG00000028414	Fktn	D830030O17Rik|Fcmd	fukutin	protein-coding
chr1	134747708	134748680	+	294	NA	3' UTR (NM_009307, exon 10 of 10)	3' UTR (NM_009307, exon 10 of 10)	38894	NM_001355726	20980	Mm.5102	NM_009307	ENSMUSG00000026452	Syt2	IP4BP|R74640|mKIAA4194|sytII	synaptotagmin II	protein-coding
chr11	87591856	87592638	+	294	NA	promoter-TSS (NM_133215)	promoter-TSS (NM_133215)	81	NM_133215	170749	Mm.399376	NM_133215	ENSMUSG00000018401	Mtmr4	AA596759|ESTM44|FYVE-DSP2|ZFYVE11|mKIAA0647	myotubularin related protein 4	protein-coding
chr1	75191751	75192735	+	294	NA	promoter-TSS (NM_026187)	promoter-TSS (NM_026187)	83	NM_026187	52231	Mm.259326	NM_026187	ENSMUSG00000026199	Ankzf1	1300008P06Rik|2810025E10Rik|D1Ertd161e	ankyrin repeat and zinc finger domain containing 1	protein-coding
chr15	57925033	57926411	+	294	NA	intron (NM_001356310, intron 3 of 19)	intron (NM_001356310, intron 3 of 19)	13523	NM_001356310	210544	Mm.390835	NM_199300	ENSMUSG00000022364	Tbc1d31	4B3|D330013L20Rik|Gm85|Wdr67	TBC1 domain family, member 31	protein-coding
chr2	39064313	39065615	+	294	NA	intron (NR_110968, intron 1 of 23)	intron (NR_110968, intron 1 of 23)	577	NR_110968	76899	Mm.131098	NM_029793	ENSMUSG00000026754	Golga1	0710001G09Rik|2210418B03Rik|AW107649|Golgi97|awag|golgin-97	golgi autoantigen, golgin subfamily a, 1	protein-coding
chr13	21778763	21780741	+	294	NA	TTS (NM_020034)	TTS (NM_020034)	873	NM_020034	56702	Mm.221314	NM_020034	ENSMUSG00000058773	Hist1h1b	H1.5|H1B|H1f5|H1s-3	histone cluster 1, H1b	protein-coding
chr7	81859692	81861667	+	294	NA	intron (NR_111910, intron 1 of 7)	intron (NR_111910, intron 1 of 7)	1678	NM_145375	107769	Mm.221412	NM_145375	ENSMUSG00000038623	Tm6sf1	AI428514|BC023123|C630016D09Rik	transmembrane 6 superfamily member 1	protein-coding
chr14	26534649	26535036	+	293	NA	promoter-TSS (NM_001310445)	promoter-TSS (NM_001310445)	-218	NM_032008	83997	Mm.36769	NM_032008	ENSMUSG00000021870	Slmap	D330001L02Rik|Miranda|Slap|mKIAA1601	sarcolemma associated protein	protein-coding
chr3	96500526	96501002	+	292	NA	Intergenic	Intergenic	-24421	NM_027126	69585	Mm.171314	NM_027126	ENSMUSG00000038403	Hjv	2310035L15Rik|5230400G09Rik|AI414844|AI789733|DL-M|Hfe2|Rgmc|hemojuvelin	hemojuvelin BMP co-receptor	protein-coding
chr12	4218943	4221789	+	291	NA	intron (NM_001361641, intron 2 of 5)	intron (NM_001361641, intron 2 of 5)	13599	NM_001361641	52504	Mm.70546	NM_134046	ENSMUSG00000020652	Cenpo	2810429O05Rik|8430427C03Rik|D12Ertd482e	centromere protein O	protein-coding
chr12	71544083	71544832	+	291	NA	intron (NR_045941, intron 2 of 2)	RSINE1|SINE|B4	3850	NR_045941	73815	Mm.416916	NR_045941	ENSMUSG00000113630	4930404H11Rik	-	RIKEN cDNA 4930404H11 gene	ncRNA
chr6	3201249	3201602	+	288	NA	Intergenic	SSU-rRNA_Hsa|rRNA|rRNA	-87094	NR_036696	667335	Mm.380219	NR_036696	ENSMUSG00000106779	Gm8579	EG667335	spermatogenesis associated glutamate (E)-rich protein 4a pseudogene	pseudo
chr4	155704986	155705844	+	288	NA	exon (NM_026899, exon 1 of 5)	exon (NM_026899, exon 1 of 5)	600	NM_026899	68991	Mm.294770	NM_026899	ENSMUSG00000029038	Ssu72	1190002E22Rik|1500011L16Rik|2610101M12Rik	Ssu72 RNA polymerase II CTD phosphatase homolog (yeast)	protein-coding
chr4	133774690	133775065	+	287	NA	Intergenic	Intergenic	-18108	NM_001363070	93760	Mm.22478	NM_001080819	ENSMUSG00000007880	Arid1a	1110030E03Rik|BAF250a|Osa1|Smarcf1	AT rich interactive domain 1A (SWI-like)	protein-coding
chr8	69995824	69996709	+	287	NA	5' UTR (NM_145596, exon 1 of 13)	5' UTR (NM_145596, exon 1 of 13)	118	NM_145596	234366	Mm.270044	NM_145596	ENSMUSG00000036180	Gatad2a	1110066C11Rik|BC031407|C80248	GATA zinc finger domain containing 2A	protein-coding
chr2	32775399	32775747	+	287	NA	promoter-TSS (NM_001290563)	promoter-TSS (NM_001290563)	60	NM_177384	338348	Mm.475130	NM_177384	ENSMUSG00000039021	Ttc16	1200002K10Rik	tetratricopeptide repeat domain 16	protein-coding
chr3	60481657	60482176	+	286	NA	intron (NM_001253713, intron 2 of 9)	intron (NM_001253713, intron 2 of 9)	9086	NM_001253713	56758	Mm.255723	NM_020007	ENSMUSG00000027763	Mbnl1	Mbnl|mKIAA0428	muscleblind like splicing factor 1	protein-coding
chr19	4231425	4232158	+	286	NA	promoter-TSS (NM_027196)	promoter-TSS (NM_027196)	-102	NM_027196	69745	Mm.32518	NM_027196	ENSMUSG00000024854	Pold4	2410012M21Rik|AI463381|AW060307|Polds|p12	polymerase (DNA-directed), delta 4	protein-coding
chr11	69920122	69920605	+	286	NA	5' UTR (NM_001166590, exon 1 of 6)	5' UTR (NM_001166590, exon 1 of 6)	267	NM_001166590	276770	Mm.18026	NM_181582	ENSMUSG00000078812	Eif5a	AA410058|D19Wsu54e|Eif4d|Eif5a1|eIF-4D|eIF-5A|eIF-5A-1|eIF-5A1	eukaryotic translation initiation factor 5A	protein-coding
chr12	3309624	3310039	+	286	NA	5' UTR (NM_016676, exon 1 of 6)	5' UTR (NM_016676, exon 1 of 6)	138	NM_016676	19325	Mm.378993	NM_016676	ENSMUSG00000020671	Rab10	AW107754	RAB10, member RAS oncogene family	protein-coding
chr12	100728913	100729873	+	285	NA	Intergenic	B1_Mur2|SINE|Alu	-4273	NM_153587	73086	Mm.220417	NM_153587	ENSMUSG00000021180	Rps6ka5	3110005L17Rik|6330404E13Rik|AI854034|MSK1|MSPK1|RLPK|RLSK|S6K-alpha-5	ribosomal protein S6 kinase, polypeptide 5	protein-coding
chr9	119899079	119900062	+	285	NA	intron (NM_026236, intron 1 of 18)	intron (NM_026236, intron 1 of 18)	4675	NM_026236	67561	Mm.104789	NM_026236	ENSMUSG00000032512	Wdr48	8430408H12Rik|Uaf1|mKIAA1449	WD repeat domain 48	protein-coding
chr9	108507661	108508604	+	285	NA	exon (NM_133794, exon 1 of 24)	exon (NM_133794, exon 1 of 24)	127	NM_133794	97541	Mm.272427	NM_133794	ENSMUSG00000032604	Qars	1110018N24Rik|1200016L19Rik|C80286|GLNRS	glutaminyl-tRNA synthetase	protein-coding
chr12	108791269	108793216	+	285	NA	Intergenic	CpG	-1055	NM_009537	22632	Mm.3868	NM_009537	ENSMUSG00000021264	Yy1	NF-E1|YY-1	YY1 transcription factor	protein-coding
chr15	31453105	31453785	+	285	NA	exon (NM_145852, exon 1 of 5)	exon (NM_145852, exon 1 of 5)	244	NM_145852	252967	Mm.436668	NM_145852	ENSMUSG00000022236	Ropn1l	ASP|AV047578|Akapasp	ropporin 1-like	protein-coding
chr17	29113794	29115047	+	285	NA	intron (NM_001364848, intron 1 of 13)	PB1D9|SINE|Alu	239	NM_001364848	442827	Mm.20023	NM_001002786	ENSMUSG00000064147	Rab44	9830134C10Rik	RAB44, member RAS oncogene family	protein-coding
chr7	15948487	15948950	+	285	NA	TTS (NM_153068)	TTS (NM_153068)	-2610	NM_133831	68077	Mm.277634	NM_133831	ENSMUSG00000041560	Nop53	5330430H08Rik|9430097C02Rik|AU041936|AW536441|Gltscr2|PICT-1|R74911	NOP53 ribosome biogenesis factor	protein-coding
chr15	57891561	57893520	+	284	NA	promoter-TSS (NM_024207)	promoter-TSS (NM_024207)	-122	NM_024207	67819	Mm.289387	NM_024207	ENSMUSG00000022365	Derl1	1110021N07Rik|AI195141|AW551338|Derlin-1	Der1-like domain family, member 1	protein-coding
chr5	23433033	23434444	+	284	NA	promoter-TSS (NM_026984)	promoter-TSS (NM_026984)	615	NR_040469	269630	Mm.425231	NR_040469	ENSMUSG00000073147	5031425E22Rik	-	RIKEN cDNA 5031425E22 gene	ncRNA
chr2	22773550	22774606	+	283	NA	promoter-TSS (NM_019456)	promoter-TSS (NM_019456)	-249	NM_019456	54519	Mm.14255	NM_019456	ENSMUSG00000026786	Apbb1ip	9930118P07Rik|Prp48	amyloid beta (A4) precursor protein-binding, family B, member 1 interacting protein	protein-coding
chr17	26243602	26244997	+	283	NA	promoter-TSS (NM_207217)	promoter-TSS (NM_207217)	-57	NM_207217	106581	Mm.28844	NM_207217	ENSMUSG00000024187	Fam234a	Itfg3	family with sequence similarity 234, member A	protein-coding
chr11	86652360	86652818	+	283	NA	intron (NM_029478, intron 5 of 11)	intron (NM_029478, intron 5 of 11)	18686	NM_001356531	75909	Mm.390398	NM_029478	ENSMUSG00000018171	Vmp1	3110098I04Rik|4930579A11Rik|AI787464|Tango5|Tmem49|mir-21a|ni-2	vacuole membrane protein 1	protein-coding
chr11	3910714	3911648	+	283	NA	intron (NM_153142, intron 1 of 1)	intron (NM_153142, intron 1 of 1)	3483	NM_153142	103710	Mm.171514	NM_153142	ENSMUSG00000048807	Slc35e4	A330108F03Rik|AI414849|AI536442	solute carrier family 35, member E4	protein-coding
chr13	99099990	99101454	+	283	NA	Intergenic	Intergenic	-12801	NR_045495	69603	Mm.390632	NR_045495	ENSMUSG00000100410	2310020H05Rik	-	RIKEN cDNA 2310020H05 gene	ncRNA
chr17	8195319	8196164	+	283	NA	3' UTR (NM_201230, exon 12 of 12)	3' UTR (NM_201230, exon 12 of 12)	30223	NM_001197046	75296	Mm.227250	NM_201230	ENSMUSG00000069135	Fgfr1op	4930553O10Rik|FOP	Fgfr1 oncogene partner	protein-coding
chr1	87640073	87641064	+	283	NA	intron (NR_122078, intron 2 of 27)	intron (NR_122078, intron 2 of 27)	20256	NM_010566	16331	Mm.15105	NM_010566	ENSMUSG00000026288	Inpp5d	SHIP|SHIP-1|SHIP1|SIP-145|p150Ship|s-SHIP	inositol polyphosphate-5-phosphatase D	protein-coding
chr7	110164225	110164818	+	283	NA	Intergenic	Intergenic	42462	NM_001355058	22390	Mm.287173	NM_009516	ENSMUSG00000031016	Wee1	Wee1A	WEE 1 homolog 1 (S. pombe)	protein-coding
chr2	146511966	146512557	+	283	NA	promoter-TSS (NM_001033348)	promoter-TSS (NM_001033348)	-257	NM_001033348	241694	Mm.222310	NM_001033348	ENSMUSG00000037110	Ralgapa2	A230067G21Rik|AS250|BC053994|RGC2|pp250	Ral GTPase activating protein, alpha subunit 2 (catalytic)	protein-coding
chr11	100545293	100546080	+	283	NA	promoter-TSS (NM_001363174)	promoter-TSS (NM_001363174)	78	NM_028918	74407	Mm.31590	NM_028918	ENSMUSG00000006784	Ttc25	4933404O19Rik	tetratricopeptide repeat domain 25	protein-coding
chr4	134128022	134129311	+	283	NA	promoter-TSS (NM_080559)	promoter-TSS (NM_080559)	67	NM_080559	73723	Mm.22240	NM_080559	ENSMUSG00000028843	Sh3bgrl3	1110004L05Rik|AU022188	SH3 domain binding glutamic acid-rich protein-like 3	protein-coding
chr10	25836974	25837942	+	282	NA	promoter-TSS (NR_045349)	promoter-TSS (NR_045349)	-21	NR_045349	73803	Mm.258921	NR_045349	ENSMUSG00000112444	4930401C15Rik	-	RIKEN cDNA 4930401C15 gene	ncRNA
chr4	11989941	11990813	+	282	NA	intron (NR_040577, intron 4 of 4)	intron (NR_040577, intron 4 of 4)	23803	NR_040577	100503636	Mm.209078	NR_040577		1700123M08Rik	1600025K15Rik	RIKEN cDNA 1700123M08 gene	ncRNA
chr19	6127948	6128850	+	282	NA	promoter-TSS (NM_026912)	promoter-TSS (NM_026912)	-139	NM_026912	69024	Mm.329629	NM_026912	ENSMUSG00000024787	Snx15	1500032B08Rik|E130013C21Rik	sorting nexin 15	protein-coding
chr2	57330836	57331515	+	282	NA	intron (NM_001145820, intron 6 of 16)	intron (NM_001145820, intron 6 of 16)	92793	NM_010274	14571	Mm.3711	NM_010274	ENSMUSG00000026827	Gpd2	AA408484|AI448216|AU021455|AW494132|GPDH|Gdm1|Gpd-m|Gpdh-m|TISP38	glycerol phosphate dehydrogenase 2, mitochondrial	protein-coding
chr19	43674630	43676111	+	281	NA	promoter-TSS (NM_145156)	promoter-TSS (NM_145156)	192	NR_045645	100502982	Mm.313570	NR_045645	ENSMUSG00000117698	BC037704	-	cDNA sequence BC037704	ncRNA
chr4	109664905	109667099	+	281	NA	promoter-TSS (NM_007671)	promoter-TSS (NM_007671)	-630	NM_007671	12580	Mm.1912	NM_007671	ENSMUSG00000028551	Cdkn2c	C77269|INK4c|p18|p18-INK4c|p18-INK6|p18INK4c	cyclin dependent kinase inhibitor 2C	protein-coding
chr7	133122303	133123728	+	280	NA	intron (NM_009980, intron 1 of 10)	CpG	468	NM_009980	13017	Mm.246240	NM_009980	ENSMUSG00000030970	Ctbp2	AA407280|D7Ertd45e|Gtrgeo6|Ribeye	C-terminal binding protein 2	protein-coding
chr10	81432645	81434127	+	280	NA	Intergenic	Intergenic	-6213	NM_026756	18029	Mm.426936	NM_008688	ENSMUSG00000055053	Nfic	1110019L22Rik|1500041O16Rik|AA589446|AI746521|NF1-C	nuclear factor I/C	protein-coding
chr3	127789511	127791268	+	280	NA	promoter-TSS (NM_001356430)	promoter-TSS (NM_001356430)	-268	NM_001356430	211550	Mm.31852	NM_145133	ENSMUSG00000046688	Tifa	T2bp	TRAF-interacting protein with forkhead-associated domain	protein-coding
chr14	122009725	122010451	+	280	NA	intron (NM_026861, intron 8 of 8)	L1MC4|LINE|L1	-24586	NM_001037744	223262	Mm.297637	NM_001037744	ENSMUSG00000071229	Timm8a2	-	translocase of inner mitochondrial membrane 8A2	protein-coding
chr8	88288293	88289075	+	280	NA	promoter-TSS (NM_001037723)	promoter-TSS (NM_001037723)	-382	NM_001037723	11513	Mm.288206	NM_007406	ENSMUSG00000031659	Adcy7	AA407758	adenylate cyclase 7	protein-coding
chr6	50162935	50163678	+	280	NA	intron (NM_001361247, intron 5 of 12)	intron (NM_001361247, intron 5 of 12)	52446	NM_001361247	56524	Mm.41288	NM_008016	ENSMUSG00000038388	Mpp6	P55t|Pals2	membrane protein, palmitoylated 6 (MAGUK p55 subfamily member 6)	protein-coding
chr15	96285919	96287065	+	280	NA	Intergenic	CpG	-1030	NM_175251	77044	Mm.17166	NM_175251	ENSMUSG00000033237	Arid2	1700124K17Rik|4432409D24Rik|BAF200|zipzap/p200	AT rich interactive domain 2 (ARID, RFX-like)	protein-coding
chr11	87126732	87127507	+	280	NA	promoter-TSS (NM_001363026)	promoter-TSS (NM_001363026)	44	NM_001363027	68729	Mm.17436	NM_197987	ENSMUSG00000018548	Trim37	1110032A10Rik|2810004E07Rik|AI848587|AU043018|MUL|TEF3	tripartite motif-containing 37	protein-coding
chr3	51209718	51210484	+	280	NA	Intergenic	B4A|SINE|B4	-14346	NM_009834	12457	Mm.86541	NM_009834	ENSMUSG00000023087	Noct	AU043840|Ccr4|Ccrn4l	nocturnin	protein-coding
chr15	98691951	98692987	+	280	NA	Intergenic	Intergenic	-15008	NM_172612	223881	Mm.274010	NM_172612	ENSMUSG00000054855	Rnd1	A830014L09Rik|Arhs	Rho family GTPase 1	protein-coding
chr5	23386766	23387720	+	280	NA	Intergenic	Intergenic	47110	NR_040469	269630	Mm.425231	NR_040469	ENSMUSG00000073147	5031425E22Rik	-	RIKEN cDNA 5031425E22 gene	ncRNA
chr17	5492619	5493429	+	280	NA	5' UTR (NM_146073, exon 1 of 9)	5' UTR (NM_146073, exon 1 of 9)	424	NM_146073	224454	Mm.487663	NM_146073	ENSMUSG00000034265	Zdhhc14	B530001K09Rik|New1cp	zinc finger, DHHC domain containing 14	protein-coding
chr10	76257739	76258211	+	280	NA	intron (NM_009115, intron 2 of 2)	intron (NM_009115, intron 2 of 2)	4139	NM_009115	20203	Mm.235998	NM_009115	ENSMUSG00000033208	S100b	AI850290|Bpb	S100 protein, beta polypeptide, neural	protein-coding
chr17	45757666	45758583	+	280	NA	intron (NR_152153, intron 2 of 4)	URR1A|DNA|hAT-Charlie	23618	NR_152153	433111	Mm.213441	NR_152153	ENSMUSG00000097727	F630040K05Rik	-	RIKEN cDNA F630040K05 gene	ncRNA
chr2	48456261	48456804	+	280	NA	Intergenic	Intergenic	-357577	NM_007396	11480	Mm.314338	NM_007396	ENSMUSG00000052155	Acvr2a	ActrIIa|Acvr2|TactrII	activin receptor IIA	protein-coding
chr19	44066910	44068026	+	280	NA	intron (NM_145502, intron 2 of 10)	intron (NM_145502, intron 2 of 10)	2218	NM_145502	226144	Mm.279865	NM_145502	ENSMUSG00000025198	Erlin1	2810439N09Rik|C80197|Keo4|Spfh1	ER lipid raft associated 1	protein-coding
chr15	76224961	76225267	+	280	NA	intron (NM_011117, intron 1 of 31)	intron (NM_011117, intron 1 of 31)	4383	NM_201385	18810	Mm.234912	NM_011117	ENSMUSG00000022565	Plec	AA591047|AU042537|EBS1|PCN|PLTN|Plec1	plectin	protein-coding
chr17	8147520	8147974	+	280	NA	promoter-TSS (NM_001364953)	promoter-TSS (NM_001364953)	40	NM_001083938	100037283	Mm.426736	NM_001083938	ENSMUSG00000095687	Rnaset2a	0610007O07Rik|4833423A10Rik|4930532K22Rik|C79750|RNASE6PL|Rnaset2	ribonuclease T2A	protein-coding
chr15	102404471	102406202	+	280	NA	promoter-TSS (NM_013672)	promoter-TSS (NM_013672)	-980	NM_013672	20683	Mm.4618	NM_013672	ENSMUSG00000001280	Sp1	1110003E12Rik|AA450830|AI845540|Sp1-1	trans-acting transcription factor 1	protein-coding
chr6	47835553	47836427	+	280	NA	intron (NM_173034, intron 1 of 4)	CpG	329	NM_173034	272347	Mm.169059	NM_027477	ENSMUSG00000062519	Zfp398	5730513I23Rik	zinc finger protein 398	protein-coding
chr11	21571776	21572479	+	280	NA	promoter-TSS (NM_008618)	promoter-TSS (NM_008618)	-154	NM_145425	216560	Mm.138090	NM_145425	ENSMUSG00000020319	Wdpcp	AV249152|Frtz|homolog-13	WD repeat containing planar cell polarity effector	protein-coding
chr5	149635485	149636749	+	280	NA	5' UTR (NM_001347534, exon 1 of 17)	5' UTR (NM_001347534, exon 1 of 17)	198	NM_013559	15505	Mm.270681	NM_013559	ENSMUSG00000029657	Hsph1	105kDa|AI790491|Hsp105|Hsp110|hsp-E7I|hsp110/105	heat shock 105kDa/110kDa protein 1	protein-coding
chr3	83080480	83080917	+	280	NA	Intergenic	Intergenic	25160	NM_016784	53317	Mm.286349	NM_016784	ENSMUSG00000027998	Plrg1	AA958940|C80566|Tango4	pleiotropic regulator 1	protein-coding
chr12	11329036	11329544	+	280	NA	intron (NM_012038, intron 3 of 3)	intron (NM_012038, intron 3 of 3)	29403	NR_106136	102465775		NR_106136	ENSMUSG00000098879	Mir7675	Gm27965|mmu-mir-7675	microRNA 7675	ncRNA
chr9	21955441	21956024	+	280	NA	promoter-TSS (NM_025870)	promoter-TSS (NM_025870)	-21	NM_025870	66962	Mm.46647	NM_025870	ENSMUSG00000051238	Swsap1	2310047B19Rik	SWIM type zinc finger 7 associated protein 1	protein-coding
chr17	29032127	29033190	+	280	NA	promoter-TSS (NM_013663)	promoter-TSS (NM_013663)	-2	NM_013663	20383	Mm.6787	NM_013663	ENSMUSG00000071172	Srsf3	AL024116|Sfrs3|X16	serine/arginine-rich splicing factor 3	protein-coding
chr10	128821790	128822117	+	280	NA	promoter-TSS (NR_152853)	promoter-TSS (NR_152853)	189	NR_153109	66118	Mm.235562	NM_025364	ENSMUSG00000078427	Sarnp	1110005A23Rik|Cip29	SAP domain containing ribonucleoprotein	protein-coding
chr7	89216391	89216960	+	280	NA	intron (NM_001360745, intron 4 of 13)	intron (NM_001360745, intron 4 of 13)	122112	NM_001360745	72759	Mm.208477	NM_028343	ENSMUSG00000039428	Tmem135	2810439K08Rik|AW319712|PMP52	transmembrane protein 135	protein-coding
chr11	58954677	58955756	+	280	NA	promoter-TSS (NR_134309)	promoter-TSS (NR_134309)	531	NM_178218	319162	Mm.212549	NM_178218	ENSMUSG00000078851	Hist3h2a	-	histone cluster 3, H2a	protein-coding
chr2	102943587	102944735	+	280	NA	Intergenic	Intergenic	-42496	NM_001177786	12505	Mm.423621	NM_009851	ENSMUSG00000005087	Cd44	AU023126|AW121933|AW146109|HERMES|Ly-24|Pgp-1	CD44 antigen	protein-coding
chr5	138225709	138227829	+	280	NA	intron (NM_001013773, intron 1 of 5)	ID_B1|SINE|B4	865	NM_001013773	381680	Mm.156846	NM_001013773	ENSMUSG00000047592	Nxpe5	-	neurexophilin and PC-esterase domain family, member 5	protein-coding
chr19	43711419	43711815	+	280	NA	intron (NM_053103, intron 5 of 12)	PB1|SINE|Alu	21928	NM_053103	93685	Mm.248237	NM_053103	ENSMUSG00000025192	Entpd7	1810012B13Rik|1810020C02Rik|2810003F23Rik|LALP1|Lysal2	ectonucleoside triphosphate diphosphohydrolase 7	protein-coding
chr8	83140834	83141314	+	280	NA	Intergenic	Intergenic	-24278	NM_001111304	71310	Mm.24031	NM_027758	ENSMUSG00000031709	Tbc1d9	4933431N12Rik|AI847101|AW490653|C76116	TBC1 domain family, member 9	protein-coding
chr7	41393075	41393664	+	280	NA	promoter-TSS (NM_001199330)	promoter-TSS (NM_001199330)	10	NM_001199330	233168	Mm.379390	NM_183167	ENSMUSG00000056383	AI987944	-	expressed sequence AI987944	protein-coding
chr8	13287831	13288210	+	280	NA	promoter-TSS (NM_172282)	promoter-TSS (NM_172282)	7	NM_172282	234076	Mm.219813	NM_172282	ENSMUSG00000038497	Tmco3	B230339H12Rik|C87304	transmembrane and coiled-coil domains 3	protein-coding
chr4	6365517	6366901	+	280	NA	intron (NM_016807, intron 1 of 8)	intron (NM_016807, intron 1 of 8)	529	NM_001098227	53378	Mm.247473	NM_016807	ENSMUSG00000028249	Sdcbp	MDA-9|Sycl|syntenin-1	syndecan binding protein	protein-coding
chr11	119602629	119602931	+	280	NA	promoter-TSS (NM_028898)	promoter-TSS (NM_028898)	-125	NM_001306081	74370	Mm.209933	NM_028898	ENSMUSG00000025583	Rptor	4932417H02Rik|Rap|Raptor|mKIAA1303	regulatory associated protein of MTOR, complex 1	protein-coding
chr5	136170862	136171858	+	280	NA	promoter-TSS (NM_178751)	promoter-TSS (NM_178751)	-704	NM_178751	269717	Mm.308396	NM_178751	ENSMUSG00000039747	Orai2	A730041O15Rik|Tmem142b	ORAI calcium release-activated calcium modulator 2	protein-coding
chr3	95042443	95043147	+	280	NA	promoter-TSS (NM_008951)	promoter-TSS (NM_008951)	-181	NM_008951	19185	Mm.2261	NM_008951	ENSMUSG00000005625	Psmd4	Af1|Mcb1|angiocidin	proteasome (prosome, macropain) 26S subunit, non-ATPase, 4	protein-coding
chr2	129197843	129198643	+	280	NA	promoter-TSS (NM_001159593)	promoter-TSS (NM_001159593)	-530	NM_001159593	20515	Mm.272675	NM_015747	ENSMUSG00000027397	Slc20a1	AI607883|Glvr-1|Glvr1	solute carrier family 20, member 1	protein-coding
chr14	55885057	55886355	+	280	NA	intron (NM_027143, intron 1 of 7)	intron (NM_027143, intron 1 of 7)	764	NR_138134	219094	Mm.37592	NM_027143	ENSMUSG00000047153	Khnyn	6330555F21|9130227C08Rik|AI605259|Kiaa0323|mKIAA0323	KH and NYN domain containing	protein-coding
chr5	3489758	3491921	+	280	NA	intron (NM_009873, intron 5 of 7)	intron (NM_009873, intron 5 of 7)	-52994	NM_001042501	68152	Mm.240265	NM_026583	ENSMUSG00000058503	Fam133b	2900022K02Rik|5830415L20Rik	family with sequence similarity 133, member B	protein-coding
chr16	19760146	19761752	+	280	NA	intron (NM_054052, intron 2 of 3)	intron (NM_054052, intron 2 of 3)	715	NM_054052	108105	Mm.33935	NM_054052	ENSMUSG00000022686	B3gnt5	beta3GnT5	UDP-GlcNAc:betaGal beta-1,3-N-acetylglucosaminyltransferase 5	protein-coding
chr15	44618556	44619741	+	280	NA	promoter-TSS (NM_019480)	promoter-TSS (NM_019480)	-79	NM_001357690	55960	Mm.287896	NM_019480	ENSMUSG00000022339	Ebag9	AI835379|Rcas1	estrogen receptor-binding fragment-associated gene 9	protein-coding
chr3	133626374	133627429	+	280	NA	Intergenic	Intergenic	-82511	NM_001040400	214133	Mm.347816	NM_145989	ENSMUSG00000040943	Tet2	Ayu17-449|E130014J05Rik|mKIAA1546	tet methylcytosine dioxygenase 2	protein-coding
chr2	57238036	57238334	+	280	NA	promoter-TSS (NM_010274)	promoter-TSS (NM_010274)	-197	NM_010274	14571	Mm.3711	NM_010274	ENSMUSG00000026827	Gpd2	AA408484|AI448216|AU021455|AW494132|GPDH|Gdm1|Gpd-m|Gpdh-m|TISP38	glycerol phosphate dehydrogenase 2, mitochondrial	protein-coding
chr13	54687439	54688819	+	280	NA	promoter-TSS (NM_001146026)	promoter-TSS (NM_001146026)	71	NM_001146027	105239	Mm.25366	NM_134064	ENSMUSG00000034928	Rnf44	AI854545|mKIAA1100	ring finger protein 44	protein-coding
chr12	84847682	84848299	+	280	NA	intron (NM_001370743, intron 3 of 35)	intron (NM_001370743, intron 3 of 35)	-27812	NR_028577	100303738	Mm.479389	NR_028577	ENSMUSG00000092130	D030025P21Rik	-	RIKEN cDNA D030025P21 gene	ncRNA
chr5	107987293	107988156	+	280	NA	promoter-TSS (NM_026062)	promoter-TSS (NM_026062)	-647	NM_026062	67266	Mm.277897	NM_026062	ENSMUSG00000029270	Dipk1a	2900024C23Rik|AI315274|Fam69a	divergent protein kinase domain 1A	protein-coding
chr13	101742700	101743792	+	280	NA	intron (NM_001077495, intron 2 of 15)	B4|SINE|B4	24971	NM_001077495	18708	Mm.259333	NM_001024955	ENSMUSG00000041417	Pik3r1	PI3K|p50alpha|p55alpha|p85alpha	phosphoinositide-3-kinase regulatory subunit 1	protein-coding
chr13	111979793	111980431	+	279	NA	Intergenic	Intergenic	112176	NR_130345	102636620	Mm.402328	NR_130345	ENSMUSG00000086111	Gm15326	-	predicted gene 15326	ncRNA
chr14	54258846	54259300	+	279	NA	promoter-TSS (NM_134076)	promoter-TSS (NM_134076)	-210	NM_134076	105501	Mm.28771	NM_134076	ENSMUSG00000040997	Abhd4	1110035H23Rik|AI429574|Abh4	abhydrolase domain containing 4	protein-coding
chr10	60260582	60261132	+	279	NA	Intergenic	Intergenic	-16771	NM_011179	19156	Mm.29978	NM_011179	ENSMUSG00000004207	Psap	AI037048|SGP-1	prosaposin	protein-coding
chr3	93597050	93597805	+	278	NA	Intergenic	Intergenic	42310	NM_009112	20194	Mm.1	NM_009112	ENSMUSG00000041959	S100a10	42C|AA409961|AL024248|CAL12|CLP11|Cal1l|p10|p11	S100 calcium binding protein A10 (calpactin)	protein-coding
chr9	120571107	120571398	+	277	NA	promoter-TSS (NM_025974)	promoter-TSS (NM_025974)	-265	NM_025974	67115	Mm.289810	NM_025974	ENSMUSG00000025794	Rpl14	3100001N19Rik|AA407502|AL022816|CAG-ISL-7|CTG-B33|L14	ribosomal protein L14	protein-coding
chr17	24736512	24738149	+	276	NA	intron (NM_001346668, intron 1 of 3)	intron (NM_001346668, intron 1 of 3)	737	NM_001346668	27361	Mm.28212	NM_013759	ENSMUSG00000075705	Msrb1	D17Wsu82e|SELX|SelR|Sepr|Sepx1	methionine sulfoxide reductase B1	protein-coding
chr1	165639485	165640209	+	276	NA	Intergenic	Intergenic	-5306	NM_001347128	68481	Mm.46438	NM_001001880	ENSMUSG00000026566	Mpzl1	1110007A10Rik|PZR	myelin protein zero-like 1	protein-coding
chr9	7836476	7837425	+	276	NA	promoter-TSS (NM_001291503)	promoter-TSS (NM_001291503)	107	NM_007465	11797	Mm.335659	NM_007465	ENSMUSG00000057367	Birc2	AW146227|Api1|Api2|Birc3|C-IAP1|C330006D17Rik|HIAP1|HIAP2|IAP1|IAP2|MIAP1|MIAP2|MIHB|MIHC|RNF48|cIAP1|cIAP2|mcIAP1	baculoviral IAP repeat-containing 2	protein-coding
chrX	101428753	101429492	+	275	NA	promoter-TSS (NM_001252518)	promoter-TSS (NM_001252518)	-529	NM_023144	53610	Mm.280069	NM_023144	ENSMUSG00000031311	Nono	AA407051|AV149256|NRB54|P54NRB|nonA	non-POU-domain-containing, octamer binding protein	protein-coding
chr10	128493866	128494652	+	275	NA	promoter-TSS (NM_001317218)	promoter-TSS (NM_001317218)	-373	NM_010860	17904	Mm.337074	NM_010860	ENSMUSG00000090841	Myl6	ESMLC|LC17|LC17-GI|MLC-3|MLC1SM|Myln	myosin, light polypeptide 6, alkali, smooth muscle and non-muscle	protein-coding
chr14	118662111	118663123	+	275	NA	intron (NM_001033336, intron 3 of 30)	intron (NM_001033336, intron 3 of 30)	14314	NM_001163675	239273	Mm.40537	NM_001033336	ENSMUSG00000032849	Abcc4	ABCC4-N1|D630049P08Rik|MOATB|MRP4	ATP-binding cassette, sub-family C (CFTR/MRP), member 4	protein-coding
chr1	131083727	131085272	+	275	NA	intron (NM_008551, intron 1 of 9)	intron (NM_008551, intron 1 of 9)	13344	NM_008551	17164	Mm.221235	NM_008551	ENSMUSG00000016528	Mapkapk2	AA960234|MAPKAP-K2|MK-2|MK2|Rps6kc1	MAP kinase-activated protein kinase 2	protein-coding
chr16	90199040	90199361	+	274	NA	Intergenic	Intergenic	-21562	NM_011434	20655	Mm.276325	NM_011434	ENSMUSG00000022982	Sod1	B430204E11Rik|Cu/Zn-SOD|CuZnSOD|Ipo-1|Ipo1|SODC|Sod-1	superoxide dismutase 1, soluble	protein-coding
chr4	135920371	135921688	+	274	NA	TTS (NM_001305278)	TTS (NM_001305278)	303	NM_024243	71665	Mm.439940	NM_024243	ENSMUSG00000028673	Fuca1	0610006A03Rik|9530055J05Rik|Afuc|Fuca	fucosidase, alpha-L- 1, tissue	protein-coding
chr11	69041008	69041755	+	274	NA	Intergenic	Intergenic	-4256	NM_011496	20877	Mm.3488	NM_011496	ENSMUSG00000020897	Aurkb	AIM-1|AIRK2|AL022959|Aik2|Aim1|Ark2|AurB|IPL1|STK-1|Stk12|Stk5	aurora kinase B	protein-coding
chr2	132029123	132029899	+	274	NA	intron (NM_001362866, intron 1 of 10)	intron (NM_001362866, intron 1 of 10)	477	NM_175445	215653	Mm.204737	NM_175445	ENSMUSG00000027339	Rassf2	3830431H01Rik|9030412M04Rik|AI852669|AW495050	Ras association (RalGDS/AF-6) domain family member 2	protein-coding
chr16	57121217	57122314	+	274	NA	promoter-TSS (NM_138599)	promoter-TSS (NM_138599)	51	NM_138599	28185	Mm.196933	NM_138599	ENSMUSG00000022752	Tomm70a	2610044B22Rik|D16Ium22|D16Ium22e|D16Wsu109e|Tom70|Tomm70|mKIAA0719	translocase of outer mitochondrial membrane 70A	protein-coding
chr2	154436469	154436904	+	274	NA	intron (NM_001285446, intron 1 of 10)	CpG	202	NM_001285446	12396	Mm.29914	NM_009823	ENSMUSG00000038533	Cbfa2t2	A430091M07|C330013D05Rik|Cbfa2t2h|MTGR1	CBFA2/RUNX1 translocation partner 2	protein-coding
chr1	60097456	60098460	+	273	NA	promoter-TSS (NM_001285463)	promoter-TSS (NM_001285463)	-51	NM_021312	57750	Mm.281079	NM_021312	ENSMUSG00000026019	Wdr12	4933402C23Rik|Ytm1|Ytm1p	WD repeat domain 12	protein-coding
chr5	137152225	137153011	+	273	NA	exon (NM_010843, exon 3 of 13)	exon (NM_010843, exon 3 of 13)	13428	NM_010843	666339	Mm.7184	NM_010843		Muc3	-	mucin 3, intestinal	protein-coding
chr8	69902838	69903382	+	273	NA	promoter-TSS (NM_023312)	promoter-TSS (NM_023312)	-552	NM_023312	67184	Mm.21162	NM_023312	ENSMUSG00000036199	Ndufa13	2700054G14Rik|AU022060|CDA016|CGI-39|CI-B16.6|GRIM-19|Grim19	NADH:ubiquinone oxidoreductase subunit A13	protein-coding
chr11	4460213	4461114	+	273	NA	Intergenic	RMER21B|LTR|ERV1	-19581	NM_029458	75828	Mm.159592	NM_029458	ENSMUSG00000020419	Hormad2	4930529M09Rik	HORMA domain containing 2	protein-coding
chr17	34117025	34118013	+	273	NA	intron (NM_010238, intron 2 of 12)	intron (NM_010238, intron 2 of 12)	2381	NR_037970	14312	Mm.3444	NM_010238	ENSMUSG00000024335	Brd2	AW228947|D17H6S113E|Frg-1|Fsrg-1|Fsrg1|Nat|Ring3|Rnf3|mKIAA4005	bromodomain containing 2	protein-coding
chr16	32113506	32114177	+	272	NA	Intergenic	Intergenic	14052	NM_025892	66994	Mm.22990	NM_025892	ENSMUSG00000035790	Cep19	1500031L02Rik|AI428934|AL022620	centrosomal protein 19	protein-coding
chr12	71535480	71536459	+	272	NA	Intergenic	L1_Mus2|LINE|L1	-4638	NR_045941	73815	Mm.416916	NR_045941	ENSMUSG00000113630	4930404H11Rik	-	RIKEN cDNA 4930404H11 gene	ncRNA
chr2	92483766	92484222	+	271	NA	Intergenic	Intergenic	-23476	NM_145832	228368	Mm.273990	NM_145832	ENSMUSG00000049922	Slc35c1	E430007K15Rik|fuct1	solute carrier family 35, member C1	protein-coding
chr1	36445035	36446053	+	271	NA	promoter-TSS (NM_001310517)	promoter-TSS (NM_001310517)	-273	NM_001310517	214895	Mm.287854	NM_001013374	ENSMUSG00000001143	Lman2l	A630028F14Rik|VIP36-like|VIPL	lectin, mannose-binding 2-like	protein-coding
chr16	90726002	90727336	+	270	NA	intron (NM_025642, intron 1 of 4)	intron (NM_025642, intron 1 of 4)	702	NM_025642	66578	Mm.180363	NM_025642	ENSMUSG00000022978	Mis18a	2610039C10Rik|2810018N07Rik	MIS18 kinetochore protein A	protein-coding
chr19	12004976	12006633	+	270	NA	Intergenic	Intergenic	30936	NM_146680	258675	Mm.271517	NM_146680	ENSMUSG00000067529	Olfr1423	MOR239-3	olfactory receptor 1423	protein-coding
chr12	85497502	85498063	+	270	NA	Intergenic	Intergenic	23892	NM_010234	14281	Mm.246513	NM_010234	ENSMUSG00000021250	Fos	D12Rfj1|c-fos|cFos	FBJ osteosarcoma oncogene	protein-coding
chr1	36471195	36471586	+	270	NA	promoter-TSS (NM_033570)	promoter-TSS (NM_033570)	-207	NM_033570	94220	Mm.422638	NM_033570	ENSMUSG00000037408	Cnnm4	5430430O18Rik|Acdp4	cyclin M4	protein-coding
chr19	37375132	37377036	+	270	NA	promoter-TSS (NM_010615)	promoter-TSS (NM_010615)	-298	NM_010615	16551	Mm.42203	NM_010615	ENSMUSG00000012443	Kif11	Eg5|Kif8|Kifl1|Knsl1	kinesin family member 11	protein-coding
chr9	103739190	103740915	+	270	NA	intron (NM_178638, intron 2 of 5)	intron (NM_178638, intron 2 of 5)	21785	NM_178638	81907	Mm.384704	NM_178638	ENSMUSG00000042757	Tmem108	AI462967|B130017P16Rik|R74726	transmembrane protein 108	protein-coding
chr8	109750329	109751107	+	270	NA	Intergenic	Intergenic	-12938	NM_001368351	52335	Mm.276770	NM_001080930	ENSMUSG00000069895	Atxn1l	AW558552|Boat|C330011L24Rik|D6Mgi37|D8Ertd587e	ataxin 1-like	protein-coding
chr9	88719285	88720015	+	270	NA	promoter-TSS (NM_001359992)	promoter-TSS (NM_001359992)	-63	NM_001359992	100039707	Mm.347377	NM_001128601	ENSMUSG00000079427	Mthfsl	Gm2382	5, 10-methenyltetrahydrofolate synthetase-like	protein-coding
chr11	69662332	69662963	+	269	NA	promoter-TSS (NR_035455)	promoter-TSS (NR_035455)	2	NR_125917	24070	Mm.89579	NM_011900	ENSMUSG00000018761	Mpdu1	LEC35|SL15|Supl15h	mannose-P-dolichol utilization defect 1	protein-coding
chr14	56101727	56103918	+	269	NA	promoter-TSS (NM_007800)	promoter-TSS (NM_007800)	-248	NM_007800	13035	Mm.4858	NM_007800	ENSMUSG00000040314	Ctsg	CatG|VSP	cathepsin G	protein-coding
chr18	67641294	67641891	+	269	NA	promoter-TSS (NM_001368147)	promoter-TSS (NM_001368147)	5	NM_001368147	107047	Mm.150701	NM_134138	ENSMUSG00000024537	Psmg2	1700017I17Rik|AW545363|Clast3|Tnfsf5ip1	proteasome (prosome, macropain) assembly chaperone 2	protein-coding
chr9	25251649	25252559	+	269	NA	promoter-TSS (NM_001205367)	promoter-TSS (NM_001205367)	113	NM_001359736	235072	Mm.270259	NM_009859	ENSMUSG00000001833	Sept7	Cdc10|E430034N22	septin 7	protein-coding
chr11	59418472	59418943	+	269	NA	intron (NM_001356454, intron 3 of 3)	intron (NM_001356454, intron 3 of 3)	31327	NM_001356452	67826	Mm.26680	NM_144521	ENSMUSG00000009894	Snap47	1110031B06Rik|SNAP-47	synaptosomal-associated protein, 47	protein-coding
chr10	80701744	80702593	+	269	NA	promoter-TSS (NM_027829)	promoter-TSS (NM_027829)	-348	NM_172457	208228	Mm.49309	NM_172457	ENSMUSG00000003348	Mob3a	5330417K06Rik|A630029F06|AV218468|Mobkl2a	MOB kinase activator 3A	protein-coding
chr13	21160918	21161686	+	268	NA	Intergenic	Intergenic	-18247	NM_146534	258527	Mm.271440	NM_146534	ENSMUSG00000045474	Olfr1368	MOR256-15	olfactory receptor 1368	protein-coding
chr3	102738106	102738760	+	268	NA	intron (NM_001243132, intron 1 of 7)	intron (NM_001243132, intron 1 of 7)	-3016	NR_040588	78491	Mm.243766	NR_040588	ENSMUSG00000086745	Tspan2os	2410057H14Rik	tetraspanin 2, opposite strand	ncRNA
chr2	91949246	91951022	+	267	NA	intron (NM_001166597, intron 1 of 31)	intron (NM_001166597, intron 1 of 31)	214	NM_001166597	104418	Mm.314923	NM_138306	ENSMUSG00000040479	Dgkz	E130307B02Rik|F730209L11Rik|mDGK[z]	diacylglycerol kinase zeta	protein-coding
chr1	120264850	120265316	+	267	NA	intron (NM_001085409, intron 2 of 5)	intron (NM_001085409, intron 2 of 5)	197	NM_133186	68428	Mm.181033	NM_133186	ENSMUSG00000026389	Steap3	1010001D01Rik|Tsap6|pHyde	STEAP family member 3	protein-coding
chr4	109000344	109000914	+	267	NA	promoter-TSS (NM_001346554)	promoter-TSS (NM_001346554)	-26	NM_001346554	230598	Mm.274950	NM_146150	ENSMUSG00000053510	Nrd1	2600011I06Rik|AI875733|NRD-C|Nrdc	nardilysin, N-arginine dibasic convertase, NRD convertase 1	protein-coding
chr2	119046926	119047655	+	267	NA	5' UTR (NM_001362732, exon 1 of 8)	5' UTR (NM_001362732, exon 1 of 8)	171	NM_001362732	76464	Mm.202518	NM_029617	ENSMUSG00000027326	Knl1	2310043D08Rik|5730505K17Rik|Casc5	kinetochore scaffold 1	protein-coding
chr4	154929244	154929622	+	267	NA	Intergenic	Intergenic	-1356	NM_178931	230979	Mm.215147	NM_178931	ENSMUSG00000042333	Tnfrsf14	Atar|HveA|Hvem|TR2|Tnfrs14	tumor necrosis factor receptor superfamily, member 14 (herpesvirus entry mediator)	protein-coding
chr17	69417421	69418025	+	266	NA	non-coding (NR_026848, exon 1 of 1)	non-coding (NR_026848, exon 1 of 1)	1276	NR_026848	77533	Mm.266592	NR_026848		C030034I22Rik	-	RIKEN cDNA C030034I22 gene	ncRNA
chr16	75766850	75767718	+	266	NA	promoter-TSS (NM_030201)	promoter-TSS (NM_030201)	-466	NR_027492	110920	Mm.26704	NM_030201	ENSMUSG00000032932	Hspa13	1600002I10Rik|AV006182|B230217N24Rik|Stch	heat shock protein 70 family, member 13	protein-coding
chr8	120536327	120537080	+	266	NA	promoter-TSS (NM_001145896)	promoter-TSS (NM_001145896)	-706	NM_001145896	382034	Mm.334856	NM_198671	ENSMUSG00000031822	Gse1	2210013I18Rik|mKIAA0182	genetic suppressor element 1, coiled-coil protein	protein-coding
chr19	4065470	4066173	+	266	NA	Intergenic	RLTR6_Mm|LTR|ERV1	-6374	NM_144869	225884	Mm.440201	NM_144869	ENSMUSG00000058216	Gstp3	-	glutathione S-transferase pi 3	protein-coding
chr16	4673526	4674858	+	266	NA	intron (NM_030205, intron 3 of 27)	intron (NM_030205, intron 3 of 27)	5528	NM_030205	78885	Mm.325512	NM_030205	ENSMUSG00000039637	Coro7	0610011B16Rik|AW048373|AW556392	coronin 7	protein-coding
chr13	49215244	49216382	+	266	NA	intron (NM_026738, intron 1 of 5)	CpG	213	NM_026738	68480	Mm.3336	NM_026738	ENSMUSG00000037960	Card19	1110007C09Rik|AI851695|Bincard	caspase recruitment domain family, member 19	protein-coding
chr14	72709744	72710635	+	266	NA	promoter-TSS (NM_207636)	promoter-TSS (NM_207636)	-186	NM_207636	319448	Mm.205421	NM_207636	ENSMUSG00000033487	Fndc3a	1700094E19Rik|D14Ertd453e|F730017H24Rik|Fndc3|sys	fibronectin type III domain containing 3A	protein-coding
chr6	133104789	133105664	+	266	NA	promoter-TSS (NM_001271583)	promoter-TSS (NM_001271583)	-13	NM_001271582	381820	Mm.291762	NM_001163445	ENSMUSG00000072704	Smim10l1	2700089E24Rik|AI662692	small integral membrane protein 10 like 1	protein-coding
chr8	70804191	70804830	+	266	NA	Intergenic	Intergenic	-3939	NM_008353	16161	Mm.731	NM_008353	ENSMUSG00000000791	Il12rb1	CD212|IL-12R[b]	interleukin 12 receptor, beta 1	protein-coding
chr3	144570396	144571200	+	266	NA	promoter-TSS (NM_011828)	promoter-TSS (NM_011828)	371	NM_053102	93684	Mm.29812	NM_053102	ENSMUSG00000037072	Selenof	9430015P09Rik|Sep15	selenoprotein F	protein-coding
chr6	67266530	67267905	+	266	NA	exon (NM_001113564, exon 1 of 8)	exon (NM_001113564, exon 1 of 8)	238	NM_001113565	66870	Mm.240490	NM_025814	ENSMUSG00000036371	Serbp1	1200009K13Rik|9330147J08Rik|AL022786|Pairbp1	serpine1 mRNA binding protein 1	protein-coding
chr19	8637360	8637912	+	266	NA	Intergenic	AT_rich|Low_complexity|Low_complexity	19640	NM_008766	18399	Mm.30090	NM_008766	ENSMUSG00000024650	Slc22a6	NKT|Oat1|Orctl1|mOat1	solute carrier family 22 (organic anion transporter), member 6	protein-coding
chr2	27496510	27497931	+	266	NA	Intergenic	MURVY-int|LTR|ERV1	-17927	NM_080848	140858	Mm.28265	NM_080848	ENSMUSG00000026917	Wdr5	2410008O07Rik|AA408785|AA960360|Big|Big-3	WD repeat domain 5	protein-coding
chr6	57581037	57581908	+	266	NA	intron (NM_025992, intron 1 of 22)	intron (NM_025992, intron 1 of 22)	480	NM_025992	67138	Mm.297393	NM_025992	ENSMUSG00000029798	Herc6	1700121D12Rik|2510038N07Rik|4930427L17Rik|AI451296|CEB1|Herc5	hect domain and RLD 6	protein-coding
chr5	137306287	137307215	+	266	NA	intron (NM_001109909, intron 2 of 19)	intron (NM_001109909, intron 2 of 19)	923	NM_001109909	83701	Mm.387734	NM_031405	ENSMUSG00000037364	Srrt	2810019G02Rik|ASR2A|ASR2B|ASR2C|ASR2D|Ars2|Asr2	serrate RNA effector molecule homolog (Arabidopsis)	protein-coding
chr15	102279471	102279943	+	266	NA	intron (NM_134100, intron 1 of 1)	CpG	251	NM_134100	106073	Mm.287740	NM_134100	ENSMUSG00000045665	Mfsd5	AA409375|AW556797|D15Mgi27	major facilitator superfamily domain containing 5	protein-coding
chr1	191224126	191224508	+	266	NA	promoter-TSS (NR_151547)	promoter-TSS (NR_151547)	-137	NR_151547	100504360	Mm.16927	NM_001033188		D730003I15Rik	AU020850	RIKEN cDNA D730003I15 gene	ncRNA
chr9	71951093	71951785	+	266	NA	intron (NM_001253862, intron 5 of 19)	intron (NM_001253862, intron 5 of 19)	-55343	NM_001253863	21406	Mm.171615	NM_011544	ENSMUSG00000032228	Tcf12	A130037E08Rik|ALF1|HEB|HEBAlt|HTF-4|HTF4|ME1|REB|bHLHb20	transcription factor 12	protein-coding
chr3	90213408	90214123	+	266	NA	promoter-TSS (NM_027015)	promoter-TSS (NM_027015)	50	NM_001293741	68328	Mm.29355	NM_026677	ENSMUSG00000027935	Rab13	0610007N03Rik|B230212B15Rik	RAB13, member RAS oncogene family	protein-coding
chr12	110485193	110486534	+	266	NA	promoter-TSS (NM_001364206)	promoter-TSS (NM_001364206)	66	NM_001364212	26931	Mm.240396	NM_012023	ENSMUSG00000017843	Ppp2r5c	2610043M05Rik|2700063L20Rik|AI060890|AW545884|C85228|D12Bwg0916e	protein phosphatase 2, regulatory subunit B', gamma	protein-coding
chr9	78442502	78443107	+	266	NA	non-coding (NR_125721, exon 1 of 5)	non-coding (NR_125721, exon 1 of 5)	433	NM_173386	214763	Mm.101559	NM_173386	ENSMUSG00000032344	Cgas	E330016A19Rik|Mb21d1	cyclic GMP-AMP synthase	protein-coding
chr15	78877047	78877488	+	266	NA	promoter-TSS (NM_145929)	promoter-TSS (NM_145929)	77	NM_145929	106039	Mm.251331	NM_145929	ENSMUSG00000033128	Gga1	4930406E12Rik|AU016030|AW209092	golgi associated, gamma adaptin ear containing, ARF binding protein 1	protein-coding
chr6	119408584	119409151	+	266	NA	intron (NM_197985, intron 1 of 7)	intron (NM_197985, intron 1 of 7)	8661	NM_197985	68465	Mm.291826	NM_197985	ENSMUSG00000030168	Adipor2	1110001I14Rik|ADCR2|AI115388|AW554121|D6Ucla1e|Paqr2	adiponectin receptor 2	protein-coding
chr12	91383608	91384418	+	266	NA	intron (NM_181815, intron 1 of 25)	intron (NM_181815, intron 1 of 25)	396	NM_181815	75216	Mm.312204	NM_181815	ENSMUSG00000061533	Cep128	4930534B04Rik|5430424K18Rik|AI449708|AI480494|E230024F20	centrosomal protein 128	protein-coding
chr1	74505984	74507249	+	266	NA	promoter-TSS (NM_001310662)	promoter-TSS (NM_001310662)	556	NM_021383	58184	Mm.291708	NM_021383	ENSMUSG00000026174	Cnot9	2610007F23Rik|AI593551|Fl10|Rqcd1	CCR4-NOT transcription complex, subunit 9	protein-coding
chr8	69625135	69625569	+	266	NA	promoter-TSS (NM_001045553)	promoter-TSS (NM_001045553)	-177	NM_001045553	234362	Mm.458487	NM_172754	ENSMUSG00000060427	Zfp868	AI449175|AW108241|C530032E20|mszf62	zinc finger protein 868	protein-coding
chr17	25874812	25875671	+	266	NA	promoter-TSS (NM_026686)	promoter-TSS (NM_026686)	-259	NM_026686	68347	Mm.35098	NM_026686	ENSMUSG00000025731	Mettl26	0610011F06Rik	methyltransferase like 26	protein-coding
chr11	4594824	4595422	+	266	NA	promoter-TSS (NM_028860)	promoter-TSS (NM_028860)	-308	NM_028860	74302	Mm.425669	NM_028860	ENSMUSG00000034354	Mtmr3	1700092A20Rik|AI255150|AW557713|FYVE-DSP1|ZFYVE10|mKIAA0371	myotubularin related protein 3	protein-coding
chr19	17166225	17166529	+	266	NA	intron (NM_181348, intron 9 of 19)	ID4_|SINE|ID	173128	NM_001136484	14537	Mm.244825	NM_010265	ENSMUSG00000038843	Gcnt1	5630400D21Rik|B130048E03|C2 GlcNAcT|C2GNT|IGnT	glucosaminyl (N-acetyl) transferase 1, core 2	protein-coding
chr8	71487778	71488488	+	266	NA	promoter-TSS (NR_157145)	promoter-TSS (NR_157145)	-595	NR_157144	70359	Mm.142112	NM_032544	ENSMUSG00000007610	Gtpbp3	2410009F13Rik|AI607903	GTP binding protein 3	protein-coding
chr12	16875382	16875834	+	266	NA	Intergenic	Intergenic	-19370	NM_009072	19878	Mm.276024	NM_009072	ENSMUSG00000020580	Rock2	B230113H15Rik|ROKalpha|Rho-kinase|Rock-II|Rock2m|mKIAA0619	Rho-associated coiled-coil containing protein kinase 2	protein-coding
chr2	34802128	34803103	+	266	NA	Intergenic	CpG	-2703	NM_145522	227746	Mm.158705	NM_145522	ENSMUSG00000070953	Rabepk	8430412M01Rik|9530020D24Rik|AV073337|C87311|Rab9p40	Rab9 effector protein with kelch motifs	protein-coding
chr16	93426130	93426485	+	266	NA	intron (NR_040494, intron 1 of 2)	intron (NR_040494, intron 1 of 2)	32565	NR_040494	72264	Mm.396204	NR_040494	ENSMUSG00000099968	1700029J03Rik	-	RIKEN cDNA 1700029J03 gene	ncRNA
chr11	83302353	83303428	+	266	NA	intron (NM_001035854, intron 1 of 21)	CpG	193	NM_001035854	71770	Mm.39053	NM_027915	ENSMUSG00000035152	Ap2b1	1300012O03Rik|AI788979|AP105B	adaptor-related protein complex 2, beta 1 subunit	protein-coding
chr10	59589564	59589943	+	266	NA	intron (NM_001033259, intron 1 of 7)	intron (NM_001033259, intron 1 of 7)	26939	NM_001033259	215999	Mm.296470	NM_001033259	ENSMUSG00000009647	Mcu	2010012O16Rik|AV064928|C10orf42|Ccdc109a|D130073L02Rik|Gm64	mitochondrial calcium uniporter	protein-coding
chr19	6140943	6141496	+	266	NA	promoter-TSS (NM_019722)	promoter-TSS (NM_019722)	-82	NM_019722	56327	Mm.21071	NM_019722	ENSMUSG00000024944	Arl2	2610009M23Rik|AI115441|AW553335	ADP-ribosylation factor-like 2	protein-coding
chr17	80553481	80554295	+	266	NA	intron (NM_001360143, intron 3 of 9)	intron (NM_001360143, intron 3 of 9)	9946	NM_001033443	381113	Mm.329216	NM_001033443	ENSMUSG00000033966	Cdkl4	AU067824|Gm942	cyclin-dependent kinase-like 4	protein-coding
chr13	90922896	90923565	+	266	NA	intron (NM_024175, intron 1 of 3)	CpG	108	NM_024175	66475	Mm.306302	NM_024175	ENSMUSG00000049517	Rps23	2410044J15Rik	ribosomal protein S23	protein-coding
chr3	94582239	94583038	+	266	NA	promoter-TSS (NM_001082484)	promoter-TSS (NM_001082484)	78	NM_001082484	76742	Mm.28160	NM_029721	ENSMUSG00000028136	Snx27	5730552M22Rik|ESTM45|ESTM47|R75405	sorting nexin family member 27	protein-coding
chr10	22730485	22732407	+	266	NA	promoter-TSS (NM_011603)	promoter-TSS (NM_011603)	1	NM_011603	237336	Mm.86670	NM_011603	ENSMUSG00000071359	Tbpl1	4732475G08|AW011832|AW491032|D18347|STD|TLF|TRF2|TRP|Tlp	TATA box binding protein-like 1	protein-coding
chr1	16618629	16620064	+	266	NA	promoter-TSS (NM_001271017)	promoter-TSS (NM_001271017)	-55	NM_025773	66799	Mm.122430	NM_025773	ENSMUSG00000025939	Ube2w	6130401J04Rik	ubiquitin-conjugating enzyme E2W (putative)	protein-coding
chr12	51865454	51866736	+	266	NA	Intergenic	Intergenic	-36559	NM_144788	207304	Mm.249391	NM_144788	ENSMUSG00000035247	Hectd1	A630086P08Rik|AI844876|b2b327Clo|opm	HECT domain E3 ubiquitin protein ligase 1	protein-coding
chr7	117470327	117470687	+	266	NA	intron (NM_175645, intron 1 of 11)	intron (NM_175645, intron 1 of 11)	89528	NM_175645	233781	Mm.461427	NM_175645	ENSMUSG00000030657	Xylt1	8030490L12	xylosyltransferase 1	protein-coding
chr13	104610111	104611249	+	266	NA	Intergenic	Intergenic	206273	NM_001360094	67285	Mm.235398	NM_026072	ENSMUSG00000021715	Cwc27	3110009E13Rik|NY-CO-10|Sdccag10	CWC27 spliceosome-associated protein	protein-coding
chr11	69850498	69851238	+	266	NA	non-coding (NR_033133, exon 7 of 7)	non-coding (NR_033133, exon 7 of 7)	4224	NR_033133	70310	Mm.28874	NM_023564	ENSMUSG00000019461	Plscr3	2210403O21Rik|2610037N06Rik|ESTM3|X83310	phospholipid scramblase 3	protein-coding
chr6	122308522	122309697	+	266	NA	5' UTR (NM_010749, exon 1 of 7)	5' UTR (NM_010749, exon 1 of 7)	389	NM_010749	17113	Mm.249225	NM_010749	ENSMUSG00000007458	M6pr	CD-MPR|Mpr46	mannose-6-phosphate receptor, cation dependent	protein-coding
chr1	84852130	84852532	+	266	NA	intron (NM_025386, intron 1 of 3)	intron (NM_025386, intron 1 of 3)	12490	NM_025386	66153	Mm.381192	NM_025386	ENSMUSG00000073633	Fbxo36	0610008D19Rik|1110020F21Rik|2410002G19Rik|D1Ertd757e	F-box protein 36	protein-coding
chr1	171618709	171619959	+	266	NA	Intergenic	Intergenic	-11924	NM_001277968	17085	Mm.560	NM_008534	ENSMUSG00000004707	Ly9	AI893573|CD229|Lgp100|Ly-9|SLAMF3|T100	lymphocyte antigen 9	protein-coding
chr15	7216592	7217469	+	266	NA	intron (NM_178748, intron 19 of 21)	intron (NM_178748, intron 19 of 21)	76488	NM_013584	16880	Mm.149720	NM_013584	ENSMUSG00000054263	Lifr	A230075M04Rik|AW061234|LIF	LIF receptor alpha	protein-coding
chr13	117223002	117223589	+	266	NA	intron (NM_010330, intron 1 of 8)	MIR|SINE|MIR	2722	NM_010330	13723	Mm.274926	NM_010330	ENSMUSG00000021728	Emb	AL022799|Gp70	embigin	protein-coding
chr5	90224031	90224479	+	266	NA	promoter-TSS (NR_028088)	promoter-TSS (NR_028088)	-259	NM_001163456	231430	Mm.319697	NM_001033310	ENSMUSG00000035505	Cox18	BC038311	cytochrome c oxidase assembly protein 18	protein-coding
chr10	67185822	67187616	+	266	NA	intron (NM_001242396, intron 1 of 24)	intron (NM_001242396, intron 1 of 24)	969	NM_001242396	108829	Mm.23846	NM_207221	ENSMUSG00000037876	Jmjd1c	5430433L24Rik|D630035I23Rik|Jmjdic|TRIP8	jumonji domain containing 1C	protein-coding
chr5	31192769	31193550	+	266	NA	promoter-TSS (NM_153680)	promoter-TSS (NM_153680)	-20	NM_001127355	13667	Mm.29394	NM_010122	ENSMUSG00000029145	Eif2b4	Eif2b	eukaryotic translation initiation factor 2B, subunit 4 delta	protein-coding
chr9	44234394	44234993	+	266	NA	promoter-TSS (NM_007619)	promoter-TSS (NM_007619)	-647	NM_007619	12402	Mm.266871	NM_007619	ENSMUSG00000034342	Cbl	4732447J05Rik|Cbl-2|c-Cbl|cbl	Casitas B-lineage lymphoma	protein-coding
chr9	40320731	40321750	+	266	NA	promoter-TSS (NM_001357622)	promoter-TSS (NM_001357622)	83	NM_001357622	235283	Mm.138434	NM_172768	ENSMUSG00000040111	Gramd1b	3222402H23|A930008A22Rik|AI593249|mKIAA1201	GRAM domain containing 1B	protein-coding
chr10	121475910	121478030	+	266	NA	promoter-TSS (NM_138956)	promoter-TSS (NM_138956)	-720	NM_138956	192678	Mm.41265	NM_138956	ENSMUSG00000025795	Rassf3	AW212023|AW322379	Ras association (RalGDS/AF-6) domain family member 3	protein-coding
chr10	128337367	128338606	+	266	NA	intron (NM_026444, intron 1 of 10)	CpG	259	NM_026444	12974	Mm.58836	NM_026444	ENSMUSG00000005683	Cs	2610511A05Rik|9030605P22Rik|Ahl4|BB234005|Cis	citrate synthase	protein-coding
chr6	120539313	120539817	+	266	NA	Intergenic	Intergenic	-8266	NM_144815	214932	Mm.255322	NM_144815	ENSMUSG00000058979	Hdhd5	A930002G03Rik|Cecr5	haloacid dehalogenase like hydrolase domain containing 5	protein-coding
chr3	105687427	105688006	+	266	NA	promoter-TSS (NM_017397)	promoter-TSS (NM_017397)	-145	NM_017397	53975	Mm.272826	NM_017397	ENSMUSG00000027905	Ddx20	GEMIN3|dp103	DEAD (Asp-Glu-Ala-Asp) box polypeptide 20	protein-coding
chr16	93246696	93247648	+	266	NA	Intergenic	Intergenic	106017	NR_040486	69857	Mm.81192	NR_040486	ENSMUSG00000100277	1810053B23Rik	1810008L18Rik|1810056K14Rik	RIKEN cDNA 1810053B23 gene	ncRNA
chr7	16051781	16053118	+	266	NA	Intergenic	Intergenic	-19396	NM_001347559	666528	Mm.290718	NM_001099277	ENSMUSG00000078796	Zfp541	EG666528|Znf541	zinc finger protein 541	protein-coding
chr14	46821431	46822219	+	266	NA	intron (NM_022023, intron 1 of 6)	intron (NM_022023, intron 1 of 6)	417	NM_022023	63985	Mm.87312	NM_022023	ENSMUSG00000062014	Gmfb	3110001H22Rik|3110001O16Rik|AI851627|C79176|D14Ertd630e	glia maturation factor, beta	protein-coding
chr5	115488407	115491007	+	266	NA	Intergenic	Intergenic	-5223	NM_133760	75387	Mm.332616	NM_133760	ENSMUSG00000029524	Sirt4	4930596O17Rik	sirtuin 4	protein-coding
chr11	97434886	97435887	+	265	NA	Intergenic	Intergenic	-14774	NM_021493	58996	Mm.394118	NM_021493	ENSMUSG00000049807	Arhgap23	A330041B18Rik	Rho GTPase activating protein 23	protein-coding
chr6	113307434	113307716	+	265	NA	intron (NM_001282126, intron 1 of 12)	CpG	438	NM_001282126	78783	Mm.356059	NM_030178	ENSMUSG00000001632	Brpf1	4833438B11Rik|4930540D11Rik|Brpf2	bromodomain and PHD finger containing, 1	protein-coding
chr3	59210913	59211445	+	265	NA	promoter-TSS (NM_028808)	promoter-TSS (NM_028808)	-297	NM_028808	74191	Mm.90067	NM_028808	ENSMUSG00000036362	P2ry13	2010001L06Rik|GPCR1|GPR94|Gpr86|P2Y13|P2yr13|SP174	purinergic receptor P2Y, G-protein coupled 13	protein-coding
chr2	152226465	152227386	+	265	NA	promoter-TSS (NM_007788)	promoter-TSS (NM_007788)	85	NM_007788	12995	Mm.23692	NM_007788	ENSMUSG00000074698	Csnk2a1	CK2|Csnk2a1-rs4	casein kinase 2, alpha 1 polypeptide	protein-coding
chr13	52061656	52062218	+	263	NA	Intergenic	ORR1C2|LTR|ERVL-MaLR	-34804	NR_045061	74050	Mm.84860	NR_045061	ENSMUSG00000113211	4921525O09Rik	-	RIKEN cDNA 4921525O09 gene	ncRNA
chr7	128391841	128392891	+	263	NA	intron (NM_026418, intron 3 of 4)	intron (NM_026418, intron 3 of 4)	25806	NM_026418	67865	Mm.18635	NM_026418	ENSMUSG00000030844	Rgs10	2310010N19Rik	regulator of G-protein signalling 10	protein-coding
chr7	82866506	82867584	+	263	NA	promoter-TSS (NM_175366)	promoter-TSS (NM_175366)	-288	NM_175366	108797	Mm.306789	NM_175366	ENSMUSG00000057706	Mex3b	4931439A04Rik|M-04814|Rkhd3|mKIAA2009	mex3 RNA binding family member B	protein-coding
chr8	25199653	25200637	+	263	NA	exon (NM_177089, exon 2 of 13)	exon (NM_177089, exon 2 of 13)	1397	NM_177089	320165	Mm.308452	NM_177089	ENSMUSG00000065954	Tacc1	4833447E04Rik|AA960202|B230378H13Rik	transforming, acidic coiled-coil containing protein 1	protein-coding
chr17	71001531	71002506	+	263	NA	intron (NM_026064, intron 1 of 3)	CpG	515	NM_026064	67268	Mm.489605	NM_026064	ENSMUSG00000024048	Myl12a	2900073G15Rik|AI838292|C80200	myosin, light chain 12A, regulatory, non-sarcomeric	protein-coding
chr18	50065141	50066464	+	262	NA	intron (NM_134131, intron 1 of 1)	intron (NM_134131, intron 1 of 1)	-12140	NR_155293	102635912	Mm.440627	NR_155293		C030005K06Rik	-	RIKEN cDNA C030005K06 gene	ncRNA
chr18	69592348	69593776	+	262	NA	intron (NM_001361127, intron 8 of 19)	(A)n|Simple_repeat|Simple_repeat	246902	NM_001361128	21413	Mm.4269	NM_013685	ENSMUSG00000053477	Tcf4	5730422P05Rik|ASP-I2|E2-2|E2.2|ITF-2|ITF-2b|ITF2|ME2|MITF-2A|MITF-2B|SEF-2|SEF2|SEF2-1|TFE|Tcf-4|bHLHb19	transcription factor 4	protein-coding
chr8	94836194	94839131	+	262	NA	promoter-TSS (NM_026452)	promoter-TSS (NM_026452)	678	NM_134141	109006	Mm.27582	NM_134141	ENSMUSG00000031781	Ciapin1	2810413N20Rik|AA617265|AU021794|anamorsin	cytokine induced apoptosis inhibitor 1	protein-coding
chr5	22549827	22550833	+	262	NA	promoter-TSS (NM_011959)	promoter-TSS (NM_011959)	8	NM_011959	26429	Mm.412217	NM_011959	ENSMUSG00000029012	Orc5	AL033327|MmORC5|Orc5l	origin recognition complex, subunit 5	protein-coding
chr2	30965478	30966021	+	261	NA	intron (NM_144884, intron 2 of 4)	URR1A|DNA|hAT-Charlie	2169	NM_144884	30931	Mm.154994	NM_144884	ENSMUSG00000026849	Tor1a	DQ2|Dyt1|torsinA	torsin family 1, member A (torsin A)	protein-coding
chr17	84790350	84791059	+	261	NA	promoter-TSS (NM_028233)	promoter-TSS (NM_028233)	82	NM_028233	72416	Mm.217027	NM_028233	ENSMUSG00000024120	Lrpprc	3110001K13Rik|C76645|Gp130|Lrp130|Lsfc	leucine-rich PPR-motif containing	protein-coding
chr7	45082297	45083159	+	260	NA	TTS (NM_026555)	TTS (NM_026555)	9485	NM_001355045	52377	Mm.29997	NM_026555	ENSMUSG00000019539	Rcn3	6030455P07Rik|D530026G20Rik|D7Ertd671e|RLP49	reticulocalbin 3, EF-hand calcium binding domain	protein-coding
chr13	17694436	17695747	+	260	NA	promoter-TSS (NM_138654)	promoter-TSS (NM_138654)	-322	NM_025479	66308	Mm.291109	NM_025479	ENSMUSG00000012429	Mplkip	2810021B07Rik|C330007M08Rik|Ttdn1	M-phase specific PLK1 intereacting protein	protein-coding
chr3	88295882	88297523	+	260	NA	promoter-TSS (NM_009836)	promoter-TSS (NM_009836)	136	NM_029801	76927	Mm.273330	NM_029801	ENSMUSG00000010538	Tsacc	1700021C14Rik|SIP	TSSK6 activating co-chaperone	protein-coding
chr5	25100708	25101035	+	260	NA	promoter-TSS (NR_027851)	promoter-TSS (NR_027851)	-104	NR_027851	67261	Mm.461781	NM_026059	ENSMUSG00000043833	2900005J15Rik	-	RIKEN cDNA 2900005J15 gene	ncRNA
chr7	12834737	12835249	+	260	NA	5' UTR (NM_022981, exon 1 of 8)	5' UTR (NM_022981, exon 1 of 8)	232	NM_001360576	65020	Mm.292297	NM_022981	ENSMUSG00000058638	Zfp110	2900024E01Rik|N28112|NRIF|Nrif1	zinc finger protein 110	protein-coding
chr14	64327708	64328076	+	259	NA	intron (NM_001253712, intron 1 of 5)	intron (NM_001253712, intron 1 of 5)	89064	NM_001253716	110265	Mm.26713	NM_026322	ENSMUSG00000054733	Msra	2310045J23Rik|6530413P12Rik|MSR-A	methionine sulfoxide reductase A	protein-coding
chr3	27689322	27690591	+	259	NA	intron (NM_001356953, intron 1 of 26)	intron (NM_001356953, intron 1 of 26)	20496	NM_001356953	72007	Mm.38832	NM_173182	ENSMUSG00000039286	Fndc3b	1600019O04Rik|AW550168|Fad104|mKIAA4164	fibronectin type III domain containing 3B	protein-coding
chr7	59228272	59229046	+	259	NA	promoter-TSS (NM_011668)	promoter-TSS (NM_011668)	-91	NM_001033962	22215	Mm.9002	NM_011668	ENSMUSG00000025326	Ube3a	4732496B02|5830462N02Rik|A130086L21Rik|Hpve6a	ubiquitin protein ligase E3A	protein-coding
chr17	15009361	15010567	+	258	NA	exon (NM_001360662, exon 1 of 3).2	exon (NM_001360662, exon 1 of 3).2	124	NM_001123372	100041621	Mm.458576	NM_001123372	ENSMUSG00000116895	Gm3435	-	predicted gene 3435	protein-coding
chr6	134366598	134367801	+	258	NA	intron (NR_153848, intron 3 of 8)	intron (NR_153848, intron 3 of 8)	-29130	NM_025778	66813	Mm.474472	NM_025778	ENSMUSG00000030200	Bcl2l14	4930452K23Rik|4933405K19Rik|9030625M01Rik|AI429211|Bclg	BCL2-like 14 (apoptosis facilitator)	protein-coding
chr9	21125551	21126367	+	257	NA	intron (NM_018793, intron 3 of 24)	RLTR31D_MM|LTR|ERVK	5316	NM_001205312	54721	Mm.20249	NM_018793	ENSMUSG00000032175	Tyk2	JTK1	tyrosine kinase 2	protein-coding
chr5	67847601	67848262	+	257	NA	promoter-TSS (NM_009727)	promoter-TSS (NM_009727)	-500	NM_001038999	11980	Mm.153230	NM_009727	ENSMUSG00000037685	Atp8a1	AI481521|AI853962|APLT|AW743152|AW822227|Atp3a2|B230107D19Rik|ClassI	ATPase, aminophospholipid transporter (APLT), class I, type 8A, member 1	protein-coding
chr13	46904920	46905950	+	257	NA	intron (NM_010617, intron 2 of 37)	intron (NM_010617, intron 2 of 37)	24283	NM_010617	16553	Mm.342703	NM_010617	ENSMUSG00000021375	Kif13a	4930505I07Rik|mKIAA4109	kinesin family member 13A	protein-coding
chr2	181274403	181275069	+	257	NA	intron (NM_198169, intron 2 of 9)	MTEb|LTR|ERVL-MaLR	13230	NM_198169	229004	Mm.220423	NM_198169	ENSMUSG00000038705	Gmeb2	AI839884	glucocorticoid modulatory element binding protein 2	protein-coding
chr11	101645177	101646402	+	257	NA	Intergenic	U2|snRNA|snRNA	17840	NM_025654	66599	Mm.41449	NM_025654	ENSMUSG00000010362	Rdm1	2410008M22Rik|AW212028|Rad52b	RAD52 motif 1	protein-coding
chr4	155066225	155067323	+	257	NA	promoter-TSS (NM_001042407)	promoter-TSS (NM_001042407)	-256	NM_001042407	668173	Mm.133114	NM_001042407	ENSMUSG00000029047	Pex10	AV128229|Gm142	peroxisomal biogenesis factor 10	protein-coding
chr2	72830908	72831317	+	257	NA	Intergenic	Intergenic	-17395	NR_102349	76218	Mm.75260	NR_102348	ENSMUSG00000085427	6430710C18Rik	5033406J01Rik	RIKEN cDNA 6430710C18 gene	ncRNA
chr12	34713523	34714648	+	257	NA	intron (NM_001271386, intron 3 of 27)	intron (NM_001271386, intron 3 of 27)	-185196	NM_024124	79221	Mm.310551	NM_024124	ENSMUSG00000004698	Hdac9	AV022454|D030072B18Rik|HD7B|HD9|HDRP|Hdac7b|Mitr|mKIAA0744	histone deacetylase 9	protein-coding
chr5	107708126	107708596	+	257	NA	Intergenic	Intergenic	-4881	NR_045871	654809	Mm.399159	NR_045871	ENSMUSG00000106333	4930428O21Rik	-	RIKEN cDNA 4930428O21 gene	ncRNA
chr18	31634326	31635057	+	257	NA	promoter-TSS (NM_001357555)	promoter-TSS (NM_001357555)	323	NM_172965	269003	Mm.194538	NM_172965	ENSMUSG00000024260	Sap130	2610304F09Rik|6720406D06	Sin3A associated protein	protein-coding
chr12	85824340	85825520	+	257	NA	promoter-TSS (NM_001364628)	promoter-TSS (NM_001364628)	10	NM_001364625	320244	Mm.132172	NM_177114	ENSMUSG00000012609	Ttll5	1700048H13Rik|2310009M18Rik|4930556H18Rik|AI428864|D630041K24Rik|R75373|Stamp|mKIAA0998	tubulin tyrosine ligase-like family, member 5	protein-coding
chr8	94386670	94387873	+	257	NA	intron (NM_001357205, intron 1 of 7)	intron (NM_001357205, intron 1 of 7)	842	NM_022331	64209	Mm.29151	NM_022331	ENSMUSG00000031770	Herpud1	Herp|Mifl|SUP	homocysteine-inducible, endoplasmic reticulum stress-inducible, ubiquitin-like domain member 1	protein-coding
chr12	109530461	109531457	+	257	NA	Intergenic	Intergenic	-10037	NR_027651	17263	Mm.289645	NM_144513	ENSMUSG00000021268	Meg3	2900016C05Rik|3110050O07Rik|6330408G06Rik|AI425946|AW108224|D12Bwg1266e|Gtl2|R74756|R75394	maternally expressed 3	ncRNA
chr13	94153784	94154949	+	257	NA	intron (NM_172589, intron 2 of 3)	intron (NM_172589, intron 2 of 3)	96570	NM_172589	218454	Mm.316553	NM_172589	ENSMUSG00000045312	Lhfpl2	6030465B15|AI447312|AW050335|mKIAA0206|vgim	lipoma HMGIC fusion partner-like 2	protein-coding
chr19	10576879	10578196	+	257	NA	promoter-TSS (NM_001302218)	promoter-TSS (NM_001302218)	89	NM_001362431	225912	Mm.252701	NM_201351	ENSMUSG00000034445	Cyb561a3	2310004G04Rik|Cybasc3|Lcytb	cytochrome b561 family, member A3	protein-coding
chr3	127792503	127793505	+	257	NA	intron (NM_001356430, intron 2 of 2)	B1_Mus2|SINE|Alu	2347	NM_001356430	211550	Mm.31852	NM_145133	ENSMUSG00000046688	Tifa	T2bp	TRAF-interacting protein with forkhead-associated domain	protein-coding
chr3	96488019	96489805	+	257	NA	Intergenic	Intergenic	-36273	NM_027126	69585	Mm.171314	NM_027126	ENSMUSG00000038403	Hjv	2310035L15Rik|5230400G09Rik|AI414844|AI789733|DL-M|Hfe2|Rgmc|hemojuvelin	hemojuvelin BMP co-receptor	protein-coding
chr4	127022907	127023762	+	257	NA	non-coding (NR_045010, exon 3 of 12)	non-coding (NR_045010, exon 3 of 12)	2033	NM_023603	71514	Mm.257276	NM_023603	ENSMUSG00000028820	Sfpq	1110004P21Rik|2810416M14Rik|5730453G22Rik|9030402K04Rik|AU021830|D4Ertd314e|Gm12940|PSF|REP1	splicing factor proline/glutamine rich (polypyrimidine tract binding protein associated)	protein-coding
chr5	130171843	130172495	+	257	NA	intron (NM_001359233, intron 1 of 7)	CpG	350	NM_001199059	56715	Mm.288639	NM_019983	ENSMUSG00000025340	Rabgef1	Rab5ef|Rabex5|Rin2	RAB guanine nucleotide exchange factor (GEF) 1	protein-coding
chr8	84977589	84978439	+	256	NA	exon (NM_008416, exon 1 of 1)	exon (NM_008416, exon 1 of 1)	734	NM_008416	16477	Mm.1167	NM_008416	ENSMUSG00000052837	Junb	-	jun B proto-oncogene	protein-coding
chr7	127477310	127477855	+	256	NA	TTS (NM_145589)	TTS (NM_145589)	-1376	NM_010183	14123	Mm.323505	NM_010183	ENSMUSG00000042423	Fbrs	Fbs|Fbs1	fibrosin	protein-coding
chr14	20707226	20707522	+	256	NA	promoter-TSS (NM_027996)	promoter-TSS (NM_027996)	-178	NM_001252082	268721	Mm.275082	NM_027996	ENSMUSG00000021819	Zswim8	2310021P13Rik|4832404P21Rik|Kiaa0913|mKIAA0913	zinc finger SWIM-type containing 8	protein-coding
chr12	84451126	84451721	+	256	NA	promoter-TSS (NM_134042)	promoter-TSS (NM_134042)	-85	NM_173756	217708	Mm.311904	NM_173756	ENSMUSG00000085793	Lin52	5830457H20Rik	lin-52 homolog (C. elegans)	protein-coding
chr11	116029764	116031154	+	255	NA	exon (NM_001286006, exon 1 of 16)	exon (NM_001286006, exon 1 of 16)	143	NM_172569	217331	Mm.297706	NM_172569	ENSMUSG00000020770	Unk	B230379M23Rik|Unkh|Zc3h5|Zc3hdc5|mKIAA1753	unkempt family zinc finger	protein-coding
chr9	100545917	100546480	+	255	NA	promoter-TSS (NM_010878)	promoter-TSS (NM_010878)	-64	NM_010878	17973	Mm.181485	NM_010878	ENSMUSG00000032475	Nck1	6330586M15Rik|D230010O13Rik|Nck|Nck-1	non-catalytic region of tyrosine kinase adaptor protein 1	protein-coding
chr7	92741158	92741895	+	254	NA	promoter-TSS (NM_029494)	promoter-TSS (NM_029494)	-67	NR_015510	666737	Mm.473620	NR_015510	ENSMUSG00000074024	4632427E13Rik	AU015482	RIKEN cDNA 4632427E13 gene	ncRNA
chr3	106787010	106790417	+	254	NA	intron (NM_007651, intron 1 of 7)	intron (NM_007651, intron 1 of 7)	1436	NM_007651	12508	Mm.316861	NM_007651	ENSMUSG00000040747	Cd53	AI323659|Ox-44|Tspan25	CD53 antigen	protein-coding
chr6	85451279	85451895	+	254	NA	promoter-TSS (NM_007638)	promoter-TSS (NM_007638)	82	NM_007638	12468	Mm.289900	NM_007638	ENSMUSG00000030007	Cct7	AA408524|AL022769|Ccth|Cctz	chaperonin containing Tcp1, subunit 7 (eta)	protein-coding
chr10	19692969	19693415	+	254	NA	Intergenic	Intergenic	-19395	NM_172786	237313	Mm.234667	NM_172786	ENSMUSG00000020007	Il20ra	E230031K19	interleukin 20 receptor, alpha	protein-coding
chr9	121313856	121315402	+	254	NA	intron (NM_001357972, intron 1 of 13)	intron (NM_001357972, intron 1 of 13)	17127	NM_001357972	67095	Mm.491112	NM_175114	ENSMUSG00000032536	Trak1	2310001H13Rik|AI413908|AI467545|hyrt|mKIAA1042	trafficking protein, kinesin binding 1	protein-coding
chr8	46934387	46934916	+	254	NA	Intergenic	Intergenic	-52236	NM_177304	320981	Mm.211429	NM_177304	ENSMUSG00000038173	Enpp6	4833421B01Rik|B830047L21Rik|D8Ertd514e|E-NPP 6|GPC-Cpde|Npp6	ectonucleotide pyrophosphatase/phosphodiesterase 6	protein-coding
chr16	16072817	16073639	+	254	NA	intron (NM_001355731, intron 5 of 18)	intron (NM_001355731, intron 5 of 18)	73623	NM_001355731	224008	Mm.244703	NM_146068	ENSMUSG00000041974	Spidr	2310008H04Rik|Kiaa0146	scaffolding protein involved in DNA repair	protein-coding
chr13	23430533	23432925	+	254	NA	promoter-TSS (NR_015492)	promoter-TSS (NR_015492)	-712	NR_015492	320842	Mm.487476	NR_015492	ENSMUSG00000085024	C230035I16Rik	-	RIKEN cDNA C230035I16 gene	ncRNA
chr11	86623907	86624877	+	253	NA	intron (NM_029478, intron 7 of 11)	intron (NM_029478, intron 7 of 11)	-40234	NR_029738	387140		NR_029738	ENSMUSG00000065455	Mir21a	Mir21|Mirn21|mmu-mir-21|mmu-mir-21a	microRNA 21a	ncRNA
chr14	118673740	118675358	+	253	NA	intron (NM_001033336, intron 1 of 30)	intron (NM_001033336, intron 1 of 30)	2382	NM_001163675	239273	Mm.40537	NM_001033336	ENSMUSG00000032849	Abcc4	ABCC4-N1|D630049P08Rik|MOATB|MRP4	ATP-binding cassette, sub-family C (CFTR/MRP), member 4	protein-coding
chr4	102970701	102971754	+	253	NA	3' UTR (NM_001285860, exon 23 of 23)	3' UTR (NM_001285860, exon 23 of 23)	-15152	NM_001163767	67344	Mm.111346	NM_026100	ENSMUSG00000028523	Tctex1d1	1700055O19Rik	Tctex1 domain containing 1	protein-coding
chr11	55033091	55033419	+	253	NA	intron (NR_138556, intron 1 of 24)	CpG	216	NR_138556	11749	Mm.265347	NM_013472	ENSMUSG00000018340	Anxa6	AW107198|Anx6|AnxVI|Cabm|Camb	annexin A6	protein-coding
chr16	5049322	5051239	+	253	NA	promoter-TSS (NM_028720)	promoter-TSS (NM_028720)	223	NM_001356320	170644	Mm.66356	NM_026666	ENSMUSG00000039473	Ubn1	1110029L11Rik|2610108L02Rik|AA673476|AW124741	ubinuclein 1	protein-coding
chr5	110770156	110771550	+	253	NA	promoter-TSS (NM_029337)	promoter-TSS (NM_029337)	-96	NR_152254	100504049	Mm.474515	NR_152254	ENSMUSG00000086401	Gm15559	-	predicted gene 15559	ncRNA
chr17	80008663	80009542	+	253	NA	Intergenic	Intergenic	53166	NR_152119	72692	Mm.64579	NM_144802	ENSMUSG00000024095	Hnrnpll	2510028H02Rik|2810036L13Rik|AI256697|AI852082|Hnrpll	heterogeneous nuclear ribonucleoprotein L-like	protein-coding
chr5	96997074	96999255	+	253	NA	intron (NM_080708, intron 1 of 15)	GC_rich|Low_complexity|Low_complexity	475	NM_080708	140780	Mm.281490	NM_080708	ENSMUSG00000034663	Bmp2k	4933417M22Rik|AA673486|AV128808|BIKE	BMP2 inducible kinase	protein-coding
chr10	120363330	120364691	+	253	NA	3' UTR (NM_001347170, exon 6 of 6)	3' UTR (NM_001347170, exon 6 of 6)	-25513	NR_040626	320626	Mm.446091	NR_040626	ENSMUSG00000090191	9230105E05Rik	-	RIKEN cDNA 9230105E05 gene	ncRNA
chr11	109860356	109860869	+	253	NA	Intergenic	Intergenic	14734	NR_045909	73257	Mm.250442	NR_045909	ENSMUSG00000087393	1700023C21Rik	-	RIKEN cDNA 1700023C21 gene	ncRNA
chr11	4849536	4850065	+	253	NA	promoter-TSS (NM_001252250)	promoter-TSS (NM_001252250)	-256	NM_001361675	18016	Mm.297109	NM_010898	ENSMUSG00000009073	Nf2	merlin	neurofibromin 2	protein-coding
chr3	144231881	144232798	+	253	NA	Intergenic	MER113|DNA|hAT-Charlie	-27084	NM_010723	16911	Mm.29187	NM_010723	ENSMUSG00000028266	Lmo4	A730077C12Rik|Crp3|Etohi4	LIM domain only 4	protein-coding
chr5	116023971	116024695	+	253	NA	promoter-TSS (NM_031869)	promoter-TSS (NM_031869)	95	NM_031869	19079	Mm.458152	NM_031869	ENSMUSG00000029513	Prkab1	1300015D22Rik|AU021155|E430008F22	protein kinase, AMP-activated, beta 1 non-catalytic subunit	protein-coding
chr1	58711086	58712563	+	253	NA	intron (NM_001289704, intron 1 of 9)	intron (NM_001289704, intron 1 of 9)	333	NR_149256	12633	Mm.336848	NM_009805	ENSMUSG00000026031	Cflar	2310024N18Rik|A430105C05Rik|CLARP|Cash|Casper|FLAME|FLAME-1|Flip|Gm9845|I-FLICE|MRIT|c-Flip	CASP8 and FADD-like apoptosis regulator	protein-coding
chr4	130919265	130919620	+	253	NA	intron (NM_010686, intron 1 of 7)	intron (NM_010686, intron 1 of 7)	6126	NM_010686	16792	Mm.271868	NM_010686	ENSMUSG00000028581	Laptm5	E3|Stra13	lysosomal-associated protein transmembrane 5	protein-coding
chr2	32961405	32961962	+	253	NA	promoter-TSS (NM_009076)	promoter-TSS (NM_009076)	-29	NM_009076	269261	Mm.250030	NM_009076	ENSMUSG00000038900	Rpl12	E430018F03	ribosomal protein L12	protein-coding
chr11	117828510	117829043	+	253	NA	intron (NM_027827, intron 2 of 10)	intron (NM_027827, intron 2 of 10)	-2762	NM_009387	21877	Mm.2661	NM_009387	ENSMUSG00000025574	Tk1	D530002A18Rik|Tk-1|Tk1a|Tk1b	thymidine kinase 1	protein-coding
chr11	106613046	106613863	+	253	NA	promoter-TSS (NM_198292)	promoter-TSS (NM_198292)	-524	NM_198292	21763	Mm.102407	NM_198292	ENSMUSG00000040548	Tex2	4930568E07Rik|AI553404|Def-5|Taz4	testis expressed gene 2	protein-coding
chr10	66932810	66933139	+	253	NA	Intergenic	Intergenic	-12590	NR_138560	68488	Mm.338835	NR_138560		1110002J07Rik	-	RIKEN cDNA 1110002J07 gene	ncRNA
chr11	70654414	70656157	+	253	NA	promoter-TSS (NM_011072)	promoter-TSS (NM_011072)	-635	NM_011072	18643	Mm.2647	NM_011072	ENSMUSG00000018293	Pfn1	Pfn	profilin 1	protein-coding
chr16	78576817	78577438	+	253	NA	promoter-TSS (NM_025967)	promoter-TSS (NM_025967)	-439	NM_025967	67102	Mm.37332	NM_025967	ENSMUSG00000022864	D16Ertd472e	1700010I10Rik|2310009O17Rik|E330003K22Rik|Eurl	DNA segment, Chr 16, ERATO Doi 472, expressed	protein-coding
chr7	83658931	83659839	+	253	NA	intron (NM_001360088, intron 12 of 18)	intron (NM_001360088, intron 12 of 18)	-3890	NM_001360089	16170	Mm.10137	NM_010551	ENSMUSG00000001741	Il16	mKIAA4048	interleukin 16	protein-coding
chr2	84967578	84968076	+	253	NA	Intergenic	Intergenic	-12634	NM_008920	19074	Mm.142727	NM_008920	ENSMUSG00000027073	Prg2	EMBP|MBP|mMBP|mMBP-1	proteoglycan 2, bone marrow	protein-coding
chr7	4684906	4685658	+	253	NA	promoter-TSS (NM_024172)	promoter-TSS (NM_024172)	-301	NM_001360629	66245	Mm.6803	NM_024172	ENSMUSG00000063802	Hspbp1	1500019G21Rik	HSPA (heat shock 70kDa) binding protein, cytoplasmic cochaperone 1	protein-coding
chr10	80249088	80249888	+	253	NA	promoter-TSS (NM_029272)	promoter-TSS (NM_029272)	39	NM_001364694	75406	Mm.28712	NM_029272	ENSMUSG00000020153	Ndufs7	1010001M04Rik|CI-20kD	NADH:ubiquinone oxidoreductase core subunit S7	protein-coding
chr8	69088228	69090118	+	253	NA	promoter-TSS (NM_153054)	promoter-TSS (NM_153054)	49	NM_153054	110877	Mm.19301	NM_153054	ENSMUSG00000036330	Slc18a1	4832416I10Rik|Vat1|Vmat1	solute carrier family 18 (vesicular monoamine), member 1	protein-coding
chr19	29252726	29253509	+	253	NA	intron (NM_008413, intron 2 of 24)	intron (NM_008413, intron 2 of 24)	1314	NM_001048177	16452	Mm.275839	NM_008413	ENSMUSG00000024789	Jak2	Fd17	Janus kinase 2	protein-coding
chr18	54990312	54991606	+	253	NA	promoter-TSS (NM_175751)	promoter-TSS (NM_175751)	-779	NM_175751	269023	Mm.192984	NM_175751	ENSMUSG00000052713	Zfp608	4932417D18Rik|D430007A19Rik|Znf608	zinc finger protein 608	protein-coding
chr7	126798363	126800203	+	253	NA	promoter-TSS (NM_007438)	promoter-TSS (NM_007438)	-29	NM_007438	11674	Mm.275831	NM_007438	ENSMUSG00000030695	Aldoa	Aldo-1|Aldo1	aldolase A, fructose-bisphosphate	protein-coding
chr7	98306668	98309857	+	253	NA	intron (NM_001360615, intron 1 of 10)	intron (NM_001360615, intron 1 of 10)	1280	NR_153759	66190	Mm.334041	NM_025408	ENSMUSG00000030760	Acer3	1110057L18Rik|5430429L08Rik|AV015045|Phca|aPHC	alkaline ceramidase 3	protein-coding
chr1	171044273	171044924	+	253	NA	Intergenic	Intergenic	14796	NM_001356511	14131	Mm.22119	NM_010188	ENSMUSG00000059498	Fcgr3	CD16	Fc receptor, IgG, low affinity III	protein-coding
chr4	129346720	129347347	+	253	NA	3' UTR (NM_025970, exon 7 of 7)	3' UTR (NM_025970, exon 7 of 7)	11065	NM_025970	67106	Mm.36575	NM_025970	ENSMUSG00000057572	Zbtb8os	2010001H09Rik|2310028N13Rik|AI851226|Arch|Archm	zinc finger and BTB domain containing 8 opposite strand	protein-coding
chr11	58008322	58008794	+	253	NA	promoter-TSS (NM_028451)	promoter-TSS (NM_028451)	-506	NM_028451	73158	Mm.248843	NM_028451	ENSMUSG00000037331	Larp1	1810024J12Rik|3110040D16Rik|Larp|mKIAA0731	La ribonucleoprotein domain family, member 1	protein-coding
chr4	145200248	145200517	+	253	NA	Intergenic	Intergenic	-5377	NM_001276465	230895	Mm.240310	NM_001033190	ENSMUSG00000020220	Vps13d	-	vacuolar protein sorting 13D	protein-coding
chr8	27173709	27174786	+	253	NA	exon (NM_029423, exon 1 of 5)	exon (NM_029423, exon 1 of 5)	399	NM_029423	75767	Mm.205335	NM_029423	ENSMUSG00000031488	Rab11fip1	2010200K21Rik|4833414G05Rik|Rcp	RAB11 family interacting protein 1 (class I)	protein-coding
chr11	82004680	82005271	+	253	NA	Intergenic	Intergenic	-30602	NM_011333	20296	Mm.290320	NM_011333	ENSMUSG00000035385	Ccl2	AI323594|HC11|JE|MCAF|MCP-1|MCP1|SMC-CF|Scya2|Sigje	chemokine (C-C motif) ligand 2	protein-coding
chr7	16308357	16310943	+	253	NA	promoter-TSS (NM_133234)	promoter-TSS (NM_133234)	67	NM_133234	170770	Mm.7660	NM_133234	ENSMUSG00000002083	Bbc3	PUMA|PUMA/JFY1	BCL2 binding component 3	protein-coding
chr4	40722778	40723996	+	253	NA	promoter-TSS (NR_077226)	promoter-TSS (NR_077226)	457	NM_001164672	15502	Mm.27897	NM_008298	ENSMUSG00000028410	Dnaja1	HSJ-2|Hsj2|Nedd7	DnaJ heat shock protein family (Hsp40) member A1	protein-coding
chr7	140953466	140954511	+	253	NA	TTS (NM_030694)	TTS (NM_030694)	1973	NM_030694	80876	Mm.379266	NM_030694	ENSMUSG00000060591	Ifitm2	DSPA2c|Ifitm3l|fragilis3|mil-3	interferon induced transmembrane protein 2	protein-coding
chr14	45218773	45221064	+	253	NA	promoter-TSS (NM_001310534)	promoter-TSS (NM_001310534)	201	NM_027518	70713	Mm.343793	NM_027518	ENSMUSG00000049092	Gpr137c	6330416L11Rik|Gm908|TM7SF1L2	G protein-coupled receptor 137C	protein-coding
chr17	43016818	43017250	+	253	NA	exon (NM_178589, exon 1 of 6)	exon (NM_178589, exon 1 of 6)	479	NM_178589	94185	Mm.200792	NM_178589	ENSMUSG00000023915	Tnfrsf21	AA959878|DR6|R74815|TR7	tumor necrosis factor receptor superfamily, member 21	protein-coding
chr4	129624529	129625516	+	253	NA	Intergenic	Intergenic	-1114	NM_025455	66264	Mm.383215	NM_025455	ENSMUSG00000028795	Ccdc28b	1110002E08Rik|1810010N17Rik	coiled coil domain containing 28B	protein-coding
chr4	83525769	83526326	+	253	NA	intron (NM_001369173, intron 1 of 5)	intron (NM_001369173, intron 1 of 5)	471	NM_001369173	320226	Mm.180032	NM_029117	ENSMUSG00000052407	Ccdc171	4930418J05Rik|4930473A06Rik|A330015D16Rik	coiled-coil domain containing 171	protein-coding
chr14	61646935	61647990	+	253	NA	intron (NR_028264, intron 1 of 6)	intron (NR_028264, intron 1 of 6)	-15352	NR_029733	387174		NR_029733	ENSMUSG00000093007	Mir15a	Mirn15a|mir-15a|mmu-mir-15a	microRNA 15a	ncRNA
chr13	21200139	21200586	+	253	NA	Intergenic	Intergenic	20431	NM_009054	19720	Mm.314056	NM_009054	ENSMUSG00000021326	Trim27	AW538890|Gm19403|Rfp	tripartite motif-containing 27	protein-coding
chr13	34873828	34874769	+	253	NA	Intergenic	CpG	-1196	NM_013830	19134	Mm.10027	NM_013830	ENSMUSG00000021413	Prpf4b	2610037H07|Prp4|Prp4k|Prpk|cbp143	pre-mRNA processing factor 4B	protein-coding
chrX	20617030	20617757	+	253	NA	promoter-TSS (NM_001167775)	promoter-TSS (NM_001167775)	-110	NM_145627	236732	Mm.279194	NM_145627	ENSMUSG00000031060	Rbm10	E430039K10Rik	RNA binding motif protein 10	protein-coding
chr1	53773435	53774478	+	253	NA	intron (NM_133810, intron 2 of 7)	intron (NM_133810, intron 2 of 7)	11259	NM_133810	98267	Mm.25559	NM_133810	ENSMUSG00000026094	Stk17b	3110009A03Rik|AI120141|Drak2	serine/threonine kinase 17b (apoptosis-inducing)	protein-coding
chr2	143851941	143852512	+	253	NA	intron (NM_009751, intron 2 of 7)	intron (NM_009751, intron 2 of 7)	10947	NM_009751	12075	Mm.275937	NM_009751	ENSMUSG00000027420	Bfsp1	CP95	beaded filament structural protein 1, in lens-CP94	protein-coding
chr2	75638067	75638777	+	253	NA	Intergenic	RLTR6_Mm|LTR|ERV1	-20837	NM_198090	229279	Mm.316306	NM_053263	ENSMUSG00000059005	Hnrnpa3	2410013L13Rik|2610209F03Rik|2610510D13Rik|Hnrpa3	heterogeneous nuclear ribonucleoprotein A3	protein-coding
chr4	53491518	53492378	+	253	NA	intron (NM_133891, intron 3 of 15)	intron (NM_133891, intron 3 of 15)	51535	NM_001159633	100434	Mm.482207	NM_133891	ENSMUSG00000028412	Slc44a1	2210409B22Rik|4833416H08Rik|AW547365|CHTL1|CTL1|Cdw92	solute carrier family 44, member 1	protein-coding
chr16	35938755	35939220	+	253	NA	promoter-TSS (NM_001013371)	promoter-TSS (NM_001013371)	40	NM_001013371	209200	Mm.390852	NM_001013371	ENSMUSG00000049502	Dtx3l	AU042200|BC023741	deltex 3-like, E3 ubiquitin ligase	protein-coding
chr1	160308104	160308933	+	253	NA	intron (NM_001038621, intron 2 of 8)	intron (NM_001038621, intron 2 of 8)	-12546	NR_035448	100316784		NR_035448	ENSMUSG00000089204	Mir1927	mmu-mir-1927	microRNA 1927	ncRNA
chr7	127025041	127025802	+	253	NA	exon (NM_010772, exon 2 of 5)	exon (NM_010772, exon 2 of 5)	1058	NM_010772	17188	Mm.378964	NM_010772	ENSMUSG00000030678	Maz	MAZI|PUR1|Pur-1|SAF-1|SAF-2	MYC-associated zinc finger protein (purine-binding transcription factor)	protein-coding
chr3	65527412	65528739	+	253	NA	promoter-TSS (NM_178892)	promoter-TSS (NM_178892)	-372	NM_178892	99929	Mm.246398	NM_178892	ENSMUSG00000034640	Tiparp	ARTD14|AW558171|PARP7	TCDD-inducible poly(ADP-ribose) polymerase	protein-coding
chr2	180709193	180710780	+	253	NA	promoter-TSS (NM_001291432)	promoter-TSS (NM_001291432)	13	NM_001291432	23856	Mm.253836	NM_011805	ENSMUSG00000038914	Dido1	6720461J16Rik|D130048F08Rik|DATF-1|DIO-1|Datf1|dido	death inducer-obliterator 1	protein-coding
chr7	80386429	80389233	+	253	NA	intron (NM_010194, intron 1 of 18)	intron (NM_010194, intron 1 of 18)	115	NM_010194	14159	Mm.48757	NM_010194	ENSMUSG00000053158	Fes	AI586313|BB137047|FPS|c-fes	feline sarcoma oncogene	protein-coding
chr13	58128113	58128551	+	253	NA	5' UTR (NM_029872, exon 1 of 1)	5' UTR (NM_029872, exon 1 of 1)	224	NM_029872	77134	Mm.490274	NM_029872	ENSMUSG00000007836	Hnrnpa0	1110055B05Rik|3010025E17Rik|Hnrpa0|hnRNP A0	heterogeneous nuclear ribonucleoprotein A0	protein-coding
chr3	139205584	139206075	+	253	NA	promoter-TSS (NM_198659)	promoter-TSS (NM_198659)	-64	NM_198659	381476	Mm.188334	NM_198659	ENSMUSG00000047940	Stpg2	B930007M17Rik|Gm1017	sperm tail PG rich repeat containing 2	protein-coding
chr2	126490938	126491904	+	253	NA	intron (NM_001359975, intron 1 of 27)	intron (NM_001359975, intron 1 of 27)	132	NM_001080944	241633	Mm.222235	NM_001080944	ENSMUSG00000060131	Atp8b4	Im	ATPase, class I, type 8B, member 4	protein-coding
chr9	90233002	90233795	+	253	NA	intron (NM_194334, intron 3 of 12)	intron (NM_194334, intron 3 of 12)	37371	NM_194334	67016	Mm.335347	NM_194334	ENSMUSG00000037410	Tbc1d2b	1810061M12Rik|AI480956|AV021536|AV023399|AW491493|mKIAA1055	TBC1 domain family, member 2B	protein-coding
chr4	53159217	53160253	+	253	NA	5' UTR (NM_013454, exon 1 of 50)	5' UTR (NM_013454, exon 1 of 50)	160	NM_013454	11303	Mm.277376	NM_013454	ENSMUSG00000015243	Abca1	ABC-1|Abc1	ATP-binding cassette, sub-family A (ABC1), member 1	protein-coding
chr11	54088499	54088834	+	253	NA	Intergenic	Lx7|LINE|L1	-12258	NM_001136076	18452	Mm.3705	NM_011031	ENSMUSG00000018906	P4ha2	AA407196|C76437|P4hl	procollagen-proline, 2-oxoglutarate 4-dioxygenase (proline 4-hydroxylase), alpha II polypeptide	protein-coding
chr5	136986029	136987490	+	253	NA	promoter-TSS (NM_011962)	promoter-TSS (NM_011962)	145	NM_001310747	70103	Mm.273147	NM_027318	ENSMUSG00000059518	Znhit1	2700001K05Rik|ZNFN4A1	zinc finger, HIT domain containing 1	protein-coding
chr1	75142408	75143389	+	253	NA	promoter-TSS (NM_001305232)	promoter-TSS (NM_001305232)	112	NM_170755	227298	Mm.273062	NM_170755	ENSMUSG00000049339	Retreg2	Fam134a	reticulophagy regulator family member 2	protein-coding
chrX	42068870	42069606	+	253	NA	intron (NR_125870, intron 1 of 5)	intron (NR_125870, intron 1 of 5)	840	NR_125870	11798	Mm.259879	NM_009688	ENSMUSG00000025860	Xiap	1110015C02Rik|Aipa|Api3|Birc4|IAP3|ILP-1|MIHA	X-linked inhibitor of apoptosis	protein-coding
chr6	97463255	97464400	+	253	NA	intron (NM_145148, intron 2 of 23)	intron (NM_145148, intron 2 of 23)	-4541	NM_001346639	232288	Mm.27789	NM_145148	ENSMUSG00000030064	Frmd4b	6030440G05Rik|C87375|GOBLIN|GRSP1|R74720	FERM domain containing 4B	protein-coding
chr8	4252813	4253523	+	253	NA	promoter-TSS (NM_133968)	promoter-TSS (NM_133968)	66	NM_133968	102209	Mm.28452	NM_133968	ENSMUSG00000011837	Snapc2	0610007H10Rik|AU015675	small nuclear RNA activating complex, polypeptide 2	protein-coding
chr3	153912590	153913409	+	253	NA	promoter-TSS (NR_028096)	promoter-TSS (NR_028096)	-33	NR_028094	19352	Mm.277831	NM_011231	ENSMUSG00000038975	Rabggtb	-	Rab geranylgeranyl transferase, b subunit	protein-coding
chr1	37000502	37001293	+	253	NA	Intergenic	Intergenic	-28416	NM_001370829	70853	Mm.148848	NM_027580	ENSMUSG00000050122	Vwa3b	4921511C04Rik|A230074B11Rik|Gm555	von Willebrand factor A domain containing 3B	protein-coding
chr17	35200584	35201201	+	253	NA	exon (NM_013693, exon 3 of 4)	exon (NM_013693, exon 3 of 4)	1115	NM_001278601	21926	Mm.1293	NM_013693	ENSMUSG00000024401	Tnf	DIF|TNF-a|TNF-alpha|TNFSF2|TNFalpha|Tnfa|Tnfsf1a|Tnlg1f	tumor necrosis factor	protein-coding
chr11	3963473	3965014	+	253	NA	intron (NM_022889, intron 1 of 14)	intron (NM_022889, intron 1 of 14)	268	NM_022889	64934	Mm.28659	NM_022889	ENSMUSG00000020430	Pes1	-	pescadillo ribosomal biogenesis factor 1	protein-coding
chr12	59219530	59220171	+	253	NA	promoter-TSS (NM_001033156)	promoter-TSS (NM_001033156)	-367	NM_001033156	70611	Mm.311026	NM_001033156	ENSMUSG00000035329	Fbxo33	5730501N20Rik|AI642135	F-box protein 33	protein-coding
chr17	84181115	84182036	+	253	NA	Intergenic	Intergenic	6372	NM_001001806	12193	Mm.259321	NM_001001806	ENSMUSG00000045817	Zfp36l2	Brf2|ERF2|Tis11d	zinc finger protein 36, C3H type-like 2	protein-coding
chr6	91115341	91116495	+	253	NA	intron (NM_018815, intron 1 of 39)	URR1A|DNA|hAT-Charlie	908	NM_018815	54563	Mm.28162	NM_018815	ENSMUSG00000030091	Nup210	9830001L10|AI836801|Pom210|gp190|gp210	nucleoporin 210	protein-coding
chr7	19933330	19933672	+	252	NA	Intergenic	Intergenic	-12358	NM_027514	52118	Mm.227506	NM_027514	ENSMUSG00000040511	Pvr	3830421F03Rik|CD155|D7Ertd458e|HVED|PVS|Taa1|Tage4|mE4|necl-5	poliovirus receptor	protein-coding
chr4	156108933	156109728	+	252	NA	promoter-TSS (NM_177205)	promoter-TSS (NM_177205)	-668	NM_145557	230996	Mm.318925	NM_145557	ENSMUSG00000059939	9430015G10Rik	-	RIKEN cDNA 9430015G10 gene	protein-coding
chr6	145746438	145747651	+	252	NA	intron (NM_027760, intron 1 of 4)	CpG	257	NM_027760	71323	Mm.158669	NM_027760	ENSMUSG00000030259	Rassf8	5133400D11Rik|AA815821|AW123240|Hoj1|mHoj-1	Ras association (RalGDS/AF-6) domain family (N-terminal) member 8	protein-coding
chr11	75531635	75533404	+	251	NA	intron (NM_001199283, intron 1 of 13)	intron (NM_001199283, intron 1 of 13)	407	NM_001199283	215113	Mm.11186	NM_173388	ENSMUSG00000038178	Slc43a2	7630402D21Rik|BC042513|Lat4	solute carrier family 43, member 2	protein-coding
chr10	80115117	80115949	+	251	NA	promoter-TSS (NM_001301853)	promoter-TSS (NM_001301853)	-262	NM_001301853	20869	Mm.44231	NM_011492	ENSMUSG00000003068	Stk11	AA408040|Lkb1|Par-4|R75140	serine/threonine kinase 11	protein-coding
chr1	167246513	167248698	+	251	NA	intron (NM_030724, intron 1 of 6)	intron (NM_030724, intron 1 of 6)	37522	NM_030724	80914	Mm.280895	NM_030724	ENSMUSG00000026558	Uck2	AA407809|AI481316|AU018180|AU020720|TSA903|UK|UMK|Umpk	uridine-cytidine kinase 2	protein-coding
chr17	80977019	80977360	+	250	NA	intron (NM_026516, intron 1 of 3)	L1M3|LINE|L1	32557	NM_026516	68027	Mm.357108	NM_026516	ENSMUSG00000024245	Tmem178	2810417M05Rik|Tmem178a	transmembrane protein 178	protein-coding
chr7	13037935	13038905	+	249	NA	promoter-TSS (NM_145578)	promoter-TSS (NM_145578)	-145	NM_001168469	22192	Mm.196580	NM_145578	ENSMUSG00000005575	Ube2m	2510040H03Rik|UBC12|Ubc-rs2	ubiquitin-conjugating enzyme E2M	protein-coding
chr17	17624723	17625777	+	249	NA	promoter-TSS (NM_172827)	promoter-TSS (NM_172827)	-761	NM_172827	240028	Mm.328807	NM_172827	ENSMUSG00000023845	Lnpep	2010309L07Rik|4732490P18Rik|CAP|IRAP|PLAP|gp160|vp165	leucyl/cystinyl aminopeptidase	protein-coding
chr8	122611071	122612209	+	249	NA	promoter-TSS (NM_021502)	promoter-TSS (NM_021502)	14	NM_021502	59005	Mm.38746	NM_021502	ENSMUSG00000015013	Trappc2l	1810017G16Rik|AB030200|Hspc176|Tca17	trafficking protein particle complex 2-like	protein-coding
chr19	46499892	46500550	+	248	NA	Intergenic	CpG	-1427	NM_053100	93679	Mm.392177	NM_053100	ENSMUSG00000025034	Trim8	AA408830|BB006755|GERP|Rnf27	tripartite motif-containing 8	protein-coding
chr14	21500572	21501118	+	248	NA	intron (NM_017479, intron 1 of 16)	CpG	1060	NM_017479	54169	Mm.248967	NM_017479	ENSMUSG00000021767	Kat6b	AI507552|B130044K16Rik|MYST-4|Morf|Myst4|mKIAA0383|qkf|querkopf	K(lysine) acetyltransferase 6B	protein-coding
chr11	75653451	75655000	+	248	NA	intron (NM_001080774, intron 1 of 31)	(CGGGG)n|Simple_repeat|Simple_repeat	-1790	NM_001080775	17913	Mm.234502	NM_008659	ENSMUSG00000017774	Myo1c	C80397|MMIb|MYO1E|NMI|mm1beta|myr2	myosin IC	protein-coding
chr16	91522298	91523089	+	248	NA	Intergenic	Intergenic	4851	NR_105786	102465190		NR_105786	ENSMUSG00000099308	Mir6367	Gm27467|mmu-mir-6367	microRNA 6367	ncRNA
chr16	35022512	35023320	+	248	NA	intron (NM_023587, intron 1 of 6)	CpG	495	NM_023587	70757	Mm.27286	NM_023587	ENSMUSG00000035376	Hacd2	6330408J20Rik|AI255777|AI481689|Hcad2|Ptplb	3-hydroxyacyl-CoA dehydratase 2	protein-coding
chr17	12916397	12916690	+	248	NA	promoter-TSS (NM_026310)	promoter-TSS (NM_026310)	214	NM_001290712	21454	Mm.229342	NM_013686	ENSMUSG00000068039	Tcp1	AI528772|CCT|Cct1|Ccta|TRic|Tcp-1|Tp63|c-cpn|p63	t-complex protein 1	protein-coding
chr7	101933621	101934324	+	248	NA	promoter-TSS (NM_001162973)	promoter-TSS (NM_001162973)	-115	NM_001162974	69358	Mm.214841	NM_027053	ENSMUSG00000064307	Lrrc51	1700008D07Rik|Lrtomt	leucine rich repeat containing 51	protein-coding
chr1	165706279	165707505	+	247	NA	intron (NM_178593, intron 1 of 6)	intron (NM_178593, intron 1 of 6)	1202	NM_001038846	226594	Mm.265552	NM_178593	ENSMUSG00000040723	Rcsd1	A430105K13Rik|BC025872|CapZIP	RCSD domain containing 1	protein-coding
chr7	4653462	4654617	+	247	NA	intron (NM_172894, intron 1 of 23)	intron (NM_172894, intron 1 of 23)	4911	NM_172894	243819	Mm.258670	NM_172894	ENSMUSG00000052296	Ppp6r1	2010309P17Rik|AI836219|B430201G11Rik|D030074N20Rik|Pp6r1|Saps1|mKIAA1115	protein phosphatase 6, regulatory subunit 1	protein-coding
chr9	3006378	3006878	+	246	NA	Intergenic	GSAT_MM|Satellite|Satellite	32115	NR_039546	100628572		NR_039546	ENSMUSG00000106183	Mir101c	mir-101c|mmu-mir-101c	microRNA 101c	ncRNA
chr18	76929459	76930058	+	246	NA	promoter-TSS (NM_025409)	promoter-TSS (NM_025409)	-269	NM_025409	66191	Mm.28593	NM_025409	ENSMUSG00000090000	Ier3ip1	1110057H19Rik|AI644142|AL022842|AL022863|AV026606	immediate early response 3 interacting protein 1	protein-coding
chr10	60161935	60163017	+	246	NA	Intergenic	LTRIS2|LTR|ERV1	35700	NR_105871	102465546		NR_105871	ENSMUSG00000105468	Mir6906	mmu-mir-6906	microRNA 6906	ncRNA
chr4	126753515	126754140	+	245	NA	promoter-TSS (NM_011986)	promoter-TSS (NM_011986)	57	NM_001035526	100317	Mm.206206	NM_133886	ENSMUSG00000028830	AU040320	A730047D20Rik|AAVR|Kiaa0319l	expressed sequence AU040320	protein-coding
chr9	106447282	106447941	+	245	NA	promoter-TSS (NM_001110271)	promoter-TSS (NM_001110271)	67	NM_001110272	68644	Mm.268925	NM_145919	ENSMUSG00000042210	Abhd14a	1110013B16Rik|AW558221|Dorz1	abhydrolase domain containing 14A	protein-coding
chr13	43560157	43560882	+	245	NA	promoter-TSS (NM_001081059)	promoter-TSS (NM_001081059)	-328	NM_001081059	76137	Mm.426290	NM_001081059	ENSMUSG00000021371	Mcur1	6230416A05Rik|AU015498|AV136929|AW554392|C88263|Ccdc90a	mitochondrial calcium uniporter regulator 1	protein-coding
chr6	47812388	47813629	+	245	NA	intron (NM_001368756, intron 1 of 10)	intron (NM_001368756, intron 1 of 10)	504	NM_001368756	12304	Mm.2442	NM_009787	ENSMUSG00000025823	Pdia4	AI987846|Cai|ERp-72|Erp72	protein disulfide isomerase associated 4	protein-coding
chr13	31312747	31313426	+	245	NA	Intergenic	Intergenic	-72000	NR_045957	73924	Mm.417825	NR_045957	ENSMUSG00000087460	4930401O12Rik	-	RIKEN cDNA 4930401O12 gene	ncRNA
chr1	33244842	33245348	+	245	NA	Intergenic	RMER13A2|LTR|ERVK	424699	NM_008922	19076	Mm.27705	NM_008922	ENSMUSG00000026134	Prim2	AI323589	DNA primase, p58 subunit	protein-coding
chr18	62176306	62177848	+	245	NA	TTS (NM_007420)	TTS (NM_007420)	2904	NM_007420	11555	Mm.5598	NM_007420	ENSMUSG00000045730	Adrb2	Adrb-2|Badm|Gpcr7	adrenergic receptor, beta 2	protein-coding
chr3	145118294	145118885	+	244	NA	promoter-TSS (NM_001162538)	promoter-TSS (NM_001162538)	0	NM_001162539	52184	Mm.259105	NM_025714	ENSMUSG00000028256	Odf2l	4733401D09Rik|9630045K08Rik|D3Ertd250e	outer dense fiber of sperm tails 2-like	protein-coding
chr1	137898218	137900118	+	244	NA	Intergenic	Intergenic	-67287	NR_029795	735252		NR_029795	ENSMUSG00000065565	Mir181a-1	Mirn181a-1|Mirn213|miR-213|mir-181a-1|mmu-mir-213	microRNA 181a-1	ncRNA
chr16	95415820	95416518	+	244	NA	intron (NM_001302179, intron 2 of 9)	intron (NM_001302179, intron 2 of 9)	43179	NM_001302154	13876	Mm.164531	NM_133659	ENSMUSG00000040732	Erg	D030036I24Rik	ETS transcription factor	protein-coding
chr1	171101934	171103140	+	244	NA	Intergenic	CpG	-19124	NM_001081275	75472	Mm.32760	NM_029301	ENSMUSG00000026649	Cfap126	1700009P17Rik|AV282292|Flattop|Fltp	cilia and flagella associated protein 126	protein-coding
chr12	52603839	52604551	+	244	NA	Intergenic	Intergenic	-1873	NR_045910	73278	Mm.396209	NR_045910	ENSMUSG00000100315	1700031P21Rik	-	RIKEN cDNA 1700031P21 gene	ncRNA
chr12	17506999	17507372	+	244	NA	Intergenic	Intergenic	-37688	NM_013614	18263	Mm.34102	NM_013614	ENSMUSG00000011179	Odc1	ODC	ornithine decarboxylase, structural 1	protein-coding
chr4	135872967	135874170	+	244	NA	intron (NM_026383, intron 1 of 2)	CpG	278	NM_026383	52830	Mm.29159	NM_026383	ENSMUSG00000028675	Pnrc2	0610011E17Rik|D4Bwg0593e	proline-rich nuclear receptor coactivator 2	protein-coding
chr19	47865055	47865833	+	244	NA	promoter-TSS (NM_030051)	promoter-TSS (NM_030051)	-101	NM_030051	68214	Mm.63791	NM_026619	ENSMUSG00000025069	Gsto2	1700020F09Rik|4930425C18Rik|GSTO 2-2	glutathione S-transferase omega 2	protein-coding
chr4	21755312	21755698	+	244	NA	intron (NM_001290420, intron 11 of 11)	ORR1A3|LTR|ERVL-MaLR	11706	NM_029840	77032	Mm.87238	NM_029840	ENSMUSG00000028251	Tstd3	2610029I01Rik	thiosulfate sulfurtransferase (rhodanese)-like domain containing 3	protein-coding
chr17	23748823	23749097	+	244	NA	promoter-TSS (NR_015472)	promoter-TSS (NR_015472)	-276	NR_015472	638247	Mm.382600	NR_015472	ENSMUSG00000097006	9530082P21Rik	E030034P13Rik	RIKEN cDNA 9530082P21 gene	ncRNA
chr8	84533566	84533906	+	244	NA	intron (NM_001252059, intron 6 of 45)	B3|SINE|B2	118372	NM_001252061	12286	Mm.334658	NM_007578	ENSMUSG00000034656	Cacna1a	APCA|BI|Caca1a|Cacnl1a4|Cav2.1|Ccha1a|EA2|FHM|HPCA|MHP|MHP1|SCA6|alpha1A|la|nmf352|rkr|smrl|tg	calcium channel, voltage-dependent, P/Q type, alpha 1A subunit	protein-coding
chr1	184735401	184735807	+	244	NA	Intergenic	Intergenic	-3111	NM_008250	15284	Mm.1347	NM_008250	ENSMUSG00000039377	Hlx	Hlx1	H2.0-like homeobox	protein-coding
chr12	8921646	8922296	+	244	NA	exon (NM_008640, exon 1 of 7)	exon (NM_008640, exon 1 of 7)	664	NM_008640	17775	Mm.30071	NM_008640	ENSMUSG00000020585	Laptm4a	AA286466|LAPTM4|MTP|Mtrp|mKIAA0108	lysosomal-associated protein transmembrane 4A	protein-coding
chr7	49395690	49397205	+	244	NA	intron (NM_001111016, intron 4 of 38)	L2|LINE|L2	150258	NM_175272	78286	Mm.333881	NM_175272	ENSMUSG00000052512	Nav2	5330421F07Rik|AU067780|BQ960892|HELAD1|POMFIL2|RAINB1|RAINB2|Unc53H2|mKIAA3015	neuron navigator 2	protein-coding
chr10	75516933	75517842	+	243	NA	promoter-TSS (NM_026095)	promoter-TSS (NM_026095)	-6	NM_175133	68778	Mm.29382	NM_175133	ENSMUSG00000033416	Gucd1	1110038D17Rik	guanylyl cyclase domain containing 1	protein-coding
chr12	80643431	80644452	+	243	NA	promoter-TSS (NM_026244)	promoter-TSS (NM_026244)	170	NM_001347409	13877	Mm.246551	NM_007951	ENSMUSG00000021131	Erh	Mer|Prei1	ERH mRNA splicing and mitosis factor	protein-coding
chr7	28372428	28372716	+	243	NA	promoter-TSS (NM_001083912)	promoter-TSS (NM_001083912)	90	NM_001290542	101497	Mm.235700	NM_138752	ENSMUSG00000037552	Plekhg2	AI194308|Clg|Cslg	pleckstrin homology domain containing, family G (with RhoGef domain) member 2	protein-coding
chr13	20180980	20181656	+	243	NA	intron (NM_080288, intron 1 of 21)	intron (NM_080288, intron 1 of 21)	90811	NM_080288	140580	Mm.342392	NM_080288	ENSMUSG00000041112	Elmo1	6330578D22Rik|C230095H21Rik|CED-12	engulfment and cell motility 1	protein-coding
chr11	69666208	69666526	+	242	NA	promoter-TSS (NM_001291058)	promoter-TSS (NM_001291058)	-197	NM_001291058	12514	Mm.15819	NM_009853	ENSMUSG00000018774	Cd68	Lamp4|Scard1|gp110	CD68 antigen	protein-coding
chr1	171558849	171559166	+	242	NA	promoter-TSS (NM_018729)	promoter-TSS (NM_018729)	-186	NM_018729	18106	Mm.2299	NM_018729	ENSMUSG00000004709	Cd244a	2B4|C9.1|Cd244|F730046O15Rik|Ly90|NAIL|NKR2B4|Nmrk|SLAMF4	CD244 molecule A	protein-coding
chr10	86705258	86706947	+	242	NA	promoter-TSS (NM_011631)	promoter-TSS (NM_011631)	291	NM_001003939	103220	Mm.440762	NM_153595	ENSMUSG00000044937	Ttc41	AI449705|AU041509|Gnn	tetratricopeptide repeat domain 41	protein-coding
chr13	35905681	35906382	+	242	NA	intron (NM_145938, intron 1 of 7)	intron (NM_145938, intron 1 of 7)	316	NM_145938	208366	Mm.35545	NM_145938	ENSMUSG00000021418	Rpp40	D8Bwg1265e|Rnasep1	ribonuclease P 40 subunit	protein-coding
chr8	71922312	71922679	+	242	NA	promoter-TSS (NM_133358)	promoter-TSS (NM_133358)	-330	NM_133358	170938	Mm.480419	NM_133358	ENSMUSG00000066880	Zfp617	Zfps11-6	zinc finger protein 617	protein-coding
chr11	93967779	93968239	+	241	NA	intron (NM_008704, intron 1 of 4)	intron (NM_008704, intron 1 of 4)	512	NM_008704	18102	Mm.439702	NM_008704	ENSMUSG00000037601	Nme1	AL024257|NDPK-A|NM23-M1|NM23A	NME/NM23 nucleoside diphosphate kinase 1	protein-coding
chr8	90965563	90966023	+	241	NA	intron (NM_177224, intron 4 of 39)	PB1D10|SINE|Alu	33544	NM_001310530	109151	Mm.100615	NM_177224	ENSMUSG00000056608	Chd9	1810014J18Rik|9030205D12Rik|A330063D19Rik|AD013|PRIC320|mKIAA0308	chromodomain helicase DNA binding protein 9	protein-coding
chr3	30831848	30832355	+	241	NA	Intergenic	RLTR34D_MM|LTR|ERVK	-23849	NM_001286994	71862	Mm.272019	NM_027965	ENSMUSG00000037661	Gpr160	1700025D19Rik|GPCR150	G protein-coupled receptor 160	protein-coding
chr14	19986242	19986864	+	241	NA	Intergenic	Intergenic	-9304	NM_010315	14702	Mm.41737	NM_010315	ENSMUSG00000043004	Gng2	-	guanine nucleotide binding protein (G protein), gamma 2	protein-coding
chr5	148928693	148929152	+	241	NA	promoter-TSS (NM_153572)	promoter-TSS (NM_153572)	-275	NM_153572	231912	Mm.397405	NM_153572	ENSMUSG00000041298	Katnal1	-	katanin p60 subunit A-like 1	protein-coding
chr15	53399930	53400833	+	240	NA	Intergenic	Intergenic	-54198	NM_010162	14042	Mm.309395	NM_010162	ENSMUSG00000061731	Ext1	AA409028	exostoses (multiple) 1	protein-coding
chr10	11280423	11281676	+	240	NA	promoter-TSS (NM_027968)	promoter-TSS (NM_027968)	-281	NM_027968	71865	Mm.276229	NM_027968	ENSMUSG00000047648	Fbxo30	1700026A16Rik|MUSA1	F-box protein 30	protein-coding
chr15	99725554	99726113	+	239	NA	TTS (NM_010271)	TTS (NM_010271)	215	NM_183256	66379	Mm.5265	NM_183256	ENSMUSG00000023020	Cox14	2310016M24Rik|AA959804	cytochrome c oxidase assembly protein 14	protein-coding
chr12	86893948	86894953	+	239	NA	Intergenic	G-rich|Low_complexity|Low_complexity	-9636	NM_145836	238330	Mm.248358	NM_145836	ENSMUSG00000034168	Irf2bpl	6430527G18Rik|Eap1	interferon regulatory factor 2 binding protein-like	protein-coding
chr1	156615788	156616423	+	239	NA	intron (NM_009595, intron 1 of 11)	intron (NM_009595, intron 1 of 11)	57318	NM_001136104	11352	Mm.329515	NM_009595	ENSMUSG00000026596	Abl2	AA536808|Abll|Arg	v-abl Abelson murine leukemia viral oncogene 2 (arg, Abelson-related gene)	protein-coding
chr2	38997937	38998317	+	239	NA	promoter-TSS (NM_029687)	promoter-TSS (NM_029687)	-182	NM_029687	76646	Mm.358777	NM_029687	ENSMUSG00000035295	Wdr38	1700123D08Rik	WD repeat domain 38	protein-coding
chr9	78521604	78522092	+	239	NA	Intergenic	RodERV21-int|LTR|ERV1	-40124	NM_010106	13627	Mm.138471	NM_010106	ENSMUSG00000037742	Eef1a1	-	eukaryotic translation elongation factor 1 alpha 1	protein-coding
chr1	9796796	9797566	+	239	NA	promoter-TSS (NM_133220)	promoter-TSS (NM_133220)	-949	NM_133220	170755	Mm.336410	NM_133220	ENSMUSG00000025915	Sgk3	2510015P22Rik|A330005P07Rik|Cisk|fy|fz	serum/glucocorticoid regulated kinase 3	protein-coding
chr10	120113022	120113341	+	239	NA	promoter-TSS (NM_080446)	promoter-TSS (NM_080446)	-216	NM_080446	117599	Mm.214703	NM_080446	ENSMUSG00000020228	Helb	AI447783|D10Ertd664e	helicase (DNA) B	protein-coding
chr1	88095105	88095487	+	239	NA	exon (NM_201642, exon 1 of 5)	exon (NM_201642, exon 1 of 5)	295	NM_201642	394432	Mm.300095	NM_201642	ENSMUSG00000090124	Ugt1a7c	A10'|A13|Ugt1a10	UDP glucuronosyltransferase 1 family, polypeptide A7C	protein-coding
chr11	74897618	74898300	+	239	NA	promoter-TSS (NM_197943)	promoter-TSS (NM_197943)	-121	NM_177325	104662	Mm.220843	NM_177325	ENSMUSG00000038335	Tsr1	AU040765|AW550801|mKIAA1401	TSR1 20S rRNA accumulation	protein-coding
chr19	53310270	53312387	+	239	NA	promoter-TSS (NM_001360348)	promoter-TSS (NM_001360348)	-117	NM_001360348	17859	Mm.2154	NM_010847	ENSMUSG00000025025	Mxi1	Gm10197|Mad2|bHLHc11	MAX interactor 1, dimerization protein	protein-coding
chr1	191277652	191278116	+	239	NA	Intergenic	Intergenic	40247	NM_025424	66208	Mm.46444	NM_025424	ENSMUSG00000037499	Nenf	1110060M21Rik|SCIRP10|Spuf	neuron derived neurotrophic factor	protein-coding
chr16	33055847	33056718	+	239	NA	promoter-TSS (NM_021338)	promoter-TSS (NM_021338)	-96	NM_178378	69707	Mm.227918	NM_178378	ENSMUSG00000035578	Iqcg	2400003L07Rik|G1-374-12|esgd12d|repro1|stubby12d	IQ motif containing G	protein-coding
chr12	72085156	72086937	+	239	NA	promoter-TSS (NM_026038)	promoter-TSS (NM_026038)	207	NM_001205067	104771	Mm.258935	NM_024205	ENSMUSG00000005078	Jkamp	1200003C05Rik|2310047L11Rik|Jamp	JNK1/MAPK8-associated membrane protein	protein-coding
chr7	141228400	141228992	+	239	NA	promoter-TSS (NM_001081118)	promoter-TSS (NM_001081118)	-92	NM_001081118	101471	Mm.248656	NM_207211	ENSMUSG00000038611	Phrf1	AA673488	PHD and ring finger domains 1	protein-coding
chr3	108085442	108085863	+	239	NA	promoter-TSS (NM_001346665)	promoter-TSS (NM_001346665)	-226	NM_001289720	109674	Mm.274335	NM_028779	ENSMUSG00000027889	Ampd2	1200014F01Rik|AI552571|Ampd-2|m4521Dajl	adenosine monophosphate deaminase 2	protein-coding
chr14	20640698	20641687	+	239	NA	Intergenic	CpG	15348	NM_021508	59011	Mm.439911	NM_021508	ENSMUSG00000068697	Myoz1	2310001N11Rik|AV090278|FATZ|Myoz	myozenin 1	protein-coding
chr8	124066506	124066866	+	239	NA	Intergenic	Intergenic	44045	NR_035493	100316819		NR_035493	ENSMUSG00000088414	Mir1967	mir-1967|mmu-mir-1967	microRNA 1967	ncRNA
chr11	102319405	102320150	+	239	NA	promoter-TSS (NM_001302955)	promoter-TSS (NM_001302955)	-185	NM_001362550	21429	Mm.2845	NM_011551	ENSMUSG00000020923	Ubtf	A930005G04Rik|NOR-90|Tcfubf|UBF|UBF-1|UBF1	upstream binding transcription factor, RNA polymerase I	protein-coding
chr9	99183067	99183703	+	239	NA	Intergenic	ORR1E|LTR|ERVL-MaLR	-43174	NM_029094	74769	Mm.213128	NM_029094	ENSMUSG00000032462	Pik3cb	1110001J02Rik|AI447572|p110beta	phosphatidylinositol-4,5-bisphosphate 3-kinase catalytic subunit beta	protein-coding
chr5	64805831	64806492	+	239	NA	intron (NM_008453, intron 1 of 5)	intron (NM_008453, intron 1 of 5)	2638	NM_008453	16599	Mm.392759	NM_008453	ENSMUSG00000029178	Klf3	9930027G08Rik|AL024007|Bklf|Tef-2	Kruppel-like factor 3 (basic)	protein-coding
chr4	124710353	124711474	+	239	NA	Intergenic	B4A|SINE|B4	-3948	NM_029157	75062	Mm.25779	NM_029157	ENSMUSG00000028902	Sf3a3	4930512K19Rik|60kDa	splicing factor 3a, subunit 3	protein-coding
chr9	107887747	107888131	+	239	NA	promoter-TSS (NM_028369)	promoter-TSS (NM_028369)	-190	NM_028369	72825	Mm.38037	NM_028369	ENSMUSG00000032583	Mon1a	2810468K17Rik	MON1 homolog A, secretory traffciking associated	protein-coding
chr4	141269097	141269544	+	239	NA	Intergenic	ORR1F|LTR|ERVL-MaLR	-9119	NR_151527	100503810		NR_151527	ENSMUSG00000085395	Gm13056	-	predicted gene 13056	ncRNA
chr14	50924997	50925370	+	239	NA	promoter-TSS (NM_133676)	promoter-TSS (NM_133676)	234	NM_009687	11792	Mm.203	NM_009687	ENSMUSG00000035960	Apex1	APE|Apex|HAP1|Ref-1	apurinic/apyrimidinic endonuclease 1	protein-coding
chr7	111082082	111083265	+	239	NA	intron (NM_001040131, intron 1 of 20)	CpG	357	NM_013507	13690	Mm.185453	NM_013507	ENSMUSG00000005610	Eif4g2	DAP-5|E130105L11Rik|Nat1|Natm1|p97	eukaryotic translation initiation factor 4, gamma 2	protein-coding
chr15	57695197	57695764	+	239	NA	intron (NM_199449, intron 1 of 3)	CpG	813	NM_199449	387609	Mm.36557	NM_199449	ENSMUSG00000071757	Zhx2	Afr-1|Afr1|Raf|mKIAA0854	zinc fingers and homeoboxes 2	protein-coding
chr16	5254615	5256516	+	239	NA	intron (NM_027446, intron 1 of 7)	intron (NM_027446, intron 1 of 7)	391	NM_027446	70511	Mm.45780	NM_027446	ENSMUSG00000022544	Eef2kmt	5730409G15Rik|Fam86|Fam86a|eEF2-KMT	eukaryotic elongation factor 2 lysine methyltransferase	protein-coding
chr1	59684361	59685886	+	239	NA	5' UTR (NM_018868, exon 1 of 15)	5' UTR (NM_018868, exon 1 of 15)	117	NM_018868	55989	Mm.220367	NM_018868	ENSMUSG00000026020	Nop58	MSSP|Nol5|SIK|nop5	NOP58 ribonucleoprotein	protein-coding
chr2	14164277	14164691	+	239	NA	Intergenic	Intergenic	-10040	NM_001081310	625286	Mm.158781	NM_001081310	ENSMUSG00000061531	Tmem236	2010003H20Rik|Fam23a|Gm613	transmembrane protein 236	protein-coding
chr18	24121541	24121983	+	239	NA	promoter-TSS (NM_172625)	promoter-TSS (NM_172625)	57	NM_172625	225280	Mm.258973	NM_172625	ENSMUSG00000047989	Ino80c	D030070L09Rik	INO80 complex subunit C	protein-coding
chr19	46969534	46971176	+	239	NA	promoter-TSS (NM_001164365)	promoter-TSS (NM_001164365)	-788	NM_001164365	76952	Mm.40965	NM_029810	ENSMUSG00000025041	Nt5c2	2010002I23Rik|CnII|Gm9751|Gmp|Nt5b|Pnt5|cN-II	5'-nucleotidase, cytosolic II	protein-coding
chr19	44069194	44069958	+	239	NA	5' UTR (NM_145502, exon 1 of 11)	5' UTR (NM_145502, exon 1 of 11)	110	NM_145502	226144	Mm.279865	NM_145502	ENSMUSG00000025198	Erlin1	2810439N09Rik|C80197|Keo4|Spfh1	ER lipid raft associated 1	protein-coding
chr7	102064861	102065954	+	239	NA	promoter-TSS (NM_029211)	promoter-TSS (NM_029211)	-84	NR_104582	102443351	Mm.292904	NM_011644	ENSMUSG00000070425	Xntrpc	Xndr-trpc2	Xndc1-transient receptor potential cation channel, subfamily C, member 2 readthrough	protein-coding
chr19	8870977	8871746	+	239	NA	promoter-TSS (NM_001362044)	promoter-TSS (NM_001362044)	-187	NM_146093	225896	Mm.27839	NM_146093	ENSMUSG00000071655	Ubxn1	2B28|4930455J02Rik|D19Ertd721e|T25529|mY33K	UBX domain protein 1	protein-coding
chr1	134414776	134415896	+	239	NA	promoter-TSS (NM_028320)	promoter-TSS (NM_028320)	-42	NM_028320	72674	Mm.259976	NM_028320	ENSMUSG00000026457	Adipor1	2810031L11Rik|ACDCR1|CGI-45|Paqr1	adiponectin receptor 1	protein-coding
chr19	8786023	8786674	+	239	NA	promoter-TSS (NM_001177798)	promoter-TSS (NM_001177798)	-32	NM_146092	225895	Mm.220886	NM_146092	ENSMUSG00000003680	Taf6l	2810417N14Rik|BB223262|C530024J06Rik|Paf65a	TATA-box binding protein associated factor 6 like	protein-coding
chr17	8988357	8988748	+	239	NA	intron (NM_001347544, intron 1 of 9)	intron (NM_001347544, intron 1 of 9)	219	NM_001347544	66931	Mm.67591	NM_025851	ENSMUSG00000023873	1700010I14Rik	-	RIKEN cDNA 1700010I14 gene	protein-coding
chr8	46851293	46852798	+	239	NA	Intergenic	Intergenic	112300	NR_152560	16363	Mm.1149	NM_008391	ENSMUSG00000031627	Irf2	9830146E22Rik|AI646973|Irf-2	interferon regulatory factor 2	protein-coding
chr7	117486694	117487012	+	239	NA	intron (NM_175645, intron 2 of 11)	intron (NM_175645, intron 2 of 11)	105874	NM_175645	233781	Mm.461427	NM_175645	ENSMUSG00000030657	Xylt1	8030490L12	xylosyltransferase 1	protein-coding
chr1	97659152	97660712	+	239	NA	intron (NM_133825, intron 1 of 2)	intron (NM_133825, intron 1 of 2)	1744	NM_001355073	52392	Mm.12309	NM_133825	ENSMUSG00000044768	D1Ertd622e	AI987691|AW047450	DNA segment, Chr 1, ERATO Doi 622, expressed	protein-coding
chr17	56008197	56009954	+	239	NA	promoter-TSS (NM_026530)	promoter-TSS (NM_026530)	-126	NM_026530	68047	Mm.358710	NM_026530	ENSMUSG00000003199	Mpnd	E130307M08Rik	MPN domain containing	protein-coding
chr5	142443439	142444025	+	239	NA	intron (NM_199068, intron 2 of 8)	intron (NM_199068, intron 2 of 8)	-20199	NM_172725	231855	Mm.78250	NM_172725	ENSMUSG00000039623	Ap5z1	C330006K01Rik	adaptor-related protein complex 5, zeta 1 subunit	protein-coding
chr17	32404999	32405364	+	239	NA	TTS (NR_029458)	TTS (NR_029458)	-1599	NM_001347343	320484	Mm.122284	NM_178785	ENSMUSG00000052142	Rasal3	A430107D22Rik	RAS protein activator like 3	protein-coding
chr10	80053165	80053854	+	239	NA	promoter-TSS (NM_008162)	promoter-TSS (NM_008162)	-56	NM_008162	625249	Mm.332810	NM_008162	ENSMUSG00000075706	Gpx4	GPx-4|GSHPx-4|PHGPx|mtPHGPx|snGPx	glutathione peroxidase 4	protein-coding
chr16	20097525	20098506	+	239	NA	intron (NM_029436, intron 1 of 7)	CpG	461	NM_029436	75785	Mm.392450	NM_029436	ENSMUSG00000062901	Klhl24	1110046J11Rik|4930429H24Rik|6530402O20Rik|C85082	kelch-like 24	protein-coding
chr1	131097666	131098027	+	239	NA	promoter-TSS (NM_008551)	promoter-TSS (NM_008551)	-3	NM_008551	17164	Mm.221235	NM_008551	ENSMUSG00000016528	Mapkapk2	AA960234|MAPKAP-K2|MK-2|MK2|Rps6kc1	MAP kinase-activated protein kinase 2	protein-coding
chr5	137531049	137532410	+	239	NA	intron (NM_010312, intron 1 of 9)	CpG	1577	NM_010312	14693	Mm.30141	NM_010312	ENSMUSG00000029713	Gnb2	Gnb-2	guanine nucleotide binding protein (G protein), beta 2	protein-coding
chr14	7928673	7929390	+	239	NA	exon (NM_134080, exon 35 of 46)	exon (NM_134080, exon 35 of 46)	-28269	NM_001371278
chr15	68363252	68363758	+	239	NA	Intergenic	Intergenic	-22216	NR_029718	387228		NR_029718	ENSMUSG00000065437	Mir30d	Mirn30d|mir-30d|mmu-mir-30d	microRNA 30d	ncRNA
chr6	128888782	128890087	+	239	NA	intron (NM_001289706, intron 2 of 6)	intron (NM_001289706, intron 2 of 6)	1690	NM_001254946	232406	Mm.30745	NM_001254946	ENSMUSG00000090164	BC035044	-	cDNA sequence BC035044	protein-coding
chr13	63249692	63250692	+	239	NA	intron (NR_110520, intron 2 of 5)	intron (NR_110520, intron 2 of 5)	10163	NR_110521	72061	Mm.188105	NM_028079	ENSMUSG00000021458	Aopep	2010111I01Rik|2300006M17Rik|AP-O|AW742919|ApO|mir-23b|mir-24-1|mir-27b	aminopeptidase O	protein-coding
chr9	96899257	96900721	+	239	NA	Intergenic	Intergenic	4374	NM_008907	268373	Mm.5246	NM_008907	ENSMUSG00000071866	Ppia	2700098C05|Cphn|CyP-18|CypA|SP18	peptidylprolyl isomerase A	protein-coding
chr13	64370339	64370923	+	239	NA	promoter-TSS (NM_009984)	promoter-TSS (NM_009984)	-111	NM_009984	13039	Mm.930	NM_009984	ENSMUSG00000021477	Ctsl	1190035F06Rik|CatL|Ctsl1|MEP|fs|nkt	cathepsin L	protein-coding
chr15	57912614	57914260	+	239	NA	intron (NM_001356310, intron 1 of 19)	RMER6A|LTR|ERVK	1238	NM_001356310	210544	Mm.390835	NM_199300	ENSMUSG00000022364	Tbc1d31	4B3|D330013L20Rik|Gm85|Wdr67	TBC1 domain family, member 31	protein-coding
chr8	79679839	79681401	+	239	NA	Intergenic	Intergenic	31120	NR_152614	24015	Mm.5831	NM_015751	ENSMUSG00000058355	Abce1	C79080|Oabp|RLI|RNS41|RNS4I|Rnaseli	ATP-binding cassette, sub-family E (OABP), member 1	protein-coding
chr5	137333103	137333581	+	239	NA	intron (NM_001359611, intron 2 of 14)	intron (NM_001359611, intron 2 of 14)	240	NM_031406	83704	Mm.235625	NM_031406	ENSMUSG00000037344	Slc12a9	CIP1	solute carrier family 12 (potassium/chloride transporters), member 9	protein-coding
chr18	65415734	65416453	+	239	NA	intron (NR_105742, intron 3 of 6)	intron (NR_105742, intron 3 of 6)	-14897	NM_001365019	240354	Mm.132613	NM_172833	ENSMUSG00000032688	Malt1	A630046N12|D430033E09Rik|Pcasp1	MALT1 paracaspase	protein-coding
chr12	3426121	3427899	+	239	NA	promoter-TSS (NR_030694)	promoter-TSS (NR_030694)	153	NM_001270988	75302	Mm.120475	NM_172421	ENSMUSG00000037486	Asxl2	4930556B16Rik|mKIAA1685	additional sex combs like 2, transcriptional regulator	protein-coding
chr8	69901800	69902505	+	238	NA	promoter-TSS (NM_032004)	promoter-TSS (NM_032004)	-32	NM_032004	83984	Mm.432504	NM_032004	ENSMUSG00000047654	Tssk6	Sstk|TSK-6|TSSK-6	testis-specific serine kinase 6	protein-coding
chr10	79877516	79878384	+	238	NA	intron (NR_038088, intron 3 of 4)	intron (NR_038088, intron 3 of 4)	-1717	NM_011178	19152	Mm.2364	NM_011178	ENSMUSG00000057729	Prtn3	PR3|mPR3	proteinase 3	protein-coding
chr5	31697707	31698272	+	238	NA	promoter-TSS (NM_153196)	promoter-TSS (NM_153196)	-61	NM_181281	107976	Mm.482126	NM_144541	ENSMUSG00000052139	Babam2	6030405P19Rik|AI429776|B830038C02Rik|Bre	BRISC and BRCA1 A complex member 2	protein-coding
chr19	46338437	46339889	+	238	NA	promoter-TSS (NM_001164294)	promoter-TSS (NM_001164294)	-503	NM_001164295	67116	Mm.218848	NM_024192	ENSMUSG00000036748	Cuedc2	3010002G01Rik	CUE domain containing 2	protein-coding
chr8	117257435	117258524	+	236	NA	intron (NM_001163262, intron 1 of 20)	intron (NM_001163262, intron 1 of 20)	960	NM_001163262	74440	Mm.233181	NM_028941	ENSMUSG00000034390	Cmip	4933407C03Rik|5830471E12Rik|AI314065|AI464126	c-Maf inducing protein	protein-coding
chr19	12460241	12464330	+	236	NA	exon (NM_010821, exon 2 of 2)	exon (NM_010821, exon 2 of 2)	1515	NM_010821	17476	Mm.3999	NM_010821	ENSMUSG00000046805	Mpeg1	MPS1|Mpg-1|P-2	macrophage expressed gene 1	protein-coding
chr10	127666599	127667606	+	236	NA	promoter-TSS (NM_008668)	promoter-TSS (NM_008668)	-21	NR_045171	72243	Mm.482902	NR_045171	ENSMUSG00000040195	1700012D01Rik	-	RIKEN cDNA 1700012D01 gene	ncRNA
chr9	115310614	115311656	+	236	NA	promoter-TSS (NM_024222)	promoter-TSS (NM_024222)	-667	NM_024222	68292	Mm.296158	NM_024222	ENSMUSG00000032437	Stt3b	1300006C19Rik|Simp	STT3, subunit of the oligosaccharyltransferase complex, homolog B (S. cerevisiae)	protein-coding
chr10	111118894	111119664	+	236	NA	Intergenic	Intergenic	-45523	NM_001003717	237542	Mm.220204	NM_175489	ENSMUSG00000020189	Osbpl8	AA536976|AA536995|C730029P18Rik|D330025H14Rik|ORP-8	oxysterol binding protein-like 8	protein-coding
chr11	73192812	73193315	+	236	NA	exon (NM_001357892, exon 3 of 11)	exon (NM_001357892, exon 3 of 11)	5956	NM_031251	83429	Mm.259852	NM_031251	ENSMUSG00000005949	Ctns	AI195360|AW049661	cystinosis, nephropathic	protein-coding
chr6	149193380	149193701	+	235	NA	Intergenic	Intergenic	-4828	NM_001356344	232566	Mm.209147	NM_001113424	ENSMUSG00000068250	Amn1	5830467E07Rik|A230083D09|C730024G19Rik	antagonist of mitotic exit network 1	protein-coding
chr19	47918182	47919813	+	235	NA	intron (NM_001362459, intron 1 of 2)	CpG	326	NM_001362459	414801	Mm.29457	NM_001001738	ENSMUSG00000117975	Itprip	4833424O12Rik|DANGER	inositol 1,4,5-triphosphate receptor interacting protein	protein-coding
chr3	127320467	127321922	+	235	NA	intron (NM_001327938, intron 1 of 47)	intron (NM_001327938, intron 1 of 47)	87864	NM_001327939	109676	Mm.220242	NM_178655	ENSMUSG00000032826	Ank2	100043364|AI835472|AW491075|Ank-2|Gm4392	ankyrin 2, brain	protein-coding
chr7	16923527	16924612	+	235	NA	promoter-TSS (NM_007590)	promoter-TSS (NM_007590)	-37	NM_007590	12315	Mm.288630	NM_007590	ENSMUSG00000019370	Calm3	CaMA|Cam3|Camc|R75142	calmodulin 3	protein-coding
chr8	33641671	33642093	+	235	NA	promoter-TSS (NM_178648)	promoter-TSS (NM_178648)	94	NM_178648	108159	Mm.29301	NM_178648	ENSMUSG00000052906	Ubxn8	D0H8S2298E|Rep-8|Rep8h|Ubxd6	UBX domain protein 8	protein-coding
chr19	8518062	8518414	+	235	NA	Intergenic	IAPLTR3-int|LTR|ERVK	-73016	NM_001164634	19879	Mm.285294	NM_031194	ENSMUSG00000063796	Slc22a8	Oat3|Roct	solute carrier family 22 (organic anion transporter), member 8	protein-coding
chr17	50993311	50994128	+	235	NA	intron (NM_028162, intron 3 of 21)	intron (NM_028162, intron 3 of 21)	165659	NM_001285993	72238	Mm.120650	NM_028162	ENSMUSG00000023923	Tbc1d5	1600014N05Rik	TBC1 domain family, member 5	protein-coding
chr11	59541222	59543620	+	235	NA	promoter-TSS (NM_145827)	promoter-TSS (NM_145827)	-265	NM_145827	216799	Mm.54174	NM_145827	ENSMUSG00000032691	Nlrp3	AGTAVPRL|AII/AVP|Cias1|FCAS|FCU|MWS|Mmig1|NALP3|Pypaf1	NLR family, pyrin domain containing 3	protein-coding
chr7	43465641	43465941	+	235	NA	intron (NM_001368881, intron 4 of 9)	intron (NM_001368881, intron 4 of 9)	2640	NM_001290316	75690	Mm.30200	NM_001290316	ENSMUSG00000070604	Vsig10l	-	V-set and immunoglobulin domain containing 10 like	protein-coding
chr15	25984389	25984884	+	235	NA	exon (NM_144523, exon 1 of 6)	exon (NM_144523, exon 1 of 6)	270	NM_144523	52521	Mm.29145	NM_144523	ENSMUSG00000052253	Zfp622	1110033B05Rik|D15Ertd806e|ZPR9|Znf622	zinc finger protein 622	protein-coding
chr10	120140399	120141924	+	235	NA	TTS (NM_001359184)	TTS (NM_001359184)	-28196	NM_080446	117599	Mm.214703	NM_080446	ENSMUSG00000020228	Helb	AI447783|D10Ertd664e	helicase (DNA) B	protein-coding
chr1	92933795	92934994	+	235	NA	promoter-TSS (NM_011796)	promoter-TSS (NM_011796)	-14	NM_011796	23830	Mm.294315	NM_011796	ENSMUSG00000026270	Capn10	AW049679|Capn8|mKIAA1845	calpain 10	protein-coding
chr5	140418196	140419291	+	235	NA	promoter-TSS (NM_133916)	promoter-TSS (NM_133916)	-562	NM_133916	27979	Mm.21671	NM_133916	ENSMUSG00000056076	Eif3b	AL033316|AL033334|AL033369|AW208965|D5Wsu45e|EIF3-ETA|EIF3-P110|EIF3-P116|Eif3s9|PRT1	eukaryotic translation initiation factor 3, subunit B	protein-coding
chr4	141538917	141539994	+	235	NA	promoter-TSS (NM_019763)	promoter-TSS (NM_019763)	-858	NM_019763	56381	Mm.299906	NM_019763	ENSMUSG00000040761	Spen	Mint|mKIAA0929	spen family transcription repressor	protein-coding
chr10	20311533	20313697	+	234	NA	intron (NM_001025392, intron 1 of 12)	CpG	146	NM_001025393	72567	Mm.294783	NM_153787	ENSMUSG00000037608	Bclaf1	2610102K23Rik|2700025J07Rik|2810454G14Rik|5730534O06Rik|AI450190|AW556225|Btf|mKIAA0164	BCL2-associated transcription factor 1	protein-coding
chr1	136140140	136141009	+	234	NA	intron (NR_153829, intron 1 of 35)	CpG	9184	NR_153829	16565	Mm.276135	NM_019962	ENSMUSG00000041642	Kif21b	2610511N21Rik|mKIAA0449	kinesin family member 21B	protein-coding
chr17	34210437	34211095	+	234	NA	intron (NM_011530, intron 5 of 11)	intron (NM_011530, intron 5 of 11)	6287	NM_011530	21355	Mm.14814	NM_011530	ENSMUSG00000024339	Tap2	ABC18|AI462429|APT2|Abcb3|Ham-2|Ham2|MTP2|PSF2|RING11|Tap-2|Y1|jas	transporter 2, ATP-binding cassette, sub-family B (MDR/TAP)	protein-coding
chr18	9957897	9958366	+	234	NA	promoter-TSS (NM_153552)	promoter-TSS (NM_153552)	-49	NM_153552	225160	Mm.219648	NM_153552	ENSMUSG00000024287	Thoc1	3110002N20Rik|AW107452|NMP-84	THO complex 1	protein-coding
chr10	121625761	121626819	+	234	NA	promoter-TSS (NM_001359618)	promoter-TSS (NM_001359618)	42	NM_001081056	73192	Mm.25042	NM_001081056	ENSMUSG00000034667	Xpot	1110004L07Rik|3110065H13Rik|AI452076|C79645|EXPORTIN-T	exportin, tRNA (nuclear export receptor for tRNAs)	protein-coding
chr16	33776670	33777894	+	234	NA	Intergenic	Intergenic	-16755	NM_010739	17063	Mm.3177	NM_010739	ENSMUSG00000022824	Muc13	114/A10|14/A10|AI159736|Lrrp|Ly64|NJ-1	mucin 13, epithelial transmembrane	protein-coding
chr17	53478672	53479120	+	234	NA	promoter-TSS (NM_025887)	promoter-TSS (NM_025887)	-338	NM_025887	271457	Mm.329123	NM_025887	ENSMUSG00000017831	Rab5a	2410015H04Rik|AI663973|AU021172|nnyRab5a	RAB5A, member RAS oncogene family	protein-coding
chr9	40574811	40575535	+	233	NA	Intergenic	Intergenic	-43790	NM_001357617	235283	Mm.138434	NM_172768	ENSMUSG00000040111	Gramd1b	3222402H23|A930008A22Rik|AI593249|mKIAA1201	GRAM domain containing 1B	protein-coding
chr15	25355055	25355441	+	233	NA	Intergenic	L2|LINE|L2	58516	NM_027395	70350	Mm.29586	NM_027395	ENSMUSG00000045763	Basp1	2610024P12Rik|CAP-23|CAP23|Ckap3|NAP-22|NAP22	brain abundant, membrane attached signal protein 1	protein-coding
chr3	95281881	95283413	+	233	NA	promoter-TSS (NM_173347)	promoter-TSS (NM_173347)	-288	NM_133858	75007	Mm.279287	NM_133858	ENSMUSG00000038712	Mindy1	1810005H09Rik|4930504E06Rik|AA562754|AA960384|AW561904|Fam63a|cI-40|mKIAA1390|ni	MINDY lysine 48 deubiquitinase 1	protein-coding
chr17	47139822	47140451	+	233	NA	promoter-TSS (NM_001097623)	promoter-TSS (NM_001097623)	-806	NM_001097623	224829	Mm.260989	NM_172622		Trerf1	9430096I18Rik|AI429294|B830015H24|RAPA|Trep-132|Trep132	transcriptional regulating factor 1	protein-coding
chr5	100581965	100583311	+	233	NA	Intergenic	Intergenic	-10433	NM_139198	231507	Mm.34609	NM_139198	ENSMUSG00000029322	Plac8	C15|D5Wsu111e	placenta-specific 8	protein-coding
chr19	8756567	8757358	+	233	NA	promoter-TSS (NR_132424)	promoter-TSS (NR_132424)	7	NR_132423	102640359	Mm.440831	NR_132423		1700023D09Rik	AV208457	RIKEN cDNA 1700023D09 gene	ncRNA
chr3	121474576	121475257	+	233	NA	intron (NM_145394, intron 12 of 14)	intron (NM_145394, intron 12 of 14)	48375	NM_028044	71994	Mm.275555	NM_028044	ENSMUSG00000053931	Cnn3	1600014M03Rik|C85854|Calpo3	calponin 3, acidic	protein-coding
chr3	31093852	31094229	+	233	NA	Intergenic	Intergenic	-1018	NM_011386	20482	Mm.15406	NM_011386	ENSMUSG00000027660	Skil	Skir|SnoN|sno	SKI-like	protein-coding
chr10	80700896	80701357	+	233	NA	intron (NM_172457, intron 1 of 3)	intron (NM_172457, intron 1 of 3)	694	NM_172457	208228	Mm.49309	NM_172457	ENSMUSG00000003348	Mob3a	5330417K06Rik|A630029F06|AV218468|Mobkl2a	MOB kinase activator 3A	protein-coding
chr5	64044619	64045824	+	233	NA	intron (NR_045384, intron 2 of 2)	intron (NR_045384, intron 2 of 2)	248	NR_045384	74757	Mm.159329	NR_045384	ENSMUSG00000106219	5830416I19Rik	-	RIKEN cDNA 5830416I19 gene	ncRNA
chr8	57487368	57488572	+	233	NA	promoter-TSS (NM_021788)	promoter-TSS (NM_021788)	7	NR_126555	78353	Mm.426240	NR_126553	ENSMUSG00000096917	2500002B13Rik	-	RIKEN cDNA 2500002B13 gene	ncRNA
chr19	32903447	32904988	+	233	NA	Intergenic	(CACCC)n|Simple_repeat|Simple_repeat	146640	NM_008960	19211	Mm.245395	NM_008960	ENSMUSG00000013663	Pten	2310035O07Rik|A130070J02Rik|AI463227|B430203M17Rik|MMAC1|PTENbeta|TEP1	phosphatase and tensin homolog	protein-coding
chr5	29735626	29737236	+	233	NA	promoter-TSS (NR_028426)	promoter-TSS (NR_028426)	-495	NR_028426	332993	Mm.473746	NR_028426		Gm5129	EG332993	predicted gene 5129	ncRNA
chr8	36246764	36247961	+	232	NA	intron (NM_001081150, intron 1 of 11)	intron (NM_001081150, intron 1 of 11)	1997	NM_001081150	244421	Mm.324032	NM_001081150	ENSMUSG00000039633	Lonrf1	-	LON peptidase N-terminal domain and ring finger 1	protein-coding
chr12	102451366	102451689	+	231	NA	Intergenic	Intergenic	-11714	NM_011175	19141	Mm.17185	NM_011175	ENSMUSG00000021190	Lgmn	AEP|AI746452|AU022324|Prsc1	legumain	protein-coding
chr11	116843673	116844160	+	231	NA	promoter-TSS (NM_001363363)	promoter-TSS (NM_001363363)	401	NM_028865	74319	Mm.429312	NM_028865	ENSMUSG00000090266	Mettl23	1110005A03Rik|1500035B17Rik|4933424L15Rik	methyltransferase like 23	protein-coding
chr12	81719341	81719854	+	231	NA	3' UTR (NM_001174107, exon 11 of 11)	3' UTR (NM_001174107, exon 11 of 11)	61573	NM_177395	338372	Mm.35284	NM_177395	ENSMUSG00000042724	Map3k9	E130314H24Rik|Mlk1|Prke1	mitogen-activated protein kinase kinase kinase 9	protein-coding
chr17	27056656	27057294	+	231	NA	promoter-TSS (NM_080553)	promoter-TSS (NM_080553)	-329	NM_080553	16440	Mm.458106	NM_080553	ENSMUSG00000042644	Itpr3	IP3R 3|Ip3r3|Itpr-3|tf	inositol 1,4,5-triphosphate receptor 3	protein-coding
chr1	151345381	151345891	+	231	NA	intron (NM_001039511, intron 1 of 7)	intron (NM_001039511, intron 1 of 7)	1138	NM_054102	117198	Mm.33764	NM_028582	ENSMUSG00000023150	Ivns1abp	1190004M08Rik|1700126I16Rik|AA960440|HSPC068|ND1|NS-1|NS1-BP|Nd1-L|Nd1-S|mKIAA0850	influenza virus NS1A binding protein	protein-coding
chr4	149062438	149062807	+	231	NA	intron (NM_019781, intron 2 of 8)	intron (NM_019781, intron 2 of 8)	37221	NM_019781	56273	Mm.184172	NM_019781	ENSMUSG00000028975	Pex14	Pex14p|R75137	peroxisomal biogenesis factor 14	protein-coding
chr9	35210521	35210945	+	231	NA	promoter-TSS (NM_026130)	promoter-TSS (NM_026130)	322	NM_001291449	235169	Mm.138512	NM_172291	ENSMUSG00000039048	Foxred1	BC024806|TEG-23|Tex23	FAD-dependent oxidoreductase domain containing 1	protein-coding
chr4	88439126	88440004	+	231	NA	promoter-TSS (NM_025760)	promoter-TSS (NM_025760)	-639	NM_025760	66775	Mm.386788	NM_025760	ENSMUSG00000028497	Hacd4	4933428I03Rik|Hcad4|Ptplad2	3-hydroxyacyl-CoA dehydratase 4	protein-coding
chr1	127773626	127774138	+	231	NA	promoter-TSS (NM_028399)	promoter-TSS (NM_028399)	172	NR_045298	100502745	Mm.440061	NR_045298	ENSMUSG00000102014	2900009J06Rik	-	RIKEN cDNA 2900009J06 gene	ncRNA
chr16	52060518	52061677	+	231	NA	intron (NM_001033238, intron 3 of 17)	intron (NM_001033238, intron 3 of 17)	29548	NM_001033238	208650	Mm.328206	NM_001033238	ENSMUSG00000022637	Cblb	AI429560|AI851073|Cbl-b	Casitas B-lineage lymphoma b	protein-coding
chr16	90809466	90810967	+	231	NA	exon (NM_029497, exon 1 of 39)	exon (NM_029497, exon 1 of 39)	197	NM_029497	207932	Mm.328688	NM_029497	ENSMUSG00000039929	Urb1	4921511H13Rik|5730405K23Rik|AA670781|AI645590|mKIAA0539	URB1 ribosome biogenesis 1 homolog (S. cerevisiae)	protein-coding
chr4	44755997	44756908	+	229	NA	promoter-TSS (NM_138590)	promoter-TSS (NM_138590)	-107	NM_138590	319885	Mm.331576	NM_138590	ENSMUSG00000035649	Zcchc7	4930572I07Rik|D4Wsu132e	zinc finger, CCHC domain containing 7	protein-coding
chr17	45573341	45574406	+	229	NA	promoter-TSS (NM_008302)	promoter-TSS (NM_008302)	-612	NM_008302	15516	Mm.2180	NM_008302	ENSMUSG00000023944	Hsp90ab1	90kDa|AL022974|C81438|Hsp84|Hsp84-1|Hsp90|Hspcb	heat shock protein 90 alpha (cytosolic), class B member 1	protein-coding
chr13	41606495	41606850	+	229	NA	intron (NM_001368686, intron 1 of 1)	intron (NM_001368686, intron 1 of 1)	790	NM_001163572	621976	Mm.259830	NM_001163572	ENSMUSG00000087370	Tmem170b	EG621976	transmembrane protein 170B	protein-coding
chr12	16999741	17000852	+	229	NA	promoter-TSS (NM_172574)	promoter-TSS (NM_172574)	-178	NM_172574	217430	Mm.379451	NM_172574	ENSMUSG00000045679	Pqlc3	C78076|E030024M05Rik	PQ loop repeat containing	protein-coding
chr1	127299394	127300079	+	229	NA	intron (NM_145128, intron 2 of 17)	intron (NM_145128, intron 2 of 17)	94750	NM_145128	107895	Mm.214682	NM_145128	ENSMUSG00000036155	Mgat5	4930471A21Rik|5330407H02Rik|AI480971|GlcNAc-TV	mannoside acetylglucosaminyltransferase 5	protein-coding
chr4	40721307	40722345	+	229	NA	promoter-TSS (NM_008298)	promoter-TSS (NM_008298)	491	NR_077221	622208	Mm.471544	NR_077221		Gm6297	-	predicted gene 6297	ncRNA
chr7	46795519	46796040	+	229	NA	promoter-TSS (NM_008186)	promoter-TSS (NM_008186)	102	NM_001005247	246694	Mm.379442	NM_178742	ENSMUSG00000014418	Hps5	AI646796|AL022647|C85120|haze|hz|maroon|mr|ru-2|ru2	HPS5, biogenesis of lysosomal organelles complex 2 subunit 2	protein-coding
chr10	122679349	122680023	+	229	NA	TTS (NR_106182)	TTS (NR_106182)	371	NR_106182	102466884		NR_106182	ENSMUSG00000099225	Mir8104	Gm27380|mmu-mir-8104	microRNA 8104	ncRNA
chr4	11006445	11008412	+	229	NA	5' UTR (NM_175175, exon 1 of 2)	5' UTR (NM_175175, exon 1 of 2)	191	NM_175175	71801	Mm.34351	NM_175175	ENSMUSG00000049969	Plekhf2	1110070J07Rik|AA673237|ZFYVE18	pleckstrin homology domain containing, family F (with FYVE domain) member 2	protein-coding
chr11	99042645	99043230	+	228	NA	intron (NM_010517, intron 1 of 3)	intron (NM_010517, intron 1 of 3)	1693	NM_010517	16010	Mm.233799	NM_010517	ENSMUSG00000017493	Igfbp4	AI875747|Deb2|IBP-4|IGFBP-4	insulin-like growth factor binding protein 4	protein-coding
chr19	10203814	10204471	+	228	NA	promoter-TSS (NM_001271615)	promoter-TSS (NM_001271615)	-60	NM_026919	69038	Mm.375100	NM_026919	ENSMUSG00000036372	Tmem258	1810006K21Rik	transmembrane protein 258	protein-coding
chr6	149188321	149189273	+	228	NA	promoter-TSS (NM_001113424)	promoter-TSS (NM_001113424)	-85	NM_001356344	232566	Mm.209147	NM_001113424	ENSMUSG00000068250	Amn1	5830467E07Rik|A230083D09|C730024G19Rik	antagonist of mitotic exit network 1	protein-coding
chr10	91181630	91182039	+	228	NA	Intergenic	CpG	-10215	NM_001080130	21917	Mm.159684	NM_011605	ENSMUSG00000019961	Tmpo	5630400D24Rik|AI195756|AI606875|AW214352|AW547477|LAP2|TP	thymopoietin	protein-coding
chr19	5842647	5843837	+	228	NA	non-coding (NR_003513, exon 1 of 1)	non-coding (NR_003513, exon 1 of 1)	2236	NR_131212	66961	Mm.281895	NR_003513	ENSMUSG00000092274	Neat1	2310043N10Rik|VINC	nuclear paraspeckle assembly transcript 1 (non-protein coding)	ncRNA
chr11	78177341	78178390	+	228	NA	promoter-TSS (NM_026708)	promoter-TSS (NM_026708)	-265	NM_001291237	68385	Mm.390375	NM_026708	ENSMUSG00000019437	Tlcd1	-	TLC domain containing 1	protein-coding
chr18	36193550	36195804	+	227	NA	intron (NM_001167891, intron 1 of 9)	intron (NM_001167891, intron 1 of 9)	2714	NM_001167891	100042150	Mm.380390	NM_001167891	ENSMUSG00000060275	Nrg2	Don1|NTAK	neuregulin 2	protein-coding
chr7	125444650	125445370	+	227	NA	intron (NM_029842, intron 1 of 7)	CpG	390	NM_029842	77035	Mm.307239	NM_029842	ENSMUSG00000030752	Kdm8	3110005O21Rik|Jmjd5	lysine (K)-specific demethylase 8	protein-coding
chr10	19062213	19063254	+	227	NA	Intergenic	Intergenic	-47323	NM_009397	21929	Mm.116683	NM_009397	ENSMUSG00000019850	Tnfaip3	A20|Tnfip3	tumor necrosis factor, alpha-induced protein 3	protein-coding
chr12	86833589	86834871	+	227	NA	Intergenic	T-rich|Low_complexity|Low_complexity	50584	NM_145836	238330	Mm.248358	NM_145836	ENSMUSG00000034168	Irf2bpl	6430527G18Rik|Eap1	interferon regulatory factor 2 binding protein-like	protein-coding
chr3	96486174	96487469	+	227	NA	Intergenic	CpG	-34515	NM_001256181	329716	Mm.275223	NM_183223	ENSMUSG00000046317	BC107364	D730018G16	cDNA sequence BC107364	protein-coding
chr4	89273158	89274338	+	227	NA	TTS (NM_001040654)	TTS (NM_001040654)	8444	NM_001040654	12578	Mm.4733	NM_009877	ENSMUSG00000044303	Cdkn2a	ARF-INK4a|Arf|INK4a-ARF|Ink4a/Arf|MTS1|Pctr1|p16|p16(INK4a)|p16INK4a|p19<ARF>|p19ARF	cyclin dependent kinase inhibitor 2A	protein-coding
chr2	27475193	27475750	+	227	NA	promoter-TSS (NM_023336)	promoter-TSS (NM_023336)	-73	NM_023336	67382	Mm.28721	NM_023336	ENSMUSG00000026918	Brd3	2410084F24Rik|AW060456|Fsrg2|ORFX|RINGL3	bromodomain containing 3	protein-coding
chr13	19841406	19841837	+	226	NA	Intergenic	Intergenic	-17364	NM_181754	353346	Mm.239268	NM_181754	ENSMUSG00000053101	Gpr141	PGR13	G protein-coupled receptor 141	protein-coding
chr13	113615077	113615762	+	226	NA	intron (NM_130796, intron 1 of 1)	intron (NM_130796, intron 1 of 1)	3145	NM_130796	170625	Mm.33721	NM_130796	ENSMUSG00000042364	Snx18	Snag1	sorting nexin 18	protein-coding
chr7	48881227	48881717	+	226	NA	promoter-TSS (NM_001013368)	promoter-TSS (NM_001013368)	124	NM_001360812	108961	Mm.240566	NM_001013368	ENSMUSG00000046179	E2f8	4432406C08Rik|AA410048	E2F transcription factor 8	protein-coding
chr2	23156274	23157104	+	226	NA	promoter-TSS (NM_025979)	promoter-TSS (NM_025979)	184	NM_013771	27377	Mm.23335	NM_013771	ENSMUSG00000026775	Yme1l1	FtsH1|Ftsh	YME1-like 1 (S. cerevisiae)	protein-coding
chr2	126473947	126474975	+	226	NA	intron (NM_001359975, intron 3 of 27)	ORR1F|LTR|ERVL-MaLR	17092	NM_001080944	241633	Mm.222235	NM_001080944	ENSMUSG00000060131	Atp8b4	Im	ATPase, class I, type 8B, member 4	protein-coding
chr16	22615603	22616318	+	226	NA	intron (NM_001346673, intron 2 of 23)	intron (NM_001346673, intron 2 of 23)	10634	NR_105781	102465962		NR_105781	ENSMUSG00000098448	Mir6362	Gm27812|mmu-mir-6362	microRNA 6362	ncRNA
chr1	178335850	178336785	+	226	NA	intron (NR_149827, intron 1 of 16)	intron (NR_149827, intron 1 of 16)	1498	NM_016805	51810	Mm.86589	NM_016805	ENSMUSG00000039630	Hnrnpu	AA408410|AI256620|AL024194|AL024437|AW557595|C86794|Hnrpu|SAFA|Sp120|hnRNP U	heterogeneous nuclear ribonucleoprotein U	protein-coding
chr18	36521773	36522293	+	226	NA	Intergenic	Intergenic	-6119	NM_001271544	240215	Mm.135463	NM_172830	ENSMUSG00000024485	Slc4a9	AE4|D630003B07|D630024F24Rik	solute carrier family 4, sodium bicarbonate cotransporter, member 9	protein-coding
chr8	106058845	106059858	+	226	NA	promoter-TSS (NM_001368796)	promoter-TSS (NM_001368796)	-239	NM_001368796	18021	Mm.383185	NM_010901	ENSMUSG00000031902	Nfatc3	C80703|D8Ertd281e|NFAT4|NFATx	nuclear factor of activated T cells, cytoplasmic, calcineurin dependent 3	protein-coding
chr2	73386449	73386983	+	226	NA	promoter-TSS (NM_001190297)	promoter-TSS (NM_001190297)	-236	NM_001276443	68526	Mm.451014	NM_001080707	ENSMUSG00000041762	Gpr155	1110017O10Rik|DEPDC3|F730029F15Rik|PGR22	G protein-coupled receptor 155	protein-coding
chr19	56713251	56714095	+	226	NA	Intergenic	Intergenic	-8444	NM_007419	11554	Mm.46797	NM_007419	ENSMUSG00000035283	Adrb1	Adrb-1|beta-AR	adrenergic receptor, beta 1	protein-coding
chr3	103808778	103809950	+	226	NA	promoter-TSS (NM_133865)	promoter-TSS (NM_133865)	23	NM_001025312	140917	Mm.374850	NM_133865	ENSMUSG00000027845	Dclre1b	AI452214|Apollo|SNMIB|mSNM1B	DNA cross-link repair 1B	protein-coding
chr14	75852230	75852681	+	226	NA	Intergenic	ORR1A1-int|LTR|ERVL-MaLR	4532	NR_028481	100303751	Mm.484707	NR_028481	ENSMUSG00000065147	Snora31	MBI-161	small nucleolar RNA, H/ACA box 31	snoRNA
chr17	10840076	10840611	+	226	NA	promoter-TSS (NM_027032)	promoter-TSS (NM_027032)	-16	NM_001317726	50873	Mm.311110	NM_016694	ENSMUSG00000023826	Prkn	Park2	parkin RBR E3 ubiquitin protein ligase	protein-coding
chr8	105347299	105348948	+	226	NA	promoter-TSS (NM_177699)	promoter-TSS (NM_177699)	-135	NM_001081332	277973	Mm.334766	NM_001081332	ENSMUSG00000014786	Slc9a5	Gm696	solute carrier family 9 (sodium/hydrogen exchanger), member 5	protein-coding
chr10	17721692	17722856	+	226	NA	promoter-TSS (NM_010828)	promoter-TSS (NM_010828)	-954	NM_010828	17684	Mm.272321	NM_010828	ENSMUSG00000039910	Cited2	AI835299|ER154-like|Mrg1|Msg2|p35srj	Cbp/p300-interacting transactivator, with Glu/Asp-rich carboxy-terminal domain, 2	protein-coding
chr17	32992685	32993087	+	226	NA	promoter-TSS (NM_001045559)	promoter-TSS (NM_001045559)	-253	NM_001045559	240067	Mm.246667	NM_199020	ENSMUSG00000053390	Zfp952	BC057593|C920016K16Rik	zinc finger protein 952	protein-coding
chr4	69681896	69682529	+	226	NA	Intergenic	Intergenic	-727815	NM_019967	56710	Mm.248788	NM_019967	ENSMUSG00000028351	Brinp1	BRINP|Dbc1|Dbccr1|Fam5a	bone morphogenic protein/retinoic acid inducible neural specific 1	protein-coding
chr12	102757332	102757760	+	226	NA	promoter-TSS (NM_025666)	promoter-TSS (NM_025666)	264	NM_001142938	100233175	Mm.291222	NM_001142938	ENSMUSG00000091931	Gon7	-	GON7, KEOPS complex subunit homolog	protein-coding
chr11	19919597	19921447	+	226	NA	Intergenic	CpG	-3920	NM_033523	114716	Mm.266627	NM_033523	ENSMUSG00000045671	Spred2	C79158	sprouty-related EVH1 domain containing 2	protein-coding
chr14	54605409	54606247	+	226	NA	promoter-TSS (NM_028890)	promoter-TSS (NM_028890)	80	NM_028890	74359	Mm.79815	NM_028890	ENSMUSG00000022179	4931414P19Rik	Rtfc	RIKEN cDNA 4931414P19 gene	protein-coding
chr9	108517088	108518501	+	226	NA	intron (NM_175143, intron 1 of 9)	CpG	707	NM_175143	69232	Mm.335449	NM_175143	ENSMUSG00000006673	Qrich1	2610028H07Rik|b2b2404Clo	glutamine-rich 1	protein-coding
chr11	22843011	22843627	+	226	NA	intron (NM_001169114, intron 1 of 1)	intron (NM_001169114, intron 1 of 1)	16416	NM_016888	53625	Mm.395495	NM_016888	ENSMUSG00000051650	B3gnt2	AA408337|AA409404|AW260308|B3Galt6|B3gnt1|BGnT-1|BGnT-2|BGnT1|BGnT2|Beta3gnt	UDP-GlcNAc:betaGal beta-1,3-N-acetylglucosaminyltransferase 2	protein-coding
chr11	117827487	117828092	+	226	NA	intron (NM_027827, intron 1 of 10)	intron (NM_027827, intron 1 of 10)	-1775	NM_009387	21877	Mm.2661	NM_009387	ENSMUSG00000025574	Tk1	D530002A18Rik|Tk-1|Tk1a|Tk1b	thymidine kinase 1	protein-coding
chr5	104021327	104022842	+	226	NA	promoter-TSS (NM_053262)	promoter-TSS (NM_053262)	-288	NM_053262	114664	Mm.46019	NM_053262	ENSMUSG00000029311	Hsd17b11	Dhrs8|Pan1b|SDR2|retSDR2	hydroxysteroid (17-beta) dehydrogenase 11	protein-coding
chr2	32608452	32608860	+	226	NA	intron (NM_001289549, intron 2 of 6)	intron (NM_001289549, intron 2 of 6)	1671	NM_001289548	50935	Mm.88831	NM_016973	ENSMUSG00000026811	St6galnac6	ST6GalNAcVI|Siat7f	ST6 (alpha-N-acetyl-neuraminyl-2,3-beta-galactosyl-1,3)-N-acetylgalactosaminide alpha-2,6-sialyltransferase 6	protein-coding
chr7	141467385	141469113	+	226	NA	promoter-TSS (NM_001111050)	promoter-TSS (NM_001111050)	-478	NR_152219	100126795	Mm.386851	NR_152219	ENSMUSG00000073787	Gm10575	-	predicted gene 10575	ncRNA
chr16	30967953	30968900	+	226	NA	intron (NM_198626, intron 3 of 3)	intron (NM_198626, intron 3 of 3)	113006	NM_198626	268880	Mm.286693	NM_198626	ENSMUSG00000047434	Xxylt1	AI480653	xyloside xylosyltransferase 1	protein-coding
chr4	129334823	129336581	+	226	NA	promoter-TSS (NM_009030)	promoter-TSS (NM_009030)	-266	NM_025970	67106	Mm.36575	NM_025970	ENSMUSG00000057572	Zbtb8os	2010001H09Rik|2310028N13Rik|AI851226|Arch|Archm	zinc finger and BTB domain containing 8 opposite strand	protein-coding
chr10	53629425	53630085	+	226	NA	5' UTR (NM_027830, exon 1 of 13)	5' UTR (NM_027830, exon 1 of 13)	202	NM_027830	71567	Mm.278221	NM_027830	ENSMUSG00000058298	Mcm9	9030408O17Rik|Gm235|Mcmdc1	minichromosome maintenance 9 homologous recombination repair factor	protein-coding
chr4	150011901	150012720	+	226	NA	Intergenic	Intergenic	-3287	NM_173371	100198	Mm.22183	NM_173371	ENSMUSG00000028980	H6pd	AI785303|G6pd1|Gpd-1|Gpd1	hexose-6-phosphate dehydrogenase (glucose 1-dehydrogenase)	protein-coding
chr5	139408686	139409862	+	226	NA	intron (NM_177000, intron 1 of 1)	intron (NM_177000, intron 1 of 1)	2887	NM_177000	319772	Mm.440271	NM_177000	ENSMUSG00000044092	C130050O18Rik	-	RIKEN cDNA C130050O18 gene	protein-coding
chr16	35763448	35765071	+	226	NA	intron (NM_153550, intron 1 of 8)	intron (NM_153550, intron 1 of 8)	5111	NM_153550	224132	Mm.24094	NM_153550	ENSMUSG00000022848	Slc49a4	Dirc2|RCC4	solute carrier family 49 member 4	protein-coding
chr9	101073147	101073823	+	226	NA	Intergenic	CpG	-1277	NM_001100451	77853	Mm.326206	NM_001100451	ENSMUSG00000066415	Msl2	E130103E02Rik|Msl2l1|Rnf184	MSL complex subunit 2	protein-coding
chr17	74338542	74339708	+	226	NA	exon (NM_001162870, exon 1 of 17)	exon (NM_001162870, exon 1 of 17)	138	NM_001162870	50850	Mm.19804	NM_016962	ENSMUSG00000024068	Spast	Spg4|mKIAA1083	spastin	protein-coding
chr10	40489862	40490205	+	226	NA	Intergenic	(CA)n|Simple_repeat|Simple_repeat	-80329	NM_027572	70840	Mm.332570	NM_027572	ENSMUSG00000019834	Slc22a16	4921504E14Rik|CT2|FLIPT2|OCT6|OKB1	solute carrier family 22 (organic cation transporter), member 16	protein-coding
chr7	44496147	44496498	+	226	NA	promoter-TSS (NM_197991)	promoter-TSS (NM_197991)	96	NM_197991	69683	Mm.294759	NM_197991	ENSMUSG00000008140	Emc10	2310044H10Rik|5430410O10Rik|Inm02|Mirta22	ER membrane protein complex subunit 10	protein-coding
chr8	85432027	85432974	+	226	NA	intron (NM_025722, intron 1 of 3)	CpG	341	NM_025722	66714	Mm.272748	NM_025722	ENSMUSG00000036934	4921524J17Rik	-	RIKEN cDNA 4921524J17 gene	protein-coding
chr10	89442562	89444069	+	226	NA	intron (NM_001033331, intron 1 of 10)	intron (NM_001033331, intron 1 of 10)	652	NM_001079876	237436	Mm.11982	NM_001033331	ENSMUSG00000074802	Gas2l3	8430435B07Rik|Gm240	growth arrest-specific 2 like 3	protein-coding
chr4	62360797	62361980	+	226	NA	promoter-TSS (NM_001045528)	promoter-TSS (NM_001045528)	687	NM_175090	20529	Mm.248637	NM_175090	ENSMUSG00000066150	Slc31a1	4930445G01Rik|AI787263|AU016967|Ctr1	solute carrier family 31, member 1	protein-coding
chr5	124552289	124553085	+	226	NA	promoter-TSS (NM_001190795)	promoter-TSS (NM_001190795)	-177	NM_001190795	67848	Mm.281601	NM_026409	ENSMUSG00000029389	Ddx55	2810021H22Rik|mKIAA1595	DEAD (Asp-Glu-Ala-Asp) box polypeptide 55	protein-coding
chr1	171234078	171235180	+	226	NA	promoter-TSS (NM_010185)	promoter-TSS (NM_010185)	-280	NM_010185	14127	Mm.22673	NM_010185	ENSMUSG00000058715	Fcer1g	AI573376|CD23|FcR-gamma|FcR[g]|FcRgamma|Fce1g|FcepsilonRI|Ly-50	Fc receptor, IgE, high affinity I, gamma polypeptide	protein-coding
chr13	111724432	111725944	+	226	NA	Intergenic	CpG	39010	NM_172593	218613	Mm.31012	NM_172593	ENSMUSG00000032727	Mier3	5730509D14|AU015422|D130064H19Rik	MIER family member 3	protein-coding
chr5	30886898	30888437	+	226	NA	Intergenic	CpG	-1185	NM_174849	231093	Mm.440364	NM_174849	ENSMUSG00000029165	Agbl5	9430057O19Rik|CCP5	ATP/GTP binding protein-like 5	protein-coding
chr19	7019547	7020275	+	226	NA	promoter-TSS (NM_153795)	promoter-TSS (NM_153795)	-442	NM_153795	108101	Mm.157591	NM_153795	ENSMUSG00000024965	Fermt3	C79673|Kindlin3	fermitin family member 3	protein-coding
chr14	52279587	52280015	+	226	NA	promoter-TSS (NM_172601)	promoter-TSS (NM_172601)	-406	NM_172601	76338	Mm.32870	NM_172601	ENSMUSG00000022159	Rab2b	1500012D09Rik|4930528G15Rik|A230002G14|D530043M21Rik	RAB2B, member RAS oncogene family	protein-coding
chr10	81167465	81168907	+	226	NA	promoter-TSS (NM_021501)	promoter-TSS (NM_021501)	-466	NM_021501	59004	Mm.34428	NM_021501	ENSMUSG00000004934	Pias4	PIASY|Pias-gamma|Piasg	protein inhibitor of activated STAT 4	protein-coding
chr4	108327608	108328468	+	226	NA	promoter-TSS (NM_027250)	promoter-TSS (NM_027250)	-114	NM_027250	69893	Mm.28354	NM_027250	ENSMUSG00000048351	Coa7	2010305A19Rik|AI451324|D4Ertd796e|Selrc1	cytochrome c oxidase assembly factor 7	protein-coding
chr3	75556219	75558507	+	226	NA	promoter-TSS (NM_019745)	promoter-TSS (NM_019745)	-130	NM_001357514	20713	Mm.41560	NM_009250	ENSMUSG00000027834	Serpini1	AI837402|Ns|PI-12|PI12|Spi17	serine (or cysteine) peptidase inhibitor, clade I, member 1	protein-coding
chr13	98924775	98926121	+	226	NA	intron (NM_178716, intron 1 of 23)	intron (NM_178716, intron 1 of 23)	936	NM_178716	238799	Mm.173286	NM_178716	ENSMUSG00000009470	Tnpo1	AU021749|D13Ertd688e|IPO2|Kpnb2|MIP|MIP1|TRN	transportin 1	protein-coding
chr11	104608932	104609785	+	226	NA	intron (NM_016780, intron 1 of 14)	intron (NM_016780, intron 1 of 14)	1358	NM_016780	16416	Mm.87150	NM_016780	ENSMUSG00000020689	Itgb3	CD61|GP3A|INGRB3	integrin beta 3	protein-coding
chr13	14613191	14614365	+	226	NA	promoter-TSS (NM_029271)	promoter-TSS (NM_029271)	536	NM_008944	19166	Mm.252255	NM_008944	ENSMUSG00000015671	Psma2	Lmpc3	proteasome (prosome, macropain) subunit, alpha type 2	protein-coding
chr10	71344408	71345001	+	226	NA	intron (NM_134007, intron 1 of 2)	CpG	145	NM_134007	52637	Mm.254114	NM_134007	ENSMUSG00000037710	Cisd1	AU043990|AW743335|D10Ertd214e|Zcd1|mitoNEET	CDGSH iron sulfur domain 1	protein-coding
chr11	75732922	75733935	+	226	NA	intron (NM_009536, intron 1 of 5)	CpG	541	NM_009536	22627	Mm.234700	NM_009536	ENSMUSG00000020849	Ywhae	AU019196	tyrosine 3-monooxygenase/tryptophan 5-monooxygenase activation protein, epsilon polypeptide	protein-coding
chr4	133369744	133370168	+	226	NA	TTS (NR_039582)	TTS (NR_039582)	180	NR_039582	100628620		NR_039582	ENSMUSG00000092745	Mir5122	mmu-mir-5122|mu-mir-5122	microRNA 5122	ncRNA
chr19	12797946	12799306	+	226	NA	promoter-TSS (NM_134152)	promoter-TSS (NM_134152)	47	NM_134152	107321	Mm.313136	NM_134152	ENSMUSG00000024696	Lpxn	4933402K05Rik|A530083L21Rik|AV278559|LDPL	leupaxin	protein-coding
chr7	100706695	100707053	+	226	NA	5' UTR (NM_001362169, exon 1 of 9)	5' UTR (NM_001362169, exon 1 of 9)	239	NM_001362169	319604	Mm.260362	NM_178764	ENSMUSG00000029461	Fam168a	2610030B18Rik|B930006L02Rik|mKIAA0280	family with sequence similarity 168, member A	protein-coding
chr14	47276358	47277283	+	226	NA	promoter-TSS (NM_080843)	promoter-TSS (NM_080843)	37	NM_001360532	218973	Mm.265615	NM_172598	ENSMUSG00000037572	Wdhd1	A630092E18|AND-1|D630024B06Rik	WD repeat and HMG-box DNA binding protein 1	protein-coding
chr1	153413227	153415791	+	226	NA	promoter-TSS (NR_033736)	promoter-TSS (NR_033736)	-276	NR_033736	626058	Mm.31556	NM_001177359		E330020D12Rik	EG626058|F430003O07Rik|Gm6648	Riken cDNA E330020D12 gene	ncRNA
chr12	8499181	8500616	+	226	NA	5' UTR (NM_007483, exon 1 of 1)	5' UTR (NM_007483, exon 1 of 1)	111	NM_007483	11852	Mm.687	NM_007483	ENSMUSG00000054364	Rhob	AA017882|Arh6|Arhb	ras homolog family member B	protein-coding
chr2	48694290	48694801	+	226	NA	Intergenic	Intergenic	-119564	NM_007396	11480	Mm.314338	NM_007396	ENSMUSG00000052155	Acvr2a	ActrIIa|Acvr2|TactrII	activin receptor IIA	protein-coding
chrX	7762827	7763135	+	226	NA	promoter-TSS (NM_001105197)	promoter-TSS (NM_001105197)	320	NM_172472	209446	Mm.249142	NM_172472	ENSMUSG00000000134	Tfe3	F830016E06Rik|Tcfe3|Tfe-3|bHLHe33	transcription factor E3	protein-coding
chr9	61914269	61915283	+	226	NA	promoter-TSS (NM_018853)	promoter-TSS (NM_018853)	-266	NM_018853	56040	Mm.3158	NM_018853	ENSMUSG00000007892	Rplp1	2410042H16Rik|Arpp1|C430017H15Rik	ribosomal protein, large, P1	protein-coding
chr13	117048726	117049087	+	226	NA	Intergenic	MLT1N2|LTR|ERVL-MaLR	-23375	NM_001081009	52552	Mm.274466	NM_027272	ENSMUSG00000021725	Parp8	2810430O08Rik|ARTD16|D13Ertd275e	poly (ADP-ribose) polymerase family, member 8	protein-coding
chr5	139323492	139325227	+	226	NA	intron (NM_172723, intron 1 of 10)	intron (NM_172723, intron 1 of 10)	1105	NM_172723	231821	Mm.297819	NM_172723	ENSMUSG00000056413	Adap1	4930431P11Rik|Centa1|GC1L|p42IP4	ArfGAP with dual PH domains 1	protein-coding
chr3	100932151	100933006	+	226	NA	3' UTR (NM_001165953, exon 7 of 7)	3' UTR (NM_001165953, exon 7 of 7)	10085	NM_001165953	229644	Mm.189351	NM_194343	ENSMUSG00000033233	Trim45	4921530N01Rik	tripartite motif-containing 45	protein-coding
chr13	73937809	73938414	+	226	NA	promoter-TSS (NM_027182)	promoter-TSS (NM_027182)	300	NM_001308041	105246	Mm.278509	NM_001024508	ENSMUSG00000057649	Brd9	AL022779	bromodomain containing 9	protein-coding
chr7	19844680	19845233	+	226	NA	Intergenic	Intergenic	-7047	NM_001270489	100502736	Mm.445354	NM_001270489	ENSMUSG00000092216	Gm19345	-	predicted gene, 19345	protein-coding
chr5	24685000	24686664	+	226	NA	promoter-TSS (NM_016736)	promoter-TSS (NM_016736)	17	NM_016736	53312	Mm.5856	NM_016736	ENSMUSG00000028954	Nub1	4931404D21Rik|6330412F12Rik|BS4|NY-REN-18	negative regulator of ubiquitin-like proteins 1	protein-coding
chr10	123196710	123197696	+	226	NA	promoter-TSS (NM_027604)	promoter-TSS (NM_027604)	-184	NM_001301628	14479	Mm.244209	NM_027604	ENSMUSG00000020124	Usp15	4921514G19Rik|AI327321|E430033I05Rik|Gcap18	ubiquitin specific peptidase 15	protein-coding
chr2	35109423	35109758	+	226	NA	promoter-TSS (NM_012018)	promoter-TSS (NM_012018)	98	NM_012018	26920	Mm.231332	NM_012018	ENSMUSG00000057110	Cntrl	6720467O09Rik|AA968343|Cep1|Cep110|IB3/5|Ma2a8|b2b1468.1Clo|b2b1468Clo	centriolin	protein-coding
chr4	133169293	133170316	+	226	NA	intron (NM_153423, intron 1 of 8)	B3A|SINE|B2	-25851	NR_105984	102466215		NR_105984	ENSMUSG00000099202	Mir7017	Gm27945|mmu-mir-7017	microRNA 7017	ncRNA
chr10	61147284	61148008	+	226	NA	promoter-TSS (NM_001316673)	promoter-TSS (NM_001316673)	38	NM_001316673	20397	Mm.412319	NM_009163	ENSMUSG00000020097	Sgpl1	AI428538|D10Xrf456|S1PL|Spl	sphingosine phosphate lyase 1	protein-coding
chr1	132416877	132417422	+	226	NA	promoter-TSS (NM_172516)	promoter-TSS (NM_172516)	-304	NM_172516	213452	Mm.257120	NM_172516	ENSMUSG00000042046	Dstyk	A930019K20Rik|C430014H23Rik|C820013G01|Ripk5	dual serine/threonine and tyrosine protein kinase	protein-coding
chr17	83276179	83276661	+	226	NA	Intergenic	CpG	61137	NM_134117	106522	Mm.311974	NM_134117	ENSMUSG00000024247	Pkdcc	AI115348|AW548124|Adtk1|ESTM17|MAd1|Sgk493|Vlk|X83346	protein kinase domain containing, cytoplasmic	protein-coding
chr17	56997280	56997617	+	226	NA	exon (NM_025538, exon 1 of 4)	exon (NM_025538, exon 1 of 4)	109	NM_025538	66400	Mm.196150	NM_025538	ENSMUSG00000002661	Alkbh7	2310045B01Rik|2510008E23Rik|Abh7|Spata11	alkB homolog 7	protein-coding
chr19	32740802	32741614	+	226	NA	Intergenic	MRLTR33|LTR|ERVK	-16369	NM_008960	19211	Mm.245395	NM_008960	ENSMUSG00000013663	Pten	2310035O07Rik|A130070J02Rik|AI463227|B430203M17Rik|MMAC1|PTENbeta|TEP1	phosphatase and tensin homolog	protein-coding
chr19	22318971	22319279	+	226	NA	intron (NM_001035239, intron 1 of 24)	intron (NM_001035239, intron 1 of 24)	-129083	NM_001362502	226025	Mm.131943	NM_177341	ENSMUSG00000052387	Trpm3	6330504P12Rik|9330180E14|AU018608|B930001P07Rik|LTRPC3|MLSN2	transient receptor potential cation channel, subfamily M, member 3	protein-coding
chr19	41913791	41914697	+	226	NA	intron (NM_023418, intron 1 of 3)	intron (NM_023418, intron 1 of 3)	2373	NM_023418	18648	Mm.16783	NM_023418	ENSMUSG00000011752	Pgam1	2310050F24Rik|Pgam-1	phosphoglycerate mutase 1	protein-coding
chr8	41016199	41016630	+	226	NA	intron (NM_001005863, intron 6 of 13)	intron (NM_001005863, intron 6 of 13)	-1324	NR_015457	78849	Mm.440930	NR_015457	ENSMUSG00000084960	B430010I23Rik	-	RIKEN cDNA B430010I23 gene	ncRNA
chr5	147792874	147793258	+	226	NA	Intergenic	MIR|SINE|MIR	-67055	NM_001363135	14254	Mm.389712	NM_010228	ENSMUSG00000029648	Flt1	AI323757|Flt-1|VEGFR-1|VEGFR1|sFlt1	FMS-like tyrosine kinase 1	protein-coding
chr6	120471011	120471636	+	226	NA	intron (NM_008359, intron 1 of 12)	B2_Mm2|SINE|B2	8126	NM_008359	16172	Mm.4481	NM_008359	ENSMUSG00000002897	Il17ra	AW538159|Cdw217|Il17r|VDw217	interleukin 17 receptor A	protein-coding
chr6	70855452	70855981	+	226	NA	intron (NM_010121, intron 1 of 16)	L2|LINE|L2	11201	NM_010121	13666	Mm.247167	NM_010121	ENSMUSG00000031668	Eif2ak3	Pek|Perk	eukaryotic translation initiation factor 2 alpha kinase 3	protein-coding
chr18	23989635	23990039	+	226	NA	intron (NM_011755, intron 1 of 2)	intron (NM_011755, intron 1 of 2)	203	NM_011755	22694	Mm.290596	NM_011755	ENSMUSG00000063281	Zfp35	Zfp-35|Znf271|mszf13|mszf20-1|mszf28|mszf68	zinc finger protein 35	protein-coding
chr12	4719469	4720502	+	226	NA	intron (NM_029107, intron 6 of 7)	BGLII_B|LTR|ERVK	18454	NM_029107	74855	Mm.269534	NM_029107	ENSMUSG00000079177	Fam228a	4930417G10Rik	family with sequence similarity 228, member A	protein-coding
chr18	44757802	44758189	+	225	NA	intron (NM_001085373, intron 2 of 18)	MTD|LTR|ERVL-MaLR	54187	NM_001085373	328949	Mm.312511	NM_001033406	ENSMUSG00000071856	Mcc	D18Ertd451e|E330037C19	mutated in colorectal cancers	protein-coding
chr9	108339473	108341001	+	225	NA	3' UTR (NM_008160, exon 2 of 2)	3' UTR (NM_008160, exon 2 of 2)	1157	NM_001329527	14775	Mm.1090	NM_008160	ENSMUSG00000063856	Gpx1	AI195024|AL033363|CGPx|GPx-1|GSHPx-1|Gpx	glutathione peroxidase 1	protein-coding
chr2	73055970	73056448	+	225	NA	Intergenic	Intergenic	-75763	NM_001018042	20687	Mm.124328	NM_011450	ENSMUSG00000027109	Sp3	D130027J01Rik	trans-acting transcription factor 3	protein-coding
chr6	115808342	115809022	+	225	NA	promoter-TSS (NR_028546)	promoter-TSS (NR_028546)	61	NM_172086	19951	Mm.104368	NM_172086	ENSMUSG00000057841	Rpl32	AU020185|rpL32-3A	ribosomal protein L32	protein-coding
chr1	179545996	179546702	+	225	NA	promoter-TSS (NM_001331054)	promoter-TSS (NM_001331054)	-73	NM_001331055	15278	Mm.293529	NM_008249	ENSMUSG00000026492	Tfb2m	Hkp1	transcription factor B2, mitochondrial	protein-coding
chr17	36020383	36021348	+	225	NA	promoter-TSS (NM_008207)	promoter-TSS (NM_008207)	-305	NM_008207	15042	Mm.439654	NM_008207	ENSMUSG00000053835	H2-T24	H-2T24	histocompatibility 2, T region locus 24	protein-coding
chr13	54589671	54591148	+	225	NA	promoter-TSS (NM_178605)	promoter-TSS (NM_178605)	178	NM_025933	67044	Mm.29353	NM_025933	ENSMUSG00000025868	Higd2a	2010110M21Rik|AA690237	HIG1 domain family, member 2A	protein-coding
chr4	140982804	140983651	+	225	NA	Intergenic	PB1D10|SINE|Alu	-3646	NM_029097	74772	Mm.205625	NM_029097	ENSMUSG00000036622	Atp13a2	1110012E06Rik|AA589443	ATPase type 13A2	protein-coding
chr4	35131719	35132044	+	225	NA	intron (NM_178061, intron 1 of 3)	intron (NM_178061, intron 1 of 3)	-20174	NM_199157	387510	Mm.386929	NM_199157	ENSMUSG00000042993	Ifnk	-	interferon kappa	protein-coding
chr6	99436014	99436797	+	225	NA	intron (NM_001347345, intron 1 of 19)	intron (NM_001347345, intron 1 of 19)	-1060	NM_053202	108655	Mm.234965	NM_053202	ENSMUSG00000030067	Foxp1	3110052D19Rik|4932443N09Rik|AI461938|AW494214	forkhead box P1	protein-coding
chr11	20542564	20543437	+	225	NA	promoter-TSS (NM_021372)	promoter-TSS (NM_021372)	-166	NM_021372	58172	Mm.339676	NM_021372	ENSMUSG00000049800	Sertad2	AB041541|AU021878|Kiaa0127|MNCb-1504|SEI-2|Sei2|TRIP-Br2|mKIAA0127	SERTA domain containing 2	protein-coding
chr7	19715254	19716468	+	225	NA	promoter-TSS (NM_016871)	promoter-TSS (NM_016871)	-432	NM_016871	53333	Mm.61682	NM_016871	ENSMUSG00000002984	Tomm40	AW539759|Mom35|Tom40	translocase of outer mitochondrial membrane 40	protein-coding
chr11	103696856	103697914	+	224	NA	promoter-TSS (NR_102388)	promoter-TSS (NR_102388)	-331	NM_001362856	56494	Mm.195451	NM_019650	ENSMUSG00000020946	Gosr2	2310032N09Rik|C76855|Gs27|SNARE|membrin	golgi SNAP receptor complex member 2	protein-coding
chr13	23745649	23747453	+	224	NA	promoter-TSS (NM_175664)	promoter-TSS (NM_175664)	-183	NM_175664	319178	Mm.390567	NM_175664	ENSMUSG00000075031	Hist1h2bb	H2b-143	histone cluster 1, H2bb	protein-coding
chr7	118712047	118713101	+	224	NA	promoter-TSS (NM_001360794)	promoter-TSS (NM_001360794)	31	NM_182995	101565	Mm.23279	NM_182995	ENSMUSG00000033904	Ccp110	6330503K22Rik|AA415922|AI427129|AW557948|CP110|cep110	centriolar coiled coil protein 110	protein-coding
chr15	67175801	67176793	+	224	NA	intron (NM_009177, intron 1 of 8)	intron (NM_009177, intron 1 of 8)	585	NM_009177	20442	Mm.248334	NM_009177	ENSMUSG00000013846	St3gal1	5330418N22Rik|AI467004|ST3GalI|Siat4|Siat4a|St3gal-1	ST3 beta-galactoside alpha-2,3-sialyltransferase 1	protein-coding
chr11	119086308	119086681	+	224	NA	promoter-TSS (NM_007625)	promoter-TSS (NM_007625)	-257	NM_007625	12418	Mm.268070	NM_007625	ENSMUSG00000039989	Cbx4	MPc2|PC2	chromobox 4	protein-coding
chrX	94177861	94178160	+	224	NA	Intergenic	CpG	34641	NM_012010	26905	Mm.218851	NM_012010	ENSMUSG00000035150	Eif2s3x	AA409828|AA547477|AI314668|Eif-2gx|eIF-2-gamma X	eukaryotic translation initiation factor 2, subunit 3, structural gene X-linked	protein-coding
chr5	63967809	63968443	+	224	NA	intron (NM_145923, intron 1 of 6)	intron (NM_145923, intron 1 of 6)	771	NM_145923	100532	Mm.243632	NM_145923	ENSMUSG00000047881	Rell1	AA536743	RELT-like 1	protein-coding
chr4	152176330	152177652	+	224	NA	Intergenic	URR1B|DNA|hAT-Charlie	-1109	NM_133348	70025	Mm.296191	NM_133348	ENSMUSG00000028937	Acot7	2410041A17Rik|Ach1|Act|Bach|CTE-IIa|Cte-II|Lach1	acyl-CoA thioesterase 7	protein-coding
chr9	124422597	124423599	+	224	NA	promoter-TSS (NR_027950)	promoter-TSS (NR_027950)	-153	NR_027950	75135	Mm.476814	NR_015516		4930526I15Rik	1600027J15Rik	RIKEN cDNA 4930526I15 gene	ncRNA
chr15	101317671	101318623	+	224	NA	Intergenic	B2_Mm2|SINE|B2	24922	NM_001369218	77717	Mm.391998	NM_001369218	ENSMUSG00000075408	Smim41	6030408B16Rik|AI225877	small integral membrane protein 41	protein-coding
chr11	70489502	70490389	+	223	NA	Intergenic	Intergenic	-15329	NM_029360	75604	Mm.24400	NM_029360	ENSMUSG00000018919	Tm4sf5	2010003F10Rik|AI323987	transmembrane 4 superfamily member 5	protein-coding
chr9	106280685	106281883	+	223	NA	5' UTR (NM_027354, exon 1 of 11)	5' UTR (NM_027354, exon 1 of 11)	223	NM_027354	70235	Mm.23054	NM_027354	ENSMUSG00000023345	Poc1a	2510040D07Rik|Wdr51a|cha	POC1 centriolar protein A	protein-coding
chr15	58015389	58015848	+	223	NA	Intergenic	Intergenic	18676	NM_029418	75758	Mm.455792	NM_029418	ENSMUSG00000101892	9130401M01Rik	AI849328	RIKEN cDNA 9130401M01 gene	protein-coding
chr13	23561631	23562337	+	223	NA	TTS (NM_178205)	TTS (NM_178205)	381	NM_178205	319151	Mm.261658	NM_178205	ENSMUSG00000069273	Hist1h3e	H3-f|H3.1	histone cluster 1, H3e	protein-coding
chr11	113172397	113173066	+	223	NA	intron (NR_015556, intron 1 of 2)	intron (NR_015556, intron 1 of 2)	29107	NR_015556	72386	Mm.266961	NR_015556	ENSMUSG00000087259	2610035D17Rik	-	RIKEN cDNA 2610035D17 gene	ncRNA
chr12	106030691	106031147	+	223	NA	intron (NM_001364367, intron 1 of 14)	intron (NM_001364367, intron 1 of 14)	202	NM_001364367	22367	Mm.2981	NM_011705	ENSMUSG00000021115	Vrk1	51PK	vaccinia related kinase 1	protein-coding
chr1	34439451	34440075	+	223	NA	promoter-TSS (NM_027159)	promoter-TSS (NM_027159)	-66	NM_178601	27993	Mm.289667	NM_178601	ENSMUSG00000026127	Imp4	AA409888|AV031295|D1Wsu40e	IMP4, U3 small nucleolar ribonucleoprotein	protein-coding
chr9	107541541	107542448	+	223	NA	promoter-TSS (NM_019720)	promoter-TSS (NM_019720)	-129	NM_019720	56368	Mm.24833	NM_019720	ENSMUSG00000037190	Cyb561d2	AW049681|Tsp10	cytochrome b-561 domain containing 2	protein-coding
chr19	9066109	9066468	+	223	NA	intron (NM_001286518, intron 6 of 6)	intron (NM_001286518, intron 6 of 6)	21668	NM_011681	22287	Mm.2258	NM_011681	ENSMUSG00000024653	Scgb1a1	CC10|CC16|CCSP|PCB-BP|UG|UGB|Utg	secretoglobin, family 1A, member 1 (uteroglobin)	protein-coding
chr5	124477865	124479001	+	223	NA	promoter-TSS (NM_030259)	promoter-TSS (NM_030259)	-198	NM_030259	80291	Mm.425280	NM_030259	ENSMUSG00000029401	Rilpl2	-	Rab interacting lysosomal protein-like 2	protein-coding
chr16	59559439	59560106	+	221	NA	exon (NM_174848, exon 4 of 22)	exon (NM_174848, exon 4 of 22)	41275	NM_174848	224273	Mm.246424	NM_174848	ENSMUSG00000022723	Crybg3	5031404N19|AU022790|Gm9581	beta-gamma crystallin domain containing 3	protein-coding
chr8	13026749	13028796	+	221	NA	intron (NM_010172, intron 1 of 7)	intron (NM_010172, intron 1 of 7)	1738	NM_010172	14068	Mm.4827	NM_010172	ENSMUSG00000031443	F7	AI132620|Cf7|FVII	coagulation factor VII	protein-coding
chr16	32179249	32180736	+	221	NA	intron (NM_001033539, intron 1 of 2)	B2_Mm2|SINE|B2	192	NM_001033539	328660	Mm.441006	NM_001033539	ENSMUSG00000075269	Bex6	B020003O03Rik	brain expressed family member 6	protein-coding
chr19	8802206	8802912	+	221	NA	promoter-TSS (NM_133759)	promoter-TSS (NM_133759)	11	NM_001098237	75291	Mm.23423	NM_133759	ENSMUSG00000071661	Zbtb3	4930563M09Rik	zinc finger and BTB domain containing 3	protein-coding
chr1	95656813	95657511	+	221	NA	intron (NM_009183, intron 2 of 4)	intron (NM_009183, intron 2 of 4)	10432	NM_001159745	20452	Mm.306228	NM_009183	ENSMUSG00000040710	St8sia4	PST|PST-1|SIAT8-D|ST8SiaIV|Siat8d	ST8 alpha-N-acetyl-neuraminide alpha-2,8-sialyltransferase 4	protein-coding
chr6	17385309	17386188	+	221	NA	Intergenic	Intergenic	78108	NM_001243064	12389	Mm.28278	NM_007616	ENSMUSG00000007655	Cav1	Cav|Cav-1	caveolin 1, caveolae protein	protein-coding
chr14	51088900	51090385	+	221	NA	Intergenic	Intergenic	-1435	NM_001161731	11727	Mm.202665	NM_007447	ENSMUSG00000072115	Ang	AI385586|Ang1|Rnase5|Rnase5a	angiogenin, ribonuclease, RNase A family, 5	protein-coding
chr1	53850855	53852093	+	221	NA	intron (NM_001001883, intron 21 of 28)	intron (NM_001001883, intron 21 of 28)	2050	NR_106149	102465783		NR_106149	ENSMUSG00000098443	Mir7681	Gm27806|mmu-mir-7681	microRNA 7681	ncRNA
chr17	24850084	24850394	+	221	NA	promoter-TSS (NM_001159626)	promoter-TSS (NM_001159626)	63	NM_023480	68636	Mm.347964	NM_023480	ENSMUSG00000045316	Fahd1	1110025H10Rik|AV002085	fumarylacetoacetate hydrolase domain containing 1	protein-coding
chr10	62486971	62487639	+	221	NA	promoter-TSS (NM_001113355)	promoter-TSS (NM_001113355)	-500	NM_001358543	30930	Mm.260703	NM_133672	ENSMUSG00000020078	Vps26a	AA407240|HB58|Vps26	VPS26 retromer complex component A	protein-coding
chr19	7216833	7218539	+	221	NA	promoter-TSS (NM_007750)	promoter-TSS (NM_007750)	-70	NM_007750	12868	Mm.14022	NM_007750	ENSMUSG00000035885	Cox8a	COX8L	cytochrome c oxidase subunit 8A	protein-coding
chr9	107633257	107634935	+	221	NA	intron (NM_008138, intron 1 of 8)	intron (NM_008138, intron 1 of 8)	1247	NM_008138	14678	Mm.196464	NM_008138	ENSMUSG00000032562	Gnai2	C76432|Galphai2|Gia|Gnai-2	guanine nucleotide binding protein (G protein), alpha inhibiting 2	protein-coding
chr2	13543293	13544374	+	221	NA	intron (NM_010067, intron 1 of 10)	intron (NM_010067, intron 1 of 10)	831	NM_010067	13434	Mm.6979	NM_010067	ENSMUSG00000026723	Trdmt1	Dnmt2|Rnmt2	tRNA aspartic acid methyltransferase 1	protein-coding
chr1	86434184	86434929	+	220	NA	Intergenic	CpG	8227	NM_027966	71863	Mm.179627	NM_027966	ENSMUSG00000036574	Tex44	1700019O17Rik	testis expressed 44	protein-coding
chr19	5877722	5878598	+	220	NA	5' UTR (NM_134154, exon 1 of 6)	5' UTR (NM_134154, exon 1 of 6)	338	NM_001361973	107375	Mm.5323	NM_134154	ENSMUSG00000024818	Slc25a45	AW491445	solute carrier family 25, member 45	protein-coding
chr10	96374198	96374741	+	220	NA	Intergenic	Intergenic	148262	NR_110448	74881	Mm.410819	NR_110448	ENSMUSG00000112762	4930459C07Rik	-	RIKEN cDNA 4930459C07 gene	ncRNA
chr1	52653224	52653595	+	220	NA	Intergenic	Intergenic	22704	NM_001142647	227094	Mm.83541	NM_172654	ENSMUSG00000043015	Nemp2	5330401P04Rik|9830163O08|Tmem194b	nuclear envelope integral membrane protein 2	protein-coding
chr19	4100066	4100867	+	220	NA	promoter-TSS (NM_008851)	promoter-TSS (NM_008851)	-156	NM_008851	18739	Mm.1860	NM_008851	ENSMUSG00000024851	Pitpnm1	DRES9|Mpt-1|Nir-2|PITPnm 1|Pitpnm|R75447|Rd9|RdgB|RdgB1	phosphatidylinositol transfer protein, membrane-associated 1	protein-coding
chr8	94458073	94459017	+	220	NA	Intergenic	ID2|SINE|ID	-14218	NM_001033207	434341	Mm.334720	NM_001033207	ENSMUSG00000074151	Nlrc5	AI451557|AK220210|NOD27	NLR family, CARD domain containing 5	protein-coding
chr6	122601923	122603070	+	220	NA	promoter-TSS (NM_031159)	promoter-TSS (NM_031159)	-52	NM_001134391	11810	Mm.3333	NM_031159	ENSMUSG00000040613	Apobec1	Cdar1	apolipoprotein B mRNA editing enzyme, catalytic polypeptide 1	protein-coding
chr15	66812460	66813057	+	219	NA	5' UTR (NM_009192, exon 2 of 9)	5' UTR (NM_009192, exon 2 of 9)	19071	NM_001029841	20491	Mm.7601	NM_009192	ENSMUSG00000022372	Sla	Slap|Slap-1	src-like adaptor	protein-coding
chr2	129592217	129593021	+	218	NA	promoter-TSS (NM_007547)	promoter-TSS (NM_007547)	-220	NM_001291020	19261	Mm.1682	NM_007547	ENSMUSG00000037902	Sirpa	AI835480|Bit|CD172a|P84|Ptpns1|SHP-1|SHPS-1|SIRP	signal-regulatory protein alpha	protein-coding
chr4	135203015	135203906	+	218	NA	Intergenic	Intergenic	50915	NM_001369050	12399	Mm.378894	NM_019732	ENSMUSG00000070691	Runx3	AML2|Cbfa3|Pebp2a3	runt related transcription factor 3	protein-coding
chr8	84237249	84237737	+	218	NA	promoter-TSS (NM_172503)	promoter-TSS (NM_172503)	-451	NM_172503	212168	Mm.117094	NM_172503	ENSMUSG00000035671	Zswim4	D330002I24|E130119J17Rik	zinc finger SWIM-type containing 4	protein-coding
chr15	98513053	98513592	+	218	NA	Intergenic	URR1A|DNA|hAT-Charlie	6512	NR_034051	100217417	Mm.486440	NR_034051	ENSMUSG00000065336	Snora34	MBI-89	small nucleolar RNA, H/ACA box 34	snoRNA
chr17	30574597	30575234	+	218	NA	intron (NM_172618, intron 1 of 11)	intron (NM_172618, intron 1 of 11)	1372	NM_027060	224671	Mm.41220	NM_027060	ENSMUSG00000062202	Btbd9	1700023F20Rik|4930402L05|AI464421	BTB (POZ) domain containing 9	protein-coding
chr10	4621268	4621667	+	218	NA	intron (NM_007956, intron 1 of 8)	intron (NM_007956, intron 1 of 8)	9478	NM_001302532	13982	Mm.9213	NM_007956	ENSMUSG00000019768	Esr1	ER|ER-alpha|ERa|ERalpha|ESR|Estr|Estra|Nr3a1	estrogen receptor 1 (alpha)	protein-coding
chr2	118388134	118389183	+	218	NA	promoter-TSS (NM_013719)	promoter-TSS (NM_013719)	41	NM_013719	27103	Mm.217616	NM_013719	ENSMUSG00000005102	Eif2ak4	2610011M03|GCN2|MGCN2	eukaryotic translation initiation factor 2 alpha kinase 4	protein-coding
chr11	110165748	110167453	+	218	NA	intron (NM_147220, intron 1 of 38)	intron (NM_147220, intron 1 of 38)	1553	NM_147220	217262	Mm.291459	NM_147220	ENSMUSG00000041797	Abca9	D630040K07Rik	ATP-binding cassette, sub-family A (ABC1), member 9	protein-coding
chr1	191906358	191906769	+	218	NA	promoter-TSS (NM_009579)	promoter-TSS (NM_009579)	-218	NM_009579	22782	Mm.9024	NM_009579	ENSMUSG00000037434	Slc30a1	AI839647|C130040I11Rik|Znt1	solute carrier family 30 (zinc transporter), member 1	protein-coding
chr13	59822404	59823528	+	218	NA	intron (NM_153538, intron 1 of 27)	CpG	181	NM_153538	214290	Mm.233082	NM_153538	ENSMUSG00000035248	Tut7	6030448M23Rik|AA420405|Tent3b|Zcchc6	terminal uridylyl transferase 7	protein-coding
chr11	86582954	86588365	+	218	NA	intron (NM_029478, intron 11 of 11)	intron (NM_029478, intron 11 of 11)	-1501	NR_029738	387140		NR_029738	ENSMUSG00000065455	Mir21a	Mir21|Mirn21|mmu-mir-21|mmu-mir-21a	microRNA 21a	ncRNA
chr13	9081774	9082061	+	218	NA	Intergenic	Intergenic	-11964	NM_001311117	217980	Mm.234944	NM_172585	ENSMUSG00000033499	Larp4b	A630096F19|AI256361|D13Wsu64e|Larp5	La ribonucleoprotein domain family, member 4B	protein-coding
chr4	52930409	52931318	+	218	NA	Intergenic	Lx7|LINE|L1	-19071	NM_146839	258836	Mm.331617	NM_146839	ENSMUSG00000051593	Olfr272	MOR262-7	olfactory receptor 272	protein-coding
chr4	88864590	88865421	+	218	NA	Intergenic	Intergenic	14918	NM_010502	15962	Mm.57127	NM_010502	ENSMUSG00000095498	Ifna1	Ifa1	interferon alpha 1	protein-coding
chr14	55604208	55605061	+	218	NA	promoter-TSS (NM_001159418)	promoter-TSS (NM_001159418)	55	NM_001159418	16391	Mm.2032	NM_008394	ENSMUSG00000002325	Irf9	Irf-9|Isgf3g|p48	interferon regulatory factor 9	protein-coding
chr7	104353003	104353433	+	218	NA	5' UTR (NM_001146007, exon 1 of 8)	5' UTR (NM_001146007, exon 1 of 8)	131	NM_175677	319236	Mm.425502	NM_175677	ENSMUSG00000057143	Trim12c	9230105E10Rik|Trim12-2	tripartite motif-containing 12C	protein-coding
chr1	78537043	78537608	+	218	NA	intron (NM_026713, intron 6 of 6)	intron (NM_026713, intron 6 of 6)	26265	NM_026713	68393	Mm.41325	NM_026713	ENSMUSG00000012187	Mogat1	0610030A14Rik|1110064N14Rik|Dgat2l|Dgat2l1|MGAT1|WI1-2612I11.1|mDC2	monoacylglycerol O-acyltransferase 1	protein-coding
chr3	108795868	108796160	+	217	NA	intron (NM_011504, intron 17 of 18)	intron (NM_011504, intron 17 of 18)	44488	NM_011504	20912	Mm.316894	NM_011504	ENSMUSG00000027882	Stxbp3	Munc-18c|Stxbp3a|Sxtbp3|Unc18-3	syntaxin binding protein 3	protein-coding
chr4	107177888	107178949	+	217	NA	promoter-TSS (NM_025617)	promoter-TSS (NM_025617)	-52	NM_025617	66526	Mm.246956	NM_025617	ENSMUSG00000028619	Tceanc2	2210010B22Rik|2210012G02Rik|6330404A07Rik|AU015593|Tdeanc2	transcription elongation factor A (SII) N-terminal and central domain containing 2	protein-coding
chr19	41801230	41802542	+	217	NA	intron (NM_001163495, intron 1 of 10)	CpG	198	NM_001163495	71085	Mm.21646	NM_027667	ENSMUSG00000025154	Arhgap19	4933411B03Rik|AI120128|AW546831|mFLJ00368	Rho GTPase activating protein 19	protein-coding
chr2	30807876	30808409	+	216	NA	promoter-TSS (NM_001356437)	promoter-TSS (NM_001356437)	-41	NM_001356433	66617	Mm.33167	NM_170592	ENSMUSG00000026857	Ntmt1	2610205E22Rik|AL033331|AL033332|Mettl11a|NTM1A	N-terminal Xaa-Pro-Lys N-methyltransferase 1	protein-coding
chr11	69123301	69124449	+	216	NA	TTS (NM_033041)	TTS (NM_033041)	-2502	NM_011786	23801	Mm.41989	NM_011786	ENSMUSG00000020892	Aloxe3	e-LOX-3|eLOX-3	arachidonate lipoxygenase 3	protein-coding
chr16	18876074	18878210	+	216	NA	promoter-TSS (NM_010922)	promoter-TSS (NM_010922)	392	NM_010435	15260	Mm.15694	NM_010435	ENSMUSG00000022702	Hira	AA138857|D16Ertd95e|Gm15797|N28177|Tuple1	histone cell cycle regulator	protein-coding
chr7	30008220	30009061	+	216	NA	intron (NM_001167873, intron 6 of 9)	intron (NM_001167873, intron 6 of 9)	24685	NM_001033355	243905	Mm.322432	NM_001033355	ENSMUSG00000074221	Zfp568	C80731|Gm1691|Znf568|chato	zinc finger protein 568	protein-coding
chr10	117215655	117216503	+	216	NA	intron (NM_026570, intron 6 of 6)	intron (NM_026570, intron 6 of 6)	8428	NM_026570	64050	Mm.233529	NM_026570	ENSMUSG00000020171	Yeats4	4930573H17Rik|B230215M10Rik|GAS41|NuBI-1	YEATS domain containing 4	protein-coding
chr1	95667339	95668450	+	216	NA	promoter-TSS (NM_001159745)	promoter-TSS (NM_001159745)	-300	NM_009183	20452	Mm.306228	NM_009183	ENSMUSG00000040710	St8sia4	PST|PST-1|SIAT8-D|ST8SiaIV|Siat8d	ST8 alpha-N-acetyl-neuraminide alpha-2,8-sialyltransferase 4	protein-coding
chr17	29395331	29395920	+	216	NA	Intergenic	Intergenic	34711	NM_013710	26382	Mm.279187	NM_013710	ENSMUSG00000024013	Fgd2	Tcd-2|Tcd2|ZFYVE4|tcs-2|tcs2	FYVE, RhoGEF and PH domain containing 2	protein-coding
chr13	119329228	119329690	+	216	NA	Intergenic	Intergenic	79552	NM_008710	18115	Mm.132584	NM_008710	ENSMUSG00000116207	Nnt	4930423F13Rik|AI323702|BB168308	nicotinamide nucleotide transhydrogenase	protein-coding
chr16	13818801	13819697	+	216	NA	promoter-TSS (NM_001346110)	promoter-TSS (NM_001346110)	-2	NM_001346106	18203	Mm.380410	NM_010946	ENSMUSG00000022681	Ntan1	PNAA|PNAD	N-terminal Asn amidase	protein-coding
chr3	90265420	90266424	+	216	NA	promoter-TSS (NM_201407)	promoter-TSS (NM_201407)	-592	NM_201407	229541	Mm.30571	NM_201407	ENSMUSG00000042404	Dennd4b	-	DENN/MADD domain containing 4B	protein-coding
chr9	22389360	22389751	+	216	NA	promoter-TSS (NM_028390)	promoter-TSS (NM_028390)	-349	NM_028390	68743	Mm.282751	NM_028390	ENSMUSG00000036777	Anln	1110037A17Rik|2900037I21Rik|C78101|Scraps	anillin, actin binding protein	protein-coding
chr5	96920646	96921668	+	215	NA	promoter-TSS (NR_131152)	promoter-TSS (NR_131152)	-115	NR_131152	666266	Mm.32442	NR_131152	ENSMUSG00000106357	Gm8013	EG666266	predicted gene 8013	ncRNA
chr19	6980222	6980490	+	215	NA	promoter-TSS (NM_001360288)	promoter-TSS (NM_001360288)	84	NM_001370419	114841036		NM_001370419		LOC114841036	-	Uncharacterized protein LOC114841036	protein-coding
chr18	65430520	65431173	+	215	NA	promoter-TSS (NM_172833)	promoter-TSS (NM_172833)	-144	NM_001365019	240354	Mm.132613	NM_172833	ENSMUSG00000032688	Malt1	A630046N12|D430033E09Rik|Pcasp1	MALT1 paracaspase	protein-coding
chr19	16084151	16084687	+	215	NA	Intergenic	Intergenic	-48265	NM_008139	14682	Mm.439701	NM_008139	ENSMUSG00000024639	Gnaq	1110005L02Rik|6230401I02Rik|AA408290|AW060788|Dsk1|Dsk10|Galphaq|Gq|GqI	guanine nucleotide binding protein, alpha q polypeptide	protein-coding
chr19	36266514	36266885	+	215	NA	Intergenic	Intergenic	-81630	NM_001368690	76073	Mm.259180	NM_029508	ENSMUSG00000024805	Pcgf5	0610009F02Rik|1110054A01Rik|5830406C17Rik|5830443C21Rik|9530023M17Rik|AI324127	polycomb group ring finger 5	protein-coding
chr4	133756213	133757679	+	215	NA	promoter-TSS (NM_001363070)	promoter-TSS (NM_001363070)	-177	NM_001363070	93760	Mm.22478	NM_001080819	ENSMUSG00000007880	Arid1a	1110030E03Rik|BAF250a|Osa1|Smarcf1	AT rich interactive domain 1A (SWI-like)	protein-coding
chr10	42275974	42278157	+	215	NA	promoter-TSS (NM_019740)	promoter-TSS (NM_019740)	-323	NM_019740	56484	Mm.338613	NM_019740	ENSMUSG00000048756	Foxo3	1110048B16Rik|2010203A17Rik|C76856|FKHRL1|Fkhr2|Foxo3a	forkhead box O3	protein-coding
chr9	79815988	79816531	+	214	NA	intron (NM_001357353, intron 5 of 5)	intron (NM_001357353, intron 5 of 5)	14723	NM_001357354	70598	Mm.23049	NM_001081243	ENSMUSG00000034898	Filip1	5730485H21Rik|AI843021	filamin A interacting protein 1	protein-coding
chr11	87759488	87759759	+	214	NA	promoter-TSS (NM_172449)	promoter-TSS (NM_172449)	-918	NM_172449	207777	Mm.342019	NM_172449	ENSMUSG00000034156	Tspoap1	Bzrap1|D230016K05|PRAX-1|mKIAA0612	TSPO associated protein 1	protein-coding
chr8	106936305	106936958	+	214	NA	intron (NM_001368316, intron 1 of 5)	CpG	891	NM_001368316	20650	Mm.30228	NM_009229	ENSMUSG00000041308	Sntb2	SNT3|SNTL|Snt2	syntrophin, basic 2	protein-coding
chr7	89980570	89981254	+	214	NA	promoter-TSS (NM_021876)	promoter-TSS (NM_021876)	64	NM_021876	13626	Mm.380914	NM_021876	ENSMUSG00000030619	Eed	l(7)5Rn|l7Rn5|lusk	embryonic ectoderm development	protein-coding
chr2	153161320	153161966	+	214	NA	intron (NM_133847, intron 1 of 17)	intron (NM_133847, intron 1 of 17)	342	NM_133847	99237	Mm.330674	NM_133847	ENSMUSG00000068040	Tm9sf4	AA986553|AU045326|B930079E06|mKIAA0255	transmembrane 9 superfamily protein member 4	protein-coding
chrX	87238357	87238772	+	214	NA	intron (NM_001160403, intron 5 of 10)	intron (NM_001160403, intron 5 of 10)	877384	NM_001160403	331461	Mm.121680	NM_001160403	ENSMUSG00000052372	Il1rapl1	6330532G10Rik|C030039N24|IL1R8|IL1RAPL|IL1RAPL-1|MRX34|OPHN4|TIGIRR-2	interleukin 1 receptor accessory protein-like 1	protein-coding
chr2	69861275	69861568	+	214	NA	promoter-TSS (NM_009278)	promoter-TSS (NM_009278)	-141	NR_149321	20823	Mm.10508	NM_009278	ENSMUSG00000068882	Ssb	SS-B	Sjogren syndrome antigen B	protein-coding
chr9	61373201	61373838	+	214	NA	intron (NM_009389, intron 1 of 19)	CpG	1153	NM_009389	21887	Mm.24255	NM_009389	ENSMUSG00000032280	Tle3	2610103N05Rik|ESG|Grg3a|Grg3b|mKIAA1547	transducin-like enhancer of split 3	protein-coding
chr7	110018289	110019274	+	214	NA	intron (NM_181517, intron 1 of 24)	CpG	466	NM_181517	233726	Mm.222328	NM_181517	ENSMUSG00000066232	Ipo7	A330055O14Rik|C330016G14|Imp7|Ranbp7	importin 7	protein-coding
chr2	163642365	163643387	+	214	NA	intron (NM_012032, intron 1 of 9)	RLTR4_Mm|LTR|ERV1	-1974	NR_028113	68386	Mm.410649	NR_028113	ENSMUSG00000058812	0610039K10Rik	-	RIKEN cDNA 0610039K10 gene	ncRNA
chr11	69095027	69097507	+	214	NA	Intergenic	Intergenic	-2682	NM_011065	18626	Mm.7373	NM_011065	ENSMUSG00000020893	Per1	Hftm|Per|m-rigui|mPer1	period circadian clock 1	protein-coding
chr8	129234091	129234432	+	214	NA	promoter-TSS (NM_153780)	promoter-TSS (NM_153780)	-215	NM_153780	72139	Mm.426514	NM_153780	ENSMUSG00000071302	2610044O15Rik8	2610044O15Rik	RIKEN cDNA 2610044O15 gene	protein-coding
chr11	11685918	11687415	+	214	NA	intron (NM_001025597, intron 1 of 7)	intron (NM_001025597, intron 1 of 7)	741	NM_009578	22778	Mm.103545	NM_009578	ENSMUSG00000018654	Ikzf1	5832432G11Rik|Ikaros|LyF-1|Zfpn1a1|Znfn1a1|hlk-1|mKIAA4227	IKAROS family zinc finger 1	protein-coding
chr11	60878978	60879627	+	214	NA	promoter-TSS (NM_173453)	promoter-TSS (NM_173453)	-264	NM_001168507	216821	Mm.28063	NM_173453	ENSMUSG00000043284	Tmem11	5730466P16Rik|AA409091	transmembrane protein 11	protein-coding
chr16	23988290	23989399	+	213	NA	promoter-TSS (NM_009744)	promoter-TSS (NM_009744)	8	NM_009744	12053	Mm.347398	NM_009744	ENSMUSG00000022508	Bcl6	Bcl5	B cell leukemia/lymphoma 6	protein-coding
chr11	101119234	101120382	+	213	NA	promoter-TSS (NM_028933)	promoter-TSS (NM_028933)	33	NM_026501	67998	Mm.33881	NM_026501	ENSMUSG00000017802	Retreg3	1300010M03Rik|4933404C01Rik|AI551748|Fam134c	reticulophagy regulator family member 3	protein-coding
chr15	5244273	5244806	+	213	NA	promoter-TSS (NM_008965)	promoter-TSS (NM_008965)	-352	NM_001136079	19219	Mm.18509	NM_008965	ENSMUSG00000039942	Ptger4	EP4|Ptgerep4	prostaglandin E receptor 4 (subtype EP4)	protein-coding
chr13	44730445	44731240	+	213	NA	promoter-TSS (NM_001360281)	promoter-TSS (NM_001360281)	68	NM_021878	16468	Mm.25059	NM_021878	ENSMUSG00000038518	Jarid2	Jmj|jumonji	jumonji, AT rich interactive domain 2	protein-coding
chr14	48229780	48230095	+	213	NA	intron (NM_033602, intron 2 of 5)	intron (NM_033602, intron 2 of 5)	31221	NR_003630	624367	Mm.445185	NM_001037921	ENSMUSG00000021846	Gm6498	EG624367	glyceraldehyde-3-phosphate dehydrogenase pseudogene	pseudo
chr2	33215525	33216296	+	213	NA	promoter-TSS (NM_011923)	promoter-TSS (NM_011923)	-51	NM_011923	26360	Mm.208919	NM_011923	ENSMUSG00000004105	Angptl2	AI593246|AW260363|Arp2	angiopoietin-like 2	protein-coding
chr11	116259578	116260355	+	213	NA	intron (NM_146032, intron 8 of 15)	intron (NM_146032, intron 8 of 15)	14251	NM_146032	217337	Mm.29655	NM_146032	ENSMUSG00000020780	Srp68	2610024I03Rik	signal recognition particle 68	protein-coding
chr6	47752762	47753637	+	213	NA	promoter-TSS (NR_002841).3	promoter-TSS (NR_002841).3	-274	NR_002841	19799		NR_002841		Rn4.5s	-	4.5S RNA	rRNA
chr13	56162626	56163644	+	213	NA	Intergenic	Intergenic	15750	NM_145976	212937	Mm.116697	NM_145976	ENSMUSG00000049625	Tifab	-	TRAF-interacting protein with forkhead-associated domain, family member B	protein-coding
chr3	105800323	105800759	+	213	NA	intron (NM_145541, intron 1 of 7)	intron (NM_145541, intron 1 of 7)	840	NM_145541	109905	Mm.101922	NM_145541	ENSMUSG00000068798	Rap1a	AI848598|G-22K|Krev-1|Rap1	RAS-related protein 1a	protein-coding
chr5	114130625	114131441	+	213	NA	promoter-TSS (NM_011677)	promoter-TSS (NM_011677)	-123	NM_011677	22256	Mm.1393	NM_011677	ENSMUSG00000029591	Ung	UNG1|UNG2	uracil DNA glycosylase	protein-coding
chr17	53569444	53570464	+	213	NA	intron (NR_151733, intron 1 of 16)	intron (NR_151733, intron 1 of 16)	2983	NR_151733	18519	Mm.255025	NM_020005	ENSMUSG00000000708	Kat2b	A930006P13Rik|AI461839|AW536563|Pcaf|p/CAF	K(lysine) acetyltransferase 2B	protein-coding
chr17	35135311	35135753	+	213	NA	promoter-TSS (NM_001252469)	promoter-TSS (NM_001252469)	-182	NM_001252469	224727	Mm.203962	NM_057171	ENSMUSG00000024392	Bag6	2410045D21Rik|AA408914|BAG-6|Bat3|D17H6S52E|G3|Scythe	BCL2-associated athanogene 6	protein-coding
chr2	20969026	20969979	+	213	NA	non-coding (NR_033225, exon 2 of 2)	non-coding (NR_033225, exon 2 of 2)	628	NR_033225	433408	Mm.386941	NR_033225		Gm13375	-	predicted gene 13375	ncRNA
chr13	37345245	37346924	+	213	NA	intron (NM_010745, intron 1 of 4)	intron (NM_010745, intron 1 of 4)	739	NM_010745	17084	Mm.2639	NM_010745	ENSMUSG00000021423	Ly86	MD-1|MD1|ly86_tv2	lymphocyte antigen 86	protein-coding
chr2	116988652	116989646	+	213	NA	Intergenic	Intergenic	88997	NR_040335	320975	Mm.132509	NR_040335	ENSMUSG00000085316	D330050G23Rik	-	RIKEN cDNA D330050G23 gene	ncRNA
chr10	93451530	93452385	+	213	NA	Intergenic	(CCA)n|Simple_repeat|Simple_repeat	-1439	NM_001313897	16993	Mm.271071	NM_008517	ENSMUSG00000015889	Lta4h	-	leukotriene A4 hydrolase	protein-coding
chrX	109095467	109095738	+	213	NA	exon (NM_019989, exon 1 of 4)	exon (NM_019989, exon 1 of 4)	195	NM_019989	56726	Mm.260760	NM_019989	ENSMUSG00000031246	Sh3bgrl	1190008F14Rik	SH3-binding domain glutamic acid-rich protein like	protein-coding
chr15	50772597	50772901	+	213	NA	intron (NM_001310485, intron 5 of 7)	intron (NM_001310485, intron 5 of 7)	116300	NM_001310481	83925	Mm.30466	NM_032000	ENSMUSG00000038679	Trps1	AI115454|AI447310|D15Ertd586e	transcriptional repressor GATA binding 1	protein-coding
chr13	83608913	83609270	+	213	NA	intron (NM_001347569, intron 3 of 10)	intron (NM_001347569, intron 3 of 10)	35484	NM_001347569	17260	Mm.24001	NM_025282	ENSMUSG00000005583	Mef2c	5430401D19Rik|9930028G15Rik|AV011172|Mef2	myocyte enhancer factor 2C	protein-coding
chr13	44596771	44597116	+	213	NA	Intergenic	Intergenic	-133831	NM_001205044	16468	Mm.25059	NM_021878	ENSMUSG00000038518	Jarid2	Jmj|jumonji	jumonji, AT rich interactive domain 2	protein-coding
chr19	5729041	5729676	+	213	NA	TTS (NM_020491)	TTS (NM_020491)	308	NM_181452	17826	Mm.391142	NM_023166	ENSMUSG00000024939	Fam89b	1110021A21Rik|MMTV|Mtvr2	family with sequence similarity 89, member B	protein-coding
chr2	85958263	85958832	+	213	NA	Intergenic	IAPLTR3-int|LTR|ERVK	7482	NM_001011774	257936	Mm.376115	NM_001011774	ENSMUSG00000057207	Olfr1028	MOR198-3P|MOR198-4|MOR198-6_p|Olfr1534-ps1	olfactory receptor 1028	protein-coding
chr9	65214791	65215561	+	213	NA	intron (NM_177460, intron 1 of 6)	CpG	486	NM_177460	214424	Mm.31129	NM_177460	ENSMUSG00000032392	Parp16	ARTD15|BC055447|C79952|PARP-16	poly (ADP-ribose) polymerase family, member 16	protein-coding
chr15	31531485	31532161	+	213	NA	promoter-TSS (NM_172606)	promoter-TSS (NM_172606)	-786	NM_172606	223455	Mm.272185	NM_172606	ENSMUSG00000039100	March6	3830408G03|F830029L24Rik|mKIAA0597	membrane-associated ring finger (C3HC4) 6	protein-coding
chr5	100584853	100585503	+	213	NA	Intergenic	MLT1G|LTR|ERVL-MaLR	-12973	NM_139198	231507	Mm.34609	NM_139198	ENSMUSG00000029322	Plac8	C15|D5Wsu111e	placenta-specific 8	protein-coding
chr8	109777800	109778867	+	213	NA	promoter-TSS (NM_001301211)	promoter-TSS (NM_001301211)	-250	NM_009677	11765	Mm.37210	NM_009677	ENSMUSG00000031731	Ap1g1	AA409002|AU041323|AW551707|Adtg|D8Ertd374e	adaptor protein complex AP-1, gamma 1 subunit	protein-coding
chr13	21721258	21722281	+	213	NA	promoter-TSS (NM_178200)	promoter-TSS (NM_178200)	-275	NM_178200	319186	Mm.277425	NM_178200	ENSMUSG00000114279	Hist1h2bm	H2b-291b	histone cluster 1, H2bm	protein-coding
chr7	80500284	80501385	+	213	NA	intron (NM_001042527, intron 7 of 21)	AT_rich|Low_complexity|Low_complexity	34164	NM_007550	12144	Mm.12932	NM_007550	ENSMUSG00000030528	Blm	-	Bloom syndrome, RecQ like helicase	protein-coding
chr13	44403867	44404440	+	213	NA	Intergenic	Intergenic	-35574	NR_045489	69491	Mm.392410	NR_045489	ENSMUSG00000098144	1700029N11Rik	-	RIKEN cDNA 1700029N11 gene	ncRNA
chr6	88105900	88106467	+	213	NA	TTS (NM_133933)	TTS (NM_133933)	-1925	NR_105795	102465196		NR_105795	ENSMUSG00000099095	Mir6376	Gm27778|mmu-mir-6376	microRNA 6376	ncRNA
chr2	31689078	31689354	+	213	NA	promoter-TSS (NR_153862)	promoter-TSS (NR_153862)	679	NM_001283047	11350	Mm.1318	NM_009594	ENSMUSG00000026842	Abl1	AI325092|Abl|E430008G22Rik|c-Abl	c-abl oncogene 1, non-receptor tyrosine kinase	protein-coding
chr15	83148834	83149580	+	213	NA	promoter-TSS (NR_004432)	promoter-TSS (NR_004432)	171	NM_001347082	73826	Mm.23758	NM_178627	ENSMUSG00000041815	Poldip3	1110008P04Rik|AA408269|AL022852|C77954|PDIP46|SKAR|mKIAA1649	polymerase (DNA-directed), delta interacting protein 3	protein-coding
chr13	63242541	63243878	+	213	NA	intron (NR_110520, intron 2 of 5)	intron (NR_110520, intron 2 of 5)	3180	NR_110521	72061	Mm.188105	NM_028079	ENSMUSG00000021458	Aopep	2010111I01Rik|2300006M17Rik|AP-O|AW742919|ApO|mir-23b|mir-24-1|mir-27b	aminopeptidase O	protein-coding
chr8	34964927	34965681	+	213	NA	exon (NM_175091, exon 1 of 27)	exon (NM_175091, exon 1 of 27)	386	NM_175091	21951	Mm.88364	NM_175091	ENSMUSG00000031529	Tnks	4930554K12Rik|AI662855|ARTD5|C86528|D130072O21Rik|TANK1|mTNKS1	tankyrase, TRF1-interacting ankyrin-related ADP-ribose polymerase	protein-coding
chr12	80436028	80436967	+	213	NA	5' UTR (NM_177267, exon 1 of 9)	5' UTR (NM_177267, exon 1 of 9)	104	NM_177267	320808	Mm.220310	NM_177267	ENSMUSG00000049106	Dcaf5	9430020B07Rik|AI325023|AI430035|AI848110|AW124614|BCRG2|BCRP2|Wdr22	DDB1 and CUL4 associated factor 5	protein-coding
chr15	102202542	102203407	+	213	NA	promoter-TSS (NM_001289691)	promoter-TSS (NM_001289691)	-671	NM_001289690	68744	Mm.352945	NM_153194	ENSMUSG00000046897	Zfp740	1110034O07Rik|AW548228|Znf740	zinc finger protein 740	protein-coding
chr6	24664562	24665129	+	213	NA	5' UTR (NM_001167745, exon 1 of 5)	5' UTR (NM_001167745, exon 1 of 5)	150	NM_028459	73178	Mm.1574	NM_028459	ENSMUSG00000029684	Wasl	2900021I12Rik|3110031I02Rik|N-WASP	Wiskott-Aldrich syndrome-like (human)	protein-coding
chr13	64432215	64432795	+	213	NA	promoter-TSS (NM_053180)	promoter-TSS (NM_053180)	-48	NM_053180	105278	Mm.74982	NM_053180	ENSMUSG00000021483	Cdk20	4932702G04Rik|AU019450|AW558027|CDCH|Ccrk|PNQLARE|p42	cyclin-dependent kinase 20	protein-coding
chr10	108161387	108162689	+	213	NA	promoter-TSS (NM_001368736)	promoter-TSS (NM_001368736)	-60	NM_027892	17931	Mm.422959	NM_027892	ENSMUSG00000019907	Ppp1r12a	1200015F06Rik|5730577I22Rik|AA792106|AV099298|D10Ertd625e|Mypt1	protein phosphatase 1, regulatory subunit 12A	protein-coding
chr1	80758292	80759257	+	213	NA	promoter-TSS (NM_175291)	promoter-TSS (NM_175291)	-221	NM_175291	210293	Mm.133473	NM_175291	ENSMUSG00000038608	Dock10	9330153B10Rik|A630054M16Rik|Jr4|Jr5|R75174|ZIZ3|Zizimin3|mKIAA0694	dedicator of cytokinesis 10	protein-coding
chr19	7481566	7482102	+	213	NA	intron (NM_001003934, intron 1 of 8)	intron (NM_001003934, intron 1 of 8)	1457	NM_053076	20168	Mm.246990	NM_053076	ENSMUSG00000024758	Rtn3	RTN3-A1	reticulon 3	protein-coding
chr19	5800050	5802369	+	213	NA	non-coding (NR_002847, exon 1 of 1)	non-coding (NR_002847, exon 1 of 1)	1463	NR_002847	72289	Mm.298256	NR_002847	ENSMUSG00000092341	Malat1	2210401K01Rik|9430072K23Rik|AI647968|Neat2	metastasis associated lung adenocarcinoma transcript 1 (non-coding RNA)	ncRNA
chr18	74207812	74209088	+	213	NA	promoter-TSS (NM_025581)	promoter-TSS (NM_025581)	-632	NM_001164355	66468	Mm.283406	NM_025581	ENSMUSG00000036223	Ska1	2810433K01Rik|AV117428	spindle and kinetochore associated complex subunit 1	protein-coding
chr1	179045735	179046672	+	213	NA	intron (NM_027188, intron 9 of 11)	intron (NM_027188, intron 9 of 11)	471838	NM_027188	69726	Mm.222338	NM_027188	ENSMUSG00000055067	Smyd3	2410008A19Rik|Zmynd1	SET and MYND domain containing 3	protein-coding
chr8	69090797	69091201	+	213	NA	intron (NM_007509, intron 1 of 13)	intron (NM_007509, intron 1 of 13)	-1777	NM_153054	110877	Mm.19301	NM_153054	ENSMUSG00000036330	Slc18a1	4832416I10Rik|Vat1|Vmat1	solute carrier family 18 (vesicular monoamine), member 1	protein-coding
chr7	80143545	80144015	+	213	NA	Intergenic	Intergenic	-28430	NM_173011	269951	Mm.246432	NM_173011	ENSMUSG00000030541	Idh2	E430004F23|IDPm|Idh-2	isocitrate dehydrogenase 2 (NADP+), mitochondrial	protein-coding
chr7	34214539	34215149	+	213	NA	intron (NM_008155, intron 9 of 17)	intron (NM_008155, intron 9 of 17)	15492	NM_008155	14751	Mm.589	NM_008155	ENSMUSG00000036427	Gpi1	Amf|Gpi|Gpi-1|Gpi-1r|Gpi-1s|Gpi-1t|Gpi1-r|Gpi1-s|Gpi1-t|Gpi1s|MF|NK|NK/GPI|Nlk|Org|Pgi|Phi	glucose phosphate isomerase 1	protein-coding
chr5	134231646	134232744	+	213	NA	Intergenic	Intergenic	-2570	NR_104383	17969	Mm.425296	NM_010876	ENSMUSG00000015950	Ncf1	NCF-47K|NOXO2|Ncf-1|p47-phox|p47<phox>|p47phox	neutrophil cytosolic factor 1	protein-coding
chr1	92906609	92907629	+	213	NA	exon (NM_175118, exon 1 of 2)	exon (NM_175118, exon 1 of 2)	130	NM_175118	67446	Mm.46179	NM_175118	ENSMUSG00000047067	Dusp28	0710001B24Rik|AV005521	dual specificity phosphatase 28	protein-coding
chr10	81523813	81524517	+	213	NA	promoter-TSS (NM_010304)	promoter-TSS (NM_010304)	60	NM_010304	14676	Mm.1546	NM_010304	ENSMUSG00000034792	Gna15	G[a]15|Galpha15	guanine nucleotide binding protein, alpha 15	protein-coding
chr11	6625383	6625878	+	213	NA	promoter-TSS (NM_001362713)	promoter-TSS (NM_001362713)	-18	NM_001362716	21379	Mm.247761	NM_134011	ENSMUSG00000000384	Tbrg4	2310042P22Rik|AA120735|AA408001|AI527316|Cpr2|R74877|Tb-12	transforming growth factor beta regulated gene 4	protein-coding
chr6	129013531	129014863	+	213	NA	promoter-TSS (NM_001277202)	promoter-TSS (NM_001277202)	85	NM_001277202	435921	Mm.489572	NM_001277202		Clec2f	Clec2f-ps|Clr-c|Clrc|Clrz	C-type lectin domain family 2, member f	protein-coding
chr12	8208072	8208602	+	213	NA	5' UTR (NM_001364260, exon 1 of 7)	5' UTR (NM_001364260, exon 1 of 7)	144	NM_001364260	68832	Mm.25608	NM_172401	ENSMUSG00000037669	Ldah	1110057K04Rik|mLDAH	lipid droplet associated hydrolase	protein-coding
chr3	35754071	35755132	+	213	NA	intron (NR_151626, intron 1 of 30)	CpG	538	NR_151626	76295	Mm.239416	NM_029570	ENSMUSG00000037400	Atp11b	1110019I14Rik|ATPIF|ATPIR|mKIAA0956	ATPase, class VI, type 11B	protein-coding
chr11	102407084	102407443	+	213	NA	intron (NM_026542, intron 1 of 11)	CpG	254	NM_026542	68066	Mm.44226	NM_026542	ENSMUSG00000018677	Slc25a39	3010027G13Rik|D11Ertd333e	solute carrier family 25, member 39	protein-coding
chr8	119604787	119605206	+	213	NA	intron (NM_021441, intron 1 of 14)	intron (NM_021441, intron 1 of 14)	244	NM_021441	21341	Mm.41977	NM_021441	ENSMUSG00000031832	Taf1c	Tafi95|mTAFI95	TATA-box binding protein associated factor, RNA polymerase I, C	protein-coding
chr1	180403454	180404371	+	213	NA	intron (NM_001081175, intron 2 of 7)	intron (NM_001081175, intron 2 of 7)	-73363	NR_003623	277333	Mm.389223	NM_199472		Gm5069	EG277333	glyceraldehyde-3-phosphate dehydrogenase pseudogene	pseudo
chr9	113792710	113793385	+	213	NA	promoter-TSS (NM_001286603)	promoter-TSS (NM_001286603)	-283	NM_001286603	76499	Mm.222272	NM_029633	ENSMUSG00000033392	Clasp2	1500004F14Rik|8030404L10Rik|C77448|CLASP2beta|mKIAA0627	CLIP associating protein 2	protein-coding
chr13	63252797	63254043	+	213	NA	intron (NR_110520, intron 2 of 5)	intron (NR_110520, intron 2 of 5)	13391	NR_110521	72061	Mm.188105	NM_028079	ENSMUSG00000021458	Aopep	2010111I01Rik|2300006M17Rik|AP-O|AW742919|ApO|mir-23b|mir-24-1|mir-27b	aminopeptidase O	protein-coding
chr16	91001988	91002403	+	213	NA	intron (NM_001164483, intron 2 of 31)	intron (NM_001164483, intron 2 of 31)	8900	NM_001045515	104015	Mm.187079	NM_001045515	ENSMUSG00000022973	Synj1	A930006D20Rik|AA675315|mKIAA0910	synaptojanin 1	protein-coding
chr9	100642857	100643232	+	213	NA	promoter-TSS (NM_009282)	promoter-TSS (NM_009282)	-404	NM_001357264	20842	Mm.42135	NM_009282	ENSMUSG00000037286	Stag1	AU045003|SA-1|Scc3	stromal antigen 1	protein-coding
chr17	35821126	35822068	+	213	NA	promoter-TSS (NM_133662)	promoter-TSS (NM_133662)	-116	NM_133662	15937	Mm.25613	NM_133662	ENSMUSG00000003541	Ier3	AI663993|IEX-1|cI-3|gly96	immediate early response 3	protein-coding
chr3	89302341	89302937	+	213	NA	Intergenic	B1_Mus1|SINE|Alu	20240	NM_010108	13638	Mm.331159	NM_010108	ENSMUSG00000028039	Efna3	AW494418|EFL-2|Ehk1-L|Epl3|LERK-3	ephrin A3	protein-coding
chr7	98655585	98656071	+	213	NA	intron (NM_172280, intron 1 of 19)	CpG	741	NM_172280	233545	Mm.387819	NM_172280	ENSMUSG00000035401	Emsy	2210018M11Rik|2310016L09Rik|AU019521|AU019557	EMSY, BRCA2-interacting transcriptional repressor	protein-coding
chr12	4917979	4919115	+	213	NA	intron (NM_001362349, intron 1 of 27)	intron (NM_001362349, intron 1 of 27)	1194	NM_001362349	320817	Mm.210966	NM_001099628	ENSMUSG00000052812	Atad2b	1110014E10Rik|BC032887|C79189|D530031C13Rik	ATPase family, AAA domain containing 2B	protein-coding
chr10	42761787	42762918	+	213	NA	intron (NM_001359285, intron 1 of 19)	intron (NM_001359285, intron 1 of 19)	856	NM_001359284	140740	Mm.214344	NM_153055	ENSMUSG00000019802	Sec63	5730478J10Rik|AI649014|AW319215	SEC63-like (S. cerevisiae)	protein-coding
chr10	7662684	7663391	+	213	NA	promoter-TSS (NR_030698)	promoter-TSS (NR_030698)	-334	NR_030698	320642	Mm.398806	NR_030698		A630066F11Rik	-	RIKEN cDNA A630066F11 gene	ncRNA
chr7	97017987	97018332	+	213	NA	intron (NM_153591, intron 6 of 13)	intron (NM_153591, intron 6 of 13)	-63592	NM_010248	14389	Mm.42033	NM_010248	ENSMUSG00000004508	Gab2	AI463667|D130058I17Rik|p97	growth factor receptor bound protein 2-associated protein 2	protein-coding
chr10	128565143	128566665	+	213	NA	promoter-TSS (NM_011119)	promoter-TSS (NM_011119)	30	NM_011119	18813	Mm.4742	NM_011119	ENSMUSG00000025364	Pa2g4	38kDa|AA672939|Ebp1|Plfap	proliferation-associated 2G4	protein-coding
chr2	92459148	92459817	+	213	NA	5' UTR (NM_211358, exon 1 of 2)	5' UTR (NM_211358, exon 1 of 2)	312	NM_211358	228368	Mm.273990	NM_145832	ENSMUSG00000049922	Slc35c1	E430007K15Rik|fuct1	solute carrier family 35, member C1	protein-coding
chr12	82950337	82950691	+	213	NA	intron (NM_015812, intron 2 of 16)	L1ME2|LINE|L1	-11359	NR_046045	74283	Mm.398247	NR_046045	ENSMUSG00000100890	1700085C21Rik	-	RIKEN cDNA 1700085C21 gene	ncRNA
chr18	67873376	67873981	+	213	NA	intron (NM_027556, intron 41 of 45)	ORR1E|LTR|ERVL-MaLR	-59495	NM_172631	52662	Mm.440183	NM_172631	ENSMUSG00000024544	Ldlrad4	8230401C20Rik|A430083H02|A430108L08Rik|C18orf1|D18Ertd653e|D330030L18Rik	low density lipoprotein receptor class A domain containing 4	protein-coding
chr4	122884424	122885235	+	213	NA	intron (NM_007598, intron 1 of 12)	intron (NM_007598, intron 1 of 12)	1247	NM_007598	12331	Mm.8687	NM_007598	ENSMUSG00000028656	Cap1	-	CAP, adenylate cyclase-associated protein 1 (yeast)	protein-coding
chr7	113513724	113514072	+	213	NA	promoter-TSS (NM_001285831)	promoter-TSS (NM_001285831)	64	NM_001285831	67420	Mm.206919	NM_026143	ENSMUSG00000030759	Far1	2600011M19Rik|2900034E22Rik|3732409C05Rik|AI850429|Mlstd2	fatty acyl CoA reductase 1	protein-coding
chr2	75613379	75613761	+	213	NA	Intergenic	Intergenic	-45689	NM_198090	229279	Mm.316306	NM_053263	ENSMUSG00000059005	Hnrnpa3	2410013L13Rik|2610209F03Rik|2610510D13Rik|Hnrpa3	heterogeneous nuclear ribonucleoprotein A3	protein-coding
chr18	32837300	32837984	+	213	NA	promoter-TSS (NR_045381)	promoter-TSS (NR_045381)	-355	NR_045381	75795	Mm.382634	NR_045381	ENSMUSG00000097553	4930455D15Rik	-	RIKEN cDNA 4930455D15 gene	ncRNA
chr11	97702073	97703119	+	213	NA	promoter-TSS (NM_011971)	promoter-TSS (NM_011971)	-838	NM_011971	26446	Mm.21874	NM_011971	ENSMUSG00000069744	Psmb3	AL033320|C10-II	proteasome (prosome, macropain) subunit, beta type 3	protein-coding
chr7	89940871	89941240	+	213	NA	non-coding (NR_111916, exon 1 of 1)	non-coding (NR_111916, exon 1 of 1)	149	NM_001291287	67669	Mm.28679	NM_026304	ENSMUSG00000062797	Hikeshi	0610007P06Rik|1110002N09Rik|l(7)6Rn|l7Rn6	heat shock protein nuclear import factor	protein-coding
chr8	72303857	72304305	+	213	NA	Intergenic	(T)n|Simple_repeat|Simple_repeat	-14981	NM_008452	16598	Mm.26938	NM_008452	ENSMUSG00000055148	Klf2	Lklf	Kruppel-like factor 2 (lung)	protein-coding
chr1	173802141	173802798	+	213	NA	Intergenic	Intergenic	-35550	NM_008329	15951	Mm.261270	NM_008329	ENSMUSG00000073489	Ifi204	Ifi16|p204	interferon activated gene 204	protein-coding
chr19	11766566	11766871	+	213	NA	Intergenic	Intergenic	-3697	NM_025606	94063	Mm.203928	NM_025606	ENSMUSG00000024683	Mrpl16	2310039D06Rik	mitochondrial ribosomal protein L16	protein-coding
chr1	160436291	160436696	+	213	NA	intron (NM_013862, intron 17 of 20)	intron (NM_013862, intron 17 of 20)	-84922	NM_001038621	29809	Mm.25833	NM_013862	ENSMUSG00000026721	Rabgap1l	5830411O09Rik|8430421H08Rik|9630005B12Rik|AW049894|HHL|Hh1|mKIAA0471	RAB GTPase activating protein 1-like	protein-coding
chr14	51063184	51063916	+	213	NA	Intergenic	Intergenic	-6308	NM_001011875	497106	Mm.379740	NM_001011875	ENSMUSG00000068407	Rnase12	Rai1	ribonuclease, RNase A family, 12 (non-active)	protein-coding
chr13	59584309	59584979	+	213	NA	promoter-TSS (NM_030153)	promoter-TSS (NM_030153)	579	NR_045633	319469	Mm.437992	NR_045633	ENSMUSG00000021557	A230056J06Rik	-	RIKEN cDNA A230056J06 gene	ncRNA
chr6	125040808	125041646	+	213	NA	intron (NM_001368695, intron 1 of 7)	intron (NM_001368695, intron 1 of 7)	1379	NM_133345	28019	Mm.262547	NM_133345	ENSMUSG00000030330	Ing4	D6Wsu147e|D6Xrf92|p29ING4	inhibitor of growth family, member 4	protein-coding
chr3	79567780	79568716	+	213	NA	promoter-TSS (NM_001162999)	promoter-TSS (NM_001162999)	56	NR_152118	75879	Mm.410800	NR_152118		4930589L23Rik	-	RIKEN cDNA 4930589L23 gene	ncRNA
chr1	92319963	92320305	+	213	NA	Intergenic	L1_Mus3|LINE|L1	-139793	NM_207225	208727	Mm.318567	NM_207225	ENSMUSG00000026313	Hdac4	4932408F19Rik|HD4	histone deacetylase 4	protein-coding
chr14	119295252	119295711	+	213	NA	intron (NM_015820, intron 1 of 1)	intron (NM_015820, intron 1 of 1)	157216	NM_015820	50787	Mm.445777	NM_015820	ENSMUSG00000053465	Hs6st3	6OST3|HS6ST-3	heparan sulfate 6-O-sulfotransferase 3	protein-coding
chr14	100994246	100994643	+	213	NA	Intergenic	L1Md_T|LINE|L1	205625	NM_029680	76627	Mm.31415	NM_029680	ENSMUSG00000042888	Prr30	1700110M21Rik	proline rich 30	protein-coding
chr6	146501242	146501894	+	213	NA	intron (NM_019923, intron 1 of 56)	intron (NM_019923, intron 1 of 56)	655	NM_019923	16439	Mm.7800	NM_010586	ENSMUSG00000030287	Itpr2	AI649341|InsP3R-2|InsP3R-5|Ip3r2|Itpr5|insP3R2	inositol 1,4,5-triphosphate receptor 2	protein-coding
chr17	81705760	81706699	+	213	NA	intron (NM_001286684, intron 1 of 11)	intron (NM_001286684, intron 1 of 11)	32158	NM_001286684	20541	Mm.265834	NM_011406	ENSMUSG00000054640	Slc8a1	AI852629|AV344025|D930008O12Rik|Ncx1	solute carrier family 8 (sodium/calcium exchanger), member 1	protein-coding
chr2	144368925	144369984	+	213	NA	intron (NM_001164813, intron 1 of 1)	intron (NM_001164813, intron 1 of 1)	419	NM_181417	228714	Mm.227925	NM_181417	ENSMUSG00000027425	Kat14	2510008M08Rik|ATAC2|AU023459|Csrp2bp|D2Ertd473e|D2Wsu131e|E430020F17	lysine acetyltransferase 14	protein-coding
chr9	90253070	90254087	+	213	NA	intron (NM_194334, intron 1 of 12)	intron (NM_194334, intron 1 of 12)	17191	NM_194334	67016	Mm.335347	NM_194334	ENSMUSG00000037410	Tbc1d2b	1810061M12Rik|AI480956|AV021536|AV023399|AW491493|mKIAA1055	TBC1 domain family, member 2B	protein-coding
chr9	44406916	44407758	+	213	NA	promoter-TSS (NM_024266)	promoter-TSS (NM_024266)	211	NM_021789	60409	Mm.29814	NM_021789	ENSMUSG00000032112	Trappc4	1500017G03Rik|AI303617|HSPC172|PTD009|Sbd|Sbdn|Sdcbp2|TRS23	trafficking protein particle complex 4	protein-coding
chr17	35836949	35839291	+	213	NA	5' UTR (NM_011655, exon 1 of 4)	5' UTR (NM_011655, exon 1 of 4)	181	NM_011655	22154	Mm.273538	NM_011655	ENSMUSG00000001525	Tubb5	AA408537|AI596182|B130022C14Rik|M(beta)5	tubulin, beta 5 class I	protein-coding
chr14	102980347	102981947	+	213	NA	3' UTR (NM_177715, exon 1 of 1)	3' UTR (NM_177715, exon 1 of 1)	1485	NR_039592	100628599		NR_039592	ENSMUSG00000092901	Mir5130	mir-5130|mmu-mir-5130|mu-mir-5130	microRNA 5130	ncRNA
chr10	25331419	25331941	+	213	NA	Intergenic	Intergenic	-28118	NM_001358754	13822	Mm.306026	NM_013511	ENSMUSG00000019978	Epb41l2	4.1G|AW555191|D10Ertd398e|Epb4.1l2|NBL2	erythrocyte membrane protein band 4.1 like 2	protein-coding
chr12	112674506	112674816	+	213	NA	promoter-TSS (NM_001165894)	promoter-TSS (NM_001165894)	223	NM_001331107	11651	Mm.6645	NM_009652	ENSMUSG00000001729	Akt1	Akt|LTR-akt|PKB|PKB/Akt|PKBalpha|Rac	thymoma viral proto-oncogene 1	protein-coding
chr9	44343530	44344229	+	213	NA	intron (NM_013551, intron 1 of 13)	intron (NM_013551, intron 1 of 13)	349	NM_013551	15288	Mm.247676	NM_013551	ENSMUSG00000032126	Hmbs	PBGD|T25658|Ups|Uros1	hydroxymethylbilane synthase	protein-coding
chr12	85477197	85478973	+	212	NA	TTS (NM_010234)	TTS (NM_010234)	4195	NM_010234	14281	Mm.246513	NM_010234	ENSMUSG00000021250	Fos	D12Rfj1|c-fos|cFos	FBJ osteosarcoma oncogene	protein-coding
chr7	130519152	130519918	+	212	NA	promoter-TSS (NM_001136054)	promoter-TSS (NM_001136054)	45	NM_001136054	11907	Mm.216321	NM_013799	ENSMUSG00000030850	Ate1	AI225793|AW547406	arginyltransferase 1	protein-coding
chr1	131110563	131111049	+	212	NA	Intergenic	Intergenic	-12963	NM_008551	17164	Mm.221235	NM_008551	ENSMUSG00000016528	Mapkapk2	AA960234|MAPKAP-K2|MK-2|MK2|Rps6kc1	MAP kinase-activated protein kinase 2	protein-coding
chr11	78550320	78550770	+	212	NA	exon (NM_133706, exon 1 of 3)	exon (NM_133706, exon 1 of 3)	190	NM_133706	69071	Mm.29431	NM_133706	ENSMUSG00000037278	Tmem97	1810014L12Rik|AI115531|AL022956|D11Bhm182e	transmembrane protein 97	protein-coding
chr5	24908569	24909134	+	211	NA	promoter-TSS (NM_001170556)	promoter-TSS (NM_001170556)	-342	NM_001170555	108099	Mm.33649	NM_145401	ENSMUSG00000028944	Prkag2	2410051C13Rik|AAKG|AAKG2|AI854673|H91620p|WPWS	protein kinase, AMP-activated, gamma 2 non-catalytic subunit	protein-coding
chr19	15924594	15925461	+	211	NA	promoter-TSS (NM_001205339)	promoter-TSS (NM_001205339)	32	NM_177420	107272	Mm.289936	NM_177420	ENSMUSG00000024640	Psat1	D8Ertd814e|EPIP|PSA|Psat	phosphoserine aminotransferase 1	protein-coding
chr3	107333303	107334324	+	210	NA	promoter-TSS (NM_001045807)	promoter-TSS (NM_001045807)	-524	NM_001045807	229700	Mm.27966	NM_001045807	ENSMUSG00000048109	Rbm15	C230088J01Rik|mKIAA1438	RNA binding motif protein 15	protein-coding
chr15	76625493	76626110	+	210	NA	TTS (NM_183091)	TTS (NM_183091)	283	NM_025842	66914	Mm.30028	NM_025842	ENSMUSG00000115987	Vps28	1110014J03Rik|CIIA|D730005C08Rik	vacuolar protein sorting 28	protein-coding
chr2	32712839	32714325	+	210	NA	promoter-TSS (NR_037217)	promoter-TSS (NR_037217)	-610	NR_039536	100628606		NR_039536	ENSMUSG00000105841	Mir3960	mmu-mir-3960	microRNA 3960	ncRNA
chr17	29111126	29112275	+	210	NA	Intergenic	Intergenic	-2481	NM_001364848	442827	Mm.20023	NM_001002786	ENSMUSG00000064147	Rab44	9830134C10Rik	RAB44, member RAS oncogene family	protein-coding
chr10	62602382	62602941	+	210	NA	promoter-TSS (NM_019553)	promoter-TSS (NM_019553)	-363	NM_019553	56200	Mm.413275	NM_019553	ENSMUSG00000020075	Ddx21	AI255159|AL022742|D10Ertd645e|D10Wsu42e	DEAD (Asp-Glu-Ala-Asp) box polypeptide 21	protein-coding
chr2	75703292	75703798	+	210	NA	intron (NR_132727, intron 1 of 1)	intron (NR_132727, intron 1 of 1)	1118	NR_132727	18024	Mm.1025	NM_010902	ENSMUSG00000015839	Nfe2l2	Nrf2	nuclear factor, erythroid derived 2, like 2	protein-coding
chr4	118436741	118437658	+	210	NA	5' UTR (NM_023223, exon 1 of 10)	5' UTR (NM_023223, exon 1 of 10)	144	NM_023223	107995	Mm.261764	NM_023223	ENSMUSG00000006398	Cdc20	2310042N09Rik|C87100|p55CDC	cell division cycle 20	protein-coding
chr11	69578852	69581722	+	210	NA	promoter-TSS (NM_011640)	promoter-TSS (NM_011640)	-37	NM_001364769	216853	Mm.31586	NM_144824	ENSMUSG00000041346	Wrap53	BC021790|Wdr79	WD repeat containing, antisense to Trp53	protein-coding
chr5	142794337	142795246	+	210	NA	intron (NM_178242, intron 2 of 15)	intron (NM_178242, intron 2 of 15)	22871	NM_178242	231861	Mm.354649	NM_178242	ENSMUSG00000039477	Tnrc18	BC025631|EG381742|Zfp469	trinucleotide repeat containing 18	protein-coding
chr5	45854814	45856357	+	210	NA	intron (NM_001359871, intron 1 of 5)	intron (NM_001359871, intron 1 of 5)	967	NM_172153	209707	Mm.71498	NM_172153	ENSMUSG00000015882	Lcorl	Mlr1	ligand dependent nuclear receptor corepressor-like	protein-coding
chr16	91561715	91562186	+	210	NA	intron (NM_008338, intron 6 of 6)	intron (NM_008338, intron 6 of 6)	14891	NM_008338	15980	Mm.249364	NM_008338	ENSMUSG00000022965	Ifngr2	Ifgr2|Ifgt	interferon gamma receptor 2	protein-coding
chr9	78108397	78110085	+	209	NA	promoter-TSS (NM_001163780)	promoter-TSS (NM_001163780)	49	NM_001163780	56542	Mm.288719	NM_019987	ENSMUSG00000009828	Ick	2210420N10Rik|AI848300|Mrk	intestinal cell kinase	protein-coding
chr13	100743868	100744251	+	209	NA	intron (NM_025369, intron 1 of 3)	intron (NM_025369, intron 1 of 3)	600	NM_025369	66128	Mm.306173	NM_025369	ENSMUSG00000061474	Mrps36	1110018B13Rik|S36mt	mitochondrial ribosomal protein S36	protein-coding
chr17	47502042	47502319	+	209	NA	intron (NM_001356290, intron 1 of 7)	CpG	111	NM_022015	63856	Mm.275901	NM_022015	ENSMUSG00000023980	Taf8	AW260255|Tbn	TATA-box binding protein associated factor 8	protein-coding
chr12	32207225	32209435	+	209	NA	5' UTR (NM_001146201, exon 1 of 11)	5' UTR (NM_001146201, exon 1 of 11)	140	NM_001146201	30955	Mm.101369	NM_020272	ENSMUSG00000020573	Pik3cg	5830428L06Rik|PI3Kgamma|p110gamma|p120-PI3K	phosphatidylinositol-4,5-bisphosphate 3-kinase catalytic subunit gamma	protein-coding
chr3	60468775	60469308	+	209	NA	Intergenic	Intergenic	-3789	NM_001253713	56758	Mm.255723	NM_020007	ENSMUSG00000027763	Mbnl1	Mbnl|mKIAA0428	muscleblind like splicing factor 1	protein-coding
chr4	129696300	129696862	+	208	NA	intron (NM_001356378, intron 1 of 9)	CpG	264	NM_199305	230770	Mm.257157	NM_199305	ENSMUSG00000053730	Tmem39b	6330509E05Rik|BC037095	transmembrane protein 39b	protein-coding
chr2	117996297	117996593	+	208	NA	intron (NR_126479, intron 8 of 9)	intron (NR_126479, intron 8 of 9)	114757	NR_126479	329496	Mm.235844	NR_126479	ENSMUSG00000087203	Gm13986	C230060E24	predicted gene 13986	ncRNA
chr19	43689658	43690188	+	208	NA	intron (NM_053103, intron 1 of 12)	CpG	234	NM_053103	93685	Mm.248237	NM_053103	ENSMUSG00000025192	Entpd7	1810012B13Rik|1810020C02Rik|2810003F23Rik|LALP1|Lysal2	ectonucleoside triphosphate diphosphohydrolase 7	protein-coding
chr10	52382184	52382768	+	207	NA	promoter-TSS (NM_053187)	promoter-TSS (NM_053187)	-352	NM_001199272	94221	Mm.390258	NM_053187	ENSMUSG00000019861	Gopc	2210402P09Rik|AI844555|CAL|FIG|GOPC1|PIST	golgi associated PDZ and coiled-coil motif containing	protein-coding
chr11	51264110	51264711	+	207	NA	promoter-TSS (NM_001358281)	promoter-TSS (NM_001358281)	-748	NM_001358281	193286	Mm.80975	NM_177567	ENSMUSG00000045942	BC049762	4930503F14	cDNA sequence BC049762	protein-coding
chr4	117288684	117289823	+	207	NA	exon (NM_001310730, exon 1 of 11)	exon (NM_001310730, exon 1 of 11)	202	NM_001310730	66743	Mm.318331	NM_025739	ENSMUSG00000028677	Rnf220	4732477A13|4931406I20Rik|5730503K05Rik|AV302541	ring finger protein 220	protein-coding
chr5	24389190	24389518	+	207	NA	intron (NM_001002897, intron 5 of 13)	intron (NM_001002897, intron 5 of 13)	2789	NM_001002897	213948	Mm.332252	NM_001002897	ENSMUSG00000038295	Atg9b	Apg912|Apg9l2|Apgdc2|Gm574|Nos3as|eONE|sONE	autophagy related 9B	protein-coding
chr9	124424531	124426051	+	207	NA	TTS (NR_027950)	TTS (NR_027950)	1504	NR_102721	75135	Mm.476814	NR_015516		4930526I15Rik	1600027J15Rik	RIKEN cDNA 4930526I15 gene	ncRNA
chr10	25118900	25119239	+	207	NA	Intergenic	Intergenic	81101	NM_001347460	432442	Mm.485937	NM_018747	ENSMUSG00000039166	Akap7	6430401D08|AI662165|AKAP15|Akap18|BB170514	A kinase (PRKA) anchor protein 7	protein-coding
chr5	147860375	147861193	+	207	NA	intron (NM_025624, intron 1 of 5)	CpG	156	NM_025624	66537	Mm.332855	NM_025624	ENSMUSG00000029649	Pomp	2510048O06Rik|Ump1	proteasome maturation protein	protein-coding
chr1	78657324	78658711	+	206	NA	promoter-TSS (NM_001136226)	promoter-TSS (NM_001136226)	192	NM_001001981	195434	Mm.276016	NM_001001981	ENSMUSG00000079470	Utp14b	4932411L21Rik|jsd	UTP14B small subunit processome component	protein-coding
[truncated: 193 more rows]

## Sheet: CWT-MYBPLE_HoxMS5_V5
Chr	Start	End	Strand	Peak Score	Focus Ratio/Region Size	Annotation	Detailed Annotation	Distance to TSS	Nearest PromoterID	Entrez ID	Nearest Unigene	Nearest Refseq	Nearest Ensembl	Gene Name	Gene Alias	Gene Description	Gene Type
[truncated: 1,027 more rows]
