# Supplementary material for: BPDCN MYB fusions regulate cell cycle genes, impair differentiation, and induce myeloid–dendritic cell leukemia
Source: JCI Insight. 2024 Dec 20;9(24):e183889. doi: 10.1172/jci.insight.183889 (PMC11665559; doi:10.1172/jci.insight.183889)
Supplement: Supplemental table 5 [file jciinsight-9-183889-s134.xlsx]

## Sheet: CWT-MYBTR_vs_CWT-MYBWT
	baseMean	log2FoldChange	lfcSE	stat	pvalue	padj
Mrpl15	1074.92	0.105488	0.0628415	1.67863	0.0932237	0.187264
Lypla1	2068.05	0.197986	0.0741035	2.67175	0.00754577	0.0225405
Tcea1	3001.07	0.113706	0.0517257	2.19826	0.0279309	0.0695427
Atp6v1h	1644.62	0.236126	0.0827034	2.85509	0.00430245	0.013769
4732440D04Rik	36.6532	-0.413536	0.256168	-1.61432	0.106459	0.207846
Rb1cc1	2117.13	0.207784	0.0769804	2.69919	0.00695094	0.0209772
St18	152.946	-1.06451	0.13751	-7.74134	9.83768e-15	1.2024e-13
Pcmtd1	1030.66	-0.185852	0.0702443	-2.6458	0.00814977	0.0241237
Gm26901	5.69055	-0.450558	0.715992	-0.629278	0.529167	0.679841
Rrs1	1431.34	0.257119	0.0642742	4.00035	6.32481e-05	0.000300081
Adhfe1	26.837	1.85389	0.325506	5.6954	1.23085e-08	9.51345e-08
2610203C22Rik	62.2745	2.04168	0.194085	10.5195	7.02123e-26	1.53276e-24
3110035E14Rik	3.8749	1.84467	0.748468	2.46459	0.0137168	0.0378686
Mybl1	220.706	-0.337356	0.131893	-2.55781	0.0105334	0.0301481
Vcpip1	3524.95	-0.094121	0.0648918	-1.45043	0.146939	0.267654
1700034P13Rik	4.83382	-0.0957814	0.663474	-0.144363	0.885214	0.935327
Gm39590	2.83849	0.240661	1.18174	0.203651	0.838627	0.904634
Sgk3	3815.39	-0.128823	0.060886	-2.11581	0.0343607	0.0829883
Mcmdc2	23.7234	-0.233291	0.33163	-0.703468	0.481764	0.637112
Snhg6	196.428	-0.0055963	0.140348	-0.0398744	0.968193	0.982992
Snord87	9.49509	-0.114047	0.510179	-0.223543	0.823113	0.895245
Cops5	1531.27	0.0557499	0.089736	0.621266	0.534425	0.684657
Cspp1	740.535	-0.0356424	0.113626	-0.313681	0.753764	0.849221
Arfgef1	4419.32	0.149598	0.0573942	2.6065	0.00914716	0.0266618
A830018L16Rik	11.8246	6.32818	1.23605	5.11968	3.06059e-07	2.02704e-06
Ncoa2	2746.77	-0.230562	0.0708918	-3.25231	0.0011447	0.00421716
Tram1	6399.83	0.0255485	0.0608428	0.41991	0.674551	0.793558
Lactb2	599.696	0.24127	0.0784162	3.07678	0.00209248	0.00727066
Eya1	3.27568	2.37844	1.65956	1.43318	0.151808	0.274244
Trpa1	15.7031	-5.50471	1.23214	-4.46759	7.91044e-06	4.32362e-05
Terf1	765.909	-0.203934	0.0860162	-2.37088	0.017746	0.0473249
Sbspon	7.76165	-0.801531	0.642421	-1.24767	0.212151	0.352863
Rpl7	16917.2	-0.00818867	0.122726	-0.066723	0.946802	0.971164
Rdh10	170.861	-0.10768	0.130578	-0.824647	0.409572	0.569357
Stau2	79.0393	-3.20859	0.431156	-7.44182	9.93039e-14	1.14079e-12
Ube2w	1092.82	0.361642	0.0722945	5.00234	5.66381e-07	3.62514e-06
LOC108167614	160.614	-0.226433	0.337291	-0.671329	0.502011	0.65515
Tceb1	1366.56	0.0975517	0.0835249	1.16794	0.242832	0.390694
Tmem70	558.564	0.151007	0.0864323	1.74712	0.0806168	0.166829
Ly96	120.943	0.680725	0.131176	5.18941	2.10957e-07	1.41831e-06
Pi15	4.93591	-0.550556	0.673878	-0.816996	0.413931	0.573189
Mcm3	7307.37	-0.282671	0.037398	-7.55846	4.07874e-14	4.79448e-13
Paqr8	51.3305	-1.61557	0.295993	-5.45815	4.81126e-08	3.50453e-07
Tram2	131.054	-0.154448	0.168573	-0.916211	0.359556	0.519264
Tmem14a	16.9093	-0.221216	0.447294	-0.494564	0.620908	0.752724
Kcnq5	160.586	0.0472036	0.137534	0.343214	0.731438	0.83445
Ogfrl1	3086.04	0.146388	0.0816757	1.79231	0.0730836	0.154065
B3gat2	16.5461	-0.146897	0.372417	-0.394442	0.693255	0.807916
Smap1	756.394	0.161546	0.0914047	1.76737	0.077167	0.160961
Sdhaf4	161.582	0.0990093	0.144714	0.684171	0.493867	0.647803
Fam135a	130.266	-2.06021	0.169716	-12.1392	6.54844e-34	1.90229e-32
Col19a1	205.204	0.174069	0.191115	0.910811	0.362395	0.521874
Lmbrd1	957.202	0.256732	0.0660349	3.88782	0.000101149	0.000460253
Gm7846	61.034	0.020206	0.208093	0.0971005	0.922647	0.958517
Phf3	4222.3	0.0347058	0.0804488	0.431402	0.666176	0.787621
Ptp4a1	1233.78	0.210838	0.0617468	3.41456	0.000638852	0.00248923
Prim2	1851.81	-0.481137	0.0746792	-6.44272	1.17353e-10	1.09306e-09
Gm39618	4.45777	-0.0634436	0.764322	-0.0830064	0.933846	0.964484
1700001G17Rik	15.3315	-0.14007	0.436736	-0.32072	0.748422	0.845334
Rab23	52.6094	1.2388	0.231291	5.35601	8.50806e-08	6.0209e-07
Bag2	347.606	-0.286923	0.116471	-2.46347	0.01376	0.0379506
Zfp451	1257.45	-0.11877	0.0655486	-1.81194	0.0699954	0.14873
Gm15455	5.03014	0.789506	0.742035	1.06397	0.287341	0.441947
Bend6	2.40886	-1.08156	1.15721	-0.934626	0.349981	0.510062
Dst	377.71	-2.00082	0.164848	-12.1374	6.69234e-34	1.94025e-32
Ccdc115	947.122	0.270899	0.0775162	3.49474	0.00047452	0.00189627
Imp4	1296.66	0.0308834	0.065559	0.471077	0.637586	0.765604
Ptpn18	745.091	-0.080013	0.116032	-0.689575	0.490462	0.644604
Gm32566	75.2182	-0.641236	0.198946	-3.22317	0.00126781	0.00462082
4930568A12Rik	27.1058	-1.04521	0.330206	-3.16532	0.00154911	0.00555635
Cfc1	1.82492	-2.11782	1.56984	-1.34907	0.177315	0.308638
Amer3	5.44643	-4.31105	1.27512	-3.38089	0.000722502	0.002779
Arhgef4	47.608	0.306675	0.225555	1.35965	0.173941	0.303884
Fam168b	6420.97	-0.224701	0.0367285	-6.11789	9.48229e-10	8.15388e-09
Plekhb2	1689.13	0.525087	0.0524183	10.0172	1.28016e-23	2.55858e-22
Hs6st1	671.478	0.261733	0.0782544	3.34465	0.000823871	0.00311741
Gm33280	2.05223	1.98186	1.56402	1.26716	0.205097	0.343834
Uggt1	7162.11	0.0627883	0.0432996	1.45009	0.147034	0.267782
Neurl3	1311.14	-0.934934	0.0912284	-10.2483	1.2047e-24	2.50681e-23
Arid5a	1628.97	-0.405941	0.0653172	-6.21492	5.13501e-10	4.52436e-09
Kansl3	1443.58	0.00560304	0.0717678	0.0780718	0.937771	0.966528
Fer1l5	167.219	0.0898744	0.13598	0.660936	0.508653	0.661344
Lman2l	690.847	-0.0220859	0.0673958	-0.327704	0.743135	0.842033
Gm33454	8.89915	-0.100202	0.52196	-0.191972	0.847764	0.910447
Cnnm4	511.924	0.0190682	0.0904197	0.210886	0.832976	0.901018
Cnnm3	898.323	-0.0801562	0.0697147	-1.14978	0.250236	0.39915
Ankrd23	84.6768	-0.237594	0.205139	-1.15821	0.246777	0.395005
Ankrd39	115.48	0.038201	0.180097	0.212113	0.832019	0.900658
Sema4c	487.277	-0.573853	0.114212	-5.02446	5.04839e-07	3.24824e-06
Cox5b	1501.81	0.0688778	0.133173	0.517206	0.605013	0.741052
Actr1b	962.207	0.0430052	0.0757051	0.568062	0.569993	0.713478
Zap70	2.53488	-3.49517	1.36478	-2.56097	0.010438	0.0299016
Tmem131	3412.96	0.132409	0.0971207	1.36335	0.172773	0.302467
Inpp4a	1243.87	0.783408	0.08026	9.76087	1.65727e-22	3.14111e-21
Coa5	3504.4	0.162248	0.0520925	3.11461	0.00184186	0.00647033
Unc50	687.245	0.000403577	0.0710006	0.00568414	0.995465	0.999209
Mgat4a	642.192	-0.767294	0.0797922	-9.61616	6.83377e-22	1.25158e-20
4930594C11Rik	3.51536	0.10458	0.813555	0.128547	0.897716	0.943361
Tsga10	146.52	0.244229	0.132771	1.83948	0.0658449	0.141427
Lipt1	51.0722	0.235127	0.222461	1.05694	0.29054	0.445933
Mitd1	223.855	0.0825648	0.12229	0.675159	0.499575	0.653246
Mrpl30	947.943	0.143244	0.069966	2.04734	0.0406244	0.0955143
Txndc9	1399.98	0.102419	0.0675756	1.51562	0.129614	0.242407
Eif5b	4924.04	0.0998443	0.0914138	1.09222	0.274735	0.427715
Rev1	577.523	0.144415	0.0842323	1.71449	0.0864394	0.176414
Aff3	1358.22	-4.31764	0.232069	-18.6049	2.92973e-77	2.48434e-75
Gm16150	6.71304	0.232399	0.581476	0.399671	0.689399	0.805662
Gm34596	3.99605	-3.41591	1.38014	-2.47505	0.0133217	0.0369291
Chst10	18.5007	-1.14241	0.523748	-2.18123	0.0291665	0.0721175
Pdcl3	981.744	0.0285661	0.0626445	0.456003	0.648388	0.773761
Npas2	4.83508	-1.25892	0.916578	-1.3735	0.169596	0.298247
Rpl31	7581.33	0.0101614	0.214332	0.0474097	0.962187	0.979449
Tbc1d8	359.634	0.315304	0.105492	2.98889	0.00279996	0.00943016
Cnot11	972.526	0.0177929	0.0653713	0.272183	0.785482	0.87085
Snord89	10.8905	-0.262047	0.507412	-0.516439	0.605548	0.741349
Rnf149	1112.02	0.294366	0.0727984	4.04357	5.26425e-05	0.000253534
Creg2	5.10946	1.34988	0.692739	1.94861	0.0513417	0.115537
Map4k4	5303.56	-0.291963	0.0822612	-3.54922	0.000386373	0.00157141
Gm16894	7.41284	0.502981	0.851948	0.590389	0.55493	0.701674
Il1r2	71.615	-1.31475	0.586677	-2.24101	0.0250256	0.0635287
Il1r1	7.8365	0.127765	0.545548	0.234195	0.814834	0.889604
Il1rl2	4.43703	1.39934	0.909292	1.53893	0.123822	0.23396
Il1rl1	5.39679	-3.31321	1.16267	-2.84965	0.00437678	0.0139764
Il18r1	2.97474	-5.20766	1.31332	-3.96526	7.33163e-05	0.000342969
Il18rap	369.8	-4.02865	0.197899	-20.3571	4.01995e-92	4.33623e-90
Mfsd9	21.5567	0.86897	0.348764	2.49157	0.0127179	0.0354429
Mrps9	1054.46	-0.160516	0.06552	-2.44987	0.0142907	0.0392099
Tgfbrap1	1252.13	0.0745258	0.0541795	1.37554	0.168965	0.297316
LOC108167597	2.92515	-0.757918	0.994105	-0.762413	0.445814	0.602826
AI597479	597.829	0.0859294	0.0819366	1.04873	0.294302	0.450293
Nck2	126.678	-0.169162	0.156003	-1.08435	0.27821	0.431787
Uxs1	1015.84	0.0960657	0.0622756	1.54259	0.122931	0.232576
LOC102632770	20.0834	1.10081	0.375181	2.93409	0.0033453	0.0110555
Tpp2	3496.83	-0.0557994	0.057336	-0.9732	0.330454	0.488685
Ccdc168	13.3572	-0.816374	0.501557	-1.62768	0.103593	0.203578
Tex30	526.448	0.0106084	0.11255	0.0942551	0.924907	0.959778
Kdelc1	749.232	0.282958	0.0738379	3.83215	0.000127027	0.000566283
Bivm	422.057	0.328265	0.0867467	3.78418	0.000154217	0.000674525
Ercc5	461.158	-0.025379	0.0815523	-0.311199	0.75565	0.850527
Gulp1	4.06363	-0.852035	0.872183	-0.976899	0.328619	0.48695
Col3a1	18.4756	-0.126591	0.428058	-0.295733	0.767434	0.858573
Col5a2	11.4839	0.870226	0.427921	2.03362	0.0419904	0.0980577
Wdr75	1147.89	0.269145	0.0714143	3.76878	0.00016405	0.000714128
Slc40a1	27.4356	-2.72511	0.505568	-5.39019	7.0382e-08	5.03635e-07
Dnah7c	5.62648	-1.01155	0.706439	-1.4319	0.152171	0.274616
Slc39a10	1581.21	-0.155561	0.0587931	-2.6459	0.00814739	0.0241215
Nabp1	143.056	0.215179	0.143699	1.49743	0.134281	0.24907
Stat4	771.87	-1.64548	0.084327	-19.5131	8.49282e-85	8.14312e-83
Gm31812	9.54549	-0.818228	0.633981	-1.29062	0.196836	0.333631
Stat1	2248.82	-0.0433889	0.0574173	-0.755676	0.449843	0.606043
Gls	3493.37	0.239684	0.0631462	3.79571	0.000147224	0.00064722
Nab1	1834.03	0.168035	0.0703177	2.38966	0.0168639	0.045219
Gm553	9.9581	-1.05548	0.62205	-1.69678	0.0897383	0.181706
Tmem194b	472.359	-0.286	0.0983112	-2.90913	0.00362438	0.0118656
Mfsd6	872.953	-0.193839	0.0829066	-2.33804	0.0193854	0.0511021
Inpp1	380.914	0.223742	0.09958	2.24686	0.024649	0.0627236
Hibch	793.915	0.0913248	0.0877453	1.04079	0.297971	0.454437
Pms1	274.626	0.00393908	0.120881	0.0325865	0.974004	0.985777
Ormdl1	565.557	-0.120547	0.101801	-1.18414	0.236357	0.382837
Osgepl1	123.41	0.133848	0.162873	0.821793	0.411195	0.570895
Asnsd1	2493.9	0.0277796	0.0547404	0.507479	0.611819	0.745881
Gm32311	19.7876	-0.665384	0.357746	-1.85993	0.0628953	0.13649
Stk17b	3051.14	-0.466944	0.09849	-4.74103	2.12637e-06	1.2665e-05
Hecw2	7.85502	0.0574641	0.607516	0.0945887	0.924642	0.959571
Gtf3c3	748.962	-0.0539746	0.07118	-0.758284	0.448281	0.604716
Pgap1	88.4372	0.637827	0.153055	4.16732	3.08204e-05	0.00015337
Ankrd44	3921.01	0.213412	0.0688675	3.09888	0.00194254	0.00678826
Sf3b1	16034.3	-0.136061	0.0547095	-2.48697	0.0128835	0.03585
Coq10b	162.847	0.376527	0.119627	3.1475	0.00164674	0.00586494
Hspd1	9379.43	0.384714	0.0587336	6.55015	5.74809e-11	5.48274e-10
Hspe1	1931.41	0.301395	0.127759	2.3591	0.0183195	0.0486419
Mob4	1141.98	0.0934823	0.061491	1.52026	0.128446	0.240774
Rftn2	29.4888	-0.0762416	0.245873	-0.310085	0.756496	0.851058
Mars2	212.469	0.769319	0.140057	5.49291	3.95375e-08	2.90588e-07
Plcl1	4.53387	1.59395	0.657434	2.4245	0.0153294	0.041637
Gm6644	16.8678	-0.0876152	0.486995	-0.17991	0.857223	0.916713
Satb2	205.911	-0.0970026	0.133858	-0.72467	0.468654	0.62398
9130024F11Rik	25.7645	0.432849	0.272472	1.5886	0.112151	0.216452
4930558J18Rik	24.0138	0.550237	0.33918	1.62226	0.104748	0.205134
1700066M21Rik	320.767	0.022078	0.103256	0.213819	0.830688	0.900014
Tyw5	169.819	-0.173468	0.129202	-1.34261	0.179399	0.311564
9430016H08Rik	362.998	0.0334683	0.086535	0.38676	0.698934	0.811659
Kctd18	358.542	0.0616353	0.0986783	0.624609	0.532228	0.682737
Sgol2a	916.023	0.0669181	0.0919314	0.727913	0.466667	0.621855
Aox2	18.0895	0.603062	0.391379	1.54086	0.12335	0.233249
Bzw1	10093.1	0.123675	0.0645584	1.91571	0.0554021	0.123162
Clk1	2248.3	-0.0218323	0.0547249	-0.398947	0.689932	0.805832
Ppil3	370.002	-0.102713	0.0964819	-1.06459	0.287063	0.441658
Nif3l1	429.162	-0.200156	0.103742	-1.92936	0.053686	0.119984
Orc2	1577.32	0.0469595	0.0776879	0.604463	0.545536	0.694404
Gm15834	16.5344	0.17925	0.382217	0.468974	0.639088	0.76653
Fam126b	983.724	0.79317	0.0683071	11.6118	3.58881e-31	9.52042e-30
Ndufb3	1068.76	0.492162	0.069483	7.0832	1.40865e-12	1.50509e-11
Gm20257	209.767	0.296081	0.109717	2.69859	0.00696332	0.0210059
Als2cr12	5.62643	-0.109339	0.850959	-0.128489	0.897762	0.943361
Cflar	2602.45	-0.00256293	0.0595254	-0.0430561	0.965657	0.981477
Casp8	3228.14	-0.0938563	0.0629575	-1.49079	0.136017	0.251465
Gm28802	12.3185	-1.07514	0.43637	-2.46384	0.0137459	0.037926
Trak2	1664.43	0.035903	0.0497841	0.721174	0.470802	0.626001
Stradb	276.554	0.0015478	0.117863	0.0131321	0.989522	0.995517
Tmem237	147.616	0.161889	0.139223	1.1628	0.244909	0.392936
Als2	254.573	0.0687512	0.113368	0.606443	0.544221	0.693166
Fzd7	464.508	0.82054	0.0779815	10.5222	6.82297e-26	1.4917e-24
Sumo1	2370.48	-0.0511691	0.0782698	-0.653753	0.513271	0.665519
Nop58	4755.96	0.064894	0.0650936	0.996934	0.318797	0.477024
Bmpr2	2213.15	0.137761	0.092395	1.491	0.13596	0.251391
Fam117b	1963.13	0.347172	0.0546478	6.35289	2.11302e-10	1.92774e-09
Ica1l	34.9638	0.244152	0.245227	0.995614	0.319438	0.477594
Wdr12	1828.81	0.404263	0.072038	5.6118	2.00234e-08	1.5154e-07
Carf	207.567	-0.0688274	0.112693	-0.610751	0.541365	0.690653
Nbeal1	545.274	-0.0456036	0.110723	-0.411871	0.680434	0.798685
Cyp20a1	550.259	0.269986	0.086137	3.13438	0.00172218	0.00610792
Abi2	779.133	0.456833	0.0779603	5.85982	4.63368e-09	3.737e-08
Raph1	977.882	0.171352	0.0817594	2.09581	0.036099	0.0866305
Cd28	1785.87	0.428217	0.0717288	5.96995	2.37331e-09	1.96482e-08
2310016D23Rik	2.61446	-0.295716	1.09685	-0.269606	0.787464	0.871856
Gm38137	6.47649	-0.801999	0.600323	-1.33595	0.181567	0.314436
Icos	2.84917	-1.0624	0.958658	-1.10822	0.267768	0.419944
Nrp2	28.7846	4.87247	0.429084	11.3555	6.96362e-30	1.77047e-28
Ino80d	2221.05	-0.448504	0.0937542	-4.78383	1.71984e-06	1.03742e-05
Ino80dos	78.0607	-0.684678	0.179603	-3.81218	0.000137747	0.000610313
Ndufs1	2157.66	0.140716	0.0627043	2.24411	0.0248251	0.0631167
Eef1b2	10048.3	-0.123487	0.0942923	-1.30962	0.190325	0.325302
Snora41	22.0771	-0.55328	0.329242	-1.68047	0.0928665	0.186803
Adam23	7.0429	-1.04978	0.708389	-1.48193	0.138359	0.255152
Fastkd2	642.01	0.0136662	0.0939323	0.14549	0.884324	0.934661
Klf7	413.372	0.295336	0.0972127	3.03804	0.00238122	0.00814658
Creb1	3580.93	-0.102273	0.0588614	-1.73752	0.0822956	0.169633
Mettl21a	213.405	0.277945	0.121144	2.29433	0.0217715	0.0564114
2810408I11Rik	57.59	-0.0894939	0.241976	-0.369846	0.711497	0.821087
Ccnyl1	173.842	0.179804	0.12964	1.38695	0.165456	0.292593
Fzd5	110.802	0.323981	0.153581	2.10951	0.0349003	0.0841808
Plekhm3	485.364	0.767677	0.0809088	9.48817	2.35122e-21	4.22183e-20
D630023F18Rik	44.8928	-0.476346	0.228673	-2.08309	0.0372434	0.0888535
Idh1	2865.55	1.35586	0.0566549	23.9319	1.42745e-126	2.32674e-124
Pikfyve	1888.39	0.296919	0.0655945	4.52658	5.99461e-06	3.33511e-05
Rpe	1268.35	0.322017	0.0692258	4.65169	3.29228e-06	1.91051e-05
Kansl1l	1479.23	-1.04402	0.0659351	-15.834	1.81256e-56	9.81192e-55
LOC108167626	96.4606	-1.28661	0.244224	-5.26814	1.3781e-07	9.50482e-07
Gm39656	11.5663	-0.622065	0.409217	-1.52014	0.128477	0.240802
Acadl	1939.51	-0.289048	0.0620847	-4.6557	3.22876e-06	1.87587e-05
Lancl1	343.981	0.0714094	0.117563	0.607414	0.543576	0.692571
Bard1	942.112	-0.38627	0.0724722	-5.3299	9.82643e-08	6.90061e-07
Atic	3812.74	0.30063	0.0432303	6.95415	3.54688e-12	3.70604e-11
Fn1	10753.6	3.68111	0.0945114	38.9488	0	0
Mreg	2.67736	2.98399	1.5551	1.91884	0.0550048	0.122353
D230017M19Rik	3.09842	0.168115	1.08346	0.155165	0.876691	0.930324
Pecr	8.29713	-0.932021	0.894746	-1.04166	0.29757	0.454109
Xrcc5	7.16446	1.88274	1.261	1.49304	0.135426	0.250687
Smarcal1	925.949	-0.260624	0.0672656	-3.87456	0.00010682	0.000483656
Rpl37a	5140.23	0.159681	0.175415	0.910302	0.362663	0.522056
Tns1	3312.78	0.462937	0.0510533	9.06771	1.21541e-19	2.03772e-18
Cxcr2	11.9481	-0.887937	0.592255	-1.49925	0.133809	0.248416
Arpc2	10488.8	0.145515	0.101857	1.42862	0.153115	0.27581
Aamp	1844.9	0.0740126	0.0659672	1.12196	0.261879	0.412827
LOC108167628	7.74861	-0.270758	0.585207	-0.46267	0.643601	0.769614
Pnkd	202.72	0.081908	0.13351	0.613498	0.539547	0.689173
Tmbim1	475.412	0.524704	0.0818221	6.41274	1.42926e-10	1.31869e-09
Slc11a1	171.684	0.344841	0.138794	2.48454	0.0129717	0.0360612
Ctdsp1	2783.03	-0.0378448	0.0599815	-0.630942	0.528079	0.678958
Usp37	1446.62	-0.215193	0.062251	-3.45686	0.000546509	0.00215808
Cnot9	2169.21	0.0361955	0.0564184	0.641555	0.521162	0.673121
Plcd4	13.0068	-0.7271	0.501741	-1.44916	0.147294	0.268123
Zfp142	460.517	0.00328383	0.113241	0.0289986	0.976866	0.987025
Bcs1l	320.412	-0.108846	0.110419	-0.985759	0.324251	0.482431
Rnf25	392.964	-0.110821	0.0910435	-1.21723	0.223516	0.366818
Stk36	14.7976	-0.529234	0.461854	-1.14589	0.25184	0.400792
Ttll4	1208.91	-0.0325327	0.0742319	-0.438258	0.661199	0.783695
Cyp27a1	363.022	0.924447	0.0817828	11.3037	1.25835e-29	3.15016e-28
Wnt6	3.4646	0.809714	0.985239	0.821846	0.411165	0.570895
Ihh	2.72226	0.281714	1.01627	0.277203	0.781624	0.868142
Nhej1	65.4605	0.256821	0.197017	1.30355	0.192388	0.327988
Slc23a3	7.23153	-0.45461	0.569025	-0.798927	0.424333	0.583462
Cnppd1	1869.51	0.196996	0.0633733	3.10851	0.00188036	0.00659608
Fam134a	1754.46	0.286593	0.0541068	5.29681	1.17846e-07	8.20112e-07
Zfand2b	268.225	0.020593	0.112583	0.182914	0.854865	0.915125
Abcb6	398.106	0.0831641	0.0945665	0.879425	0.379171	0.539257
Atg9a	1122.45	0.36357	0.0847965	4.28756	1.80647e-05	9.35435e-05
Ankzf1	485.992	0.037469	0.0950109	0.394365	0.693311	0.807918
Glb1l	589.028	0.314564	0.0959885	3.2771	0.00104879	0.00389414
Stk16	1639.07	0.0258237	0.0573104	0.450593	0.652283	0.776767
Tuba4a	4194.82	0.5156	0.0816133	6.31759	2.65666e-10	2.40279e-09
A630095N17Rik	3.32545	-2.03826	1.12525	-1.81138	0.0700815	0.148891
Dnajb2	88.2029	-0.226137	0.177569	-1.27352	0.202835	0.341119
Dnpep	608.543	0.14314	0.0802465	1.78375	0.0744647	0.156347
Speg	22.6227	-0.467748	0.344008	-1.3597	0.173924	0.303884
Gmppa	755.136	0.205237	0.0687706	2.98438	0.00284157	0.0095566
Chpf	48.0765	2.60657	0.322555	8.08102	6.42289e-16	8.48099e-15
Tmem198	3.31504	3.4648	1.21873	2.84297	0.00446952	0.0142181
Stk11ip	851.834	0.00863488	0.0754563	0.114435	0.908893	0.950082
Sgpp2	6.54654	0.710442	0.576872	1.23154	0.21812	0.36035
Farsb	1626.31	0.175384	0.0664121	2.64084	0.00827011	0.0244306
Utp14b	774.66	-0.470805	0.0865803	-5.43778	5.39472e-08	3.9101e-07
Acsl3	1551.33	-0.201382	0.0721663	-2.79053	0.00526212	0.016456
Ap1s3	666.192	-1.6068	0.115752	-13.8814	8.20695e-44	3.13531e-42
Wdfy1	450.809	-0.568402	0.0834926	-6.80781	9.90924e-12	1.00047e-10
Mrpl44	660.462	-0.150718	0.0923001	-1.63291	0.102488	0.202084
Cul3	4932.53	-0.14286	0.0643033	-2.22165	0.0263068	0.0661729
Dock10	13516.5	-0.245306	0.0572763	-4.28285	1.84511e-05	9.54097e-05
Irs1	3.91514	0.371784	0.823377	0.451535	0.651604	0.776246
Rhbdd1	611.959	0.412079	0.080196	5.1384	2.77086e-07	1.84097e-06
Col4a4	7.72094	0.386504	0.609137	0.63451	0.525748	0.676935
Mff	1268.82	0.078235	0.0716006	1.09266	0.274544	0.427566
Gm39668	58.5113	-0.111225	0.228859	-0.485998	0.626969	0.757138
Agfg1	1771.94	0.431907	0.0510828	8.45504	2.78984e-17	4.00852e-16
Pid1	1807.4	0.578395	0.0608089	9.51168	1.87604e-21	3.38518e-20
Dner	4.23672	-1.48001	0.842742	-1.75619	0.0790567	0.164459
Trip12	6671.99	0.0552051	0.0578781	0.953817	0.340176	0.499738
Fbxo36	14.5921	0.496107	0.432624	1.14674	0.251489	0.400564
Gm15433	12.2758	-0.52554	0.479913	-1.09507	0.273485	0.426136
A530032D15Rik	86.5269	-1.31472	0.223242	-5.88923	3.88e-09	3.15869e-08
A530040E14Rik	63.8863	-0.489907	0.218732	-2.23976	0.0251067	0.0636676
Gm35498	88.9483	-0.740651	0.210963	-3.51081	0.000446742	0.00179259
LOC102638435	3.16014	-3.13837	1.37161	-2.28809	0.0221324	0.0572127
Gm7609	54.6153	-1.37884	0.267352	-5.15739	2.50422e-07	1.67366e-06
C130026I21Rik	518.711	0.778781	0.0852736	9.13272	6.67978e-20	1.13155e-18
LOC101055758	13.599	-1.9133	0.576633	-3.31806	0.00090646	0.00339923
LOC105243968	3.4311	-0.725008	0.846603	-0.856373	0.391792	0.551895
Gm2666	7.29837	-1.10856	0.657951	-1.68487	0.0920129	0.185367
Gm2427	3.87778	-2.46924	1.18761	-2.07918	0.0376011	0.0895178
Sp110	3141.2	-0.160097	0.0720977	-2.22056	0.0263807	0.0663362
Sp140	1139.97	-0.394019	0.0653387	-6.03041	1.6354e-09	1.37644e-08
Sp100	2746.38	0.267985	0.0759092	3.53034	0.000415032	0.0016746
A630001G21Rik	1868.26	0.501036	0.0614075	8.1592	3.37252e-16	4.5599e-15
Cab39	4307.37	0.114751	0.0708656	1.61927	0.105389	0.206223
Itm2c	3102.16	0.821448	0.059975	13.6965	1.06509e-42	3.98595e-41
Psmd1	4634.32	0.0247023	0.0462351	0.534276	0.593151	0.731528
Htr2b	20.5621	-0.150695	0.31985	-0.471142	0.637539	0.765604
Armc9	172.268	-0.669458	0.141517	-4.73057	2.23885e-06	1.33025e-05
LOC108167633	5.23567	-1.96607	0.9971	-1.97179	0.0486337	0.110408
Gm16341	28.7255	-4.64465	1.04781	-4.43273	9.30474e-06	5.02394e-05
Gm28626	2.95826	-2.35902	1.3705	-1.72128	0.0852001	0.174346
B3gnt7	210.282	-1.92716	0.176049	-10.9467	6.88756e-28	1.63232e-26
Ncl	30017.1	0.0321278	0.0954779	0.336495	0.736498	0.837564
Snora75	12.3417	-0.261716	0.410405	-0.6377	0.523669	0.675304
Gm24148	5.57178	-0.185859	0.647774	-0.286919	0.774174	0.86326
C130036L24Rik	11.6161	0.312725	0.539387	0.579779	0.562064	0.707523
Gm32700	2.5135	-0.179422	1.03957	-0.172593	0.862972	0.920578
Ptma	31911.6	0.0673935	0.194456	0.346575	0.728911	0.832344
Pde6d	401.498	0.422517	0.101898	4.14648	3.37626e-05	0.000167161
Cops7b	441.36	0.0575446	0.0866289	0.664266	0.50652	0.65974
Dis3l2	550.88	-0.252996	0.0805906	-3.13928	0.00169365	0.00601594
Eif4e2	1867.29	0.0866221	0.0529657	1.63544	0.101957	0.201199
Efhd1	1095.28	-7.31401	0.398082	-18.3731	2.15593e-75	1.72827e-73
Gm41911	5.51889	-4.76598	1.29195	-3.68899	0.000225147	0.000959868
Gigyf2	4770.76	-0.988651	0.0776719	-12.7286	4.10311e-37	1.34359e-35
Kcnj13	7.48248	-1.26419	0.634224	-1.99328	0.0462304	0.105969
Inpp5d	7527.42	-0.238615	0.0393415	-6.06523	1.31761e-09	1.12119e-08
Gm33470	5.13345	-0.393658	0.633252	-0.621645	0.534175	0.684517
Atg16l1	628.783	0.28299	0.0775823	3.64761	0.000264692	0.00111262
Scarna6	3.44247	-0.209934	0.778002	-0.269837	0.787286	0.871773
Sag	6.34163	1.54826	0.705505	2.19454	0.0281965	0.0700852
Gm38609	15.6055	-0.307218	0.360654	-0.851836	0.394305	0.554173
Dgkd	6196.4	-0.224834	0.0649093	-3.46381	0.000532575	0.00210931
Usp40	468.853	-0.0591887	0.100333	-0.58992	0.555245	0.70183
Ugt1a7c	607.292	1.22201	0.0760984	16.0583	5.00245e-58	2.82254e-56
Ugt1a6a	24.5127	0.822906	0.259738	3.16822	0.00153375	0.00550907
Mroh2a	3.3824	0.935068	0.894068	1.04586	0.295627	0.451867
Hjurp	5028.4	-0.0862307	0.0430183	-2.00451	0.0450153	0.103735
Glrp1	66.4579	-1.01892	0.218257	-4.66844	3.03489e-06	1.77519e-05
Arl4c	1615.57	-1.21567	0.0568462	-21.3852	1.83552e-101	2.36203e-99
Sh3bp4	42.8016	0.239516	0.211767	1.13104	0.25804	0.408044
Agap1	631.998	-0.220658	0.0805029	-2.741	0.00612528	0.0187595
Cops8	1007.7	0.0305771	0.0893812	0.342098	0.732277	0.834823
Col6a3	10.3606	-0.846687	0.542078	-1.56193	0.118305	0.225569
Rab17	2.77933	-1.99144	1.21599	-1.63771	0.101483	0.200452
Lrrfip1	5048.49	0.0584994	0.0740009	0.790524	0.429222	0.587268
Ramp1	3410.88	-0.434344	0.0704519	-6.16512	7.04295e-10	6.12085e-09
Ube2f	972.001	0.156217	0.0604836	2.58281	0.00980003	0.0283005
Scly	699.352	0.141565	0.0710671	1.99199	0.0463717	0.106276
Espnl	8.90183	-5.11439	1.23931	-4.1268	3.67854e-05	0.000181331
Klhl30	19.4395	-6.06551	1.20136	-5.04889	4.4439e-07	2.87697e-06
Ilkap	1118.24	-0.0171035	0.0654114	-0.261475	0.793726	0.875815
Hes6	1207.05	0.125108	0.0937361	1.33469	0.181979	0.315038
Per2	76.8297	0.0667502	0.241323	0.276601	0.782086	0.868229
Traf3ip1	271.578	0.173615	0.104573	1.66023	0.0968682	0.19321
Asb1	499.247	-0.0475236	0.216288	-0.219723	0.826087	0.897263
Hdac4	579.364	0.49922	0.0945526	5.27981	1.29321e-07	8.96565e-07
Ndufa10	1921.72	0.139953	0.0623848	2.24338	0.0248724	0.0632091
Myeov2	735.486	0.133547	0.133763	0.998386	0.318092	0.476261
Otos	54.7613	-0.476002	0.223025	-2.13429	0.0328188	0.079803
Gm36102	5.89042	2.34032	0.557669	4.19661	2.70935e-05	0.000136585
Gpc1	1138.57	1.14816	0.0944888	12.1512	5.6496e-34	1.64771e-32
Ankmy1	3.53685	0.412554	0.737646	0.559284	0.575968	0.718368
Dusp28	71.2741	-0.184584	0.186659	-0.988886	0.322719	0.480738
5033417F24Rik	3.52892	0.712854	0.77487	0.919966	0.357591	0.517394
Rnpepl1	711.367	0.106845	0.0935381	1.14226	0.253344	0.402748
9430060I03Rik	4.36911	0.204535	0.805916	0.253792	0.799656	0.880089
Capn10	154.236	0.104889	0.176482	0.594335	0.552288	0.699465
Gpr35	40.6305	2.25037	0.253397	8.88079	6.63876e-19	1.05975e-17
Kif1a	3.85684	1.93792	0.705883	2.74539	0.00604393	0.0185297
Sned1	16.96	0.292094	0.38247	0.763705	0.445043	0.602064
Mterf4	241.969	-0.111818	0.113538	-0.984845	0.3247	0.482805
Gm28535	9.73277	0.205928	0.52763	0.390289	0.696323	0.81021
Pask	517.759	-0.528806	0.101042	-5.23353	1.66306e-07	1.13317e-06
Ppp1r7	1540.95	-0.0560364	0.0613418	-0.91351	0.360974	0.520619
Ano7	4.86448	0.0604282	0.949557	0.0636383	0.949258	0.972256
Hdlbp	9681	0.191249	0.0534949	3.5751	0.000350099	0.00143663
2024-09-02	5399.11	0.253482	0.0477488	5.30867	1.10431e-07	7.69971e-07
Farp2	72.4626	0.245932	0.185049	1.32901	0.183844	0.317337
Stk25	1044.4	0.126144	0.0631112	1.99876	0.0456346	0.104865
Thap4	520.773	0.262643	0.0835853	3.14221	0.00167677	0.00596176
Atg4b	970.865	-0.102639	0.0655968	-1.5647	0.117653	0.224619
Dtymk	1184.18	-0.0422428	0.0666854	-0.633465	0.52643	0.677432
Ing5	734.471	-0.0382669	0.0701489	-0.545509	0.585404	0.725511
D2hgdh	448.245	-0.088438	0.079183	-1.11688	0.264045	0.415616
Fam174a	402.362	0.355459	0.0915728	3.88171	0.000103725	0.000470807
St8sia4	8652.77	-0.474048	0.0649007	-7.3042	2.78915e-13	3.10919e-12
Gm30431	70.7257	-0.572026	0.21439	-2.66816	0.00762689	0.0227597
Panct2	2.04936	-3.14723	1.46637	-2.14628	0.0318509	0.077733
LOC105246668	11.2496	-0.83143	0.467644	-1.77791	0.0754182	0.157942
D1Ertd622e	2792.76	-0.137475	0.054775	-2.50981	0.0120795	0.0339085
Ppip5k2	2997.4	-0.00555727	0.0533529	-0.104161	0.917042	0.955266
Gin1	201.823	-0.176492	0.112867	-1.56372	0.117883	0.224941
Pam	373.744	-0.396564	0.117312	-3.38041	0.000723779	0.00278245
1810006J02Rik	46.3916	-3.03569	0.34235	-8.86721	7.50026e-19	1.19337e-17
Pign	1673.26	0.0116007	0.0625211	0.185549	0.852798	0.913379
2310035C23Rik	1683.63	-0.00796243	0.0866699	-0.0918708	0.926801	0.960965
Tnfrsf11a	182.647	-0.170736	0.123832	-1.37877	0.167966	0.295983
Gm7160	10.1928	-0.0823513	0.504719	-0.163163	0.87039	0.925464
Zcchc2	1148.68	-0.024231	0.075681	-0.320174	0.748837	0.845619
Phlpp1	159.399	-2.1362	0.222979	-9.58028	9.67831e-22	1.76155e-20
Gm41928	79.9959	-0.417283	0.16835	-2.47866	0.0131875	0.036578
Bcl2	10972.2	-0.597715	0.04768	-12.536	4.74536e-36	1.51007e-34
Gm37053	8.11148	0.0881588	0.520806	0.169274	0.865581	0.92217
Kdsr	764.502	0.143093	0.0802171	1.78382	0.0744522	0.156343
Vps4b	3171.17	0.0647002	0.0540832	1.19631	0.231576	0.376966
Serpinb10	14.8339	5.24088	1.15707	4.52942	5.91446e-06	3.2978e-05
Serpinb8	159.221	1.83674	0.133628	13.7452	5.4446e-43	2.05327e-41
Dsel	32.5681	-0.210582	0.250963	-0.839097	0.401415	0.561475
Tsn	3205	-0.0668404	0.0616211	-1.0847	0.278054	0.431692
Nifk	1775.91	0.467426	0.0569968	8.20092	2.38546e-16	3.26748e-15
Clasp1	1862.32	-0.211207	0.0698083	-3.02553	0.00248201	0.0084461
2900060B14Rik	4.24199	0.827931	0.680957	1.21584	0.224047	0.367484
Ralb	1447.91	0.933412	0.0507189	18.4037	1.22799e-75	9.95285e-74
Tmem185b	691.417	0.120554	0.0895074	1.34686	0.178026	0.309582
Epb41l5	16.1479	-0.37286	0.506373	-0.736334	0.461527	0.616856
Ptpn4	892.49	0.00335977	0.0797315	0.0421385	0.966388	0.981985
Tmem177	137.367	0.0214437	0.147395	0.145485	0.884328	0.934661
Dbi	2334.82	0.396553	0.074689	5.30938	1.09997e-07	7.67677e-07
3110009E18Rik	38.3989	-0.109456	0.268285	-0.407984	0.683286	0.801199
Steap3	421.879	0.169823	0.0971548	1.74797	0.0804701	0.166696
Marco	50.2813	2.97141	0.235846	12.599	2.13953e-36	6.8831e-35
Insig2	284.984	0.0510752	0.123027	0.415153	0.67803	0.796755
Gm35243	17.6665	0.394599	0.345512	1.14207	0.253424	0.402832
Ccdc93	1018.27	0.159535	0.0648328	2.46072	0.0138659	0.038184
Ddx18	1864.84	0.0821543	0.0565384	1.45307	0.146204	0.266669
Actr3	14110.4	0.213017	0.0506532	4.2054	2.60623e-05	0.000131794
Slc35f5	367.964	-0.0531321	0.0891672	-0.595871	0.551261	0.698661
Mgat5	9793.16	-0.228551	0.037821	-6.04297	1.51302e-09	1.27857e-08
Gm8451	57.139	-0.15301	0.23803	-0.642819	0.520341	0.672369
Gm41947	4.84463	-1.10252	0.833021	-1.32352	0.185662	0.319379
Tmem163	7.98305	-0.734724	0.539704	-1.36135	0.173404	0.303163
Ccnt2	1295.54	-0.212423	0.0702792	-3.02256	0.00250649	0.00851753
Rab3gap1	1063.96	0.159698	0.071989	2.21836	0.0265301	0.0666546
Zranb3	638.242	-0.343405	0.0941736	-3.64651	0.000265829	0.00111707
Gm28800	8.32917	0.303012	0.616551	0.491463	0.623099	0.75422
R3hdm1	2336.32	-0.0533729	0.117885	-0.452755	0.650725	0.775668
Ubxn4	2385.37	0.158923	0.0934213	1.70114	0.0889168	0.180541
Gm41949	28.8265	-0.21587	0.360383	-0.599002	0.549171	0.697222
Lct	4.53952	0.358722	0.808418	0.443733	0.657236	0.780559
Mcm6	10587.5	-0.231003	0.0495461	-4.66238	3.12575e-06	1.82325e-05
Dars	3328.28	0.13516	0.048745	2.77279	0.00555782	0.0172594
Cxcr4	6573.6	-0.124524	0.060599	-2.05488	0.0398904	0.0940975
Pfkfb2	624.497	0.238049	0.0942323	2.5262	0.0115305	0.0325606
Yod1	250.099	-0.0619093	0.106619	-0.580657	0.561472	0.70696
AA986860	8.21223	0.129694	0.555533	0.233459	0.815405	0.88983
Il10	6.2426	-0.92924	0.586819	-1.58352	0.113303	0.218159
Mapkapk2	12639.3	0.00612922	0.104392	0.0587132	0.953181	0.974504
Dyrk3	424.132	-0.0812903	0.0927791	-0.876171	0.380937	0.540724
Eif2d	736.907	-0.188483	0.0782303	-2.40933	0.0159818	0.0431774
Rassf5	2644.37	-0.124093	0.0438205	-2.83185	0.00462803	0.0146542
Gm29953	3.6914	1.09468	0.720915	1.51846	0.128898	0.241468
Ikbke	706.829	0.982378	0.0668749	14.6898	7.4944e-49	3.2147e-47
Srgap2	1373.71	0.533601	0.0678369	7.86594	3.66325e-15	4.6105e-14
Fam72a	79.583	0.226242	0.214611	1.0542	0.291793	0.447569
Ctse	244.046	-0.247015	0.118286	-2.08828	0.0367724	0.0879875
LOC108167725	447.144	-0.0822739	0.0990139	-0.830933	0.406011	0.566016
Rab7b	2339.58	-0.594422	0.0530337	-11.2084	3.70904e-29	9.1602e-28
Slc41a1	242.381	0.231664	0.114717	2.01944	0.0434411	0.100772
Rab29	185.4	0.504581	0.123779	4.07647	4.57245e-05	0.000222554
Nucks1	11122.5	-0.125628	0.0574178	-2.18796	0.0286728	0.0710883
Elk4	1485.62	-0.335468	0.0699275	-4.79736	1.60767e-06	9.7336e-06
Mfsd4a	637.529	-0.305447	0.0987111	-3.09436	0.00197241	0.00688442
Cdk18	135.646	0.418574	0.176888	2.36632	0.017966	0.0478159
Nuak2	634.644	0.142454	0.0842232	1.69139	0.0907625	0.183249
Gm30744	42.0027	0.367492	0.220829	1.66414	0.0960836	0.19188
F730311O21Rik	3.24149	-1.07064	1.28879	-0.830732	0.406125	0.566081
Tmcc2	391.145	-0.282973	0.0925522	-3.05744	0.00223234	0.00769464
Dstyk	2155.69	-0.240539	0.0559841	-4.29655	1.73474e-05	9.02115e-05
Rbbp5	1758.88	-0.127701	0.0511462	-2.49678	0.0125327	0.0350067
Gm38687	4.92318	-0.171492	0.783573	-0.218859	0.82676	0.897548
Mdm4	5471.4	-0.208629	0.0627241	-3.32614	0.000880567	0.00331144
Pik3c2b	64.6968	1.30129	0.290092	4.4858	7.26416e-06	3.9957e-05
Ppp1r15b	3946.81	0.416335	0.0568014	7.32966	2.30737e-13	2.59579e-12
Plekha6	13.142	-2.80024	1.28184	-2.18454	0.0289226	0.0716594
Snrpe	1666.5	-0.0892054	0.0701293	-1.27201	0.203368	0.341782
Zc3h11a	4529.65	0.0145614	0.0538128	0.270594	0.786703	0.871472
Zbed6	1743.96	0.123945	0.0855118	1.44945	0.147213	0.268042
Lax1	9.82073	-1.77279	0.968302	-1.83083	0.0671264	0.143591
Atp2b4	10955.2	-1.81958	0.0669414	-27.1817	1.06857e-162	2.48824e-160
Btg2	841.826	0.206356	0.0886542	2.32765	0.0199309	0.0523145
Ppfia4	2047.44	-0.646769	0.0838847	-7.71021	1.25614e-14	1.52421e-13
Gm32267	14.7097	-0.0932885	0.385457	-0.242021	0.808764	0.88535
Tmem183a	1191.65	0.163766	0.0655481	2.49842	0.0124749	0.0348519
Cyb5r1	557.808	0.932415	0.0763343	12.2149	2.58838e-34	7.64013e-33
Adipor1	2423.55	0.519463	0.0436949	11.8884	1.35949e-32	3.77721e-31
Klhl12	84.9616	0.502123	0.200632	2.5027	0.0123249	0.0344871
Rabif	493.757	0.306677	0.0897307	3.41775	0.000631414	0.00246352
Kdm5b	650.357	-0.465344	0.0941614	-4.94198	7.73314e-07	4.88146e-06
Ppp1r12b	287.709	-0.0197886	0.107614	-0.183886	0.854103	0.914576
Ube2t	242.418	-0.220601	0.149241	-1.47815	0.139367	0.256815
Ptprv	253.304	0.425087	0.116617	3.64517	0.000267219	0.00112131
Ptpn7	5035.7	0.184651	0.035293	5.23194	1.6774e-07	1.14241e-06
Arl8a	1143.17	0.540145	0.100558	5.37148	7.80946e-08	5.5587e-07
Rnpep	2629.88	0.544904	0.0484174	11.2543	2.20571e-29	5.4751e-28
Timm17a	567.557	0.361453	0.0704726	5.12898	2.91314e-07	1.932e-06
Ipo9	3212.1	-0.0634424	0.0399041	-1.58987	0.111864	0.215984
Nav1	290.414	1.72676	0.138261	12.4891	8.56085e-36	2.67208e-34
Csrp1	1573.35	0.206095	0.055963	3.68271	0.000230767	0.00098126
Phlda3	199.464	0.530154	0.142427	3.72229	0.000197421	0.000850065
Tnnt2	2.13491	0	1.84663	0	1	1
Tmem9	20.8775	-1.05229	0.717093	-1.46744	0.142257	0.260784
Kif21b	1300.49	-0.667038	0.0685823	-9.7261	2.33376e-22	4.41188e-21
Camsap2	1130.95	0.108111	0.0597544	1.80926	0.0704111	0.149419
9230116N13Rik	39.877	-0.457799	0.253156	-1.80837	0.070549	0.149625
Ddx59	154.575	-0.139887	0.146309	-0.956104	0.339019	0.498438
Kif14	1003.54	-0.275809	0.0736484	-3.74495	0.000180433	0.000781041
Zfp281	873.422	-0.381922	0.0844543	-4.52223	6.11914e-06	3.39772e-05
Gm4258	58.1348	-0.298184	0.224346	-1.32913	0.183806	0.317337
Ptprc	11110.5	-0.119036	0.0564622	-2.10825	0.0350097	0.0844031
Nek7	2730.64	0.169143	0.0596624	2.83501	0.00458249	0.0145414
2310009B15Rik	60.8334	0.024482	0.202805	0.120717	0.903915	0.947445
Dennd1b	1173.23	-0.293298	0.0632868	-4.63442	3.57932e-06	2.06808e-05
Gm41960	2.27059	0.0617028	1.07364	0.0574705	0.95417	0.974973
Zbtb41	723.677	-0.186806	0.0753947	-2.47771	0.0132229	0.036669
Gm41962	16.3673	-0.692854	0.386307	-1.79353	0.072888	0.153785
Aspm	1949.65	-0.460802	0.0825914	-5.5793	2.41493e-08	1.81305e-07
Cfh	1255.06	0.633528	0.0762323	8.3105	9.53014e-17	1.33404e-15
Cdc73	1484.02	0.0233525	0.0656329	0.355805	0.721986	0.827765
Glrx2	435.646	0.241112	0.0796756	3.02618	0.00247666	0.00843768
Trove2	372.735	-0.0836319	0.100039	-0.835994	0.403158	0.563216
Uchl5	1621.23	0.131897	0.0743585	1.7738	0.076097	0.159068
Rgs2	1602.04	0.815195	0.0535574	15.221	2.56714e-52	1.23475e-50
Rgs1	72.6052	-0.391703	0.223822	-1.75007	0.0801067	0.166125
Rgs18	1217.82	-0.217555	0.0670997	-3.24227	0.00118581	0.00435548
Pla2g4a	469.8	0.642887	0.115051	5.58785	2.29903e-08	1.72958e-07
Ptgs2	25.9064	-0.0448963	0.419211	-0.107097	0.914712	0.953787
Ptgs2os2	3.04602	-0.0633108	0.884547	-0.0715743	0.942941	0.969876
Gm15453	100.49	-0.159788	0.256431	-0.623122	0.533204	0.683631
BC003331	1432.84	-0.00945734	0.0697023	-0.135682	0.892073	0.939395
Tpr	11115	-0.128737	0.0906144	-1.42071	0.1554	0.279172
Prg4	10.2795	0.148501	0.454205	0.326948	0.743707	0.842355
LOC108167732	4059.36	0.290563	0.0880909	3.29845	0.000972198	0.00362997
LOC108167733	20.9386	-0.160311	0.325909	-0.491889	0.622798	0.754205
Ivns1abp	16149.9	-0.112743	0.0525206	-2.14665	0.0318215	0.077687
Swt1	346.725	-0.0885566	0.10035	-0.882479	0.377518	0.537687
Trmt1l	888.649	-0.186445	0.0790631	-2.35817	0.0183651	0.0487455
Rnf2	1969.02	-0.168892	0.0670897	-2.51741	0.011822	0.0332918
Gm36527	17.5382	-0.406984	0.368421	-1.10467	0.269302	0.421404
Fam129a	3038.04	0.552294	0.0398709	13.852	1.23646e-43	4.69918e-42
LOC102640772	26.8692	0.0433629	0.294653	0.147166	0.883001	0.933998
Edem3	1541.09	-0.0298956	0.0602389	-0.496283	0.619695	0.751875
1700025G04Rik	1997.61	-1.66816	0.0564948	-29.5276	1.273e-191	3.89061e-189
Tsen15	175.092	-0.101812	0.131524	-0.774091	0.438877	0.596307
Rgl1	954.386	-1.58809	0.107203	-14.8139	1.19146e-49	5.20198e-48
Arpc5	7413.93	0.16838	0.0515808	3.26439	0.00109699	0.00405771
Ncf2	4540.02	0.264738	0.0594377	4.45404	8.42679e-06	4.58025e-05
Smg7	2561.17	-0.157265	0.0720512	-2.18268	0.0290593	0.0719371
Lamc1	571.929	0.705173	0.0790231	8.92363	4.51267e-19	7.26684e-18
E330020D12Rik	143.583	0.81074	0.167472	4.84104	1.29162e-06	7.91483e-06
Shcbp1l	6.47692	-0.0862754	0.686269	-0.125716	0.899956	0.944604
Dhx9	12780.5	-0.148893	0.0499917	-2.97835	0.00289808	0.0097325
Npl	28.0944	-1.23221	0.367459	-3.35332	0.000798491	0.00303257
Rgs8	6.49702	-0.46201	0.871655	-0.530038	0.596086	0.733913
Rnasel	2970.64	0.251748	0.0494099	5.09509	3.48584e-07	2.28802e-06
Rgsl1	4.91174	-0.452067	0.740453	-0.610527	0.541513	0.690782
Gm41974	3.79268	-1.54102	0.937459	-1.64382	0.100213	0.198451
Gm38440	3.22193	0.127787	0.858259	0.148891	0.88164	0.933164
Glul	2211.26	0.411535	0.054137	7.60172	2.92224e-14	3.4712e-13
LOC108167736	2.95619	-0.965529	1.01688	-0.9495	0.342366	0.502101
Gm9530	3.54156	-1.90115	1.20404	-1.57898	0.114342	0.219554
Ier5	624.322	-0.666993	0.097689	-6.82772	8.62736e-12	8.75265e-11
Mr1	104.656	-0.9449	0.187365	-5.04309	4.5807e-07	2.9577e-06
Stx6	753.409	-0.00252632	0.0679472	-0.0371806	0.970341	0.984025
Xpr1	2504.9	0.0960222	0.058485	1.64183	0.100626	0.199054
Acbd6	633.77	0.0600425	0.0819254	0.732892	0.463624	0.619094
Qsox1	385.318	-0.503707	0.128803	-3.91069	9.20324e-05	0.000421779
Cep350	4095.49	0.0457038	0.09348	0.488915	0.624902	0.755817
Tor1aip1	3954.39	-0.0339908	0.048997	-0.693732	0.48785	0.642092
Tor1aip2	2120.89	0.0161689	0.051381	0.314686	0.753	0.848817
Axdnd1	7.38745	0.808819	0.561381	1.44077	0.14965	0.271234
Soat1	2634.83	1.42761	0.0429955	33.2038	9.49686e-242	4.8041e-239
Abl2	1817.26	-0.385172	0.0780523	-4.9348	8.02341e-07	5.05382e-06
Tor3a	829.745	0.338768	0.0690076	4.90913	9.14805e-07	5.72778e-06
Fam20b	1212.51	0.534766	0.0679854	7.8659	3.66452e-15	4.6105e-14
Ralgps2	718.333	1.08623	0.0851823	12.7518	3.0465e-37	9.99826e-36
Rasal2	23.5795	0.850082	0.3183	2.6707	0.00756938	0.0226018
2810025M15Rik	26.4954	0.793124	0.301603	2.62969	0.00854617	0.0251499
Rfwd2	2350.57	0.233391	0.0807581	2.89	0.00385247	0.0125118
Gm31348	14.7133	-0.0705284	0.389597	-0.181029	0.856345	0.916064
Gm31493	24.5869	0.811188	0.277479	2.92342	0.00346212	0.0113775
4930523C07Rik	334.06	0.399892	0.0984276	4.0628	4.84875e-05	0.000235222
4930562F07Rik	5.74917	-0.0524189	0.601018	-0.0872169	0.930499	0.963197
Mrps14	686.754	0.108048	0.104484	1.03411	0.301084	0.45771
Cacybp	3619.14	0.0817564	0.0738292	1.10737	0.268133	0.420112
Rabgap1l	1939.83	-0.645644	0.0713254	-9.05209	1.40253e-19	2.34607e-18
Rc3h1	2483.72	-0.106083	0.069095	-1.53532	0.124706	0.235347
Serpinc1	1.98364	0.582679	1.22798	0.474502	0.635142	0.763607
Zbtb37	158.922	-0.277257	0.130732	-2.1208	0.0339388	0.0820747
Gas5	3449.06	-0.108297	0.103384	-1.04752	0.294861	0.451007
Snord47	5.5753	-0.352195	0.71298	-0.493976	0.621323	0.753041
Dars2	686.393	-0.0101906	0.0901862	-0.112995	0.910034	0.950827
Cenpl	398.113	-0.282352	0.117286	-2.40739	0.0160669	0.0433747
Klhl20	858.347	0.032197	0.0734578	0.438306	0.661165	0.783695
Prdx6	2450.76	0.151794	0.0749642	2.02488	0.0428795	0.0997214
Suco	1817.52	0.0137524	0.0764757	0.179827	0.857288	0.916715
Pigc	458.235	0.0528511	0.0824051	0.641358	0.52129	0.673121
Dnm3	18.7879	-0.584892	0.334232	-1.74996	0.0801254	0.166134
Mettl13	356.984	0.721206	0.0983144	7.33571	2.20548e-13	2.48307e-12
Vamp4	949.511	0.665454	0.0776539	8.56948	1.0395e-17	1.52954e-16
Prrc2c	10336.3	-0.0777802	0.118711	-0.655205	0.512335	0.664659
Prrx1	8.95536	-0.221645	0.571378	-0.387913	0.698081	0.811368
Gorab	171.379	-0.163248	0.134042	-1.21789	0.223265	0.366487
Kifap3	447.723	-0.400297	0.10224	-3.91528	9.02991e-05	0.000414613
Scyl3	890.811	-0.0265485	0.0769326	-0.345087	0.730029	0.833426
BC055324	539.506	0.215311	0.102591	2.09872	0.0358412	0.0860964
Mettl18	132.489	-0.19786	0.165174	-1.19788	0.230962	0.376385
Sele	115.026	0.623283	0.157047	3.96877	7.22448e-05	0.000338617
Sell	7727.18	-0.117358	0.0653521	-1.79579	0.0725284	0.153114
Selp	188.57	1.75896	0.123632	14.2274	6.19788e-46	2.46403e-44
Slc19a2	379.018	0.206875	0.0933424	2.2163	0.0266708	0.0669393
Ccdc181	169.851	0.0485265	0.16449	0.295011	0.767985	0.858781
Blzf1	487.078	0.0241867	0.0922337	0.262233	0.793142	0.875632
Nme7	270.593	-0.281568	0.117773	-2.39077	0.0168132	0.0451079
Atp1b1	67.617	1.8604	0.705574	2.63671	0.00837135	0.0246899
Sft2d2	4669.4	-0.00152066	0.0413362	-0.0367877	0.970654	0.984158
Tiprl	875.442	-0.00605522	0.0633965	-0.0955135	0.923907	0.959216
Dcaf6	580.531	0.05163	0.0903614	0.571372	0.567748	0.712143
Mpc2	551.257	0.155922	0.10606	1.47012	0.141528	0.259755
Adcy10	27.1315	-6.92918	1.1982	-5.78302	7.33727e-09	5.79945e-08
Mpzl1	170.299	0.172582	0.138547	1.24565	0.212892	0.35362
Rcsd1	3506.61	0.29417	0.0446826	6.58355	4.59347e-11	4.40721e-10
LOC108167742	31.8216	1.36714	0.230299	5.93637	2.91395e-09	2.39349e-08
Creg1	2706.94	0.913697	0.0927725	9.84879	6.93741e-23	1.34087e-21
Cd247	3.18431	-0.318307	0.836625	-0.380465	0.7036	0.815116
Pou2f1	1288.95	-0.446158	0.100075	-4.45824	8.26348e-06	4.49982e-05
Tada1	908.517	-0.108922	0.0910017	-1.19693	0.231334	0.376657
Pogk	829.206	-0.267431	0.0921878	-2.90094	0.00372046	0.0121326
Gm16701	2.72852	1.09565	1.19003	0.920697	0.357209	0.517251
Fam78b	53.131	0.650027	0.362711	1.79214	0.0731111	0.154078
Uck2	8011.28	0.335948	0.0341134	9.84799	6.99284e-23	1.34803e-21
LOC102636733	7.8924	-0.223436	0.658197	-0.339467	0.734258	0.836172
Tmco1	1600.14	0.0622031	0.0547284	1.13658	0.255715	0.405243
Aldh9a1	4630.77	0.566505	0.0373326	15.1745	5.215e-52	2.47586e-50
Mgst3	893.381	3.02036	0.110779	27.2646	1.11431e-163	2.7245e-161
Pbx1	3.70575	-0.376772	0.784602	-0.480208	0.631079	0.760593
Nuf2	1410.17	-0.261396	0.0746617	-3.50108	0.000463385	0.00185531
Hsd17b7	253.889	0.683454	0.115892	5.89733	3.69437e-09	3.01426e-08
3110045C21Rik	10.1366	-0.416912	0.55798	-0.747181	0.454954	0.610965
Ddr2	17.4803	-0.263106	0.351031	-0.749524	0.453542	0.609849
Uap1	954.316	0.133198	0.0660222	2.01747	0.0436465	0.101184
Uhmk1	980.175	0.0301007	0.0783268	0.384297	0.700758	0.81298
Gm6345	2.86043	-0.239143	1.211	-0.197476	0.843455	0.907679
Sh2d1b1	333.406	-1.9204	0.128991	-14.8879	3.94888e-50	1.75015e-48
Gm7694	1547.63	-3.01984	0.0819928	-36.8305	5.99081e-297	5.49282e-294
1700015E13Rik	27.3416	-2.86827	0.449784	-6.37699	1.80605e-10	1.66112e-09
Nos1ap	702.337	-2.59453	0.105063	-24.6949	1.21318e-134	2.1704e-132
LOC108167745	4.85507	-2.01246	0.922178	-2.18229	0.029088	0.0719752
Olfml2b	8.6028	0.692089	0.583498	1.1861	0.235581	0.381876
Atf6	4468.26	-0.34878	0.0513847	-6.78762	1.13999e-11	1.14311e-10
Dusp12	218.447	0.0731253	0.121526	0.601724	0.547358	0.695758
Gm39701	7.32533	0.10621	0.773178	0.137369	0.890739	0.938734
Fcgr2b	2259.58	0.83492	0.0534876	15.6096	6.26299e-55	3.24658e-53
Fcgr4	49.8663	1.2766	0.241822	5.27908	1.29833e-07	8.99268e-07
Fcgr3	1559.69	2.16319	0.0712542	30.3588	1.92587e-202	6.42104e-200
Cfap126	20.9048	-0.448814	0.411343	-1.0911	0.275231	0.42826
Sdhc	1783.94	0.190053	0.0649935	2.92419	0.00345355	0.0113519
LOC108167746	19.4204	-0.0623139	0.359152	-0.173503	0.862256	0.920083
Pcp4l1	1451.98	-0.499086	0.101428	-4.92061	8.62731e-07	5.41561e-06
Nr1i3	2.87102	-0.0430768	1.06585	-0.0404155	0.967762	0.982904
Tomm40l	421.711	0.0902334	0.120946	0.746065	0.455628	0.611672
Apoa2	7.09236	-0.476438	0.599217	-0.795101	0.426555	0.585311
Fcer1g	4774.05	-0.0872353	0.255391	-0.341575	0.732671	0.834858
Ndufs2	3041.01	0.0363491	0.0431705	0.84199	0.399794	0.559795
B4galt3	395.092	-0.201072	0.0967661	-2.07792	0.0377167	0.0897492
Ppox	462.176	-0.0786094	0.103697	-0.75807	0.448409	0.604833
Usp21	643.406	-0.0890577	0.0825792	-1.07845	0.280832	0.434585
Ufc1	1603.55	0.0292638	0.0740871	0.394992	0.692849	0.807628
LOC105244007	23.3962	0.038689	0.324926	0.11907	0.90522	0.948039
Dedd	543.337	-0.085336	0.0776891	-1.09843	0.272016	0.424678
Nit1	362.488	-0.21214	0.0907472	-2.3377	0.0194029	0.0511301
Pfdn2	859.427	0.165598	0.112413	1.47311	0.140721	0.258532
Klhdc9	139.717	-0.000514438	0.131264	-0.0039191	0.996873	0.999817
Nectin4	14.4172	0.232973	0.379369	0.614105	0.539146	0.688862
Arhgap30	6429.12	0.0147995	0.0422892	0.34996	0.726369	0.830768
Usf1	1815.09	-0.447842	0.0620795	-7.21401	5.43272e-13	5.93432e-12
Tstd1	20.4334	-0.52754	0.44261	-1.19188	0.233307	0.379068
F11r	10.2871	-3.34566	1.27364	-2.62686	0.00861777	0.0253048
Alyref2	194.723	-0.267605	0.129871	-2.06054	0.0393469	0.0930098
Gm35200	5.69383	0.343764	0.611311	0.562339	0.573885	0.716746
Cd244	653.368	-2.07087	0.0952439	-21.7428	8.07381e-105	1.06705e-102
Ly9	1112.16	-0.032105	0.0682399	-0.470472	0.638018	0.765719
Slamf7	129.412	-0.387045	0.224828	-1.72152	0.0851564	0.174281
Cd48	3023.36	-0.045023	0.0694314	-0.648453	0.516692	0.66895
Cd84	978.68	0.905937	0.0620955	14.5894	3.27963e-48	1.38253e-46
Slamf6	18.9997	0.51744	0.33908	1.52601	0.127006	0.238598
Vangl2	70.1567	-3.94372	0.569813	-6.92108	4.48222e-12	4.63384e-11
Ncstn	3075.67	0.134309	0.0390483	3.43955	0.000582672	0.00228918
Copa	10072.7	0.133781	0.0351916	3.8015	0.000143823	0.000633978
Pex19	1204.45	0.0240815	0.0641121	0.375615	0.707203	0.817393
Dcaf8	3568.24	-0.179788	0.0390549	-4.60346	4.15532e-06	2.36549e-05
Pea15a	486.751	0.0271167	0.0869038	0.312032	0.755017	0.84998
Gm17224	2.81388	-1.87147	1.2336	-1.51708	0.129246	0.241839
Atp1a2	80.5761	5.15702	0.295201	17.4696	2.44369e-68	1.699e-66
Igsf8	968.287	0.79971	0.0980377	8.15717	3.42969e-16	4.62866e-15
Kcnj10	3.86437	-0.499131	0.95748	-0.521296	0.60216	0.73848
Pigm	1459.79	0.104599	0.0767032	1.36369	0.172666	0.302413
Slamf9	25.2478	-1.29819	0.344492	-3.76841	0.000164294	0.000714765
Igsf9	17.5299	-0.596786	0.65686	-0.908544	0.363591	0.523186
Tagln2	6629.18	0.242398	0.0613382	3.95182	7.75586e-05	0.000360173
Gm37125	82.5548	0.13605	0.168728	0.806325	0.420055	0.57921
Cfap45	1.89292	1.54658	1.41084	1.09621	0.272986	0.425704
Slamf8	7.23599	1.04576	0.695333	1.50397	0.132589	0.24668
Dusp23	112.581	0.0927204	0.156689	0.59175	0.554018	0.701004
Cadm3	28.4809	-2.12941	0.622079	-3.42305	0.000619216	0.00242108
Aim2	3127.26	-0.0867612	0.0618311	-1.4032	0.160558	0.286057
LOC102639543	85.7185	-0.170578	0.234278	-0.7281	0.466552	0.621815
BC094916	3.64986	-0.36452	0.794475	-0.458819	0.646364	0.771975
Pydc4	25.6268	0.330581	0.323257	1.02266	0.30647	0.463353
Pyhin1	8961.1	0.300247	0.0565823	5.30637	1.11829e-07	7.78977e-07
Pydc3	23.5826	-2.22615	0.462629	-4.81197	1.49451e-06	9.07472e-06
AI607873	976.185	-0.0504405	0.152971	-0.32974	0.741596	0.841039
Ifi204	413.035	0.673378	0.0995378	6.76505	1.33265e-11	1.33265e-10
Mndal	4349.26	-1.13785	0.0879526	-12.9371	2.77788e-38	9.28282e-37
Mnda	240.486	-0.0758083	0.123626	-0.613206	0.53974	0.68922
Ifi203	5727.69	-1.58065	0.0703166	-22.4791	6.65372e-112	9.66436e-110
Ifi202b	1.05435	0	1.98855	0	1	1
Ifi205	43.1217	-1.77105	0.345969	-5.11911	3.06979e-07	2.03221e-06
Olfr433	24.6916	-2.42119	0.52531	-4.60906	4.04499e-06	2.30805e-05
Fh1	2849.48	-0.237059	0.0451088	-5.25527	1.47807e-07	1.01371e-06
Kmo	1314.22	-1.10379	0.0857143	-12.8776	6.01866e-38	1.99309e-36
Opn3	107.621	-0.551419	0.188285	-2.92863	0.00340455	0.0112084
Chml	1406.54	-0.36321	0.0837091	-4.33896	1.4316e-05	7.52744e-05
Exo1	941.904	-0.239997	0.0794222	-3.02179	0.00251288	0.00853331
Cep170	2031.75	-0.155604	0.0686029	-2.26819	0.0233178	0.0598551
Sdccag8	482.434	-0.0924884	0.0935239	-0.988928	0.322698	0.480738
Gm15423	5.33483	0.962896	0.634553	1.51744	0.129156	0.241734
Akt3	2574.18	-0.0639279	0.0623082	-1.026	0.304894	0.461569
Zbtb18	4333.57	0.233797	0.0473031	4.94253	7.7114e-07	4.87193e-06
Adss	5415.35	0.23792	0.0487991	4.8755	1.08532e-06	6.71802e-06
Desi2	1097.19	0.32414	0.0801639	4.04347	5.2666e-05	0.000253564
LOC108167748	22.9878	-0.739639	0.455801	-1.62272	0.104649	0.205021
B230369F24Rik	31.1962	-0.729643	0.283269	-2.5758	0.0100009	0.0287786
Cox20	44.4535	0.269095	0.212851	1.26424	0.206144	0.34526
Hnrnpu	25479.9	-0.0997601	0.0803023	-1.24231	0.214123	0.355169
Efcab2	52.0994	-0.0373968	0.222911	-0.167766	0.866767	0.922994
Kif26b	9.23645	5.76749	0.916287	6.29442	3.08557e-10	2.77361e-09
Smyd3	335.431	0.317813	0.0933108	3.40596	0.000659326	0.00255679
Tfb2m	655.797	0.182949	0.0742329	2.46452	0.0137196	0.0378686
Cnst	741.978	0.171811	0.0687202	2.50015	0.0124141	0.0347083
Sccpdh	452.481	0.0702602	0.0899584	0.78103	0.434785	0.592393
Ahctf1	2930.15	0.0608436	0.0613127	0.99235	0.321027	0.47902
Cdc42bpa	4.44992	-1.4104	0.897794	-1.57097	0.11619	0.222487
Adck3	344.947	-0.0468803	0.101267	-0.462939	0.643408	0.769509
Psen2	344.25	0.436931	0.0932309	4.68654	2.77858e-06	1.63308e-05
Gm31728	7.2822	0.738392	0.535454	1.379	0.167895	0.295929
Gm5069	8.75825	-0.477516	0.581766	-0.820804	0.411758	0.571012
Itpkb	1216.07	0.00768071	0.0628454	0.122216	0.902728	0.946674
Gm39712	2.49038	-0.436137	0.955154	-0.456615	0.647948	0.773633
Stum	5.01903	0.543902	0.716263	0.75936	0.447637	0.604292
Parp1	8639.72	-0.316514	0.0312392	-10.132	3.98541e-24	8.13157e-23
Lin9	690.56	-0.244602	0.0868009	-2.81796	0.00483295	0.0152275
Acbd3	1281.82	0.187082	0.0869703	2.1511	0.031468	0.0770034
Gm38293	8.25948	-0.501713	0.636399	-0.788363	0.430485	0.588447
H3f3a	11178	0.204929	0.105225	1.94753	0.0514709	0.115756
G370120E05Rik	27.6682	-0.5186	0.347102	-1.49408	0.135154	0.250342
Sde2	1240.34	0.0157633	0.0554144	0.284462	0.776057	0.864349
Gm39714	3.78473	0.559867	1.52004	0.368325	0.712631	0.821814
Pycr2	598.477	0.010474	0.136562	0.0766976	0.938864	0.967079
Tmem63a	730.49	0.639674	0.0721196	8.86962	7.33931e-19	1.16903e-17
Ephx1	57.8944	2.25962	0.241568	9.35398	8.44117e-21	1.47595e-19
Nvl	2127.81	-0.0965958	0.0465754	-2.07397	0.0380825	0.090429
Cnih4	1056.7	-0.0525312	0.0743438	-0.706597	0.479817	0.635051
Wdr26	15603	0.0174755	0.0478886	0.364919	0.715172	0.823422
Gm38664	11.9809	0.626228	0.446593	1.40223	0.160845	0.286464
A430110L20Rik	4.83238	0.037283	0.769247	0.0484669	0.961344	0.979079
Dnah14	26.6052	0.177364	0.30672	0.578259	0.563089	0.708506
Lbr	8202.48	-0.0878009	0.0690657	-1.27127	0.203634	0.342071
Gm33669	5.96912	-1.10409	0.691312	-1.59709	0.110245	0.213589
Enah	4.46849	-0.0904329	0.782985	-0.115498	0.908051	0.949405
Srp9	1632.13	0.214612	0.0717523	2.99101	0.00278055	0.00938146
Degs1	1595.56	0.788885	0.0505315	15.6118	6.05528e-55	3.15004e-53
Fbxo28	700.949	0.273652	0.0707114	3.86998	0.000108843	0.000492057
Trp53bp2	713.005	0.0480739	0.0867612	0.554094	0.579514	0.721489
Capn2	928.144	0.904013	0.0604868	14.9456	1.66363e-50	7.50937e-49
LOC108167751	8.91763	0.977103	0.523912	1.86501	0.0621797	0.135157
Tlr5	2.99997	-0.310471	1.67231	-0.185654	0.852716	0.913358
Gm33747	2.97706	-0.044555	0.895402	-0.0497598	0.960314	0.978456
Disp1	260.191	0.147775	0.143721	1.0282	0.303854	0.460409
Brox	1605.12	0.257196	0.0710172	3.6216	0.00029279	0.00121989
Aida	1201.68	0.279723	0.0645594	4.33279	1.4723e-05	7.72759e-05
Mia3	2906.27	0.204263	0.0616722	3.31207	0.000926074	0.00346923
Gm34102	20.1381	-0.0246562	0.357327	-0.0690019	0.944988	0.970239
Taf1a	252.676	-0.111472	0.114982	-0.96947	0.332311	0.490483
Hhipl2	3.96737	-1.613	1.21128	-1.33164	0.182978	0.316431
Gm33973	8.57112	2.04447	0.55772	3.66576	0.000246603	0.00104255
1700056E22Rik	7.47052	0.391448	0.573506	0.682552	0.49489	0.648739
Dusp10	75.6416	-0.572539	0.206322	-2.77498	0.00552053	0.0171671
Hlx	874.677	-0.120914	0.0983772	-1.22909	0.219038	0.361491
Gm34342	4.40203	-1.02666	0.794701	-1.29188	0.196397	0.333042
2024-03-02	1185.35	0.0118628	0.066141	0.179357	0.857658	0.916977
Rab3gap2	1779.09	0.031522	0.049728	0.633889	0.526153	0.677254
Gm34882	3.93678	-0.301086	0.699327	-0.430537	0.666805	0.788047
Iars2	1781.08	0.163148	0.0514283	3.17234	0.00151216	0.00543845
Bpnt1	548.128	0.159761	0.0722626	2.21084	0.0270468	0.067663
Eprs	5594.55	0.0932017	0.0542563	1.71781	0.0858321	0.175395
Tgfb2	4.13627	-0.61267	0.794983	-0.770671	0.440902	0.598312
Rrp15	678.903	0.22672	0.0893671	2.53695	0.0111822	0.0317176
A430105J06Rik	11.8488	0.0578123	0.485727	0.119022	0.905258	0.948039
Gpatch2	560.995	0.0426554	0.0792921	0.537953	0.59061	0.729543
Kctd3	654.273	0.0342754	0.0744846	0.460168	0.645396	0.771257
Gm3837	73.1661	-0.158765	0.374816	-0.423581	0.671871	0.791761
Cenpf	2893.24	-0.337271	0.095199	-3.5428	0.000395901	0.00160616
Ptpn14	3.43269	1.23409	0.801587	1.53956	0.123669	0.233761
Smyd2	564.415	0.515592	0.075405	6.83764	8.05101e-12	8.17924e-11
Rps6kc1	96.6206	1.80615	0.169628	10.6477	1.788e-26	4.01069e-25
Angel2	1452.66	0.0689365	0.0584367	1.17968	0.238128	0.384613
Vash2	96.3693	0.585824	0.205998	2.84383	0.0044575	0.0141878
Mfsd7b	558.772	0.39247	0.0916496	4.2823	1.84975e-05	9.56163e-05
Tatdn3	73.3663	-0.227664	0.200297	-1.13663	0.255693	0.405243
Nsl1	553.508	-0.20791	0.0894292	-2.32485	0.0200798	0.0526644
Atf3	144.856	-0.393568	0.148451	-2.65116	0.00802166	0.0237733
D730003I15Rik	25.0472	-0.0253754	0.32528	-0.0780111	0.937819	0.966528
Nenf	60.6152	-0.254807	0.216003	-1.17965	0.238141	0.384613
Tmem206	1586.39	-0.285926	0.0571817	-5.00031	5.72382e-07	3.66195e-06
Ppp2r5a	2649.25	0.247502	0.0604098	4.09706	4.18434e-05	0.000204751
Dtl	2509.4	-0.40807	0.0542589	-7.52079	5.44471e-14	6.35938e-13
Ints7	2792.61	-0.274728	0.0520402	-5.27916	1.2978e-07	8.99268e-07
Lpgat1	2551.49	0.380109	0.051031	7.44858	9.43469e-14	1.08725e-12
Nek2	1225.51	-0.261811	0.0616599	-4.24606	2.17564e-05	0.000111285
Slc30a1	356.957	0.288862	0.0917488	3.1484	0.00164165	0.00585248
Traf5	161.451	-0.0623318	0.129857	-0.480004	0.631224	0.760642
Gm3934	4.57373	0.919345	0.939192	0.978869	0.327645	0.485952
Rcor3	370.668	0.457678	0.0926374	4.94053	7.79092e-07	4.91371e-06
Gm30956	4.2883	-0.639491	0.719509	-0.888787	0.374117	0.534297
Hhat	21.6333	-0.189376	0.343768	-0.550884	0.581714	0.722769
Gm31406	2.69677	0.543565	1.36931	0.396961	0.691396	0.806807
Diexf	633.347	0.0957602	0.0721392	1.32744	0.184364	0.317846
Irf6	13.192	-0.17736	0.603669	-0.293804	0.768908	0.859354
A130010J15Rik	138.84	0.183278	0.15762	1.16279	0.244916	0.392936
Traf3ip3	1707.5	0.0995137	0.0467525	2.12852	0.0332939	0.0807441
Hsd11b1	41.6967	3.27763	0.253797	12.9144	3.73382e-38	1.24489e-36
Lamb3	21.8385	-1.00029	0.425085	-2.35315	0.0186152	0.04932
Plxna2	7.2229	0.189517	0.619217	0.306059	0.75956	0.853196
Cd34	9017.17	-0.432804	0.0622186	-6.95618	3.49632e-12	3.65581e-11
Gm16897	114.699	-0.996555	0.154624	-6.44504	1.15571e-10	1.07714e-09
A330023F24Rik	12.487	-0.221603	0.47323	-0.468277	0.639586	0.766876
Cd46	47.6251	-0.121787	0.235673	-0.516765	0.60532	0.741216
Cr1l	1435.34	-0.220749	0.0684709	-3.22398	0.00126424	0.00461171
Plekhg1	15.9892	7.14189	1.05158	6.79155	1.10933e-11	1.11313e-10
Mthfd1l	1528.81	0.398747	0.0547597	7.28175	3.29509e-13	3.65098e-12
Gm40591	2.7009	-2.09783	1.04369	-2.01001	0.04443	0.102676
Akap12	111.819	-0.577536	0.324535	-1.77958	0.075145	0.157513
Zbtb2	564.864	-0.10301	0.0886559	-1.1619	0.245275	0.393373
Rmnd1	461.833	0.0430637	0.114479	0.376172	0.706789	0.817109
Armt1	724.314	0.00611283	0.087122	0.0701639	0.944063	0.970149
Ccdc170	2.66007	-1.2646	1.29838	-0.973985	0.330064	0.488256
Esr1	291.433	-0.197409	0.110577	-1.78525	0.0742205	0.156035
Syne1	385.238	-0.980466	0.118298	-8.28812	1.15048e-16	1.60129e-15
Fbxo5	946.814	-0.464906	0.0821193	-5.66135	1.50188e-08	1.15173e-07
Mtrf1l	285.871	-0.0550036	0.11062	-0.497232	0.619026	0.751217
Oprm1	18.418	-3.72316	0.766981	-4.8543	1.20811e-06	7.42479e-06
Ipcef1	922.036	-3.25577	0.135787	-23.977	4.83139e-127	7.96365e-125
Cnksr3	532.757	-0.232963	0.0863826	-2.69687	0.00699937	0.021093
LOC108167791	6.3756	0.399118	0.614583	0.649413	0.516072	0.668501
Ulbp1	617.347	-0.71631	0.0818909	-8.74713	2.18846e-18	3.3688e-17
Lrp11	30.6642	1.17433	0.295981	3.96757	7.2608e-05	0.000340198
Pcmt1	1440.52	-0.0451208	0.0649629	-0.694562	0.48733	0.641753
A630066F11Rik	36.1074	-0.390335	0.289301	-1.34924	0.177261	0.308612
Nup43	388.456	-0.082897	0.146017	-0.567721	0.570225	0.713571
BC020402	13.1862	0.149461	0.414483	0.360595	0.718402	0.825614
Lats1	1464.41	-0.000313022	0.0654354	-0.00478367	0.996183	0.999385
Katna1	1032.48	-0.321574	0.0690451	-4.65745	3.20153e-06	1.86207e-05
Ginm1	552.85	0.124368	0.0867415	1.43378	0.151635	0.274079
LOC102632778	22.739	-0.127801	0.325977	-0.392055	0.695017	0.809391
Ppil4	2011.18	-0.132272	0.0654562	-2.02077	0.043304	0.100532
Zc3h12d	34.1532	-0.258919	0.393814	-0.657464	0.510882	0.663341
Tab2	6641.2	-0.139592	0.0911138	-1.53206	0.125508	0.236385
Ust	4.26874	0.812871	0.919112	0.884409	0.376476	0.536516
Sash1	1330.19	0.135494	0.0529384	2.55947	0.0104831	0.030019
Stxbp5	992.614	0.554984	0.0667936	8.30893	9.65661e-17	1.35045e-15
Adgb	8.68974	1.33704	0.472518	2.82961	0.00466043	0.0147441
Rab32	1233.93	1.15314	0.0587617	19.624	9.63895e-86	9.49016e-84
Shprh	1194.01	0.0526133	0.0791754	0.664515	0.506361	0.659649
Fbxo30	469.406	0.290723	0.105508	2.75546	0.00586095	0.0180668
Utrn	1981.9	-0.0668906	0.100407	-0.666193	0.505288	0.658485
B230208H11Rik	17.3397	0.206118	0.358055	0.575658	0.564846	0.709807
Stx11	166.03	0.90221	0.109015	8.276	1.27381e-16	1.76791e-15
Sf3b5	574.743	0.176154	0.139434	1.26335	0.206462	0.345634
Ltv1	1007.99	0.429046	0.0691717	6.20263	5.55288e-10	4.87206e-09
Phactr2	1335.91	-0.250263	0.0760206	-3.29205	0.000994614	0.00370612
LOC108167794	4.25742	0.199459	0.675347	0.295343	0.767732	0.858731
Fuca2	2781.92	0.250916	0.056548	4.43723	9.1126e-06	4.92746e-05
Pex3	439.643	-0.0789783	0.0988283	-0.799146	0.424206	0.583343
Adat2	192.324	-0.230788	0.12447	-1.85417	0.0637149	0.137881
Aig1	35.2836	-0.492101	0.318876	-1.54324	0.122774	0.232398
Hivep2	206.297	-2.19581	0.183971	-11.9356	7.71913e-33	2.17768e-31
Adgrg6	23.3201	4.51187	0.539112	8.36907	5.80752e-17	8.23153e-16
Vta1	929.186	0.248302	0.0604818	4.10539	4.03625e-05	0.0001979
Gm32543	17.9449	-0.928179	0.400785	-2.3159	0.0205635	0.0537634
Cited2	3928.94	-0.0325864	0.175482	-0.185697	0.852682	0.913358
Gm20655	14.5291	-0.737422	0.393497	-1.87402	0.0609277	0.132987
Txlnb	135.317	0.785521	0.136796	5.74229	9.34022e-09	7.28836e-08
Heca	1781.59	-0.168475	0.0505121	-3.33534	0.000851941	0.0032145
Abracl	2324.83	0.186297	0.0972939	1.91478	0.05552	0.12335
Reps1	1542.63	-0.153035	0.06032	-2.53705	0.0111791	0.0317176
Ect2l	7.24331	1.32605	0.596436	2.22328	0.0261968	0.065919
Ccdc28a	106.73	-0.0761793	0.165136	-0.461313	0.644574	0.770401
Nhsl1	68.1789	-0.292034	0.246928	-1.18267	0.236942	0.383388
Hebp2	2.29379	-3.34693	1.41318	-2.36836	0.0178669	0.047604
Tnfaip3	477.654	0.908559	0.0824883	11.0144	3.2571e-28	7.76938e-27
Ifngr1	7659.55	0.362408	0.0482082	7.51757	5.58041e-14	6.5127e-13
Il22ra2	4.09161	0.263996	0.676423	0.390282	0.696328	0.81021
Il20ra	7.25312	-2.65561	1.40148	-1.89487	0.0581098	0.128075
Slc35d3	610.572	-5.59303	0.301639	-18.5422	9.43711e-77	7.86604e-75
Pex7	520.458	-0.0280576	0.0877884	-0.319605	0.749267	0.84591
Map3k5	1191.58	-0.502315	0.0827356	-6.07133	1.26857e-09	1.08071e-08
Map7	102.87	-0.922785	0.205661	-4.48693	7.22559e-06	3.97746e-05
Rpl32l	52.881	-0.212082	0.226178	-0.937676	0.348411	0.508627
Bclaf1	7742.06	0.00809793	0.0729767	0.110966	0.911643	0.951705
Mtfr2	583.763	1.11271	0.0757557	14.6882	7.67318e-49	3.28179e-47
Pde7b	220.575	-0.614361	0.125096	-4.91112	9.05568e-07	5.67236e-06
Ahi1	102.899	0.0929812	0.183946	0.50548	0.613222	0.746948
Myb	16631.2	-0.809807	0.115875	-6.98862	2.77601e-12	2.92558e-11
Hbs1l	1292.87	0.19856	0.0751995	2.64045	0.00827971	0.0244541
4930455C13Rik	6.5709	0.53044	0.627008	0.845987	0.39756	0.557385
Sgk1	67.322	1.20902	0.169773	7.1214	1.06834e-12	1.14649e-11
Gm2539	3.16073	4.03424	1.02097	3.95139	7.76979e-05	0.000360705
E030030I06Rik	94.4103	1.48017	0.151565	9.76595	1.57626e-22	2.99143e-21
Raet1e	849.229	1.31429	0.0628631	20.9072	4.6012e-97	5.44352e-95
Gm26740	66.9786	1.71928	0.180034	9.54978	1.29978e-21	2.35696e-20
LOC108167355	172.401	0.412482	0.124634	3.30955	0.000934466	0.00349888
H60b	57.6791	1.0623	0.206685	5.13972	2.75152e-07	1.82895e-06
C920009B18Rik	680.001	0.481549	0.0716387	6.72191	1.7936e-11	1.77904e-10
Raet1d	640.863	3.00174	0.0740562	40.5332	0	0
Gm34607	113.955	1.33174	0.131223	10.1487	3.35806e-24	6.90921e-23
Gm10825	1269.11	1.32414	0.0691134	19.1589	8.16314e-82	7.53165e-80
Gm40610	8.46951	1.48875	0.530738	2.80507	0.00503064	0.0157995
Tbpl1	1178.11	-0.0799978	0.0599451	-1.33452	0.182035	0.315097
Rps12	8880.1	-0.0523459	0.293789	-0.178175	0.858585	0.917471
Snora33	13.499	-0.028909	0.441609	-0.0654629	0.947805	0.97165
Snord100	21.1975	0.270779	0.345716	0.783243	0.433484	0.590989
Stx7	3546.13	0.109702	0.0603214	1.81862	0.0689689	0.146868
Ctgf	5.30264	-5.11462	1.27775	-4.00285	6.2584e-05	0.000297218
Enpp1	63.5019	-0.662968	0.35746	-1.85466	0.0636442	0.13776
Med23	1220.81	-0.152849	0.0687116	-2.2245	0.0261147	0.0657686
Gm40616	6.22929	1.45775	0.662235	2.20126	0.0277177	0.069047
Akap7	162.516	-0.0555998	0.155943	-0.356538	0.721437	0.827546
Epb41l2	1587.87	-0.142615	0.0856174	-1.66572	0.0957689	0.191381
L3mbtl3	2638.92	0.289488	0.0481658	6.01023	1.85263e-09	1.54675e-08
Arhgap18	2380.5	-0.25719	0.0614691	-4.18405	2.86359e-05	0.000143326
Lama2	2.30472	-2.70255	1.38181	-1.9558	0.050489	0.113944
Gm10145	24.6268	0.107842	0.312719	0.344853	0.730205	0.833451
Ptprk	5.61452	-0.0662645	0.753277	-0.0879683	0.929902	0.962782
LOC108167802	3.99502	-0.883348	1.07187	-0.824119	0.409872	0.569665
Echdc1	170.975	0.319068	0.126747	2.51737	0.0118235	0.0332918
Rnf146	963.239	0.0705943	0.0581249	1.21453	0.224546	0.368014
Gm30698	7.47657	-0.291927	0.526456	-0.554514	0.579227	0.721284
Cenpw	255.274	-0.107276	0.135431	-0.792103	0.4283	0.586601
Trmt11	332.64	0.186868	0.124752	1.49791	0.134155	0.248932
Gm20300	117.123	-0.0522317	0.151574	-0.344596	0.730398	0.833588
Hint3	118.885	-0.230413	0.153513	-1.50094	0.133371	0.247759
Ncoa7	1076.68	-0.0910981	0.070558	-1.29111	0.196666	0.333436
Hddc2	252.085	0.150215	0.123721	1.21414	0.224692	0.368212
Supt4b	11.5154	-0.163967	0.509592	-0.321761	0.747634	0.844833
Rnf217	170.57	1.28299	0.101916	12.5886	2.43907e-36	7.81247e-35
Zufsp	563.568	-0.195094	0.0959519	-2.03324	0.0420279	0.0981102
A830082N09Rik	20.3099	0.0871273	0.34744	0.250769	0.801993	0.881357
Rwdd1	1010	0.158647	0.0771025	2.05761	0.0396277	0.093553
Fam26f	85.0455	-0.630665	0.201467	-3.13037	0.00174589	0.00617309
Dse	533.845	0.863326	0.0853856	10.1109	4.94222e-24	1.0028e-22
Tspyl1	1980.03	0.122631	0.0564665	2.17175	0.0298749	0.0736085
Tspyl4	217.248	0.140883	0.11354	1.24083	0.21467	0.355843
Nt5dc1	391.33	0.114694	0.0957453	1.19791	0.230951	0.376385
Amd2	17.3011	0.0406666	0.414011	0.098226	0.921753	0.958173
Hdac2	3039.15	-0.0656679	0.0686289	-0.956855	0.338641	0.497981
Marcks	104.778	-0.245299	0.153703	-1.59593	0.110505	0.213944
Fam229b	8.42232	0.167768	0.5462	0.307155	0.758725	0.852781
Tube1	211.922	-0.0996311	0.133304	-0.747397	0.454824	0.610888
Wisp3	5.84213	0.132505	0.744121	0.178069	0.858668	0.917471
Gm40625	5.4725	0.49314	0.727397	0.677951	0.497803	0.651626
Fyn	930.514	-1.83533	0.10109	-18.1554	1.16309e-73	9.02783e-72
Gm16364	2.49615	-3.62141	1.44428	-2.50741	0.0121621	0.0341144
Traf3ip2	61.4962	-0.00416747	0.209611	-0.0198819	0.984138	0.991777
E130307A14Rik	112.863	-0.609598	0.184508	-3.30391	0.000953456	0.00356634
Rev3l	1184.07	-0.0809036	0.0862763	-0.937727	0.348385	0.508627
Mfsd4b4	40.4218	-0.181402	0.261816	-0.692863	0.488396	0.642464
Mfsd4b3	1.94149	0.0260324	1.14067	0.0228219	0.981792	0.990162
Mfsd4b5	2.67992	1.07413	0.851406	1.26159	0.207095	0.3463
Slc16a10	2614.06	-0.254238	0.0432139	-5.88323	4.02336e-09	3.26633e-08
Gm31930	1.63851	-1.69216	1.40762	-1.20214	0.229308	0.374396
Rpf2	945.195	0.0993779	0.105292	0.943832	0.345255	0.505479
Gtf3c6	1162.6	-0.18725	0.122117	-1.53337	0.125186	0.235899
Rnu3a	5.45237	1.39903	0.597379	2.34194	0.0191836	0.0506703
Amd1	1665.29	0.0494211	0.0571771	0.864352	0.387394	0.547134
Cdk19	3401.74	-0.34654	0.0425483	-8.14463	3.80456e-16	5.11107e-15
Gm32234	4.45174	-0.618019	0.712495	-0.867401	0.385722	0.545297
Cdc40	2548.51	0.172903	0.0665666	2.59745	0.00939185	0.0272721
Wasf1	9.06937	1.43805	0.625811	2.29791	0.0215671	0.0559584
Fig4	1035.35	0.142724	0.0674409	2.11628	0.0343207	0.0829053
Zbtb24	453.869	-0.0939921	0.0841986	-1.11632	0.264287	0.415908
Mical1	1589.03	-0.314925	0.0705355	-4.46477	8.01547e-06	4.3794e-05
Smpd2	337.706	-0.0734031	0.107094	-0.685405	0.493088	0.646955
Ppil6	3.49507	-0.436668	0.882539	-0.494787	0.620751	0.752596
Cd164	8135.27	0.238007	0.0578946	4.11103	3.93897e-05	0.000193584
Cep57l1	376.913	-0.449336	0.0975331	-4.60701	4.085e-06	2.32816e-05
Sesn1	1847.95	-0.487994	0.0504308	-9.67649	3.79518e-22	7.0924e-21
Armc2	16.9773	0.155707	0.427326	0.364376	0.715577	0.823722
Gm9855	5.19795	-0.0561605	0.723814	-0.0775897	0.938154	0.966755
Foxo3	3284.7	0.108956	0.0461609	2.36036	0.0182573	0.048512
Gm38485	16.4852	0.0604642	0.35425	0.170682	0.864474	0.92136
Gm33333	7.1524	0.238639	0.582352	0.409785	0.681964	0.800097
Lace1	123.014	0.148505	0.149462	0.993597	0.320419	0.478611
Snx3	2372.44	0.341752	0.0824104	4.14695	3.36926e-05	0.000166871
Ostm1	2147.65	0.644465	0.0495804	12.9984	1.24989e-38	4.23463e-37
Sec63	3447.71	0.0818521	0.0583469	1.40285	0.160661	0.286204
Scml4	25.2436	-0.401225	0.365964	-1.09635	0.272925	0.425704
Pdss2	139.174	-0.15115	0.145775	-1.03687	0.299797	0.456274
Bend3	424.941	-0.101219	0.0870274	-1.16307	0.244799	0.392911
1700021F05Rik	193.846	0.59325	0.144998	4.09142	4.28739e-05	0.000209235
Cd24a	1665.83	1.73137	0.104389	16.5858	8.8327e-62	5.39899e-60
1700027J07Rik	4.16499	1.48615	3.25525	0.456538	0.648003	0.773633
Qrsl1	202.168	-0.224393	0.146553	-1.53114	0.125735	0.23672
Rtn4ip1	275.791	0.218563	0.0986441	2.21567	0.0267142	0.0670138
Aim1	419.661	1.04397	0.0911021	11.4593	2.11225e-30	5.45542e-29
Atg5	726.964	0.301833	0.0826976	3.64983	0.00026241	0.00110366
Prdm1	34.3466	1.45918	0.269832	5.40775	6.38231e-08	4.58963e-07
Gm35154	10.2533	-0.461388	0.534805	-0.862723	0.38829	0.548029
2310075K07Rik	37.1127	-0.162209	0.302879	-0.535558	0.592264	0.730965
Prep	2189.21	0.264804	0.0582168	4.54859	5.40055e-06	3.02968e-05
Hace1	420.033	0.00990774	0.106618	0.0929273	0.925961	0.960329
Ascc3	1276.76	0.159231	0.065829	2.41886	0.0155691	0.0422178
Lilr4b	378.33	0.402503	0.0901754	4.46356	8.06102e-06	4.40101e-05
Lilrb4a	1053.99	0.827169	0.0616583	13.4154	4.91509e-41	1.77161e-39
LOC108167810	9.8881	2.09458	0.556357	3.76481	0.000166673	0.000724473
Gopc	956.154	0.0757089	0.0775068	0.976804	0.328666	0.48695
Nus1	2252.65	0.42507	0.0551524	7.70719	1.28614e-14	1.55752e-13
Cep85l	1156.04	-0.54821	0.0659625	-8.31093	9.4952e-17	1.33042e-15
Gm19395	4.00271	-0.0378808	0.713249	-0.0531102	0.957644	0.976753
Pln	9.58506	-0.482632	0.54399	-0.887207	0.374967	0.534938
Gm36229	12.5226	-0.717377	0.435139	-1.64861	0.0992267	0.196923
Mcm9	659.404	-0.131442	0.0819376	-1.60417	0.108677	0.211221
Asf1a	223.381	-0.247877	0.118272	-2.09582	0.0360979	0.0866305
Gm3902	9.76205	-0.45863	0.485734	-0.944201	0.345067	0.505304
Man1a	1404.56	0.083489	0.0559466	1.4923	0.135621	0.250922
Tbc1d32	293.545	0.398694	0.102942	3.87301	0.000107499	0.00048658
Msl3l2	6.95414	-0.801867	0.71891	-1.11539	0.264682	0.416351
Gja1	46.7064	-0.280624	0.263883	-1.06344	0.287581	0.442086
Hsf2	562.967	0.217877	0.0896431	2.4305	0.015078	0.0410304
Serinc1	4268.45	0.34305	0.055155	6.21974	4.97968e-10	4.39278e-09
Pkib	1063.1	-0.715851	0.0982623	-7.2851	3.21436e-13	3.56692e-12
Smpdl3a	51.9283	-3.45801	0.469285	-7.36867	1.72334e-13	1.95223e-12
Gcc2	1393.18	-0.196024	0.0752964	-2.60336	0.00923143	0.0268724
Gm40668	3.70659	-0.811881	0.873724	-0.929219	0.352776	0.512766
Lims1	4089.68	0.0521683	0.0715897	0.728713	0.466177	0.62158
Ranbp2	10803.9	0.0127426	0.0667581	0.190877	0.848622	0.910835
Ccdc138	113.561	-0.696957	0.180055	-3.8708	0.00010848	0.000490573
2024-09-10	370.497	0.342881	0.109534	3.13037	0.00174586	0.00617309
Sowahc	601.696	1.21828	0.0708151	17.2036	2.49332e-66	1.67784e-64
P4ha1	1352.01	0.484577	0.0563999	8.59182	8.5605e-18	1.26341e-16
Oit3	2.99987	1.39312	0.971615	1.43381	0.151625	0.274079
Mcu	672.426	-0.968037	0.0740408	-13.0744	4.61412e-39	1.58895e-37
Micu1	1386.11	-0.650238	0.0558819	-11.6359	2.70611e-31	7.21795e-30
Dnajb12	728.913	0.0267017	0.0992695	0.268982	0.787944	0.872256
LOC108167812	7.74587	-0.735416	0.593402	-1.23932	0.215227	0.356484
Ddit4	178.15	-0.382521	0.161441	-2.36942	0.017816	0.0474769
Anapc16	639.129	-0.0905562	0.0765697	-1.18266	0.236943	0.383388
Ascc1	594.462	-0.244135	0.0833512	-2.92898	0.00340071	0.0112057
Chst3	63.267	-1.04524	0.690136	-1.51454	0.129889	0.242798
Psap	55049	0.747422	0.0917421	8.14698	3.73113e-16	5.01702e-15
Cdh23	8.58835	0.447985	0.556917	0.804401	0.421165	0.580116
Vsir	2178.81	1.11953	0.0574727	19.4793	1.6444e-84	1.56645e-82
Slc29a3	2955.85	0.685974	0.0722873	9.48956	2.32013e-21	4.17623e-20
Unc5b	5.83528	0.698972	0.70161	0.996239	0.319134	0.477237
Gm26947	389.432	-0.226198	0.100883	-2.24217	0.0249506	0.0633591
Pcbd1	3.2266	0.555688	1.06597	0.521296	0.60216	0.73848
Sgpl1	4187.88	0.558992	0.0728397	7.67428	1.66352e-14	2.00032e-13
Pald1	43.1105	-1.05764	0.850197	-1.244	0.213501	0.354341
Eif4ebp2	8104.15	0.0805167	0.0385948	2.08621	0.03696	0.0882923
LOC108167814	10.9588	-0.582987	0.46322	-1.25855	0.208193	0.347659
Lrrc20	556.48	-0.105277	0.07803	-1.34918	0.177279	0.308612
Ppa1	789.678	0.223838	0.076408	2.92951	0.00339496	0.0111919
Sar1a	2525.19	-0.0960043	0.0612101	-1.56844	0.116779	0.22327
Tysnd1	414.594	0.0395138	0.109234	0.361735	0.71755	0.825022
Aifm2	131.959	0.63284	0.132397	4.77986	1.75418e-06	1.05727e-05
H2afy2	2.29851	0.106309	0.989388	0.10745	0.914432	0.953664
Gm5424	36.6281	0.699583	0.286441	2.44233	0.0145928	0.0399098
Hk1	3346.11	0.098355	0.0556898	1.76612	0.0773756	0.161327
Hk1os	18.3538	-0.435446	0.37401	-1.16426	0.244317	0.392394
Gm30322	2.74417	-0.293885	0.982454	-0.299134	0.764838	0.857025
Supv3l1	617.391	-0.0218456	0.0703037	-0.310731	0.756005	0.850636
Vps26a	3253.28	0.31954	0.055699	5.73691	9.64216e-09	7.51197e-08
Srgn	5465.14	-0.176562	0.134676	-1.31101	0.189854	0.324822
Kif1bp	637.004	-0.0683933	0.0773677	-0.884003	0.376695	0.536724
Ddx21	7262.88	0.101208	0.0433974	2.33213	0.0196939	0.0517851
Ddx50	2043.43	0.0550554	0.0721088	0.763504	0.445163	0.602115
Ccar1	4276.14	-0.144238	0.0819456	-1.76017	0.0783789	0.163144
Snord98	9.79434	-0.555516	0.484632	-1.14626	0.251686	0.400637
Tet1	357.669	-1.30341	0.151677	-8.59335	8.44716e-18	1.24793e-16
Slc25a16	531.948	0.308177	0.0806744	3.82001	0.000133445	0.000592148
Dna2	1252.05	0.541778	0.0582261	9.30472	1.3434e-20	2.31855e-19
Rufy2	447.484	0.201322	0.0877087	2.29535	0.0217131	0.0562776
Hnrnph3	298.516	-0.422027	0.1193	-3.53752	0.000403904	0.00163591
Pbld2	5.21102	0.244688	0.65068	0.376049	0.70688	0.817109
Herc4	1776.82	0.137351	0.0811989	1.69154	0.0907341	0.183217
Sirt1	1112.55	-0.00389602	0.0699832	-0.0556708	0.955604	0.975554
Dnajc12	289.398	1.62595	0.108818	14.942	1.75551e-50	7.89978e-49
1110002J07Rik	9.79768	0.843771	0.484998	1.73974	0.0819047	0.168993
Gm31763	11.8276	1.1805	0.412035	2.86505	0.00416944	0.0133988
Reep3	1780.15	1.16969	0.0951678	12.2908	1.01498e-34	3.04495e-33
Jmjd1c	4384.22	-0.02652	0.0566288	-0.468314	0.63956	0.766876
Nrbf2	391.561	0.255236	0.0938765	2.71885	0.00655096	0.0199011
Egr2	279.777	0.671852	0.118486	5.6703	1.42547e-08	1.09485e-07
Ado	218.193	0.46162	0.131505	3.51028	0.000447635	0.00179568
Gm32364	6.85936	1.27132	0.62462	2.03535	0.0418161	0.0977494
LOC102635169	14.5782	1.50841	0.388536	3.8823	0.000103471	0.000469801
Zfp365	7.69012	1.01181	0.739482	1.36826	0.17123	0.300501
Rtkn2	169.468	-0.264333	0.166072	-1.59167	0.111458	0.215455
Arid5b	1431.56	0.386365	0.0756329	5.10842	3.2486e-07	2.14092e-06
Tmem26	7.69575	0.258338	0.733323	0.352284	0.724625	0.829581
Rhobtb1	347.564	0.73182	0.0979893	7.46837	8.11932e-14	9.4084e-13
A930033H14Rik	63.8556	1.07011	0.214404	4.99108	6.00436e-07	3.82641e-06
Cdk1	1870.61	0.155079	0.0714365	2.17087	0.0299409	0.0737339
Ccdc6	1282.7	0.128536	0.0644191	1.99531	0.046009	0.10556
Bicc1	9.03624	-0.317538	0.575343	-0.551912	0.581009	0.722322
Tfam	1063.38	-0.171927	0.0705822	-2.43585	0.014857	0.0405267
Ube2d1	827.817	-0.130005	0.142666	-0.91125	0.362164	0.521746
Gm34376	3.98794	-0.197187	0.811216	-0.243075	0.807947	0.884998
Cisd1	319.156	0.419325	0.107529	3.89963	9.6338e-05	0.000439862
Ipmk	1538.33	0.500107	0.0528284	9.46664	2.89003e-21	5.17034e-20
Zwint	1879.54	-0.0294267	0.064174	-0.458545	0.646561	0.772146
Rab36	50.204	0.420144	0.23288	1.80412	0.0712125	0.150705
Bcr	2788.04	-0.395103	0.0523696	-7.5445	4.54016e-14	5.32833e-13
Specc1l	1842.46	-0.230093	0.0543637	-4.23248	2.3113e-05	0.000117691
Adora2a	9.79376	-2.53596	1.29895	-1.95232	0.0509006	0.114737
Upb1	9.5899	-1.15942	0.891101	-1.3011	0.193223	0.32899
Gucd1	498.697	0.00769188	0.092239	0.0833907	0.933541	0.964395
Snrpd3	2300.76	0.167763	0.0760048	2.20727	0.0272953	0.068215
Ggt1	3.06322	-1.50795	1.10142	-1.3691	0.170967	0.300154
Ggt5	7.02421	-0.88709	0.777622	-1.14077	0.253965	0.403559
Susd2	2.0055	0.605042	1.19472	0.506429	0.612555	0.746609
Cabin1	2805.34	-0.081763	0.0599123	-1.36471	0.172344	0.30197
Gm40696	3.83581	-1.07301	0.979588	-1.09537	0.273357	0.426022
Ddt	360.441	-0.0153532	0.115321	-0.133135	0.894087	0.941043
Gstt3	355.365	-0.385677	0.0968551	-3.982	6.83371e-05	0.000322038
Gstt1	4.67671	-3.2479	1.28542	-2.52672	0.0115134	0.0325186
Gstt2	102.359	-0.130636	0.192182	-0.679754	0.49666	0.650511
Mif	1321.72	0.418871	0.235283	1.78029	0.0750287	0.157329
Derl3	14.9508	-0.228624	0.501203	-0.45615	0.648282	0.773698
Smarcb1	1303.54	-0.146236	0.0591707	-2.47143	0.0134573	0.0372488
Mmp11	51.632	-1.26027	0.278273	-4.52891	5.92874e-06	3.30325e-05
Chchd10	79.889	0.801673	0.211517	3.79011	0.000150579	0.000660583
Vpreb3	38.1153	0.409945	0.621781	0.659308	0.509698	0.66235
Zfp280b	600.492	-0.232012	0.0861991	-2.69158	0.00711151	0.0213846
Prmt2	81.2169	0.436319	0.174341	2.50268	0.0123256	0.0344871
Dip2a	145.185	1.00157	0.145283	6.89388	5.42917e-12	5.58136e-11
Pcnt	2760.89	-0.285611	0.0882545	-3.23622	0.00121126	0.00443896
Ybey	88.2767	0.0132447	0.18088	0.0732237	0.941628	0.968848
Mcm3ap	1611.03	-0.100998	0.0585403	-1.72527	0.0844785	0.173232
Lss	462.076	0.315255	0.0908133	3.47146	0.00051763	0.00205678
Col6a2	24.0606	-0.251149	0.337187	-0.744836	0.456371	0.612281
Col6a1	35.8742	-0.415224	0.276017	-1.50434	0.132494	0.246536
Pcbp3	24.8491	0.279653	0.327445	0.854045	0.39308	0.552981
Slc19a1	373.627	0.267983	0.0974232	2.7507	0.00594673	0.0182813
Col18a1	6.75665	0.663668	0.7374	0.900012	0.368114	0.528037
Pofut2	558.007	0.186564	0.0853435	2.18604	0.0288126	0.0713987
Adarb1	6.69967	2.2842	0.580861	3.93244	8.40867e-05	0.000388765
Fam207a	571.224	0.0770406	0.0822887	0.936224	0.349158	0.509514
Itgb2	2310.48	0.862735	0.0458441	18.8189	5.28913e-79	4.6462e-77
Pttg1ip	1274.29	0.28645	0.0612882	4.67381	2.95656e-06	1.73076e-05
Sumo3	2907.04	-0.14445	0.0678603	-2.12863	0.0332847	0.0807441
Ube2g2	946.921	0.151871	0.0717112	2.11781	0.0341914	0.0826203
Trpm2	303.614	1.86156	0.101559	18.3299	4.77975e-75	3.81081e-73
1810043G02Rik	196.346	0.243551	0.124095	1.96261	0.0496913	0.112478
Pfkl	989.992	0.341945	0.0719748	4.7509	2.02509e-06	1.21208e-05
Icosl	274.756	-1.49485	0.145866	-10.2481	1.207e-24	2.50803e-23
D10Jhu81e	575.594	0.0163466	0.0866813	0.188583	0.85042	0.911964
Pwp2	877.917	0.127045	0.0789568	1.60905	0.107606	0.209601
Trappc10	1264.62	0.393485	0.0585083	6.72529	1.75245e-11	1.73941e-10
Agpat3	92.3234	0.703507	0.158209	4.44671	8.7197e-06	4.7272e-05
Rrp1	3337.23	0.0204644	0.0672642	0.30424	0.760945	0.853981
Cstb	919.272	0.718246	0.0573654	12.5205	5.76507e-36	1.82271e-34
Pdxk	1524.34	0.490439	0.0523277	9.37245	7.0868e-21	1.24358e-19
Ilvbl	449.719	0.164255	0.112095	1.46531	0.142836	0.261697
2610008E11Rik	437.858	-0.604154	0.102852	-5.87399	4.25421e-09	3.44993e-08
Plpp2	316.823	0.125766	0.122085	1.03015	0.302941	0.459628
Mier2	309.608	-0.0524714	0.0900661	-0.582588	0.560171	0.705923
Tpgs1	203.668	0.425574	0.131968	3.22483	0.00126049	0.00460099
Cdc34	1044.55	0.13899	0.0682887	2.03532	0.0418184	0.0977494
Gzmm	15.7576	-1.08082	0.44819	-2.41153	0.0158859	0.0429419
Bsg	3274.43	0.0131441	0.0562934	0.233493	0.815379	0.88983
Hcn2	13.8932	-0.00855904	0.449458	-0.019043	0.984807	0.992179
Polrmt	491.186	0.0632421	0.0944864	0.669325	0.503288	0.656462
Fgf22	3.02143	-0.884013	0.83576	-1.05774	0.290176	0.44556
Rnf126	745.018	-0.0350982	0.10721	-0.327377	0.743383	0.842089
Prss57	23.9185	-1.02558	0.363459	-2.82173	0.00477648	0.0150625
Palm	811.769	-0.354897	0.0918761	-3.86277	0.000112107	0.000505724
E130317F20Rik	49.9688	-0.29294	0.224049	-1.30748	0.19105	0.326085
Ptbp1	10134.5	-0.119133	0.0847412	-1.40585	0.15977	0.285102
Plppr3	4166.29	-0.351782	0.0794302	-4.42882	9.4749e-06	5.10455e-05
Prtn3	7615.75	0.501616	0.108716	4.61398	3.95027e-06	2.26016e-05
Elane	196.791	1.20653	0.109429	11.0257	2.87351e-28	6.87673e-27
Med16	886.862	-0.0693892	0.0931735	-0.74473	0.456435	0.612281
R3hdm4	1886	-0.0855761	0.101233	-0.845338	0.397922	0.557703
Kiss1r	36.4417	-0.522219	0.258298	-2.02177	0.0432003	0.100388
Gm40715	7.1148	-0.519861	0.566355	-0.917908	0.358667	0.518532
Arid3a	2739.67	0.506827	0.0480213	10.5542	4.85726e-26	1.0683e-24
Wdr18	1065.41	0.0658056	0.0762431	0.863102	0.388082	0.547893
Grin3b	16.5495	-0.627611	0.498606	-1.25873	0.208127	0.347589
Tmem259	1206.55	0.10219	0.1035	0.987347	0.323472	0.481614
Cnn2	1342.47	-0.0932567	0.0519939	-1.79361	0.0728758	0.153781
Abca7	2625.54	0.251253	0.0878589	2.85974	0.00423994	0.0136015
Hmha1	8727.44	-0.00117704	0.0616122	-0.019104	0.984758	0.992179
Polr2e	907.305	0.0928652	0.117056	0.793339	0.427581	0.586101
Gpx4	1765.81	0.378964	0.0640233	5.91915	3.23607e-09	2.65065e-08
Sbno2	1388.89	0.101514	0.0691779	1.46743	0.14226	0.260784
LOC108167824	12.0423	-0.00713075	0.448794	-0.0158887	0.987323	0.993895
Stk11	2256.63	-0.0936637	0.0814788	-1.14955	0.250331	0.399214
Cbarp	31.6842	-0.275328	0.343136	-0.802388	0.422329	0.581415
Atp5d	1706	0.0450374	0.098709	0.456265	0.6482	0.773693
Midn	1863.16	-0.400837	0.105415	-3.80247	0.000143262	0.000631696
Cirbp	1460.86	-0.586621	0.0677054	-8.66432	4.54235e-18	6.80656e-17
1600002K03Rik	102.946	0.42271	0.154213	2.74108	0.00612381	0.0187589
Efna2	7.189	-2.18459	1.34329	-1.6263	0.103886	0.203929
Mum1	811.33	0.00095182	0.0863313	0.0110252	0.991203	0.996754
Ndufs7	505.123	0.105611	0.107869	0.979066	0.327547	0.485856
Gamt	9.8901	0.6325	0.495389	1.27677	0.201682	0.339861
Dazap1	2385.04	-0.0685091	0.078901	-0.868291	0.385235	0.544923
Rps15	8053.64	-0.00957294	0.185296	-0.0516629	0.958797	0.97725
Apc2	4.37821	0.512879	0.751105	0.682833	0.494712	0.648564
2310011J03Rik	632.892	0.111795	0.132555	0.843382	0.399015	0.558865
Pcsk4	55.1998	-0.368166	0.257621	-1.4291	0.152976	0.275643
Reep6	24.2446	0.060666	0.462066	0.131293	0.895544	0.942234
Adamtsl5	15.4243	-0.498449	0.473989	-1.0516	0.292981	0.449022
Mex3d	319.38	-0.321988	0.105102	-3.06358	0.00218704	0.00756694
Mbd3	1561.72	0.120363	0.0740346	1.62576	0.104	0.204076
Uqcr11	686.208	0.365172	0.119112	3.06579	0.00217092	0.00751651
Tcf3	1843.39	-0.262157	0.0789126	-3.32211	0.00089338	0.00335704
Rexo1	1688.23	0.129397	0.0595668	2.1723	0.0298331	0.0735426
Klf16	289.289	0.129568	0.113848	1.13808	0.255089	0.40469
Abhd17a	502.112	0.129397	0.125362	1.03219	0.301983	0.458697
Adat3	30.3676	-0.19193	0.317236	-0.605009	0.545173	0.694003
Scamp4	495.82	-0.0641915	0.0955293	-0.671957	0.501611	0.6549
Csnk1g2	2127.13	-0.123466	0.0775837	-1.59139	0.111522	0.215517
Btbd2	404.723	0.0973696	0.0938108	1.03794	0.2993	0.455848
Mknk2	2746.96	-0.0166961	0.0645762	-0.25855	0.795983	0.877447
Mob3a	1515.85	0.131122	0.0601139	2.18124	0.029166	0.0721175
Izumo4	114.499	-0.21461	0.149649	-1.43408	0.151548	0.274031
Ap3d1	2885.94	0.230359	0.0577577	3.98837	6.65294e-05	0.000314631
Dot1l	1610.17	-0.172705	0.0872612	-1.97917	0.0477972	0.108998
Plekhj1	479.602	0.0986814	0.100325	0.983617	0.325304	0.483507
Sf3a2	1755.68	-4.90653e-05	0.0858263	-0.000571681	0.999544	1
Amh	5.96947	-0.772454	0.635905	-1.21473	0.224468	0.367968
Jsrp1	3.0859	-0.136341	1.07917	-0.126339	0.899464	0.944263
Oaz1	3883.73	-0.0171383	0.0951607	-0.180099	0.857075	0.91667
Lsm7	392.555	0.0723196	0.102789	0.703575	0.481697	0.637108
Sppl2b	540.898	0.0433125	0.0958368	0.45194	0.651312	0.776052
Timm13	492.998	0.182508	0.119682	1.52494	0.127274	0.238913
Lmnb2	1379.68	0.0307404	0.0683384	0.449826	0.652836	0.777173
Gadd45b	68.4051	-0.469143	0.203219	-2.30856	0.0209679	0.0546745
Gng7	109.854	0.0868519	0.160468	0.541241	0.588342	0.728081
Slc39a3	209.102	0.557668	0.153557	3.63167	0.000281592	0.00117658
Sgta	1039.12	0.181682	0.117745	1.54301	0.122829	0.232443
Thop1	476.631	-0.000138018	0.104864	-0.00131615	0.99895	1
Map2k2	1043.46	0.025782	0.100463	0.256633	0.797462	0.878494
Zbtb7a	2360.12	0.397049	0.0625371	6.34902	2.16687e-10	1.9744e-09
Pias4	397.542	0.146994	0.0978607	1.50207	0.133078	0.247372
Eef2	53558.6	-0.0467916	0.096466	-0.485058	0.627635	0.757749
Snord37	2.62925	-0.855594	0.999229	-0.856254	0.391857	0.551896
Dapk3	426.826	-0.00466597	0.124104	-0.0375971	0.970009	0.983966
Zfr2	13.4528	-0.635686	0.485881	-1.30832	0.190766	0.325747
Matk	132.911	-0.0344563	0.150124	-0.229519	0.818465	0.891976
Mrpl54	344.088	0.279726	0.112834	2.47908	0.0131722	0.0365493
Apba3	267.485	0.155611	0.1158	1.34379	0.179016	0.310972
Tjp3	233.164	-0.260582	0.124225	-2.09766	0.0359349	0.0862649
Pip5k1c	2664.24	0.460952	0.0913512	5.04593	4.51321e-07	2.92055e-06
Cactin	899.99	-0.0537989	0.0989416	-0.543744	0.586618	0.726589
Gipc3	2.99469	1.99444	1.52397	1.30871	0.190632	0.325649
Hmg20b	492.909	0.112909	0.132648	0.851191	0.394663	0.55457
Mfsd12	944.788	0.784948	0.0912559	8.60162	7.86001e-18	1.16236e-16
Fzr1	817.171	0.102484	0.0865884	1.18357	0.236583	0.382961
Dohh	376.491	0.234656	0.140453	1.6707	0.0947805	0.189846
Smim24	356.851	-0.10251	0.0961324	-1.06635	0.286267	0.440967
Nfic	1424.27	0.447523	0.100997	4.43105	9.37737e-06	5.05757e-05
Gm16104	8.08551	1.03148	0.445243	2.31666	0.0205224	0.053675
Celf5	3.25213	-1.39752	1.46784	-0.952091	0.341051	0.500672
Ncln	1768.86	0.647222	0.0887466	7.29292	3.03307e-13	3.37596e-12
S1pr4	71.4642	-0.0960336	0.203993	-0.470769	0.637805	0.765647
Gna15	786.33	0.537042	0.0797222	6.73642	1.62337e-11	1.61566e-10
Gna11	387.691	0.226084	0.102916	2.19678	0.028036	0.0697416
Aes	3308.9	-0.170373	0.0935466	-1.82127	0.0685662	0.146228
Tle2	166.149	-1.08887	0.149727	-7.27232	3.53364e-13	3.8947e-12
Tle6	334.708	-0.486441	0.1039	-4.68184	2.84315e-06	1.66836e-05
Gm32024	28.8848	-0.575206	0.287661	-1.9996	0.045544	0.104673
BC025920	52.8053	-0.122167	0.228933	-0.533636	0.593593	0.73194
Sirt6	281.997	-0.0873376	0.110221	-0.792387	0.428135	0.586437
Ankrd24	93.3321	0.788445	0.160538	4.91128	9.04833e-07	5.67018e-06
Gm10778	7.3408	-0.575983	0.721641	-0.798158	0.424779	0.583912
Zfp433	39.063	-0.27962	0.259095	-1.07922	0.280491	0.434274
Gm32687	37.846	-0.787662	0.285884	-2.75519	0.00586589	0.0180745
LOC102635133	11.2141	0.140663	0.450452	0.312271	0.754835	0.849906
Gm33378	92.9874	-0.209858	0.20081	-1.04506	0.295996	0.45225
LOC108167777	5.56582	0.186804	0.594409	0.314269	0.753317	0.848979
Zfp873	121.211	-0.0699079	0.147597	-0.47364	0.635757	0.764033
AU041133	4.44864	-1.2665	0.914419	-1.38504	0.166041	0.293379
Zfp938	6.357	2.03667	0.734995	2.771	0.00558837	0.0173333
Gm4924	48.8433	-0.357359	0.249521	-1.43218	0.152092	0.274506
Gm40721	6.63741	-0.162987	0.742971	-0.219372	0.826361	0.897314
1190007I07Rik	114.706	0.414224	0.162872	2.54325	0.0109827	0.0312301
Tdg	1524.17	0.0858265	0.0652878	1.31459	0.188649	0.323341
Glt8d2	5.27321	-1.14772	0.692413	-1.65757	0.0974049	0.194112
Hcfc2	426.571	-0.075316	0.0870137	-0.865565	0.386729	0.546404
Nfyb	985.313	-0.166995	0.0685322	-2.43673	0.0148207	0.0404652
Txnrd1	3082.03	-0.0907906	0.0402914	-2.25335	0.0242372	0.0618581
Gm38560	21.3692	0.515169	0.325185	1.58423	0.113141	0.217962
Eid3	14.7992	-0.311387	0.379227	-0.82111	0.411584	0.570963
Chst11	612.521	-1.207	0.0878409	-13.7407	5.79097e-43	2.17829e-41
Slc41a2	66.2734	-0.365189	0.176383	-2.07043	0.0384123	0.0911089
D10Wsu102e	1584.81	-0.0595357	0.0734624	-0.810425	0.417696	0.576933
Aldh1l2	140.497	0.202781	0.150938	1.34347	0.17912	0.311116
A230046K03Rik	2601.36	0.0161784	0.0709406	0.228056	0.819603	0.892685
Appl2	775.247	0.290338	0.0618366	4.69524	2.66297e-06	1.56891e-05
1500009L16Rik	35.7939	-5.16386	1.20377	-4.28975	1.78877e-05	9.27573e-05
Nuak1	49.2859	4.68422	0.305884	15.3137	6.19007e-53	3.05752e-51
Ckap4	482.589	0.24174	0.0950819	2.54244	0.0110083	0.0312785
Tcp11l2	785.297	0.311096	0.0704881	4.41345	1.01736e-05	5.45889e-05
LOC102637873	5.31113	0.0438113	0.638472	0.068619	0.945293	0.970239
Polr3b	1545.79	0.0438159	0.0577359	0.758903	0.44791	0.604438
Ric8b	496.127	0.0917811	0.0795972	1.15307	0.248882	0.397549
Gm34633	3.98282	0.275159	0.718381	0.383026	0.701701	0.813489
Fhl4	11.2058	-0.591398	0.525603	-1.12518	0.260513	0.411071
Tmem263	668.167	0.038769	0.0832646	0.465612	0.641493	0.767908
Mterf2	101.277	-0.24932	0.209361	-1.19086	0.233707	0.379508
Cry1	766.259	0.103551	0.0790286	1.3103	0.190096	0.325024
Btbd11	3.94678	2.70274	0.770694	3.50689	0.000453372	0.0018177
Pwp1	1265.16	0.111177	0.0616187	1.80427	0.071189	0.150677
Prdm4	912.738	-0.189815	0.064846	-2.92716	0.00342072	0.0112591
Rtcb	4125.01	-0.289036	0.0465044	-6.21525	5.12434e-10	4.51767e-09
Bpifc	538.931	-4.68769	0.174588	-26.8499	8.44617e-159	1.90624e-156
Fbxo7	875.054	-1.21978	0.0769184	-15.8581	1.23521e-56	6.71133e-55
Syn3	102.713	-1.57101	0.191852	-8.18863	2.64215e-16	3.60897e-15
1810014B01Rik	213.797	0.0586991	0.123574	0.47501	0.63478	0.763296
Hsp90b1	26143.8	0.299167	0.0863359	3.46515	0.000529934	0.00209998
Ttc41	116.671	-0.284244	0.159266	-1.78472	0.0743073	0.156167
Nt5dc3	489.282	0.220403	0.0814661	2.70545	0.00682112	0.0206236
Stab2	4.45916	0.891142	0.725491	1.22833	0.219324	0.361758
Gm36807	3.34211	-2.93268	1.40422	-2.08847	0.036755	0.0879603
1700113H08Rik	63.7587	-5.46793	1.0333	-5.29171	1.2118e-07	8.42117e-07
Ascl1	16.1834	-2.87978	1.36737	-2.10607	0.0351987	0.084775
Igf1	120.466	-0.523283	0.142234	-3.67903	0.000234124	0.000994384
Gm30233	16.1922	0.149129	0.475405	0.313689	0.753757	0.849221
Pmch	2.99774	-1.09081	1.17386	-0.929252	0.352758	0.512766
Parpbp	319.187	-0.335091	0.120504	-2.78075	0.00542327	0.0168916
Gm6653	13.1353	-0.651675	0.460923	-1.41385	0.157406	0.281948
Nup37	426.551	-0.0528191	0.0999892	-0.528248	0.597327	0.735116
Ccdc53	413.012	0.117352	0.0855277	1.37209	0.170036	0.298841
Dram1	276.403	-0.00684149	0.0956323	-0.0715395	0.942968	0.969876
Gnptab	6514.91	-0.478765	0.058033	-8.24987	1.58562e-16	2.18413e-15
Sycp3	8.7743	0.778914	0.517448	1.5053	0.132247	0.246139
Chpt1	332.478	0.536275	0.104288	5.14226	2.71448e-07	1.80514e-06
Spic	2.3908	-0.235669	1.04144	-0.226292	0.820974	0.89378
Gm4925	5.18267	-0.238729	0.748171	-0.319083	0.749664	0.846162
Arl1	1589.8	0.207927	0.0590369	3.52198	0.000428336	0.00172487
Utp20	2221.23	0.047854	0.0769538	0.621853	0.534038	0.684461
Gas2l3	2072.52	0.45367	0.068094	6.66241	2.69369e-11	2.62742e-10
Scyl2	1108.84	-0.0202163	0.0718375	-0.281417	0.77839	0.866125
Actr6	330.546	0.065368	0.132041	0.495057	0.62056	0.752551
Gm30963	10.9437	-1.16892	0.447077	-2.61459	0.00893334	0.0261164
Uhrf1bp1l	3289.87	0.18967	0.0548739	3.45646	0.00054732	0.00216071
Gm31090	2.09752	-1.01744	1.10089	-0.924201	0.355382	0.515316
LOC108167827	2.80638	-0.10116	0.838662	-0.120621	0.903991	0.947457
Apaf1	3778.67	0.179759	0.0774156	2.322	0.0202329	0.053003
Ikbip	308.271	-0.0955357	0.10903	-0.876234	0.380903	0.540724
Slc25a3	7105.46	0.142972	0.058533	2.44259	0.0145824	0.0398962
Tmpo	9730.36	-0.223666	0.0471085	-4.7479	2.05544e-06	1.22874e-05
Nedd1	922.698	0.10501	0.074887	1.40225	0.16084	0.286464
Cfap54	3.85305	-0.813491	0.792956	-1.0259	0.30494	0.461569
Cdk17	999.442	-0.220512	0.0652245	-3.38082	0.000722711	0.00277908
Elk3	5797.77	-0.719212	0.0466001	-15.4337	9.71263e-54	4.89637e-52
Gm32551	16.4405	-1.41784	0.43735	-3.24189	0.00118738	0.00436018
Gm17745	655.081	-0.590176	0.0803436	-7.34565	2.04755e-13	2.3088e-12
Mir7688	9.92911	0.750082	0.663218	1.13097	0.258066	0.408044
Lta4h	4574.87	0.297981	0.0583607	5.10585	3.29314e-07	2.16638e-06
Hal	108.662	5.09521	0.227413	22.4051	3.50827e-111	4.99673e-109
Ccdc38	15.8421	-0.696101	0.39077	-1.78136	0.0748539	0.157052
Snrpf	464.705	0.282339	0.345386	0.817458	0.413667	0.572947
4933408J17Rik	4.019	-0.0748274	0.768173	-0.0974096	0.922401	0.958398
Usp44	93.5517	-1.03633	0.234649	-4.41651	1.00309e-05	5.38824e-05
Metap2	5212.96	0.0963209	0.0693267	1.38938	0.164718	0.291592
Vezt	337.282	0.051715	0.0941301	0.549399	0.582732	0.723238
Fgd6	114.881	1.44934	0.147017	9.85827	6.31281e-23	1.22661e-21
Nr2c1	490.106	0.0352175	0.0959124	0.367184	0.713482	0.822343
Ndufa12	841.131	0.190276	0.142532	1.33497	0.181886	0.314914
Tmcc3	105.691	0.352395	0.153211	2.30006	0.021445	0.0556779
Cep83os	176.731	-0.570346	0.135815	-4.19944	2.6758e-05	0.000135143
Cep83	1952.54	-0.423399	0.0843114	-5.02185	5.11771e-07	3.28995e-06
Plxnc1	4229.06	0.384261	0.0434102	8.85186	8.60741e-19	1.36509e-17
Cradd	132.935	0.376644	0.134175	2.8071	0.00499891	0.0157133
Socs2	291.751	-0.617538	0.128482	-4.80642	1.53655e-06	9.31455e-06
Gm33230	7.33183	-0.711558	0.72848	-0.97677	0.328683	0.48695
Mrpl42	936.458	0.213317	0.124153	1.71819	0.0857625	0.175301
Ube2n	1662.82	0.0997807	0.0551578	1.80901	0.0704501	0.149458
Nudt4	1827.59	0.167967	0.0616244	2.72565	0.00641749	0.0195419
Mir3058	3.52669	-0.683255	0.903699	-0.756065	0.44961	0.605896
Eea1	1868.75	0.39126	0.0697216	5.61174	2.00297e-08	1.5154e-07
Btg1	5481.47	0.540333	0.0403833	13.3801	7.90173e-41	2.83419e-39
Gm34346	3.43695	0.959032	0.733022	1.30833	0.190763	0.325747
Atp2b1	2585.6	0.586574	0.0583789	10.0477	9.40381e-24	1.88978e-22
Poc1b	869.13	-0.145871	0.0781179	-1.86732	0.0618567	0.134615
Galnt4	716.276	0.0776197	0.0743567	1.04388	0.29654	0.453008
Gm34574	217.449	-1.94718	0.193659	-10.0547	8.76212e-24	1.76324e-22
Gm34777	5.13844	-0.119106	0.627672	-0.189759	0.849498	0.911322
Dusp6	3940.18	0.33673	0.052142	6.45794	1.06141e-10	9.91778e-10
Gm34921	11.4325	0.337931	0.468327	0.721571	0.470558	0.62579
Gm35035	48.5614	-0.699128	0.259683	-2.69223	0.00709757	0.0213538
Gm34983	4.68717	-0.125869	0.713319	-0.176455	0.859937	0.918194
Kitl	6.16226	-0.863125	0.838305	-1.02961	0.303194	0.459927
Tmtc3	454.636	0.329732	0.0992589	3.32194	0.000893938	0.00335828
Cep290	508.2	-0.556242	0.102423	-5.43085	5.60859e-08	4.0571e-07
4930430F08Rik	99.062	0.658739	0.153355	4.29551	1.74295e-05	9.06063e-05
Tmtc2	4.75503	-0.638424	0.629859	-1.0136	0.310774	0.467788
Mettl25	222.564	0.113841	0.111478	1.0212	0.307161	0.464063
Ccdc59	677.266	-0.0640098	0.0920007	-0.695754	0.486583	0.641173
Ppp1r12a	3937.04	0.11753	0.0929064	1.26504	0.205858	0.34486
E2f7	409.699	0.0582938	0.107793	0.540793	0.588651	0.728181
Csrp2	18.5362	0.62308	0.408126	1.52669	0.126839	0.238402
Zdhhc17	520.603	0.151507	0.0817458	1.85339	0.0638263	0.138
Osbpl8	9225.99	-0.595118	0.0573614	-10.3749	3.22627e-25	6.84941e-24
Bbs10	56.8202	-0.195282	0.226429	-0.862442	0.388444	0.548194
Nap1l1	13156.6	-0.0499571	0.0720622	-0.69325	0.488152	0.64226
Phlda1	42.2728	1.8944	0.224319	8.44511	3.03751e-17	4.35159e-16
Krr1	1817.94	0.253122	0.0674841	3.75083	0.000176248	0.000763153
Glipr1	6072.48	0.454228	0.117844	3.85448	0.000115974	0.000521564
LOC108167756	35.9388	1.18683	0.253166	4.68797	2.75933e-06	1.62307e-05
Atxn7l3b	4210.2	0.11817	0.0749264	1.57715	0.114761	0.220273
Tbc1d15	2393.32	0.111547	0.0550672	2.02566	0.0428001	0.0995683
Gm8942	23.6344	-0.189952	0.38748	-0.490224	0.623976	0.755071
Rab21	1475.41	0.120066	0.057528	2.08709	0.0368797	0.0881437
Tmem19	812.16	0.0174281	0.0817911	0.213081	0.831264	0.900325
Thap2	435.551	-0.137985	0.0972158	-1.41936	0.155793	0.279707
LOC108167757	2.46754	2.00169	1.58495	1.26293	0.206613	0.345849
Zfc3h1	2320.21	-0.0840239	0.0752116	-1.11717	0.263923	0.415557
Lgr5	1.85421	1.48615	1.80958	0.821271	0.411492	0.570944
Ptprr	3.76728	-1.97517	1.40915	-1.40168	0.16101	0.286688
Cnot2	2670.12	-0.246201	0.0592588	-4.15466	3.25768e-05	0.000161672
Gm31593	6.23865	-0.304594	0.618628	-0.49237	0.622458	0.753918
Rab3ip	288.779	0.27161	0.113429	2.39455	0.0166409	0.0446946
4933412E12Rik	128.073	-1.06805	0.176737	-6.04315	1.51133e-09	1.27788e-08
Gm40768	7.48271	-1.20665	0.715798	-1.68575	0.0918443	0.185097
D630029K05Rik	2.33194	-1.03587	1.13052	-0.916275	0.359523	0.519264
Cct2	9122.97	-0.08408	0.0546789	-1.5377	0.124121	0.234455
Frs2	1571.93	0.2538	0.0625313	4.05877	4.93315e-05	0.000239159
Yeats4	1375.76	-0.119331	0.0628585	-1.89841	0.0576419	0.12714
Gm31963	2.91059	-1.30601	1.07089	-1.21956	0.222633	0.365655
Lyz2	16798.2	2.14695	0.0670785	32.0066	8.82644e-225	3.92375e-222
Lyz1	6.089	2.62602	0.617774	4.25077	2.13034e-05	0.000109197
Cpsf6	4266.42	-0.233094	0.0588346	-3.96185	7.43724e-05	0.000347024
Cpm	3.6661	-1.44817	1.25242	-1.1563	0.247557	0.395952
Mdm2	2607.74	-0.0760028	0.0865422	-0.878217	0.379826	0.539823
Slc35e3	894.099	-0.762237	0.0734189	-10.382	2.99349e-25	6.37366e-24
Nup107	2660.61	-0.158062	0.0509531	-3.1021	0.0019215	0.00672595
Rap1b	6252.64	0.205371	0.0829942	2.47452	0.0133415	0.03697
Gm32605	12.4185	1.09666	0.379237	2.89175	0.00383099	0.0124511
Mdm1	444.597	-0.403237	0.0931942	-4.32685	1.51255e-05	7.9247e-05
Gm33481	4.05792	0.240958	0.82993	0.290335	0.77156	0.861333
Dyrk2	959.48	-0.0506159	0.0612729	-0.826073	0.408763	0.568609
Cand1	3456.02	0.105864	0.0503794	2.10134	0.0356107	0.0856408
Helb	2032.94	-0.146737	0.0529442	-2.77153	0.00557932	0.0173151
Irak3	520.827	0.308219	0.128618	2.3964	0.0165572	0.0445106
Gm38500	46.0707	0.111354	0.229036	0.486185	0.626836	0.757138
Tmbim4	681.888	-0.141225	0.0756202	-1.86756	0.0618239	0.134603
Gm40782	7.1746	-0.871387	0.583048	-1.49454	0.135035	0.250185
Llph	775.915	0.227128	0.0959614	2.36687	0.0179393	0.0477708
Hmga2	29.2196	3.90917	0.513845	7.60768	2.79062e-14	3.31754e-13
Msrb3	80.1437	0.46906	0.367613	1.27596	0.201969	0.340093
Lemd3	1059.35	-0.064141	0.0773275	-0.829472	0.406837	0.566535
Tbc1d30	59.0039	0.190143	0.276221	0.688372	0.491218	0.645483
LOC102639054	5.33372	0.329524	0.716641	0.459817	0.645647	0.771307
Gns	3882.08	0.0133781	0.0382057	0.35016	0.726219	0.830693
Rassf3	998.711	0.962735	0.0619222	15.5475	1.65457e-54	8.48691e-53
Tbk1	1525.18	0.0751397	0.0573383	1.31046	0.190039	0.324965
Xpot	4048.35	0.136313	0.039328	3.46605	0.000528157	0.00209407
Gm35816	12.2958	-0.588909	0.444453	-1.32502	0.185165	0.31871
BC048403	213.928	0.341871	0.122563	2.78934	0.00528152	0.0165117
Gm9079	14.0951	0.35583	0.44143	0.806085	0.420194	0.579318
Tmem5	454.184	0.344786	0.0899756	3.83199	0.00012711	0.000566434
A130077B15Rik	164.335	2.66606	0.127862	20.8511	1.48959e-96	1.74818e-94
Ppm1h	1594.11	1.56766	0.0502973	31.1679	2.90157e-213	1.12016e-210
Mon2	2324.32	-0.124247	0.0471156	-2.63707	0.00836247	0.0246736
Usp15	2124.5	0.121568	0.0695602	1.74767	0.0805214	0.166772
Slc16a7	769.878	-0.814704	0.0658433	-12.3734	3.64162e-35	1.11297e-33
Xrcc6bp1	207.775	0.204207	0.120394	1.69615	0.0898568	0.181921
Ctdsp2	4546.61	-0.0268686	0.0761809	-0.352695	0.724317	0.829409
Avil	3.4544	-0.360891	0.94354	-0.382486	0.702101	0.813729
Tsfm	315.049	0.172288	0.101727	1.69363	0.0903348	0.182662
Mettl1	372.915	0.152056	0.106374	1.42944	0.152877	0.275617
Cyp27b1	3.58417	0.440075	0.91304	0.481989	0.629814	0.759567
2024-03-09	11.0195	-0.803827	0.508825	-1.57977	0.114159	0.219347
Cdk4	6177.61	-0.112362	0.0619054	-1.81506	0.0695145	0.147907
Tspan31	1866.15	0.0208419	0.0510022	0.408648	0.682798	0.800819
A730063M14Rik	78.6499	-0.545883	0.212027	-2.57459	0.0100359	0.0288623
Agap2	914.355	-0.144307	0.0826313	-1.74639	0.0807424	0.167042
Os9	5152.16	-0.00535778	0.0554552	-0.0966145	0.923033	0.958675
Gm40799	3.13394	-0.741118	0.837786	-0.884615	0.376365	0.536471
LOC108167763	2.82668	0.26026	1.02996	0.252689	0.800508	0.880343
LOC108167762	16.3615	0.0148038	0.373243	0.0396627	0.968362	0.982992
B4galnt1	3627.02	0.2256	0.0950649	2.37311	0.0176389	0.0470906
Slc26a10	60.9923	-0.244234	0.198448	-1.23072	0.218427	0.360685
Arhgef25	7.49532	1.40899	0.622292	2.26419	0.0235624	0.0603774
Dtx3	1037.43	0.226437	0.0742836	3.04827	0.00230162	0.00790745
F420014N23Rik	27.8964	-0.0149938	0.321716	-0.0466055	0.962828	0.97986
Pip4k2c	822.932	0.167195	0.0834128	2.00443	0.0450239	0.103738
Kif5a	61.4645	-2.11919	0.239485	-8.84892	8.83715e-19	1.40001e-17
Dctn2	1849.43	-0.00755384	0.0584683	-0.129195	0.897203	0.943352
Mbd6	1775.46	-0.0512646	0.0921671	-0.556214	0.578065	0.72031
Gm20492	21.411	-0.0830987	0.334473	-0.248447	0.803789	0.882537
Ddit3	379.495	-0.0250987	0.0936968	-0.267871	0.788798	0.872699
Mars	2105.71	0.0131336	0.0738531	0.177834	0.858853	0.917485
Arhgap9	2284.38	-0.00949241	0.0749468	-0.126655	0.899213	0.944135
Gli1	3.68567	-0.312427	0.887531	-0.352018	0.724825	0.829745
R3hdm2	2805.53	-0.0925626	0.123799	-0.747687	0.454649	0.610722
Stac3	13.7879	-0.420303	0.454023	-0.925731	0.354586	0.51462
Shmt2	4067.92	-0.0188646	0.0608664	-0.309934	0.756611	0.851122
Nxph4	9.86263	-2.64405	1.36828	-1.93239	0.0533111	0.119235
Lrp1	1813.36	0.728544	0.13167	5.5331	3.14615e-08	2.33455e-07
Stat6	3158.24	0.218771	0.0383073	5.71094	1.12356e-08	8.72558e-08
LOC105245328	14.4641	0.417001	0.457786	0.910907	0.362344	0.521853
Nab2	315.139	0.062762	0.103707	0.605188	0.545054	0.693912
1700012D01Rik	12.8903	0.37825	0.459992	0.822297	0.410908	0.570673
Gm16230	5.69043	-0.304562	0.626604	-0.486052	0.62693	0.757138
Tmem194	976.549	0.0941496	0.0847225	1.11127	0.266452	0.418193
Myo1a	6.1723	-0.03699	0.991825	-0.0372949	0.97025	0.984
Zbtb39	550.648	-0.044274	0.0717788	-0.616811	0.537359	0.687216
Gpr182	3.28836	-2.53516	1.3586	-1.86601	0.0620403	0.1349
Rdh9	2.40168	-0.38426	1.65167	-0.23265	0.816033	0.89045
Prim1	1712.27	-0.375062	0.0600003	-6.25101	4.07808e-10	3.63018e-09
Naca	9077.86	-0.00741352	0.0987916	-0.075042	0.940181	0.968028
Ptges3	4412.86	0.0682146	0.0519508	1.31306	0.189162	0.323994
Atp5b	14699.7	0.277477	0.0569565	4.87173	1.10624e-06	6.83884e-06
Mir677	3.94156	-1.65431	0.869808	-1.90193	0.0571806	0.126293
Baz2a	3538.98	-0.141514	0.067527	-2.09567	0.0361113	0.0866459
Rbms2	729.959	-0.345234	0.0824308	-4.18817	2.81213e-05	0.000141088
Gls2	3.19982	-2.691	1.35222	-1.99007	0.0465834	0.106678
Spryd4	138.247	0.115589	0.141212	0.818546	0.413045	0.572456
Gm26847	31.9992	-1.06973	0.362472	-2.95122	0.00316518	0.0105219
Timeless	2126.66	-0.614986	0.0624122	-9.85361	6.61233e-23	1.28141e-21
Apon	6.09007	-1.45754	0.793013	-1.83797	0.0660666	0.14182
Apof	2.84736	-2.93384	1.17703	-2.49258	0.012682	0.0353698
Stat2	1032.21	-0.424237	0.0622156	-6.81883	9.17871e-12	9.28633e-11
Pan2	1033.75	-0.100923	0.0658417	-1.53282	0.12532	0.236091
Cnpy2	1054.02	-0.145374	0.06657	-2.18379	0.028978	0.0717603
Cs	5786.98	0.106813	0.0511728	2.0873	0.0368606	0.0881267
Coq10a	298.515	0.0143678	0.0986009	0.145716	0.884145	0.934661
Ankrd52	3347.7	-0.0141135	0.070207	-0.201027	0.840678	0.906353
Slc39a5	17.1899	-0.320711	0.423673	-0.75698	0.449062	0.605491
Nabp2	702.257	0.196996	0.155045	1.27057	0.203881	0.342295
Rnf41	804.649	0.417215	0.0725356	5.75187	8.82631e-09	6.90202e-08
Smarcc2	5107.07	-0.16846	0.0909118	-1.853	0.0638818	0.138059
Myl6	4488.25	0.21502	0.0743815	2.89077	0.00384301	0.0124838
Myl6b	147.749	-0.0846721	0.149085	-0.567944	0.570073	0.713478
A430046D13Rik	252.402	-0.452924	0.112379	-4.03031	5.57027e-05	0.000267133
Esyt1	5188.31	0.437633	0.0333309	13.13	2.21799e-39	7.7287e-38
Zc3h10	508.167	-0.103069	0.0817708	-1.26046	0.207503	0.346863
Rpl41	5858.61	0.0389592	0.190963	0.204015	0.838342	0.90448
Pa2g4	9523.49	0.0181467	0.0898913	0.201874	0.840015	0.905772
Erbb3	7.22773	-2.95104	0.844854	-3.49295	0.000477709	0.00190642
Rps26	8530.3	0.0352832	0.247216	0.142722	0.88651	0.936157
Suox	209.589	-0.142322	0.121377	-1.17256	0.240973	0.388342
Rab5b	3208.82	0.264662	0.0512765	5.16146	2.45037e-07	1.63943e-06
Cdk2	2249.71	-0.265127	0.0551083	-4.81103	1.50157e-06	9.11376e-06
Pmel	19.1027	-0.198923	0.387743	-0.513027	0.607932	0.742702
Dgka	534.823	-0.216975	0.0839681	-2.58402	0.0097657	0.0282291
Gm31504	5.85488	-1.91192	0.804224	-2.37735	0.0174378	0.0466045
Pym1	653.102	-0.135243	0.0763746	-1.77079	0.0765958	0.159952
Mmp19	442.931	0.534535	0.0784987	6.80947	9.79571e-12	9.8969e-11
Tmem198b	242.652	-0.168916	0.12566	-1.34423	0.178875	0.310765
Dnajc14	1176.74	0.0258062	0.0601075	0.429334	0.66768	0.7887
Ormdl2	18.0257	0.339123	0.455899	0.743856	0.456964	0.612576
Sarnp	1573.79	-0.0415582	0.0953224	-0.435975	0.662855	0.78515
Gdf11	13.7446	-0.549696	0.459614	-1.19599	0.231699	0.377028
Cd63	1177.42	-0.0192273	0.0560386	-0.343109	0.731517	0.834475
Rdh5	8.25215	-1.13221	0.598799	-1.89081	0.0586501	0.129014
Bloc1s1	585.923	0.0537285	0.0832764	0.645183	0.518809	0.67098
Tespa1	92.8708	-1.41971	0.226928	-6.25622	3.9441e-10	3.51732e-09
Pisd-ps1	765.844	0.199345	0.10138	1.96631	0.0492632	0.11163
Sfi1	452.942	-0.548971	0.0998701	-5.49685	3.86635e-08	2.84307e-07
Gm33862	72.9413	0.231731	0.202085	1.1467	0.251506	0.400564
LOC108167875	2.76736	-1.51707	1.05856	-1.43315	0.151815	0.274244
Eif4enif1	2417.94	-0.280278	0.0784669	-3.57192	0.000354373	0.00145173
Drg1	1969.54	-0.0375751	0.116411	-0.32278	0.746862	0.844429
Patz1	2468.48	-0.246932	0.0522971	-4.72172	2.33861e-06	1.38672e-05
Gm11944	121.687	-0.270615	0.160492	-1.68615	0.091766	0.184969
Pik3ip1	2562.43	-0.219788	0.048875	-4.49695	6.8936e-06	3.79756e-05
Limk2	802.016	0.206851	0.0801059	2.58222	0.00981675	0.0283376
Rnf185	469.106	0.108692	0.0737365	1.47406	0.140466	0.258193
8430429K09Rik	72.1246	-0.0869535	0.184536	-0.4712	0.637498	0.765604
Pla2g3	5.87849	-0.568244	0.605445	-0.938556	0.347959	0.50832
Inpp5j	47.7381	-0.0502908	0.196076	-0.256486	0.797576	0.878543
Selm	255.282	0.118576	0.109706	1.08085	0.279763	0.433565
Smtn	352.769	-0.113073	0.126132	-0.896471	0.370001	0.529811
Tug1	4566.77	-0.0199285	0.0649286	-0.306929	0.758897	0.85285
Morc2a	2352.28	-0.164815	0.055954	-2.94554	0.00322388	0.0106976
Osbp2	6.43518	1.52943	0.819388	1.86655	0.0619646	0.134799
4921536K21Rik	6.47395	1.19002	0.540071	2.20345	0.0275631	0.0687436
Dusp18	194.996	0.671189	0.112634	5.95902	2.53754e-09	2.09133e-08
Slc35e4	288.665	0.579252	0.123612	4.68606	2.78512e-06	1.63627e-05
Tcn2	2121.5	0.443979	0.0588623	7.54268	4.60423e-14	5.39921e-13
Pes1	3136.68	0.207637	0.0443636	4.68036	2.86376e-06	1.67978e-05
Mtfp1	41.7728	-0.508679	0.271224	-1.87549	0.0607249	0.132683
Rnf215	190.507	-0.0950399	0.126655	-0.750387	0.453022	0.609366
Ccdc157	74.4043	-0.254953	0.192059	-1.32747	0.184352	0.317846
Sf3a1	4291.45	-0.177099	0.0587295	-3.01551	0.00256548	0.00869784
Tbc1d10a	186.748	-0.150672	0.142435	-1.05783	0.290132	0.44554
Gatsl3	7.99727	-0.561446	0.560591	-1.00153	0.316572	0.474665
Osm	249.909	0.564363	0.115259	4.89649	9.75645e-07	6.09311e-06
Lif	14.3629	0.311288	0.458475	0.678964	0.497161	0.650901
Mtmr3	3635	0.0524089	0.0406657	1.28877	0.197477	0.334409
Ascc2	1783.89	0.0376645	0.0502896	0.748953	0.453886	0.610088
Uqcr10	864.136	0.246578	0.0996606	2.47417	0.0133544	0.036985
Zmat5	290.082	-0.0753321	0.119026	-0.632903	0.526797	0.677681
Nf2	2034.67	0.0129603	0.0549105	0.236026	0.813413	0.888582
Nipsnap1	501.7	-0.640301	0.0945651	-6.77101	1.27884e-11	1.27971e-10
Thoc5	1043.72	0.0807922	0.056605	1.4273	0.153494	0.276356
AA413626	6.8734	0.755556	0.616634	1.22529	0.220465	0.363065
Nefh	222.173	0.089023	0.149742	0.594508	0.552172	0.699393
Ap1b1	2256.15	0.0624599	0.055745	1.12046	0.262519	0.413613
Gas2l1	47.1945	2.23331	0.227807	9.80356	1.08687e-22	2.07608e-21
Ewsr1	8924.5	-0.135913	0.0780299	-1.74181	0.0815414	0.168362
LOC108167339	9.60244	0.182151	0.483649	0.376618	0.706457	0.816899
Rhbdd3	227.46	0.0328524	0.150659	0.218058	0.827384	0.897837
Emid1	7.75299	0.524357	1.70503	0.307536	0.758435	0.85267
Kremen1	287.492	0.189535	0.114914	1.64937	0.0990714	0.196763
Znrf3	292.082	0.532696	0.10168	5.23892	1.61515e-07	1.1036e-06
Gm11963	5.53037	1.18942	0.630035	1.88787	0.0590438	0.129686
Xbp1	2638.4	0.580838	0.040422	14.3693	8.05926e-47	3.24806e-45
Ccdc117	1426.72	-0.217402	0.106347	-2.04427	0.0409271	0.0960333
Mrps24	359.905	0.051171	0.125889	0.406477	0.684392	0.801856
Urgcp	508.814	0.445712	0.107211	4.15734	3.21978e-05	0.000159899
Ube2d-ps	105.392	0.163851	0.152454	1.07476	0.282484	0.436261
Dbnl	2341.29	0.252643	0.0580084	4.35528	1.32897e-05	7.02812e-05
Pgam2	53.99	0.531138	0.200189	2.65319	0.00797361	0.0236644
Polm	137.716	1.06155	0.142908	7.42821	1.10076e-13	1.26256e-12
Aebp1	23.0415	-0.0428056	0.36931	-0.115907	0.907726	0.949201
Pold2	827.291	0.0367091	0.0963305	0.381074	0.703148	0.814785
Ykt6	1759	-0.418615	0.0550875	-7.5991	2.98202e-14	3.53362e-13
Camk2b	18.7607	-0.35348	0.512217	-0.690099	0.490132	0.644287
Gm40812	387.499	0.404885	0.102502	3.95002	7.81449e-05	0.000362551
LOC108167882	3.69315	-0.392994	0.882422	-0.445358	0.656061	0.779494
Nudcd3	1762.17	-0.574647	0.0662705	-8.67124	4.27455e-18	6.42497e-17
Rps15a-ps6	62.7235	-0.197105	0.30461	-0.647072	0.517585	0.669929
Ddx56	1012.72	-0.47929	0.0882471	-5.43122	5.59694e-08	4.05067e-07
Tmed4	1220.28	-0.606453	0.0679202	-8.9289	4.30259e-19	6.93615e-18
Ogdh	3140.12	-0.307575	0.053098	-5.79259	6.93086e-09	5.50193e-08
Zmiz2	2839.23	-0.905204	0.119441	-7.5787	3.49038e-14	4.11607e-13
Ppia	12418.6	-0.1587	0.136032	-1.16663	0.243359	0.391284
H2afv	1570.41	-0.709011	0.13466	-5.2652	1.40039e-07	9.64491e-07
Purb	5973.42	-0.588632	0.0593468	-9.91852	3.45844e-23	6.78281e-22
Myo1g	4086.43	-0.360464	0.056311	-6.40131	1.54054e-10	1.4178e-09
Snhg15	324.695	-0.730464	0.117586	-6.21215	5.22637e-10	4.60209e-09
Ccm2	719.943	-0.375783	0.0812896	-4.62277	3.7865e-06	2.17921e-05
Nacad	11.4174	-0.37487	0.615696	-0.608855	0.542621	0.691675
Tbrg4	1321.46	-0.434048	0.0731409	-5.93441	2.94903e-09	2.42094e-08
Snora5c	6.15499	-0.927476	0.680337	-1.36326	0.172801	0.302467
Tns3	2860.44	-0.247579	0.0536806	-4.61208	3.98666e-06	2.27831e-05
Hus1	576.596	-0.726106	0.0876342	-8.28565	1.17467e-16	1.6334e-15
Gm11992	4.66046	-0.349893	1.60224	-0.218377	0.827135	0.897823
Abca13	10.2795	-1.44221	0.504842	-2.85676	0.00427992	0.0137088
Zpbp	55.1161	-0.125854	0.226898	-0.554672	0.579119	0.721259
4930415F15Rik	6.70344	0.126511	0.633059	0.199841	0.841605	0.906553
Gm11998	2.6727	1.17451	1.3369	0.878537	0.379653	0.539726
Ikzf1	7599.21	-0.712414	0.0398326	-17.8852	1.53754e-71	1.12217e-69
Fignl1	1449.73	-0.767491	0.0899444	-8.53295	1.42665e-17	2.08872e-16
Ddc	2.74936	-5.41562	1.35403	-3.99964	6.34399e-05	0.000300796
Grb10	6.51208	-0.940105	1.48488	-0.633119	0.526656	0.677604
Sec61g	1176.56	0.110181	0.0901006	1.22287	0.221378	0.364124
Eldr	48.8265	-0.725373	0.264706	-2.7403	0.00613838	0.0187957
Fbxo48	177.547	-0.501598	0.139991	-3.58306	0.000339594	0.00139939
Plek	6049.5	-0.674375	0.0684778	-9.84809	6.98604e-23	1.34803e-21
Cnrip1	76.1903	-3.02776	0.390017	-7.76314	8.28543e-15	1.01798e-13
Ppp3r1	3534.93	0.288719	0.0570302	5.06257	4.13652e-07	2.68746e-06
Pno1	1026.8	0.167617	0.0748513	2.23933	0.0251346	0.063705
Wdr92	416.111	-0.0459457	0.0899142	-0.510995	0.609354	0.74382
C1d	1281.15	0.0475152	0.0636851	0.746096	0.455609	0.611672
Etaa1	794.984	-0.298421	0.0924969	-3.22628	0.00125409	0.00458334
Etaa1os	11.6986	-0.809876	0.513719	-1.5765	0.114911	0.220503
Meis1	824.241	10.6086	1.18285	8.96864	3.00185e-19	4.89846e-18
LOC101055656	288.86	5.28273	1.23856	4.26521	1.9971e-05	0.000102798
Spred2	1142.45	0.499198	0.0796578	6.26678	3.6859e-10	3.29507e-09
Gm39603	7.57388	-0.461798	0.534479	-0.864015	0.38758	0.547342
Gm32080	4.47398	0.645735	0.683985	0.944078	0.34513	0.505345
Actr2	14335.9	0.241566	0.050435	4.78966	1.67066e-06	1.009e-05
Rab1a	4410.9	0.305097	0.0592908	5.14578	2.66406e-07	1.77403e-06
Cep68	1478.64	-0.658126	0.0678019	-9.7066	2.82599e-22	5.30822e-21
Slc1a4	220.966	-0.687193	0.13689	-5.02005	5.16593e-07	3.31805e-06
Sertad2	770.988	-0.0698694	0.0704006	-0.992455	0.320976	0.47902
Aftph	2582.24	-0.332487	0.0650006	-5.11514	3.13516e-07	2.07302e-06
LOC108167886	53.6566	-0.315472	0.191288	-1.6492	0.0991064	0.196791
Peli1	672.357	-0.0111633	0.0898612	-0.124228	0.901135	0.945611
Vps54	1125.34	0.193283	0.0708717	2.72723	0.00638694	0.0194593
Ugp2	1517.47	0.0599193	0.118967	0.503663	0.614499	0.747797
Mdh1	3608.65	-0.176387	0.0619612	-2.84673	0.00441711	0.0140714
Wdpcp	150.243	-0.571159	0.134398	-4.24975	2.1401e-05	0.000109582
Ehbp1	24.1658	2.00092	0.324058	6.17458	6.63384e-10	5.779e-09
Tmem17	6.56576	0.397352	0.574113	0.692115	0.488865	0.643025
B3gnt2	5371.96	0.381584	0.0499575	7.63817	2.20329e-14	2.6364e-13
LOC108167890	18.1929	0.575133	0.397149	1.44815	0.147574	0.268466
Commd1	707.027	0.129284	0.0651587	1.98414	0.0472399	0.107979
Zrsr1	251.724	0.307633	0.101108	3.04263	0.00234522	0.00804405
Cct4	6488.83	-0.0355821	0.0768024	-0.463294	0.643153	0.76933
Fam161a	10.8761	0.189482	0.489958	0.38673	0.698956	0.811659
Xpo1	7004.65	-0.092651	0.0579328	-1.59929	0.109757	0.212925
Gm3718	43.957	0.132552	0.248424	0.533571	0.593639	0.73194
Usp34	4131.88	-0.18364	0.0845264	-2.17257	0.0298125	0.073504
Ahsa2	636.922	-0.481027	0.0747533	-6.43486	1.23585e-10	1.14807e-09
0610010F05Rik	852.724	-0.0974536	0.0845135	-1.15311	0.248864	0.397549
Pex13	1287.77	-0.0657999	0.0734967	-0.895277	0.370639	0.530362
Pus10	1484.46	-0.407027	0.085431	-4.76439	1.89423e-06	1.13747e-05
Rel	866	-0.421728	0.069026	-6.1097	9.98207e-10	8.56357e-09
Gm39612	2.18742	-3.12731	1.40475	-2.22624	0.0259979	0.065542
Papolg	715.963	-0.33535	0.0817842	-4.10043	4.12382e-05	0.000201924
Bcl11a	67.9007	-2.88907	0.430246	-6.71491	1.88176e-11	1.86146e-10
5730522E02Rik	3.24556	-0.250377	1.0288	-0.243369	0.80772	0.884998
Fancl	528.59	-0.493623	0.110215	-4.47871	7.50939e-06	4.11978e-05
Vrk2	629.042	-0.204988	0.0775426	-2.64355	0.00820405	0.0242648
Gm12070	7.02593	-0.487482	0.636191	-0.76625	0.443528	0.600845
Efemp1	3.1695	0.190908	1.15338	0.165521	0.868534	0.92426
Pnpt1	1220.17	0.127311	0.0736185	1.72933	0.0837493	0.172049
Smek2	2661.17	-0.193237	0.0524257	-3.68591	0.000227883	0.000969558
Cfap36	617.215	-0.176751	0.09104	-1.94146	0.0522021	0.117221
Ccdc88a	2848.57	0.14388	0.0748066	1.92335	0.0544356	0.1214
Prorsd1	477.098	-0.0688594	0.0924709	-0.74466	0.456477	0.612281
Mtif2	1159.29	0.0298686	0.066415	0.449727	0.652907	0.777195
Rps27a	10196.9	0.0389754	0.168935	0.230712	0.817539	0.891429
Clhc1	3.49242	1.42587	0.859116	1.65969	0.096977	0.193374
Rtn4	4006.37	-0.0257055	0.0471534	-0.545146	0.585653	0.725698
Eml6	110.555	-0.223848	0.15525	-1.44186	0.149342	0.270742
Gm39671	2.57094	-0.0162252	0.858666	-0.0188958	0.984924	0.992229
Sptbn1	7060.6	-0.227167	0.0800187	-2.83892	0.00452665	0.0143798
Psme4	3529.25	-0.0425399	0.0794275	-0.535581	0.592248	0.730965
Erlec1	1054.7	-0.0801399	0.0821224	-0.975859	0.329134	0.487367
Gpr75	3.02415	-0.347888	0.873322	-0.398349	0.690373	0.806094
Asb3	321.657	0.0299346	0.10436	0.28684	0.774235	0.86326
Chac2	44.4878	0.210092	0.255947	0.820843	0.411736	0.571012
Stc2	8.49973	2.36931	0.623751	3.79849	0.000145583	0.00064039
Bod1	264.081	-0.275459	0.107705	-2.55752	0.0105422	0.0301647
Cpeb4	978.964	0.353545	0.0753816	4.69007	2.73106e-06	1.60773e-05
Snrnp25	304.24	-0.228875	0.109078	-2.09827	0.0358814	0.0861789
Rhbdf1	3.53418	-0.199242	1.14527	-0.17397	0.861889	0.919758
Mpg	103.306	0.120998	0.172575	0.701135	0.483219	0.638173
Nprl3	222.656	0.00545421	0.117243	0.0465205	0.962895	0.979861
Sh3pxd2b	1197.84	2.45816	0.0686019	35.8323	3.47276e-281	2.68134e-278
Ubtd2	262.314	0.0141912	0.104037	0.136405	0.891501	0.939264
Efcab9	41.0439	-0.164968	0.274367	-0.601267	0.547662	0.69597
Stk10	2710.71	-0.0126974	0.0988893	-0.1284	0.897833	0.943361
Fbxw11	2241.85	-0.122089	0.0654137	-1.86641	0.0619841	0.134812
Npm1	22951.4	0.0494904	0.112916	0.438293	0.661174	0.783695
Lcp2	2087.97	0.734462	0.0907214	8.0958	5.68914e-16	7.55976e-15
4930469K13Rik	16.0994	0.264624	0.322102	0.821552	0.411332	0.570944
Dock2	9489.89	0.127554	0.053902	2.3664	0.0179618	0.0478135
Fam196b	3.17707	0.210106	0.98938	0.212361	0.831825	0.900599
Spdl1	612.48	0.0170181	0.0962646	0.176784	0.859678	0.918066
Pank3	3208.66	0.439644	0.0677411	6.49006	8.58036e-11	8.0792e-10
Rars	2541.04	0.336827	0.0637947	5.27987	1.29278e-07	8.96565e-07
Wwc1	5.6852	0.704186	0.612705	1.14931	0.25043	0.399311
Mat2b	2239.24	0.151018	0.0639026	2.36325	0.0181153	0.0481784
Hmmr	1827.58	-0.15965	0.080747	-1.97716	0.0480237	0.109345
Nudcd2	1548.56	0.126561	0.0549364	2.30378	0.0212351	0.0552464
Ccng1	5235.41	0.153912	0.0613191	2.51001	0.0120727	0.0339024
Pttg1	247.227	0.150626	0.109815	1.37163	0.170179	0.29902
Slu7	2273.18	-0.0701118	0.0804732	-0.871245	0.38362	0.543253
Pwwp2a	1023.91	-0.378227	0.0646343	-5.8518	4.86278e-09	3.91746e-08
Ttc1	794.546	0.0154565	0.0739925	0.208893	0.834532	0.902157
Ublcp1	75.6845	1.39227	0.177176	7.85812	3.89952e-15	4.89778e-14
Rnf145	1338.76	-0.390385	0.0538896	-7.24416	4.35115e-13	4.7778e-12
Ebf1	100.254	0.842182	0.481908	1.7476	0.0805336	0.166774
F630206G17Rik	13.316	0.0826191	0.41058	0.201225	0.840522	0.906252
Clint1	6189.68	0.102193	0.0770947	1.32555	0.184987	0.31848
Lsm11	320.45	-0.104386	0.131536	-0.793593	0.427432	0.585967
Thg1l	408.163	-0.0144339	0.0999083	-0.144472	0.885128	0.935304
Adam19	45.3906	0.0616216	0.243061	0.253523	0.799864	0.880089
Cyfip2	4499.74	-1.12192	0.0553626	-20.2649	2.62616e-91	2.79173e-89
Fndc9	29.5205	-0.937574	0.317677	-2.95135	0.00316392	0.0105201
Med7	435.647	-0.328867	0.0957932	-3.43309	0.000596743	0.00234132
Havcr2	269.184	-3.07784	0.195256	-15.7631	5.58327e-56	2.97842e-54
Timd2	48.9612	0.417921	0.228256	1.83093	0.0671109	0.143578
Gm12174	141.401	0.0665483	0.185028	0.359665	0.719098	0.826025
Havcr1	3.08936	-3.42295	1.36897	-2.50039	0.0124057	0.0346915
Gm36109	63.7019	-0.307606	0.201103	-1.52959	0.126118	0.23726
Rack1	17029	-0.0958673	0.090019	-1.06497	0.286891	0.441578
Snord96a	178.117	-0.0714187	0.152802	-0.467394	0.640218	0.767343
Snord95	19.6005	0.0779974	0.368892	0.211437	0.832546	0.900896
Trim41	1265.46	0.0151069	0.06619	0.228235	0.819464	0.892666
Trim7	38.9484	0.0748914	0.277038	0.270329	0.786907	0.871503
Irgm1	1343.97	-0.483312	0.0775867	-6.22932	4.68474e-10	4.14256e-09
Gm5431	607.383	-1.19056	0.0913019	-13.0398	7.26677e-39	2.46767e-37
Gm12185	28.8329	-1.2077	0.352234	-3.42868	0.000606531	0.00237453
Psme2b	338.371	-0.254523	0.113107	-2.25029	0.0244308	0.0622867
9930111J21Rik1	711.198	-0.466959	0.0799954	-5.83733	5.3045e-09	4.25695e-08
Gm42074	4.14212	0.838114	0.765475	1.09489	0.273563	0.426162
Tgtp1	4.51604	-0.880014	0.867611	-1.0143	0.310442	0.467623
9930111J21Rik2	58.7479	-0.241292	0.211865	-1.13889	0.254748	0.404366
Olfr56	3.41199	-0.890756	0.965181	-0.92289	0.356065	0.516
Tgtp2	349.646	-2.15888	0.162516	-13.2841	2.86193e-40	1.01412e-38
Ifi47	337.046	-1.25094	0.154702	-8.08613	6.15894e-16	8.16922e-15
Gm12188	4.99086	-0.58449	0.853376	-0.684915	0.493398	0.647245
Btnl9	44.4435	-3.01093	0.388946	-7.74126	9.84376e-15	1.2024e-13
Zfp62	2598.52	-0.493463	0.0703348	-7.01591	2.2846e-12	2.42336e-11
Mgat1	2299.29	-0.400096	0.0965433	-4.14421	3.40986e-05	0.00016871
Flt4	34.4378	-2.45725	1.09535	-2.24335	0.0248743	0.0632091
Cnot6	4990.69	-0.318147	0.0682205	-4.6635	3.10871e-06	1.81475e-05
Gm12191	149.711	0.131254	0.194694	0.674156	0.500212	0.653858
Gm36411	3.31914	-3.8621	1.35833	-2.84327	0.00446528	0.0142095
Mapk9	1125.18	-0.152535	0.0642526	-2.37399	0.017597	0.0469958
Rnf130	3932.53	0.172095	0.0456909	3.76651	0.000165547	0.000719792
Tbc1d9b	2316.85	-0.0191141	0.0477437	-0.400347	0.688901	0.805425
3010026O09Rik	133.963	-0.24081	0.158688	-1.51751	0.129139	0.241734
Sqstm1	4007.31	-0.243281	0.0634586	-3.8337	0.00012623	0.000563028
Gm36556	65.6396	-0.675265	0.203763	-3.31397	0.000919812	0.00344665
Mgat4b	503.718	-0.0986185	0.0849648	-1.1607	0.245765	0.393943
Ltc4s	26.4031	-0.755755	0.399485	-1.89182	0.0585145	0.128755
Maml1	1109.47	-0.170225	0.0590065	-2.88485	0.00391602	0.0126832
Canx	20683.4	0.153841	0.0593746	2.59102	0.00956921	0.0277267
Hnrnph1	12663.9	-0.2723	0.0796935	-3.41684	0.000633525	0.00246937
Rufy1	1025.12	0.0822195	0.0862185	0.953618	0.340277	0.499837
Adamts2	4.98586	-1.43467	0.949411	-1.51112	0.130758	0.244142
Clk4	1200.87	0.210824	0.0537473	3.92251	8.76311e-05	0.00040388
Col23a1	4.2637	-0.12517	0.954627	-0.131119	0.895681	0.942234
Phykpl	270.075	-0.185985	0.112016	-1.66035	0.096845	0.19319
Hnrnpab	14065.2	0.00778723	0.0918775	0.0847567	0.932455	0.963793
Nhp2	1546.55	0.206329	0.107117	1.92619	0.0540802	0.120718
Rmnd5b	764.628	-0.475491	0.0862558	-5.51257	3.53633e-08	2.6135e-07
N4bp3	485.345	-1.33232	0.115097	-11.5757	5.47245e-31	1.43615e-29
D930048N14Rik	93.9102	-1.37391	0.214577	-6.40288	1.5247e-10	1.40499e-09
Gm30058	7.43302	-2.38368	0.758287	-3.14351	0.00166934	0.00593821
0610009B22Rik	284.127	0.208285	0.112872	1.84533	0.0649901	0.140062
Sec24a	715.697	0.228397	0.0883969	2.58377	0.00977283	0.0282442
Sar1b	733.453	0.231164	0.0812746	2.84424	0.00445178	0.0141727
Jade2	238.812	-3.23099	0.232621	-13.8895	7.33285e-44	2.80869e-42
Cdkn2aipnl	1216.17	-0.944741	0.072384	-13.0518	6.20783e-39	2.11788e-37
Ube2b	1759.55	-0.202652	0.0481916	-4.20512	2.60938e-05	0.000131908
Cdkl3	35.2468	-0.311344	0.26745	-1.16412	0.244375	0.39242
Ppp2ca	5471.33	0.0553122	0.0508216	1.08836	0.276437	0.429681
Mir3061	12.7356	-0.0588344	0.433468	-0.13573	0.892035	0.939395
Skp1a	3245.71	-0.0159753	0.0950573	-0.16806	0.866536	0.922904
Vdac1	4302.22	0.247296	0.0510104	4.84796	1.24737e-06	7.65325e-06
9530068E07Rik	3929.73	0.0835143	0.0384476	2.17216	0.0298435	0.0735558
Hspa4	7541.64	0.194015	0.0457096	4.24451	2.19073e-05	0.000112018
Gm30525	9.78125	0.369707	0.488925	0.756163	0.449552	0.605884
Zcchc10	285.778	0.144836	0.0989045	1.4644	0.143085	0.261995
Aff4	2920.54	-0.205443	0.0513123	-4.00378	6.23386e-05	0.000296341
Uqcrq	760.766	0.412325	0.105273	3.91672	8.97619e-05	0.000412404
Gdf9	7.106	-0.140818	0.61193	-0.230122	0.817997	0.891731
2024-09-08	82.5806	1.25401	0.172967	7.24998	4.16828e-13	4.5873e-12
Kif3a	394.837	-0.482616	0.111205	-4.33987	1.42567e-05	7.50162e-05
Rad50	2585.39	-0.153685	0.0811883	-1.89294	0.0583654	0.12849
Irf1	1063.25	-1.11608	0.073214	-15.2441	1.80221e-52	8.7812e-51
Gm12216	38.9866	-0.836073	0.266354	-3.13895	0.00169555	0.00601977
Gm30785	7.76647	-3.28957	0.920279	-3.57453	0.000350852	0.00143892
Slc22a5	400.953	0.28796	0.104052	2.76747	0.00564939	0.0174882
Slc22a21	172.64	-0.237866	0.149687	-1.58909	0.112041	0.216268
Slc22a4	86.3435	3.25293	0.172123	18.8989	1.16366e-79	1.0346e-77
Pdlim4	64.5488	0.707727	0.184682	3.83213	0.000127037	0.000566283
Fnip1	2491.06	0.139573	0.0547311	2.55016	0.0107673	0.0307187
Rapgef6	2877.33	-0.475671	0.0636191	-7.47686	7.61184e-14	8.82733e-13
Cdc42se2	2406.85	-0.144903	0.0568837	-2.54735	0.0108544	0.0309553
Lyrm7	35.153	-0.225038	0.286808	-0.784628	0.432672	0.590171
Hint1	2578.38	0.122642	0.0721857	1.69898	0.0893222	0.181064
Gpx3	16.3152	-1.03184	0.39719	-2.59786	0.00938077	0.0272507
Tnip1	1262.08	0.502808	0.111077	4.52667	5.99207e-06	3.33511e-05
Anxa6	6519.43	0.0890029	0.0345088	2.57914	0.00990473	0.0285466
LOC102633930	14.5055	-0.681233	0.413443	-1.64771	0.0994124	0.197238
Ccdc69	162.577	0.101436	0.129393	0.783941	0.433074	0.590556
Gm2a	6958.16	0.151909	0.0718582	2.11401	0.0345141	0.0833452
Slc36a3os	31.1142	-1.41064	0.27911	-5.05407	4.32489e-07	2.80611e-06
Slc36a2	48.393	2.32086	0.201362	11.5258	9.78442e-31	2.54499e-29
Slc36a1	2763.96	0.621082	0.0544967	11.3967	4.34264e-30	1.11181e-28
Sparc	14.6298	-0.313239	0.420872	-0.744262	0.456718	0.612511
Atox1	452.813	0.324782	0.121979	2.6626	0.00775404	0.0230921
G3bp1	6879.55	0.10651	0.0532552	2	0.0455004	0.10459
Gm12238	4.25945	-0.572442	0.701196	-0.816379	0.414284	0.573407
Mir7652	30.8382	0.324669	0.294517	1.10238	0.270298	0.422647
Fam114a2	1507.44	-0.151033	0.0542632	-2.78335	0.00538007	0.0167851
Mfap3	1877.57	0.117436	0.050218	2.33852	0.0193602	0.0510633
Galnt10	635.107	0.26512	0.0907508	2.9214	0.00348458	0.011436
2010001A14Rik	56.763	-0.26186	0.205507	-1.27421	0.202588	0.3409
LOC108167857	4.54771	-0.419696	0.745806	-0.562741	0.573611	0.716465
Sap30l	254.22	-0.0862188	0.138136	-0.624158	0.532524	0.682997
Larp1	8832.17	0.226816	0.0451646	5.02199	5.11401e-07	3.28902e-06
Gm12248	5.24011	-0.433862	0.744137	-0.583041	0.559866	0.705786
Cnot8	2642.18	-0.113897	0.0508523	-2.23976	0.0251068	0.0636676
Gm12247	8.15275	0.464676	0.442559	1.04998	0.293729	0.449605
Gemin5	1232.76	-0.00855485	0.0805203	-0.106245	0.915388	0.954085
Gm33350	12.4898	0.159868	0.452817	0.353052	0.724049	0.829375
Mrpl22	342.94	-0.0973035	0.13006	-0.748143	0.454374	0.610465
Gm12250	177.862	-1.82948	0.168481	-10.8587	1.81393e-27	4.21718e-26
Igtp	267.559	-0.881073	0.123701	-7.12258	1.05925e-12	1.1384e-11
Irgm2	211.723	-0.809404	0.125859	-6.43106	1.26716e-10	1.17505e-09
Zfp692	316.67	-0.0308122	0.103478	-0.297766	0.765882	0.857703
Zfp672	295.657	-0.0640288	0.104995	-0.609829	0.541975	0.691311
Sh3bp5l	526.636	-0.323487	0.10229	-3.16245	0.00156445	0.00560315
Trim58	11.9877	-4.31097	1.25609	-3.43205	0.000599028	0.00234951
LOC108167848	32.7571	-0.325864	0.312619	-1.04237	0.297241	0.453749
2810021J22Rik	53.7015	0.721713	0.250787	2.87779	0.00400473	0.0129233
Zfp39	316.476	-0.331174	0.104517	-3.16861	0.00153172	0.00550338
Rnf187	2094.77	-0.0502487	0.0657309	-0.764461	0.444593	0.601787
Hist3h2ba	5.96369	0.295342	0.624279	0.473093	0.636147	0.764251
Hist3h2bb-ps	4.00361	-2.24102	1.01036	-2.21804	0.0265519	0.0666867
Trim17	119.34	0.00891982	0.162384	0.0549305	0.956194	0.975681
Gm39828	8.31627	0.449971	0.568446	0.791581	0.428605	0.58674
Trim11	869.26	0.129565	0.106564	1.21584	0.224047	0.367484
Iba57	201.909	-0.0560811	0.132314	-0.423848	0.671676	0.791636
Guk1	219.892	0.25057	0.112539	2.22651	0.0259797	0.0655074
2610507I01Rik	660.767	0.247578	0.0739609	3.34741	0.00081569	0.00308889
Mrpl55	194.486	0.0219032	0.114641	0.19106	0.848479	0.910747
2310033P09Rik	269.139	0.206801	0.129407	1.59807	0.110026	0.213278
Arf1	7781.87	0.216082	0.0487823	4.42951	9.44472e-06	5.09015e-05
Snap47	88.1267	0.422924	0.181471	2.33053	0.0197781	0.0519785
Jmjd4	262.28	-0.298424	0.11383	-2.62167	0.00875008	0.025642
Zfp867	59.1938	-0.874106	0.27252	-3.20749	0.00133897	0.00485483
Zkscan17	1123.27	-0.0921997	0.0609297	-1.51321	0.130225	0.243271
4933439C10Rik	188.894	-0.177016	0.133583	-1.32513	0.185127	0.318682
Nlrp3	4972.32	0.0635675	0.0435787	1.45868	0.144652	0.264298
Mprip	4233.78	-0.306059	0.0417577	-7.32939	2.31208e-13	2.59909e-12
Flcn	1083.71	0.336677	0.102797	3.27515	0.00105604	0.00391909
Gm16062	11.6516	-0.401207	0.462433	-0.867599	0.385614	0.545196
Cops3	1697.69	-0.232896	0.0568792	-4.09457	4.22945e-05	0.000206751
Nt5m	168.224	-0.337959	0.145587	-2.32135	0.0202677	0.0530753
Med9os	11.4753	-1.75785	0.577982	-3.04136	0.00235513	0.00807427
Med9	369.969	0.00092947	0.0998872	0.00930519	0.992576	0.997347
Rasd1	35.2638	-2.60057	0.437195	-5.94831	2.70932e-09	2.2304e-08
Pemt	38.6092	0.0687587	0.266032	0.25846	0.796052	0.877458
Rai1	1497.66	-0.234929	0.0811662	-2.89441	0.00379868	0.012359
Srebf1	1760.49	-0.0116599	0.085601	-0.136213	0.891653	0.939357
Tom1l2	446.626	-0.0664442	0.0888551	-0.747782	0.454592	0.610701
Lrrc48	8.90502	-0.209704	0.65582	-0.319758	0.749152	0.845844
Atpaf2	576.593	-0.00938916	0.0787327	-0.119254	0.905074	0.948039
Gid4	1354.4	0.321863	0.0570464	5.64212	1.67965e-08	1.28269e-07
Drg2	871.819	0.0912304	0.0728294	1.25266	0.21033	0.35047
Myo15	9.01892	-1.38982	0.798612	-1.7403	0.0818068	0.168815
Alkbh5	2452.55	0.179798	0.0585794	3.06931	0.00214554	0.00743975
Llgl1	506.864	-0.380765	0.0978991	-3.88936	0.000100509	0.000457482
Flii	2879.03	0.00785133	0.0738151	0.106365	0.915293	0.954053
Mief2	98.1014	0.0649324	0.15773	0.411667	0.680584	0.798797
Top3a	626.014	0.0357147	0.0790433	0.451837	0.651387	0.776078
Smcr8	2718.65	0.0707935	0.0495024	1.4301	0.152688	0.275345
Shmt1	851.051	0.0960205	0.0686469	1.39876	0.161885	0.287896
Dhrs7b	256.677	0.1771	0.117435	1.50808	0.131535	0.245093
Tmem11	499.576	0.164607	0.13192	1.24778	0.212111	0.352863
Gm26534	4.33402	-0.108683	0.660181	-0.164626	0.869238	0.924641
Natd1	376.879	0.215059	0.087315	2.46302	0.0137771	0.0379905
Map2k3os	16.9378	0.788533	0.399267	1.97495	0.048274	0.109863
Map2k3	1091.78	0.538071	0.0659213	8.16232	3.28651e-16	4.44771e-15
Tnfrsf13b	2178.09	-0.340164	0.0491645	-6.91889	4.55181e-12	4.70247e-11
Usp22	2450.83	-0.489098	0.0517907	-9.44375	3.59668e-21	6.41888e-20
Aldh3a2	1009.74	0.221067	0.0762193	2.9004	0.00372684	0.0121495
Mapk7	417.304	1.04493	0.0907483	11.5146	1.11437e-30	2.89343e-29
B9d1	5.75062	-1.8952	0.990241	-1.91388	0.0556357	0.123588
Grap	214.226	-0.489667	0.148882	-3.28897	0.00100556	0.00374406
Prpsap2	852.387	-0.0528255	0.11599	-0.455433	0.648798	0.77396
Ulk2	1338.76	-0.412691	0.060683	-6.80077	1.04063e-11	1.04778e-10
Akap10	3082.64	0.0733967	0.0682169	1.07593	0.281958	0.435861
Specc1	1248.02	-0.0422565	0.0791501	-0.533878	0.593426	0.731806
Adora2b	9.87419	0.112839	0.489353	0.230587	0.817635	0.891469
Zswim7	47.0302	0.510872	0.212881	2.3998	0.0164039	0.0441793
Ttc19	140.408	0.299899	0.137109	2.18731	0.0287202	0.0711938
Ncor1	9273.89	-0.167322	0.0943098	-1.77418	0.0760338	0.158982
Pigl	79.4469	0.312639	0.191705	1.63083	0.102926	0.202515
Cenpv	434.624	-0.544295	0.156061	-3.4877	0.000487196	0.00194111
Gm12279	21.3121	1.05315	0.295971	3.5583	0.000373258	0.00151976
Ubb	8285.77	0.109993	0.190959	0.576002	0.564614	0.709637
Trpv2	1655.95	-0.751691	0.057913	-12.9797	1.59608e-38	5.37029e-37
2410006H16Rik	1046.23	-0.112391	0.128332	-0.87578	0.38115	0.540918
Snord49b	9.1839	-0.268242	0.508003	-0.528032	0.597477	0.735133
Snord49a	19.9265	-0.29924	0.350315	-0.854204	0.392992	0.552927
Snord65	6.91808	-0.198403	0.550582	-0.360352	0.718584	0.82571
Lrrc75a	497.949	-0.948352	0.098076	-9.66956	4.06102e-22	7.56031e-21
Mmgt2	742.588	-0.395867	0.0715335	-5.53401	3.12992e-08	2.32486e-07
Zfp287	47.9706	0.667857	0.251054	2.66021	0.00780909	0.023223
Trim16	517.663	0.41598	0.0829982	5.01191	5.38918e-07	3.45388e-06
Fbxw10	56.6139	1.05544	0.196977	5.35819	8.4058e-08	5.95428e-07
Tvp23b	481.493	0.425258	0.0846932	5.02115	5.1362e-07	3.3004e-06
Gm36874	2.48796	0.797807	1.02416	0.778986	0.435988	0.593316
Pmp22	80.5066	-0.631844	0.182268	-3.46657	0.000527138	0.00209059
Hs3st3b1	168.406	0.772549	0.128174	6.02735	1.66672e-09	1.39959e-08
Cox10	485.613	0.138693	0.0890054	1.55826	0.119172	0.226986
9630013K17Rik	4.29927	0.331652	0.832017	0.398612	0.690179	0.805933
2810001G20Rik	107.099	-0.177318	0.155859	-1.13768	0.255254	0.404791
Elac2	830.523	0.189303	0.0665416	2.84488	0.00444284	0.0141473
[truncated: 12,671 more rows]

## Sheet: CWT-MYBPLE_vs_CWT-MYBWT
	baseMean	log2FoldChange	lfcSE	stat	pvalue	padj
Mrpl15	1074.92	0.0815973	0.0611919	1.33347	0.182379	0.3382
Lypla1	2068.05	-0.0352065	0.0738292	-0.476864	0.633459	0.778916
Tcea1	3001.07	0.0681557	0.0510612	1.33478	0.181947	0.337612
Atp6v1h	1644.62	-0.241625	0.0828802	-2.91535	0.00355288	0.013605
4732440D04Rik	36.6532	-0.452073	0.245257	-1.84327	0.0652902	0.15506
Rb1cc1	2117.13	-0.0860427	0.0768081	-1.12023	0.262616	0.438691
St18	152.946	-0.352873	0.118523	-2.97727	0.00290828	0.0114505
Pcmtd1	1030.66	-0.162829	0.0685204	-2.37635	0.0174847	0.0524649
Gm26901	5.69055	-1.02545	0.736486	-1.39236	0.163814	0.312462
Rrs1	1431.34	0.197524	0.063165	3.12711	0.00176536	0.00738461
Adhfe1	26.837	-0.206739	0.369102	-0.560113	0.575403	0.736528
2610203C22Rik	62.2745	0.0802076	0.22101	0.362913	0.71667	0.836922
3110035E14Rik	3.8749	0.59415	0.802867	0.740036	0.459278	0.637608
Mybl1	220.706	-0.123854	0.121721	-1.01753	0.308904	0.490873
Vcpip1	3524.95	0.122573	0.0641176	1.91169	0.0559161	0.137444
1700034P13Rik	4.83382	-0.030975	0.629638	-0.049195	0.960764	0.98048
Gm39590	2.83849	0.14446	1.13901	0.12683	0.899075	0.945344
Sgk3	3815.39	-0.269008	0.0605519	-4.44261	8.88754e-06	5.93446e-05
Mcmdc2	23.7234	-0.826241	0.341279	-2.42101	0.0154774	0.0474611
Snhg6	196.428	-0.0230325	0.135586	-0.169874	0.865109	0.928978
Snord87	9.49509	0.281104	0.465115	0.604375	0.545594	0.712341
Cops5	1531.27	0.144664	0.088716	1.63065	0.102965	0.219804
Cspp1	740.535	0.125762	0.111518	1.12773	0.259434	0.434711
Arfgef1	4419.32	-0.0530605	0.0571839	-0.927892	0.353464	0.536837
A830018L16Rik	11.8246	6.66634	1.22512	5.44139	5.28665e-08	4.79921e-07
Ncoa2	2746.77	-0.0275302	0.069955	-0.393541	0.69392	0.820992
Tram1	6399.83	-0.19198	0.060713	-3.1621	0.00156637	0.00664122
Lactb2	599.696	-0.332093	0.0794652	-4.1791	2.92662e-05	0.000180697
Eya1	3.27568	3.60292	1.43239	2.51532	0.0118925	0.0382008
Trpa1	15.7031	0.547202	0.416822	1.3128	0.189251	0.346865
Terf1	765.909	0.431104	0.0811339	5.31349	1.07548e-07	9.34121e-07
Sbspon	7.76165	1.27227	0.472488	2.6927	0.00708758	0.0246561
Rpl7	16917.2	0.05446	0.122658	0.443997	0.657044	0.795451
Rdh10	170.861	-0.0727874	0.124202	-0.586042	0.557848	0.722634
Stau2	79.0393	1.02965	0.179459	5.73753	9.60678e-09	9.55467e-08
Ube2w	1092.82	-0.040455	0.0723191	-0.559396	0.575891	0.736845
LOC108167614	160.614	-0.663406	0.337504	-1.96562	0.0493424	0.124459
Tceb1	1366.56	0.0417199	0.0827377	0.504243	0.614091	0.764926
Tmem70	558.564	-0.0116792	0.0850214	-0.137368	0.89074	0.941166
Ly96	120.943	-0.432136	0.141975	-3.04375	0.00233648	0.00943986
Pi15	4.93591	-2.6792	0.968551	-2.76619	0.00567149	0.0204475
Mcm3	7307.37	0.412062	0.0359426	11.4645	1.99011e-30	8.32619e-29
Paqr8	51.3305	0.610116	0.194545	3.13612	0.00171199	0.00719213
Tram2	131.054	0.139745	0.158278	0.882908	0.377286	0.561565
Tmem14a	16.9093	0.853547	0.373707	2.284	0.0223716	0.064326
Kcnq5	160.586	0.130448	0.130269	1.00138	0.316645	0.499116
Ogfrl1	3086.04	-0.106477	0.0815049	-1.30638	0.191423	0.349884
B3gat2	16.5461	-0.560116	0.373048	-1.50146	0.133237	0.267121
Smap1	756.394	-0.0764827	0.0907104	-0.843152	0.399143	0.581878
Sdhaf4	161.582	0.187895	0.138965	1.35211	0.176341	0.32988
Fam135a	130.266	-1.99157	0.154742	-12.8702	6.61994e-38	3.54432e-36
Col19a1	205.204	0.804518	0.169614	4.74322	2.10348e-06	1.54677e-05
Lmbrd1	957.202	-0.277293	0.0666973	-4.15748	3.21776e-05	0.000197096
Gm7846	61.034	0.186015	0.196015	0.948983	0.342629	0.525771
Phf3	4222.3	-0.0661998	0.0801836	-0.825603	0.40903	0.590539
Ptp4a1	1233.78	-0.0769489	0.0613675	-1.2539	0.209878	0.374335
Prim2	1851.81	0.476729	0.0710238	6.71225	1.91647e-11	2.508e-10
Gm39618	4.45777	0.877015	0.653131	1.34279	0.179341	0.33396
1700001G17Rik	15.3315	0.42464	0.382787	1.10934	0.267284	0.444081
Rab23	52.6094	-0.315316	0.26122	-1.20709	0.227397	0.396048
Bag2	347.606	0.224456	0.108658	2.06572	0.0388547	0.102114
Zfp451	1257.45	0.0967673	0.0630445	1.53491	0.124807	0.254577
Gm15455	5.03014	0.503231	0.733223	0.686326	0.492507	0.667376
Bend6	2.40886	0.0818081	0.934719	0.0875216	0.930257	0.962674
Dst	377.71	0.0500671	0.144029	0.347619	0.728126	0.844664
Ccdc115	947.122	-0.0655126	0.077293	-0.847588	0.396668	0.579267
Imp4	1296.66	0.123364	0.0637688	1.93455	0.0530453	0.131894
Ptpn18	745.091	0.0181148	0.114235	0.158575	0.874004	0.932332
Gm32566	75.2182	-0.156913	0.179224	-0.87551	0.381297	0.565107
4930568A12Rik	27.1058	0.168827	0.262341	0.643541	0.519873	0.691014
Cfc1	1.82492	0.722924	1.13248	0.638357	0.523241	0.693464
Amer3	5.44643	-1.24564	0.643094	-1.93695	0.052752	0.131365
Arhgef4	47.608	-0.73333	0.244325	-3.00146	0.00268691	0.0106908
Fam168b	6420.97	0.0854132	0.0357947	2.3862	0.0170236	0.0513016
Plekhb2	1689.13	-0.0446245	0.0529601	-0.842605	0.399449	0.582147
Hs6st1	671.478	-0.0197067	0.0775884	-0.253991	0.799503	0.890021
Gm33280	2.05223	1.6018	1.56088	1.02622	0.304788	0.486411
Uggt1	7162.11	0.0834457	0.0429233	1.94406	0.0518877	0.129729
Neurl3	1311.14	-0.0107348	0.0870547	-0.123311	0.901861	0.947008
Arid5a	1628.97	0.0404838	0.062917	0.643449	0.519933	0.691014
Kansl3	1443.58	-0.0306191	0.0706999	-0.433085	0.664953	0.80122
Fer1l5	167.219	0.117297	0.12988	0.903119	0.366463	0.549807
Lman2l	690.847	0.0289178	0.0643334	0.4495	0.653071	0.792567
Gm33454	8.89915	-0.714925	0.536412	-1.33279	0.1826	0.338482
Cnnm4	511.924	-0.0944884	0.0885043	-1.06761	0.285695	0.464908
Cnnm3	898.323	0.0232398	0.0670608	0.346547	0.728931	0.845263
Ankrd23	84.6768	-0.057393	0.194215	-0.295513	0.767602	0.869754
Ankrd39	115.48	0.108419	0.173297	0.625623	0.531562	0.700567
Sema4c	487.277	0.00459946	0.106956	0.0430033	0.965699	0.983521
Cox5b	1501.81	0.0196062	0.13269	0.147759	0.882533	0.936745
Actr1b	962.207	0.032659	0.0740466	0.44106	0.65917	0.797133
Zap70	2.53488	-2.02298	1.22533	-1.65097	0.0987444	0.213215
Tmem131	3412.96	-0.201019	0.0970632	-2.07102	0.0383574	0.101115
Inpp4a	1243.87	-0.595963	0.0830628	-7.17485	7.23888e-13	1.07051e-11
Coa5	3504.4	0.0994259	0.0515582	1.92842	0.0538028	0.133348
Unc50	687.245	-0.0653583	0.0689826	-0.947462	0.343403	0.526608
Mgat4a	642.192	0.442654	0.0683689	6.47449	9.51339e-11	1.16886e-09
4930594C11Rik	3.51536	0.713371	0.72997	0.977262	0.32844	0.511541
Tsga10	146.52	0.0693694	0.129665	0.53499	0.592657	0.749119
Lipt1	51.0722	0.0990836	0.215169	0.460492	0.645163	0.786875
Mitd1	223.855	0.190238	0.116548	1.63227	0.102622	0.219201
Mrpl30	947.943	-0.0492962	0.0690672	-0.713742	0.475387	0.652071
Txndc9	1399.98	-0.0288545	0.0668004	-0.431951	0.665777	0.801753
Eif5b	4924.04	-0.0418598	0.091251	-0.458732	0.646426	0.787827
Rev1	577.523	0.110692	0.0819384	1.35092	0.176721	0.330381
Aff3	1358.22	2.23086	0.0995889	22.4007	3.87297e-111	1.26259e-108
Gm16150	6.71304	0.144518	0.560779	0.257709	0.796632	0.888542
Gm34596	3.99605	1.27011	0.792808	1.60204	0.109147	0.229659
Chst10	18.5007	-0.439995	0.42637	-1.03195	0.302093	0.4836
Pdcl3	981.744	-0.143571	0.0615948	-2.33089	0.0197591	0.058136
Npas2	4.83508	-1.08901	0.819127	-1.32948	0.18369	0.3399
Rpl31	7581.33	-0.0151389	0.214264	-0.0706552	0.943672	0.970078
Tbc1d8	359.634	-0.113653	0.105768	-1.07455	0.282576	0.460907
Cnot11	972.526	0.0415149	0.063388	0.654932	0.512511	0.684936
Snord89	10.8905	-0.556082	0.49922	-1.1139	0.265322	0.441901
Rnf149	1112.02	-0.227555	0.07324	-3.10697	0.00189013	0.00782619
Creg2	5.10946	-1.73468	1.03329	-1.6788	0.0931905	0.204228
Map4k4	5303.56	0.176847	0.0816468	2.16601	0.0303107	0.0831758
Gm16894	7.41284	1.48238	0.752347	1.97034	0.0487993	0.123429
Il1r2	71.615	1.0687	0.348738	3.06449	0.00218039	0.00888757
Il1r1	7.8365	-0.102692	0.535501	-0.191768	0.847924	0.919968
Il1rl2	4.43703	1.53493	0.86937	1.76557	0.0774684	0.177378
Il1rl1	5.39679	-1.12103	0.692635	-1.61851	0.105554	0.223638
Il18r1	2.97474	-1.18443	0.716381	-1.65335	0.0982594	0.212355
Il18rap	369.8	0.116556	0.103413	1.12709	0.259705	0.434916
Mfsd9	21.5567	0.373218	0.352415	1.05903	0.289587	0.469678
Mrps9	1054.46	0.0268225	0.0629303	0.426226	0.669943	0.80468
Tgfbrap1	1252.13	-0.273655	0.0539636	-5.0711	3.95526e-07	3.21461e-06
LOC108167597	2.92515	-0.811037	0.935974	-0.866517	0.386207	0.569756
AI597479	597.829	0.145486	0.0790319	1.84085	0.0656438	0.155673
Nck2	126.678	-0.037774	0.148245	-0.254809	0.798871	0.889791
Uxs1	1015.84	0.147869	0.0603251	2.45121	0.0142378	0.0444118
LOC102632770	20.0834	0.635318	0.377306	1.68383	0.0922148	0.202696
Tpp2	3496.83	0.0383085	0.0565887	0.676964	0.498429	0.672549
Ccdc168	13.3572	0.191277	0.406471	0.47058	0.637941	0.782195
Tex30	526.448	0.365471	0.108732	3.36121	0.00077602	0.00353767
Kdelc1	749.232	0.363828	0.0712761	5.10449	3.31692e-07	2.73059e-06
Bivm	422.057	0.336561	0.0835334	4.02906	5.59998e-05	0.000328213
Ercc5	461.158	-0.226589	0.0797296	-2.84197	0.00448359	0.0166982
Gulp1	4.06363	-2.57886	1.17858	-2.18811	0.0286615	0.0793028
Col3a1	18.4756	-3.05849	0.725609	-4.21507	2.497e-05	0.00015581
Col5a2	11.4839	-2.4846	0.738692	-3.36351	0.000769589	0.00351272
Wdr75	1147.89	0.207162	0.0701219	2.95431	0.00313368	0.0122004
Slc40a1	27.4356	-1.88964	0.383151	-4.93185	8.14538e-07	6.35262e-06
Dnah7c	5.62648	-0.428959	0.609259	-0.704067	0.481391	0.658033
Slc39a10	1581.21	0.377155	0.0552993	6.82025	9.08835e-12	1.21095e-10
Nabp1	143.056	-0.123073	0.142676	-0.862603	0.388356	0.571432
Stat4	771.87	0.668215	0.0636097	10.5049	8.19925e-26	2.76513e-24
Gm31812	9.54549	0.958585	0.47085	2.03586	0.0417645	0.108401
Stat1	2248.82	0.360162	0.055687	6.4676	9.9569e-11	1.21723e-09
Gls	3493.37	-0.00987878	0.0629572	-0.156913	0.875314	0.933011
Nab1	1834.03	0.29985	0.0692114	4.33237	1.47511e-05	9.53299e-05
Gm553	9.9581	0.0518104	0.502213	0.103164	0.917833	0.955818
Tmem194b	472.359	0.362231	0.0892067	4.06058	4.89507e-05	0.000289676
Mfsd6	872.953	-0.0175831	0.0807228	-0.217821	0.827568	0.906882
Inpp1	380.914	-0.23713	0.100041	-2.37033	0.0177724	0.0531939
Hibch	793.915	-0.319068	0.0878088	-3.63367	0.000279415	0.00141541
Pms1	274.626	0.433286	0.111145	3.89839	9.68343e-05	0.000542612
Ormdl1	565.557	0.134262	0.0981693	1.36765	0.17142	0.323189
Osgepl1	123.41	0.461286	0.150039	3.07444	0.00210897	0.00863002
Asnsd1	2493.9	-0.0405959	0.0539822	-0.752024	0.452037	0.631882
Gm32311	19.7876	-0.604414	0.335038	-1.80402	0.0712284	0.166383
Stk17b	3051.14	-0.0965737	0.097751	-0.987957	0.323174	0.505757
Hecw2	7.85502	0.467931	0.547978	0.853924	0.393147	0.575826
Gtf3c3	748.962	0.201037	0.0671001	2.99607	0.00273481	0.0108667
Pgap1	88.4372	-1.76843	0.199386	-8.86936	7.35685e-19	1.6837e-17
Ankrd44	3921.01	0.059701	0.068634	0.869846	0.384384	0.568096
Sf3b1	16034.3	0.0448197	0.0545226	0.82204	0.411054	0.592354
Coq10b	162.847	-0.46863	0.126068	-3.71727	0.000201391	0.00105741
Hspd1	9379.43	0.120135	0.0586618	2.04793	0.040567	0.105818
Hspe1	1931.41	0.0347621	0.127608	0.272412	0.785305	0.880843
Mob4	1141.98	-0.03465	0.0604161	-0.573522	0.566291	0.728943
Rftn2	29.4888	-1.36812	0.28248	-4.84324	1.27741e-06	9.63478e-06
Mars2	212.469	-0.0146941	0.144256	-0.101861	0.918867	0.956352
Plcl1	4.53387	-4.74648	1.32605	-3.5794	0.00034438	0.00170909
Gm6644	16.8678	-0.0324992	0.466813	-0.0696194	0.944497	0.970564
Satb2	205.911	-1.03805	0.140487	-7.38895	1.47997e-13	2.29991e-12
9130024F11Rik	25.7645	-0.848671	0.304539	-2.78674	0.00532409	0.0193759
4930558J18Rik	24.0138	0.373268	0.331276	1.12676	0.259845	0.435102
1700066M21Rik	320.767	-0.0388885	0.100337	-0.387578	0.698329	0.82424
Tyw5	169.819	-0.0553383	0.122501	-0.451739	0.651457	0.791358
9430016H08Rik	362.998	-0.0731067	0.083916	-0.871189	0.383651	0.567334
Kctd18	358.542	0.119352	0.0951447	1.25443	0.209687	0.374132
Sgol2a	916.023	0.730732	0.087174	8.38245	5.18356e-17	1.03601e-15
Aox2	18.0895	-0.529424	0.423387	-1.25045	0.211136	0.376031
Bzw1	10093.1	0.0762639	0.0644025	1.18418	0.236343	0.407374
Clk1	2248.3	-0.107516	0.0539535	-1.99276	0.0462875	0.118273
Ppil3	370.002	0.0604048	0.091424	0.66071	0.508798	0.681215
Nif3l1	429.162	0.249471	0.0969952	2.57199	0.0101115	0.0332218
Orc2	1577.32	0.194495	0.0762866	2.54954	0.0107866	0.0351176
Gm15834	16.5344	-0.316905	0.387528	-0.817761	0.413494	0.594598
Fam126b	983.724	0.350958	0.0684609	5.1264	2.9533e-07	2.44359e-06
Ndufb3	1068.76	0.160946	0.0692706	2.32344	0.0201555	0.0589586
Gm20257	209.767	0.314917	0.104835	3.00393	0.00266518	0.010611
Als2cr12	5.62643	0.731463	0.759349	0.963276	0.335409	0.518488
Cflar	2602.45	-0.141597	0.0590504	-2.3979	0.0164892	0.0499613
Casp8	3228.14	0.175671	0.0619156	2.83726	0.00455024	0.0168864
Gm28802	12.3185	-0.0209337	0.352654	-0.0593604	0.952665	0.975593
Trak2	1664.43	0.112736	0.048126	2.34253	0.0191537	0.0566387
Stradb	276.554	-0.195101	0.115767	-1.68528	0.0919336	0.202168
Tmem237	147.616	-0.0796204	0.136672	-0.582567	0.560185	0.724036
Als2	254.573	-0.271883	0.112793	-2.41047	0.0159321	0.0486014
Fzd7	464.508	0.00792443	0.0810012	0.0978309	0.922067	0.958154
Sumo1	2370.48	0.0652506	0.0775084	0.841852	0.399871	0.582301
Nop58	4755.96	0.21215	0.0645508	3.28655	0.00101422	0.00448152
Bmpr2	2213.15	-0.174357	0.0922849	-1.88933	0.0588477	0.142835
Fam117b	1963.13	-0.294965	0.0552765	-5.33617	9.49313e-08	8.29942e-07
Ica1l	34.9638	-0.371247	0.251404	-1.47669	0.139758	0.276574
Wdr12	1828.81	0.521755	0.0709836	7.35037	1.97661e-13	3.04269e-12
Carf	207.567	-0.0116265	0.107061	-0.108598	0.913522	0.953185
Nbeal1	545.274	-0.357973	0.110317	-3.24494	0.00117477	0.00511845
Cyp20a1	550.259	0.167203	0.0842066	1.98563	0.0470746	0.119789
Abi2	779.133	0.609391	0.075589	8.0619	7.51182e-16	1.38614e-14
Raph1	977.882	-0.100552	0.0812183	-1.23805	0.215698	0.382114
Cd28	1785.87	-0.481027	0.0733909	-6.55432	5.58972e-11	6.99072e-10
2310016D23Rik	2.61446	-0.345564	1.04355	-0.331142	0.740537	0.852789
Gm38137	6.47649	-0.845426	0.564523	-1.49759	0.134239	0.268738
Icos	2.84917	0.638748	0.721392	0.885438	0.37592	0.559987
Nrp2	28.7846	-2.16931	0.932907	-2.32532	0.0200549	0.0587353
Ino80d	2221.05	-0.132955	0.0926802	-1.43456	0.151412	0.294006
Ino80dos	78.0607	-0.414212	0.163033	-2.54066	0.0110642	0.035886
Ndufs1	2157.66	0.0219356	0.0621134	0.353154	0.723973	0.841709
Eef1b2	10048.3	0.0490892	0.0940936	0.521707	0.601875	0.755497
Snora41	22.0771	-0.533049	0.310165	-1.7186	0.0856872	0.191679
Adam23	7.0429	-1.69182	0.745519	-2.26932	0.0232488	0.0664057
Fastkd2	642.01	0.18945	0.091112	2.07931	0.0375892	0.0995188
Klf7	413.372	-0.78972	0.10287	-7.67684	1.63062e-14	2.71216e-13
Creb1	3580.93	0.175616	0.0579146	3.03233	0.00242675	0.00975891
Mettl21a	213.405	0.0407907	0.11948	0.341402	0.732801	0.847559
2810408I11Rik	57.59	0.326056	0.220135	1.48116	0.138563	0.274952
Ccnyl1	173.842	0.150367	0.124848	1.2044	0.228435	0.397479
Fzd5	110.802	-0.13951	0.154694	-0.901844	0.36714	0.550349
Plekhm3	485.364	-0.725441	0.0891396	-8.13826	4.01e-16	7.52259e-15
D630023F18Rik	44.8928	-0.987789	0.23198	-4.25807	2.06199e-05	0.000130049
Idh1	2865.55	-0.320754	0.0585535	-5.47798	4.30219e-08	3.93473e-07
Pikfyve	1888.39	-0.23764	0.0659	-3.60607	0.000310865	0.00155751
Rpe	1268.35	-0.156885	0.0694792	-2.25802	0.0239444	0.0680745
Kansl1l	1479.23	0.288176	0.0595048	4.84291	1.27953e-06	9.64581e-06
LOC108167626	96.4606	-0.164867	0.226052	-0.729333	0.465798	0.643675
Gm39656	11.5663	-1.01588	0.408959	-2.48407	0.0129891	0.0410549
Acadl	1939.51	0.23698	0.0596813	3.97076	7.16445e-05	0.00041136
Lancl1	343.981	-0.187443	0.116352	-1.61101	0.107179	0.226102
Bard1	942.112	0.406975	0.0651974	6.2422	4.31471e-10	4.99186e-09
Atic	3812.74	0.415706	0.0422241	9.84524	7.18692e-23	2.07136e-21
Fn1	10753.6	5.52946	0.0938816	58.8983	0	0
Mreg	2.67736	1.99397	1.6622	1.1996	0.230296	0.399721
D230017M19Rik	3.09842	-0.621429	1.15653	-0.537324	0.591044	0.748246
Pecr	8.29713	0.268612	0.672797	0.399247	0.689711	0.81868
Xrcc5	7.16446	0.160554	1.48697	0.107974	0.914016	0.953536
Smarcal1	925.949	0.0606847	0.063278	0.959016	0.337551	0.520756
Rpl37a	5140.23	-0.0293066	0.175351	-0.167131	0.867267	0.930098
Tns1	3312.78	-0.694388	0.0522585	-13.2876	2.73315e-40	1.63654e-38
Cxcr2	11.9481	-1.83192	0.640912	-2.8583	0.00425915	0.0159596
Arpc2	10488.8	-0.120685	0.101823	-1.18525	0.23592	0.406979
Aamp	1844.9	-0.0640932	0.0653625	-0.98058	0.3268	0.509763
LOC108167628	7.74861	-0.473852	0.571915	-0.828536	0.407367	0.588834
Pnkd	202.72	0.1249	0.128163	0.974537	0.32979	0.512729
Tmbim1	475.412	-0.669859	0.0875646	-7.64989	2.01152e-14	3.32309e-13
Slc11a1	171.684	-1.8017	0.176538	-10.2058	1.86862e-24	5.84493e-23
Ctdsp1	2783.03	0.0668875	0.0590353	1.13301	0.257211	0.432192
Usp37	1446.62	0.298149	0.0584222	5.10336	3.3368e-07	2.74542e-06
Cnot9	2169.21	0.289424	0.0547484	5.28643	1.24724e-07	1.07511e-06
Plcd4	13.0068	-0.227075	0.442028	-0.513712	0.607453	0.760159
Zfp142	460.517	0.108694	0.109901	0.989023	0.322652	0.505209
Bcs1l	320.412	0.102699	0.103916	0.988296	0.323008	0.50555
Rnf25	392.964	-0.117299	0.0875782	-1.33936	0.180452	0.33556
Stk36	14.7976	-0.000361067	0.401456	-0.000899394	0.999282	1
Ttll4	1208.91	0.323597	0.0714074	4.53171	5.85079e-06	4.02207e-05
Cyp27a1	363.022	-0.274807	0.0880241	-3.12195	0.00179659	0.00750028
Wnt6	3.4646	0.161627	1.01752	0.158845	0.873791	0.932332
Ihh	2.72226	-1.42257	1.28288	-1.10889	0.267476	0.444279
Nhej1	65.4605	-0.0725946	0.195351	-0.371611	0.710183	0.832114
Slc23a3	7.23153	-0.383582	0.528317	-0.726046	0.467811	0.645099
Cnppd1	1869.51	-0.0558998	0.0630315	-0.886856	0.375157	0.559303
Fam134a	1754.46	-0.0477626	0.0539312	-0.885621	0.375822	0.559921
Zfand2b	268.225	0.00197291	0.108695	0.0181509	0.985518	0.99513
Abcb6	398.106	-0.059206	0.0921371	-0.642586	0.520493	0.691612
Atg9a	1122.45	-0.202074	0.0853039	-2.36888	0.0178423	0.0533631
Ankzf1	485.992	-0.00365395	0.0926594	-0.0394342	0.968544	0.985268
Glb1l	589.028	0.352316	0.0941288	3.74292	0.000181896	0.000963673
Stk16	1639.07	0.0937165	0.0558391	1.67833	0.0932825	0.2044
Tuba4a	4194.82	0.0759388	0.0816484	0.930071	0.352334	0.535621
A630095N17Rik	3.32545	-0.141963	0.842551	-0.168492	0.866196	0.929425
Dnajb2	88.2029	0.086993	0.163954	0.530593	0.595701	0.75109
Dnpep	608.543	0.120526	0.0780187	1.54484	0.122386	0.251
Speg	22.6227	-2.2347	0.457932	-4.87999	1.06094e-06	8.10621e-06
Gmppa	755.136	-0.144567	0.0685222	-2.10978	0.0348776	0.0937954
Chpf	48.0765	-1.59159	0.545585	-2.91722	0.00353162	0.0135377
Tmem198	3.31504	-1.70348	1.65369	-1.03011	0.30296	0.484532
Stk11ip	851.834	-0.050814	0.0739701	-0.686954	0.492112	0.667133
Sgpp2	6.54654	0.162318	0.586575	0.276722	0.781993	0.879136
Farsb	1626.31	0.00132074	0.0657688	0.0200815	0.983978	0.994349
Utp14b	774.66	-0.223617	0.0838263	-2.66762	0.00763898	0.0262383
Acsl3	1551.33	-0.0230203	0.0704959	-0.326548	0.74401	0.855177
Ap1s3	666.192	0.318565	0.0968619	3.28885	0.00100596	0.00445398
Wdfy1	450.809	-1.07559	0.0844933	-12.7299	4.03141e-37	2.08943e-35
Mrpl44	660.462	-0.315114	0.0911009	-3.45896	0.000542274	0.00257199
Cul3	4932.53	-0.0344079	0.0638361	-0.539003	0.589885	0.747418
Dock10	13516.5	-0.0977629	0.0570685	-1.71308	0.0866981	0.193351
Irs1	3.91514	-2.03411	1.20956	-1.6817	0.0926276	0.203289
Rhbdd1	611.959	-0.311122	0.0821304	-3.78815	0.000151774	0.000821295
Col4a4	7.72094	-0.107771	0.613822	-0.175574	0.860629	0.927136
Mff	1268.82	-0.100655	0.0709135	-1.4194	0.155781	0.300423
Gm39668	58.5113	-0.620954	0.230846	-2.68991	0.00714723	0.0248048
Agfg1	1771.94	-0.0829678	0.0514323	-1.61314	0.106713	0.225346
Pid1	1807.4	0.4525	0.0603479	7.49818	6.47105e-14	1.0285e-12
Dner	4.23672	-3.20747	1.15915	-2.76708	0.00565602	0.0203967
Trip12	6671.99	0.0850127	0.0575464	1.47729	0.139598	0.276384
Fbxo36	14.5921	0.714488	0.404486	1.76641	0.0773274	0.177166
Gm15433	12.2758	0.398058	0.401556	0.991287	0.321545	0.504168
A530032D15Rik	86.5269	0.670826	0.164359	4.08148	4.475e-05	0.000266321
A530040E14Rik	63.8863	0.0848115	0.195186	0.434516	0.663914	0.80056
Gm35498	88.9483	0.154791	0.188033	0.823209	0.410389	0.591729
LOC102638435	3.16014	0.48277	0.851952	0.566664	0.570943	0.732656
Gm7609	54.6153	0.546271	0.187746	2.90963	0.00361853	0.0138383
C130026I21Rik	518.711	-0.18678	0.0891545	-2.09501	0.0361701	0.0963878
LOC101055758	13.599	0.0921845	0.380187	0.242471	0.808415	0.894514
LOC105243968	3.4311	-0.0299323	0.729809	-0.0410139	0.967285	0.984601
Gm2666	7.29837	0.314166	0.518173	0.606295	0.544319	0.711436
Gm2427	3.87778	-0.266682	0.736023	-0.362328	0.717107	0.836989
Sp110	3141.2	0.138087	0.0711271	1.94141	0.0522087	0.130322
Sp140	1139.97	-0.0605737	0.0622622	-0.972881	0.330612	0.51378
Sp100	2746.38	0.319176	0.0753511	4.23585	2.27688e-05	0.000143048
A630001G21Rik	1868.26	-0.0568109	0.0617664	-0.919769	0.357694	0.5413
Cab39	4307.37	-0.112991	0.0707164	-1.5978	0.110088	0.23101
Itm2c	3102.16	-0.0485846	0.0605325	-0.80262	0.422194	0.603429
Psmd1	4634.32	0.0753753	0.0456265	1.65201	0.098533	0.212852
Htr2b	20.5621	0.118108	0.296046	0.398952	0.689929	0.818739
Armc9	172.268	0.698518	0.113673	6.14497	7.99787e-10	8.90879e-09
LOC108167633	5.23567	0.440418	0.632469	0.696346	0.486212	0.661804
Gm16341	28.7255	1.42222	0.262774	5.41232	6.22127e-08	5.565e-07
Gm28626	2.95826	1.09545	0.790421	1.38591	0.165775	0.315207
B3gnt7	210.282	0.992175	0.106246	9.33843	9.77695e-21	2.52959e-19
Ncl	30017.1	0.191229	0.095419	2.0041	0.0450594	0.115583
Snora75	12.3417	0.196282	0.367725	0.533774	0.593498	0.749781
Gm24148	5.57178	0.00940453	0.605094	0.0155423	0.9876	0.995904
C130036L24Rik	11.6161	0.805752	0.484513	1.66302	0.0963093	0.209499
Gm32700	2.5135	-0.145333	0.995234	-0.146029	0.883898	0.937551
Ptma	31911.6	0.144445	0.194434	0.742898	0.457543	0.636017
Pde6d	401.498	0.152356	0.10106	1.50758	0.131663	0.264842
Cops7b	441.36	-0.0277317	0.0841	-0.329747	0.741591	0.853486
Dis3l2	550.88	-0.00719011	0.0758278	-0.0948216	0.924457	0.959379
Eif4e2	1867.29	0.00570985	0.052005	0.109794	0.912573	0.95291
Efhd1	1095.28	1.86977	0.0996592	18.7617	1.55445e-78	2.6828e-76
Gm41911	5.51889	1.657	0.561285	2.95216	0.00315555	0.0122693
Gigyf2	4770.76	0.767926	0.0758889	10.1191	4.54637e-24	1.3953e-22
Kcnj13	7.48248	0.532631	0.488811	1.08964	0.27587	0.453802
Inpp5d	7527.42	0.0981581	0.0385651	2.54526	0.0109198	0.0354645
Gm33470	5.13345	-0.91588	0.645341	-1.41922	0.155835	0.300445
Atg16l1	628.783	0.0553142	0.0765978	0.722138	0.47021	0.647148
Scarna6	3.44247	-0.35981	0.758201	-0.474558	0.635102	0.780179
Sag	6.34163	0.136423	0.793467	0.171933	0.86349	0.928431
Gm38609	15.6055	-0.824602	0.366609	-2.24927	0.0244954	0.0694122
Dgkd	6196.4	-0.48418	0.0647962	-7.47235	7.87729e-14	1.24442e-12
Usp40	468.853	-0.0772926	0.0974993	-0.792751	0.427923	0.608593
Ugt1a7c	607.292	-0.616455	0.0837386	-7.36166	1.81636e-13	2.81076e-12
Ugt1a6a	24.5127	-3.2598	0.509581	-6.39702	1.58442e-10	1.90519e-09
Mroh2a	3.3824	-0.146446	0.978613	-0.149647	0.881043	0.936045
Hjurp	5028.4	0.42986	0.0414668	10.3664	3.52741e-25	1.16025e-23
Glrp1	66.4579	0.187713	0.183856	1.02098	0.307263	0.489101
Arl4c	1615.57	0.321126	0.0478596	6.70976	1.94944e-11	2.5466e-10
Sh3bp4	42.8016	-1.23899	0.245557	-5.04561	4.52066e-07	3.64385e-06
Agap1	631.998	0.463169	0.0722995	6.40625	1.49139e-10	1.79776e-09
Cops8	1007.7	-0.0633578	0.0884221	-0.716539	0.473659	0.650494
Col6a3	10.3606	-3.47086	0.91696	-3.78518	0.0001536	0.000829337
Rab17	2.77933	-1.43407	0.990032	-1.44851	0.147474	0.288037
Lrrfip1	5048.49	-0.0199248	0.0737635	-0.270118	0.78707	0.881742
Ramp1	3410.88	-0.324763	0.0698159	-4.6517	3.29203e-06	2.3662e-05
Ube2f	972.001	-0.302838	0.0607883	-4.98184	6.29817e-07	4.9772e-06
Scly	699.352	-0.0995803	0.0700701	-1.42115	0.155273	0.299846
Espnl	8.90183	0.427921	0.457892	0.934545	0.350023	0.533046
Klhl30	19.4395	-3.99359	0.634913	-6.28999	3.17496e-10	3.71424e-09
Ilkap	1118.24	0.106477	0.063103	1.68735	0.0915356	0.201551
Hes6	1207.05	-0.104052	0.0932324	-1.11605	0.264402	0.440769
Per2	76.8297	0.809972	0.207953	3.89498	9.82055e-05	0.000549456
Traf3ip1	271.578	0.207005	0.0997949	2.0743	0.0380513	0.100488
Asb1	499.247	-0.216214	0.215655	-1.00259	0.316059	0.498536
Hdac4	579.364	-0.61252	0.0987295	-6.20402	5.504e-10	6.2592e-09
Ndufa10	1921.72	-0.0473621	0.0618634	-0.765591	0.44392	0.624023
Myeov2	735.486	-0.284638	0.133835	-2.12679	0.0334376	0.0904037
Otos	54.7613	-1.94449	0.255943	-7.59734	3.0228e-14	4.93814e-13
Gm36102	5.89042	-2.77213	1.14571	-2.41957	0.0155388	0.0475697
Gpc1	1138.57	-5.53355	0.182958	-30.2449	6.09621e-201	5.26067e-198
Ankmy1	3.53685	-3.89614	1.34274	-2.90162	0.00371233	0.0141601
Dusp28	71.2741	-0.380359	0.181498	-2.09566	0.0361121	0.0962684
5033417F24Rik	3.52892	-0.176531	0.822511	-0.214624	0.83006	0.908662
Rnpepl1	711.367	-0.047254	0.0923916	-0.511454	0.609033	0.761587
9430060I03Rik	4.36911	-0.0982672	0.798963	-0.122993	0.902112	0.94706
Capn10	154.236	0.227572	0.170542	1.33441	0.182071	0.337799
Gpr35	40.6305	-0.0752677	0.307261	-0.244963	0.806485	0.893944
Kif1a	3.85684	-4.05343	1.34451	-3.01479	0.00257155	0.0102904
Sned1	16.96	0.0259231	0.376726	0.0688116	0.94514	0.970916
Mterf4	241.969	-0.0763261	0.108422	-0.703972	0.48145	0.658052
Gm28535	9.73277	0.574937	0.480471	1.19661	0.231459	0.401264
Pask	517.759	0.486408	0.08843	5.50048	3.78759e-08	3.50561e-07
Ppp1r7	1540.95	0.24917	0.0589061	4.22996	2.33732e-05	0.000146657
Ano7	4.86448	1.06108	0.800946	1.32478	0.185243	0.341782
Hdlbp	9681	-0.0354676	0.0534028	-0.664153	0.506593	0.679162
2024-09-02	5399.11	0.0942059	0.0474996	1.9833	0.0473342	0.120283
Farp2	72.4626	-0.420567	0.191693	-2.19396	0.028238	0.0783974
Stk25	1044.4	0.00846116	0.0618003	0.136911	0.891101	0.941344
Thap4	520.773	0.120444	0.0817485	1.47335	0.140658	0.277906
Atg4b	970.865	-0.0459743	0.0633725	-0.725461	0.468169	0.64519
Dtymk	1184.18	0.175074	0.0639888	2.73601	0.00621901	0.0221171
Ing5	734.471	-0.092371	0.0680799	-1.3568	0.174844	0.327748
D2hgdh	448.245	-0.0931171	0.0758693	-1.22733	0.219697	0.386988
Fam174a	402.362	-0.0171514	0.0913941	-0.187665	0.85114	0.921498
St8sia4	8652.77	0.231983	0.0642752	3.60922	0.000307114	0.00154188
Gm30431	70.7257	0.050871	0.18882	0.269415	0.78761	0.881936
Panct2	2.04936	1.26686	0.947237	1.33743	0.181083	0.336648
LOC105246668	11.2496	-0.342798	0.410308	-0.835464	0.403456	0.585431
D1Ertd622e	2792.76	0.130523	0.0535995	2.43516	0.0148852	0.0460201
Ppip5k2	2997.4	-0.0092384	0.0526534	-0.175457	0.860721	0.927144
Gin1	201.823	-0.052691	0.106126	-0.496497	0.619544	0.768812
Pam	373.744	0.438412	0.109104	4.01831	5.86179e-05	0.000342327
1810006J02Rik	46.3916	-0.0240661	0.188246	-0.127844	0.898273	0.945112
Pign	1673.26	0.0521494	0.0612929	0.850822	0.394868	0.577424
2310035C23Rik	1683.63	-0.145965	0.0861795	-1.69373	0.0903157	0.199358
Tnfrsf11a	182.647	-0.99667	0.131446	-7.58236	3.39322e-14	5.53095e-13
Gm7160	10.1928	0.0261683	0.477779	0.0547706	0.956321	0.977295
Zcchc2	1148.68	0.145244	0.0737226	1.97015	0.0488215	0.123464
Phlpp1	159.399	0.81377	0.124726	6.52444	6.82564e-11	8.46426e-10
Gm41928	79.9959	-0.4567	0.161203	-2.83308	0.00461019	0.0170916
Bcl2	10972.2	0.0182913	0.0469778	0.38936	0.69701	0.82328
Gm37053	8.11148	0.129826	0.497218	0.261104	0.794012	0.886871
Kdsr	764.502	-0.19018	0.0799196	-2.37964	0.0173295	0.052095
Vps4b	3171.17	0.0127258	0.0534711	0.237994	0.811886	0.896384
Serpinb10	14.8339	-1.54813	1.53995	-1.00532	0.314745	0.49718
Serpinb8	159.221	-0.711882	0.160378	-4.43876	9.04769e-06	6.03042e-05
Dsel	32.5681	0.178332	0.23126	0.771132	0.440629	0.620765
Tsn	3205	0.063517	0.060826	1.04424	0.296374	0.478071
Nifk	1775.91	0.0386929	0.0570927	0.677721	0.497949	0.672148
Clasp1	1862.32	0.108898	0.0678642	1.60465	0.108571	0.228676
2900060B14Rik	4.24199	0.230526	0.694115	0.332115	0.739802	0.852545
Ralb	1447.91	0.0360986	0.0525578	0.686835	0.492187	0.667133
Tmem185b	691.417	-0.332356	0.0897941	-3.70132	0.000214484	0.00111935
Epb41l5	16.1479	-0.883297	0.516377	-1.71057	0.0871613	0.19403
Ptpn4	892.49	-0.0150601	0.0780697	-0.192906	0.847033	0.919601
Tmem177	137.367	0.15512	0.138968	1.11623	0.264324	0.44069
Dbi	2334.82	-0.256177	0.0750796	-3.41208	0.000644703	0.00299392
3110009E18Rik	38.3989	0.136625	0.250024	0.546446	0.584759	0.743364
Steap3	421.879	-0.0834728	0.0959121	-0.870305	0.384134	0.567827
Marco	50.2813	-1.64868	0.371708	-4.43541	9.18959e-06	6.11389e-05
Insig2	284.984	-0.122225	0.120983	-1.01027	0.312366	0.494646
Gm35243	17.6665	-0.480504	0.36513	-1.31598	0.18818	0.34568
Ccdc93	1018.27	-0.370205	0.065427	-5.65829	1.52886e-08	1.48434e-07
Ddx18	1864.84	0.0716183	0.0553556	1.29378	0.19574	0.355957
Actr3	14110.4	-0.196079	0.0506599	-3.87051	0.00010861	0.000603753
Slc35f5	367.964	-0.493855	0.0895746	-5.51334	3.52082e-08	3.2794e-07
Mgat5	9793.16	0.621557	0.0369283	16.8314	1.43544e-63	1.83112e-61
Gm8451	57.139	-0.181243	0.228704	-0.792477	0.428082	0.608753
Gm41947	4.84463	0.554946	0.656334	0.845523	0.397819	0.580466
Tmem163	7.98305	0.109889	0.452723	0.242729	0.808216	0.894514
Ccnt2	1295.54	-0.133297	0.0684915	-1.94618	0.0516326	0.129332
Rab3gap1	1063.96	0.0974921	0.0706919	1.37911	0.16786	0.318318
Zranb3	638.242	0.576324	0.0863432	6.67481	2.47561e-11	3.2054e-10
Gm28800	8.32917	1.08974	0.555052	1.96332	0.0496089	0.125045
R3hdm1	2336.32	0.130469	0.117224	1.11299	0.265713	0.442438
Ubxn4	2385.37	-0.0605075	0.0931902	-0.64929	0.516151	0.688233
Gm41949	28.8265	-0.404844	0.354673	-1.14146	0.253679	0.428248
Lct	4.53952	0.30419	0.773036	0.3935	0.69395	0.820992
Mcm6	10587.5	0.471799	0.0487546	9.677	3.77651e-22	1.05326e-20
Dars	3328.28	0.151801	0.0480106	3.16183	0.00156783	0.00664548
Cxcr4	6573.6	0.39679	0.0599552	6.61812	3.63804e-11	4.63684e-10
Pfkfb2	624.497	-0.260113	0.0947108	-2.74639	0.00602558	0.0215178
Yod1	250.099	-0.14721	0.103564	-1.42144	0.15519	0.29982
AA986860	8.21223	-1.09635	0.64023	-1.71243	0.0868177	0.1935
Il10	6.2426	-1.12785	0.570203	-1.97799	0.04793	0.12146
Mapkapk2	12639.3	0.20182	0.104276	1.93544	0.0529366	0.131691
Dyrk3	424.132	0.305018	0.085616	3.56263	0.00036716	0.00180746
Eif2d	736.907	0.0262628	0.0746792	0.351676	0.725082	0.842589
Rassf5	2644.37	-0.0903463	0.0427284	-2.11443	0.0344782	0.0929089
Gm29953	3.6914	0.0633368	0.765646	0.0827234	0.934071	0.965328
Ikbke	706.829	-0.490767	0.0719763	-6.81845	9.20277e-12	1.22398e-10
Srgap2	1373.71	0.177657	0.0677148	2.62361	0.00870025	0.0293544
Fam72a	79.583	0.433355	0.201264	2.15316	0.031306	0.0854913
Ctse	244.046	0.0911363	0.110326	0.826064	0.408768	0.590219
LOC108167725	447.144	0.0978583	0.0941763	1.0391	0.298759	0.480392
Rab7b	2339.58	0.308208	0.0496098	6.21266	5.20961e-10	5.93823e-09
Slc41a1	242.381	0.12276	0.111462	1.10136	0.270741	0.447855
Rab29	185.4	0.316393	0.121401	2.60619	0.0091557	0.0305885
Nucks1	11122.5	0.332573	0.0570029	5.83432	5.40102e-09	5.48705e-08
Elk4	1485.62	0.0968818	0.067444	1.43648	0.150866	0.293218
Mfsd4a	637.529	0.242726	0.0940183	2.58169	0.00983172	0.032423
Cdk18	135.646	1.06667	0.156903	6.79826	1.05888e-11	1.4007e-10
Nuak2	634.644	-0.487365	0.0856619	-5.6894	1.27489e-08	1.25269e-07
Gm30744	42.0027	-0.709766	0.239484	-2.96373	0.00303936	0.011871
F730311O21Rik	3.24149	0.132172	0.979429	0.134948	0.892653	0.942127
Tmcc2	391.145	0.0850452	0.0850593	0.999834	0.317391	0.499852
Dstyk	2155.69	-0.408602	0.0554231	-7.37241	1.6757e-13	2.59858e-12
Rbbp5	1758.88	0.200477	0.0484533	4.13752	3.51079e-05	0.000213264
Gm38687	4.92318	-0.22629	0.746652	-0.303073	0.761834	0.865895
Mdm4	5471.4	-0.251418	0.0623913	-4.02969	5.58513e-05	0.000327474
Pik3c2b	64.6968	1.72038	0.27028	6.36519	1.95045e-10	2.32816e-09
Ppp1r15b	3946.81	0.0840676	0.056728	1.48194	0.138355	0.274652
Plekha6	13.142	1.49261	0.574758	2.59694	0.00940578	0.0312815
Snrpe	1666.5	0.136406	0.0685616	1.98954	0.0466421	0.118936
Zc3h11a	4529.65	-0.108304	0.0534769	-2.02525	0.0428419	0.110728
Zbed6	1743.96	-0.295066	0.0855578	-3.44873	0.000563238	0.00266024
Lax1	9.82073	0.789556	0.57716	1.368	0.171311	0.323108
Atp2b4	10955.2	0.411446	0.0650324	6.32678	2.50324e-10	2.96149e-09
Btg2	841.826	-0.94364	0.0949741	-9.93577	2.90934e-23	8.55311e-22
Ppfia4	2047.44	-0.48303	0.082711	-5.83998	5.22066e-09	5.31855e-08
Gm32267	14.7097	-0.676104	0.396054	-1.7071	0.0878036	0.195104
Tmem183a	1191.65	0.0504443	0.0645036	0.782039	0.434192	0.614232
Cyb5r1	557.808	-0.202653	0.0811426	-2.49749	0.0125076	0.0398105
Adipor1	2423.55	-0.411824	0.0450818	-9.13503	6.53861e-20	1.60942e-18
Klhl12	84.9616	0.535948	0.192487	2.78434	0.00536372	0.0195105
Rabif	493.757	0.153956	0.0882175	1.74519	0.0809521	0.18355
Kdm5b	650.357	1.9512	0.0786654	24.8038	8.14857e-136	3.62241e-133
Ppp1r12b	287.709	0.050411	0.102893	0.489936	0.624179	0.771936
Ube2t	242.418	0.762342	0.133306	5.71872	1.0733e-08	1.06172e-07
Ptprv	253.304	-0.682219	0.122846	-5.55346	2.8007e-08	2.6439e-07
Ptpn7	5035.7	-0.208823	0.0352908	-5.91721	3.27446e-09	3.42628e-08
Arl8a	1143.17	-0.394316	0.101923	-3.86878	0.000109382	0.000607356
Rnpep	2629.88	-0.152531	0.0490647	-3.10877	0.00187871	0.0077921
Timm17a	567.557	-0.124152	0.0710548	-1.74727	0.0805903	0.182871
Ipo9	3212.1	0.209491	0.0381805	5.48685	4.09154e-08	3.76555e-07
Nav1	290.414	0.688642	0.140962	4.8853	1.03272e-06	7.90711e-06
Csrp1	1573.35	0.421108	0.0539147	7.81063	5.6901e-15	9.79739e-14
Phlda3	199.464	-1.54437	0.174502	-8.85019	8.73693e-19	1.99023e-17
Tnnt2	2.13491	0	1.84663	0	1	1
Tmem9	20.8775	1.6671	0.454219	3.67026	0.000242303	0.00124678
Kif21b	1300.49	-0.0331723	0.0634498	-0.522811	0.601105	0.754726
Camsap2	1130.95	-0.38601	0.0601712	-6.4152	1.40635e-10	1.69944e-09
9230116N13Rik	39.877	0.0877433	0.223656	0.392314	0.694826	0.821482
Ddx59	154.575	0.149368	0.136772	1.09209	0.274792	0.452587
Kif14	1003.54	0.485394	0.0678003	7.15918	8.11639e-13	1.19306e-11
Zfp281	873.422	-0.101871	0.081708	-1.24676	0.212484	0.378009
Gm4258	58.1348	0.103998	0.208876	0.497895	0.618558	0.767897
Ptprc	11110.5	-0.0914107	0.0562774	-1.62429	0.104314	0.221717
Nek7	2730.64	-0.223125	0.0596595	-3.73996	0.000184047	0.000972964
2310009B15Rik	60.8334	0.0033794	0.194876	0.0173413	0.986164	0.995484
Dennd1b	1173.23	0.229706	0.0593973	3.86727	0.000110059	0.000610191
Gm41960	2.27059	0.444885	0.989995	0.449381	0.653157	0.792605
Zbtb41	723.677	0.120176	0.0716603	1.67702	0.0935385	0.204859
Gm41962	16.3673	-0.142014	0.341929	-0.415332	0.677899	0.810429
Aspm	1949.65	0.557743	0.079047	7.05583	1.71571e-12	2.45795e-11
Cfh	1255.06	-0.522782	0.0786747	-6.64486	3.03499e-11	3.89189e-10
Cdc73	1484.02	-0.0739731	0.0647651	-1.14217	0.253381	0.428041
Glrx2	435.646	-0.290551	0.0807466	-3.59831	0.000320294	0.00159929
Trove2	372.735	0.220441	0.0935484	2.35644	0.018451	0.054904
Uchl5	1621.23	-0.0327022	0.073814	-0.443035	0.657741	0.796061
Rgs2	1602.04	-0.366768	0.0561238	-6.53498	6.36191e-11	7.92269e-10
Rgs1	72.6052	-0.424882	0.211479	-2.0091	0.0445266	0.114355
Rgs18	1217.82	-0.0402239	0.0650617	-0.618243	0.536415	0.705329
Pla2g4a	469.8	0.286826	0.114737	2.49985	0.0124245	0.0395717
Ptgs2	25.9064	-0.98867	0.462528	-2.13753	0.0325546	0.0883745
Ptgs2os2	3.04602	0.000526902	0.837756	0.000628945	0.999498	1
Gm15453	100.49	0.271668	0.247001	1.09986	0.271392	0.4486
BC003331	1432.84	-0.203466	0.0691232	-2.94353	0.00324496	0.0125703
Tpr	11115	0.0716076	0.0904342	0.79182	0.428466	0.60901
Prg4	10.2795	0.0183896	0.439683	0.0418247	0.966638	0.984148
LOC108167732	4059.36	-0.389241	0.0882835	-4.40899	1.03853e-05	6.85036e-05
LOC108167733	20.9386	-0.22519	0.311906	-0.721979	0.470307	0.647163
Ivns1abp	16149.9	-0.0398984	0.0523536	-0.762094	0.446004	0.626173
Swt1	346.725	-0.0433165	0.0963081	-0.44977	0.652876	0.792493
Trmt1l	888.649	0.132132	0.07578	1.74363	0.0812232	0.183909
Rnf2	1969.02	-0.0184609	0.0659095	-0.280094	0.779405	0.877571
Gm36527	17.5382	-0.647985	0.361972	-1.79015	0.0734297	0.170283
Fam129a	3038.04	0.708813	0.0387997	18.2685	1.47388e-74	2.37603e-72
LOC102640772	26.8692	-0.244496	0.290303	-0.84221	0.39967	0.582241
Edem3	1541.09	0.0191172	0.0588674	0.32475	0.74537	0.855869
1700025G04Rik	1997.61	-0.0259255	0.0477882	-0.542509	0.587468	0.745585
Tsen15	175.092	0.106923	0.122392	0.873611	0.38233	0.565972
Rgl1	954.386	0.625891	0.0803191	7.79255	6.56693e-15	1.12543e-13
Arpc5	7413.93	-0.123736	0.0515056	-2.40238	0.0162889	0.0495015
Ncf2	4540.02	-0.178076	0.0594899	-2.99339	0.002759	0.010945
Smg7	2561.17	0.119375	0.0708781	1.68423	0.0921377	0.202556
Lamc1	571.929	-1.91052	0.101849	-18.7584	1.65231e-78	2.81853e-76
E330020D12Rik	143.583	-2.03459	0.208241	-9.77036	1.50915e-22	4.29054e-21
Shcbp1l	6.47692	0.0997849	0.643325	0.155108	0.876736	0.933564
Dhx9	12780.5	0.0513217	0.0497218	1.03218	0.301989	0.483591
Npl	28.0944	0.613365	0.263487	2.32788	0.0199186	0.0584764
Rgs8	6.49702	-1.61851	1.02136	-1.58466	0.113043	0.235775
Rnasel	2970.64	-0.026684	0.0492027	-0.542328	0.587592	0.745609
Rgsl1	4.91174	-0.175303	0.686473	-0.255368	0.798439	0.889512
Gm41974	3.79268	-0.586986	0.748951	-0.783744	0.43319	0.61323
Gm38440	3.22193	-0.798406	0.910141	-0.877233	0.38036	0.56448
Glul	2211.26	-0.325824	0.0550135	-5.92263	3.16835e-09	3.32235e-08
LOC108167736	2.95619	-4.20003	1.37653	-3.05117	0.00227952	0.00924539
Gm9530	3.54156	-0.718323	0.874062	-0.821822	0.411178	0.592416
Ier5	624.322	-0.0328919	0.0898405	-0.366114	0.71428	0.835205
Mr1	104.656	0.208424	0.15925	1.30879	0.190607	0.348436
Stx6	753.409	0.180417	0.0645067	2.79687	0.00516005	0.0188397
Xpr1	2504.9	-0.132613	0.0581616	-2.28008	0.0226027	0.0648634
Acbd6	633.77	0.193324	0.0787416	2.45518	0.0140816	0.0440087
Qsox1	385.318	0.295373	0.121898	2.42311	0.0153883	0.0472669
Cep350	4095.49	-0.256678	0.0934129	-2.74778	0.00600001	0.0214424
Tor1aip1	3954.39	-0.0191977	0.048415	-0.396524	0.691719	0.820266
Tor1aip2	2120.89	0.103007	0.0500637	2.05752	0.0396358	0.103721
Axdnd1	7.38745	-0.201354	0.599541	-0.335847	0.736986	0.850837
Soat1	2634.83	-0.909562	0.0482346	-18.8571	2.57084e-79	4.54389e-77
Abl2	1817.26	-0.0515744	0.0763422	-0.675569	0.499314	0.67299
Tor3a	829.745	0.080007	0.0682682	1.17195	0.241217	0.413201
Fam20b	1212.51	0.116222	0.0680665	1.70748	0.0877337	0.195038
Ralgps2	718.333	-0.269697	0.0894947	-3.01356	0.00258206	0.0103254
Rasal2	23.5795	0.270491	0.323669	0.835704	0.403322	0.585401
2810025M15Rik	26.4954	0.179939	0.30741	0.585339	0.55832	0.72295
Rfwd2	2350.57	-0.0378733	0.0805764	-0.47003	0.638333	0.782382
Gm31348	14.7133	-1.72516	0.47299	-3.64736	0.00026495	0.00135009
Gm31493	24.5869	-0.937452	0.329884	-2.84176	0.00448654	0.016705
4930523C07Rik	334.06	-0.285343	0.101158	-2.82076	0.00479101	0.0176682
4930562F07Rik	5.74917	-0.681701	0.617537	-1.1039	0.269635	0.446583
Mrps14	686.754	0.0160592	0.103282	0.155489	0.876436	0.933516
Cacybp	3619.14	0.189346	0.0731662	2.58788	0.00965674	0.0319784
Rabgap1l	1939.83	0.474217	0.0681751	6.95588	3.5038e-12	4.84455e-11
Rc3h1	2483.72	-0.17483	0.0685692	-2.54968	0.0107821	0.0351106
Serpinc1	1.98364	0.526165	1.18206	0.445125	0.65623	0.794954
Zbtb37	158.922	-0.524985	0.128135	-4.09712	4.18323e-05	0.000250584
Gas5	3449.06	0.109506	0.102847	1.06475	0.28699	0.466601
Snord47	5.5753	-0.540072	0.696398	-0.775522	0.438031	0.617996
Dars2	686.393	0.251948	0.0868937	2.89949	0.00373766	0.0142456
Cenpl	398.113	0.449181	0.10809	4.15562	3.24406e-05	0.000198541
Klhl20	858.347	0.0182902	0.0714804	0.255877	0.798046	0.889345
Prdx6	2450.76	0.109408	0.0743883	1.47076	0.141355	0.279057
Suco	1817.52	0.208857	0.0752747	2.7746	0.00552705	0.0200054
Pigc	458.235	0.12191	0.0785621	1.55176	0.12072	0.24845
Dnm3	18.7879	-0.756182	0.323251	-2.33931	0.0193196	0.0570603
Mettl13	356.984	0.399712	0.0976494	4.09333	4.25214e-05	0.000254193
Vamp4	949.511	0.0116299	0.0785533	0.14805	0.882303	0.936577
Prrc2c	10336.3	-0.0334811	0.118596	-0.282313	0.777704	0.876144
Prrx1	8.95536	-1.75052	0.717866	-2.4385	0.0147483	0.0456627
Gorab	171.379	0.0496654	0.125532	0.395639	0.692372	0.820377
Kifap3	447.723	-0.0406051	0.0955538	-0.424945	0.670877	0.805368
Scyl3	890.811	0.00761252	0.0750441	0.101441	0.919201	0.956503
BC055324	539.506	0.575833	0.097494	5.90634	3.49785e-09	3.64961e-08
Mettl18	132.489	0.857344	0.140209	6.11475	9.67061e-10	1.06989e-08
Sele	115.026	-2.06106	0.202126	-10.1969	2.04767e-24	6.39133e-23
Sell	7727.18	0.918664	0.0644965	14.2436	4.91079e-46	3.65692e-44
Selp	188.57	1.73822	0.12115	14.3476	1.10305e-46	8.42796e-45
Slc19a2	379.018	-0.444829	0.0958801	-4.63943	3.49372e-06	2.50014e-05
Ccdc181	169.851	0.760616	0.151307	5.02697	4.98283e-07	3.99443e-06
Blzf1	487.078	-0.229599	0.091287	-2.51513	0.0118989	0.0382131
Nme7	270.593	0.361794	0.10632	3.40287	0.000666808	0.00308778
Atp1b1	67.617	-2.33333	1.32155	-1.7656	0.077463	0.177378
Sft2d2	4669.4	0.0507773	0.0406822	1.24815	0.211977	0.377299
Tiprl	875.442	-0.104881	0.0618018	-1.69705	0.0896871	0.198244
Dcaf6	580.531	0.565946	0.085862	6.59134	4.35872e-11	5.51227e-10
Mpc2	551.257	0.769561	0.102017	7.54344	4.57719e-14	7.37073e-13
Adcy10	27.1315	1.91347	0.233132	8.20769	2.25488e-16	4.31843e-15
Mpzl1	170.299	0.744853	0.126681	5.87977	4.10846e-09	4.25043e-08
Rcsd1	3506.61	-0.258007	0.044972	-5.73706	9.63352e-09	9.57415e-08
LOC108167742	31.8216	-1.44761	0.312597	-4.63093	3.64026e-06	2.59614e-05
Creg1	2706.94	-0.675856	0.0940758	-7.18417	6.76183e-13	1.00503e-11
Cd247	3.18431	-0.382015	0.79915	-0.478027	0.632631	0.778517
Pou2f1	1288.95	0.141033	0.0976285	1.44459	0.148572	0.28968
Tada1	908.517	0.257204	0.0879971	2.92287	0.00346826	0.0133192
Pogk	829.206	0.16253	0.0863403	1.88243	0.0597773	0.144494
Gm16701	2.72852	-0.850303	1.44254	-0.589448	0.555561	0.720799
Fam78b	53.131	-0.712389	0.429848	-1.65731	0.0974578	0.211214
Uck2	8011.28	0.366792	0.0337363	10.8723	1.5613e-27	5.76935e-26
LOC102636733	7.8924	1.03966	0.568845	1.82766	0.0676002	0.159302
Tmco1	1600.14	0.0521255	0.0533595	0.976875	0.328631	0.511731
Aldh9a1	4630.77	0.312316	0.0371242	8.41274	4.00544e-17	8.0714e-16
Mgst3	893.381	2.61379	0.110808	23.5885	5.05743e-123	1.95243e-120
Pbx1	3.70575	-4.44079	1.30644	-3.39915	0.000675952	0.00312125
Nuf2	1410.17	0.567016	0.070302	8.06543	7.29768e-16	1.35003e-14
Hsd17b7	253.889	-0.192164	0.120707	-1.59198	0.111389	0.233006
3110045C21Rik	10.1366	0.0481541	0.494068	0.0974645	0.922357	0.95817
Ddr2	17.4803	-2.6165	0.514234	-5.08815	3.61571e-07	2.95501e-06
Uap1	954.316	0.00326898	0.0648894	0.0503777	0.959821	0.980132
Uhmk1	980.175	-0.0481186	0.0770936	-0.624158	0.532524	0.70152
Gm6345	2.86043	0.815474	1.0116	0.806124	0.420172	0.601358
Sh2d1b1	333.406	-0.348842	0.0974392	-3.5801	0.000343464	0.00170511
Gm7694	1547.63	0.00413732	0.06131	0.0674819	0.946198	0.971631
1700015E13Rik	27.3416	-0.278919	0.29738	-0.937921	0.348285	0.531337
Nos1ap	702.337	-0.0773093	0.0814172	-0.949545	0.342344	0.525487
LOC108167745	4.85507	0.485795	0.636275	0.7635	0.445165	0.625355
Olfml2b	8.6028	0.639796	0.562888	1.13663	0.255693	0.430359
Atf6	4468.26	-0.12112	0.0504355	-2.40149	0.0163283	0.0495674
Dusp12	218.447	0.13472	0.115673	1.16466	0.244155	0.416629
Gm39701	7.32533	0.686626	0.695505	0.987234	0.323528	0.506149
Fcgr2b	2259.58	-0.450157	0.0556251	-8.0927	5.83582e-16	1.08095e-14
Fcgr4	49.8663	-0.398472	0.268616	-1.48343	0.137961	0.274054
Fcgr3	1559.69	-0.418122	0.0769561	-5.43325	5.53363e-08	5.01101e-07
Cfap126	20.9048	0.44096	0.348887	1.2639	0.206265	0.36996
Sdhc	1783.94	0.0216741	0.0644307	0.336394	0.736574	0.850562
LOC108167746	19.4204	-0.357806	0.354541	-1.00921	0.312873	0.495199
Pcp4l1	1451.98	-0.00191726	0.0994105	-0.0192863	0.984613	0.99466
Nr1i3	2.87102	0.0777811	1.00346	0.0775132	0.938215	0.967565
Tomm40l	421.711	0.132619	0.118452	1.1196	0.262884	0.438838
Apoa2	7.09236	-0.273374	0.547654	-0.499174	0.617657	0.767234
Fcer1g	4774.05	-0.466215	0.255388	-1.82552	0.0679226	0.159863
Ndufs2	3041.01	0.0409784	0.0422609	0.969654	0.332219	0.515185
B4galt3	395.092	0.186308	0.0894104	2.08373	0.0371843	0.0985713
Ppox	462.176	0.0139691	0.100648	0.138792	0.889614	0.94066
Usp21	643.406	0.260795	0.0779915	3.3439	0.000826104	0.00373696
Ufc1	1603.55	-0.0142183	0.0733161	-0.193931	0.84623	0.919297
LOC105244007	23.3962	-0.233834	0.31981	-0.731166	0.464678	0.642975
Dedd	543.337	0.0624893	0.0736053	0.848978	0.395894	0.578525
Nit1	362.488	-0.0499096	0.085364	-0.584668	0.558771	0.723196
Pfdn2	859.427	0.0556714	0.111617	0.498772	0.61794	0.767455
Klhdc9	139.717	-0.110445	0.126322	-0.874319	0.381945	0.565744
Nectin4	14.4172	-1.15626	0.439372	-2.63162	0.00849787	0.0287883
Arhgap30	6429.12	0.0339153	0.0418519	0.810363	0.417731	0.598742
Usf1	1815.09	0.0786134	0.0594757	1.32177	0.186244	0.343154
Tstd1	20.4334	0.515113	0.391964	1.31419	0.188784	0.346298
F11r	10.2871	1.42964	0.536901	2.66276	0.00775025	0.0265769
Alyref2	194.723	0.0891628	0.120929	0.737316	0.46093	0.639116
Gm35200	5.69383	-0.482502	0.649522	-0.742857	0.457568	0.636017
Cd244	653.368	-0.234328	0.0753914	-3.10815	0.0018826	0.00780381
Ly9	1112.16	0.365423	0.0644155	5.6729	1.40404e-08	1.37498e-07
Slamf7	129.412	-0.274692	0.207233	-1.32552	0.184997	0.341508
Cd48	3023.36	0.126381	0.0686335	1.8414	0.0655636	0.155533
Cd84	978.68	-0.466149	0.0665139	-7.0083	2.41233e-12	3.39625e-11
Slamf6	18.9997	0.373203	0.33228	1.12316	0.26137	0.437205
Vangl2	70.1567	0.772514	0.18912	4.08479	4.41174e-05	0.000262749
Ncstn	3075.67	-0.0179495	0.0384991	-0.466232	0.64105	0.783945
Copa	10072.7	0.0363763	0.0349542	1.04068	0.298022	0.479823
Pex19	1204.45	0.0329162	0.0626004	0.525815	0.599017	0.753549
Dcaf8	3568.24	-0.0225082	0.037871	-0.594338	0.552286	0.718052
Pea15a	486.751	0.490839	0.0815032	6.02234	1.71919e-09	1.84765e-08
Gm17224	2.81388	-0.126399	0.846829	-0.149262	0.881347	0.936164
Atp1a2	80.5761	-1.91178	0.617669	-3.09515	0.0019671	0.00810146
Igsf8	968.287	0.050689	0.0991415	0.511279	0.609156	0.761639
Kcnj10	3.86437	-0.417089	0.892394	-0.467382	0.640227	0.783551
Pigm	1459.79	-0.251443	0.0766004	-3.28252	0.00102883	0.00454061
Slamf9	25.2478	-1.65869	0.341605	-4.85559	1.20027e-06	9.09031e-06
Igsf9	17.5299	0.989088	0.508716	1.94428	0.0518613	0.129697
Tagln2	6629.18	-0.126654	0.0613202	-2.06545	0.0388802	0.102144
Gm37125	82.5548	-0.0301709	0.164128	-0.183826	0.85415	0.923056
Cfap45	1.89292	2.41493	1.29877	1.85939	0.0629716	0.150624
Slamf8	7.23599	0.898536	0.678098	1.32508	0.185144	0.341643
Dusp23	112.581	-0.492464	0.159777	-3.0822	0.00205476	0.00843169
Cadm3	28.4809	0.645846	0.350641	1.8419	0.0654893	0.155407
Aim2	3127.26	-0.105465	0.0612782	-1.72109	0.0852337	0.191073
LOC102639543	85.7185	1.35742	0.209394	6.48261	9.01464e-11	1.10944e-09
BC094916	3.64986	0.0543094	0.720008	0.075429	0.939873	0.968204
Pydc4	25.6268	1.26177	0.28599	4.41193	1.02452e-05	6.77316e-05
Pyhin1	8961.1	0.537054	0.0563371	9.53285	1.53018e-21	4.13402e-20
Pydc3	23.5826	0.137605	0.309305	0.444885	0.656403	0.795098
AI607873	976.185	0.40155	0.151362	2.65292	0.00797999	0.0272576
Ifi204	413.035	-0.0316554	0.101275	-0.312567	0.754609	0.861957
Mndal	4349.26	0.535449	0.0859283	6.23135	4.6243e-10	5.31233e-09
Mnda	240.486	0.93632	0.111662	8.38532	5.0586e-17	1.01241e-15
Ifi203	5727.69	0.689575	0.0674119	10.2293	1.46605e-24	4.6552e-23
Ifi202b	1.05435	1.08883	1.98855	0.547552	0.583999	0.74272
Ifi205	43.1217	1.385	0.215538	6.4258	1.31178e-10	1.58908e-09
Olfr433	24.6916	0.738744	0.292807	2.52297	0.0116369	0.0374864
Fh1	2849.48	0.067372	0.0432683	1.55708	0.119452	0.246465
Kmo	1314.22	0.282528	0.0788435	3.58341	0.000339141	0.0016848
Opn3	107.621	0.199942	0.162297	1.23195	0.217968	0.384974
Chml	1406.54	0.203402	0.0811192	2.50745	0.0121605	0.0388915
Exo1	941.904	0.570867	0.0725043	7.87356	3.44692e-15	6.01981e-14
Cep170	2031.75	-0.264132	0.0679475	-3.88729	0.000101371	0.000565872
Sdccag8	482.434	-0.0796247	0.0908615	-0.87633	0.380851	0.564856
Gm15423	5.33483	0.233875	0.655334	0.356878	0.721183	0.839796
Akt3	2574.18	-0.356864	0.0620707	-5.74932	8.96035e-09	8.92385e-08
Zbtb18	4333.57	-0.487143	0.0477783	-10.1959	2.06815e-24	6.44155e-23
Adss	5415.35	-0.222097	0.048868	-4.54483	5.49798e-06	3.79912e-05
Desi2	1097.19	-0.0243409	0.0800175	-0.304194	0.76098	0.865393
LOC108167748	22.9878	-0.540584	0.437233	-1.23638	0.216319	0.382845
B230369F24Rik	31.1962	-0.417465	0.256101	-1.63008	0.103085	0.219932
Cox20	44.4535	-0.164521	0.213725	-0.769778	0.441431	0.621478
Hnrnpu	25479.9	0.222995	0.080195	2.78065	0.00542494	0.0197087
Efcab2	52.0994	0.176804	0.207876	0.850524	0.395034	0.577567
Kif26b	9.23645	-2.2729	1.48602	-1.52952	0.126135	0.256396
Smyd3	335.431	-0.0474727	0.0929912	-0.510508	0.609696	0.762039
Tfb2m	655.797	0.0347508	0.0727845	0.477447	0.633044	0.778698
Cnst	741.978	-0.330203	0.0693881	-4.75878	1.94765e-06	1.44157e-05
Sccpdh	452.481	0.065256	0.087365	0.746936	0.455102	0.634233
Ahctf1	2930.15	0.31388	0.0601774	5.2159	1.82922e-07	1.54311e-06
Cdc42bpa	4.44992	-1.80961	0.89739	-2.01652	0.0437453	0.112626
Adck3	344.947	-0.320538	0.100228	-3.1981	0.00138335	0.00593558
Psen2	344.25	-0.435182	0.0974817	-4.46424	8.0353e-06	5.40476e-05
Gm31728	7.2822	0.194475	0.543293	0.357956	0.720376	0.83919
Gm5069	8.75825	-0.188251	0.534617	-0.352122	0.724746	0.842383
Itpkb	1216.07	-0.303889	0.062518	-4.86083	1.16893e-06	8.8667e-06
Gm39712	2.49038	-0.250865	0.90105	-0.278414	0.780695	0.878484
Stum	5.01903	0.890027	0.665776	1.33683	0.181279	0.336884
Parp1	8639.72	0.0277561	0.0302838	0.916533	0.359388	0.542912
Lin9	690.56	0.249345	0.0817322	3.05075	0.00228269	0.00925369
Acbd3	1281.82	-0.0521348	0.0865777	-0.602174	0.547058	0.713428
Gm38293	8.25948	0.360296	0.542817	0.663753	0.506848	0.679162
H3f3a	11178	0.121214	0.105152	1.15275	0.249013	0.422476
G370120E05Rik	27.6682	0.229876	0.303153	0.758283	0.448281	0.628468
Sde2	1240.34	-0.103613	0.0541948	-1.91187	0.0558935	0.137415
Gm39714	3.78473	-1.68422	1.62868	-1.03411	0.301087	0.482831
Pycr2	598.477	0.000834769	0.134994	0.00618376	0.995066	0.999984
Tmem63a	730.49	-0.4115	0.0756231	-5.44146	5.28452e-08	4.79921e-07
Ephx1	57.8944	-1.64057	0.336352	-4.87753	1.07422e-06	8.19068e-06
Nvl	2127.81	0.0109883	0.0449733	0.24433	0.806975	0.894101
Cnih4	1056.7	-0.183841	0.0732584	-2.50948	0.0120908	0.0387106
Wdr26	15603	-0.314836	0.0478658	-6.57748	4.7848e-11	6.01483e-10
Gm38664	11.9809	-0.479847	0.483448	-0.992552	0.320928	0.503693
A430110L20Rik	4.83238	-2.01653	0.974484	-2.06933	0.0385148	0.101384
Dnah14	26.6052	0.0536409	0.297844	0.180097	0.857076	0.924527
Lbr	8202.48	0.285842	0.0686416	4.16427	3.12357e-05	0.000192048
Gm33669	5.96912	-0.511726	0.590266	-0.866941	0.385974	0.56947
Enah	4.46849	1.37052	0.669074	2.04838	0.040523	0.105722
Srp9	1632.13	-0.186028	0.0717672	-2.5921	0.00953912	0.0316461
Degs1	1595.56	-0.546019	0.0539115	-10.1281	4.14783e-24	1.27565e-22
Fbxo28	700.949	0.0613262	0.0695314	0.881992	0.377781	0.562017
Trp53bp2	713.005	-0.270794	0.0863648	-3.13546	0.00171582	0.0072041
Capn2	928.144	0.152124	0.0621701	2.4469	0.014409	0.0447933
LOC108167751	8.91763	0.29576	0.538152	0.549584	0.582605	0.741842
Tlr5	2.99997	-1.66958	1.67231	-0.998367	0.318102	0.500864
Gm33747	2.97706	-1.05351	0.990895	-1.06319	0.287696	0.46749
Disp1	260.191	-0.248283	0.143724	-1.7275	0.0840775	0.188769
Brox	1605.12	-0.192707	0.0711613	-2.70804	0.00676828	0.0237391
Aida	1201.68	0.0637325	0.0639317	0.996884	0.318821	0.501632
Mia3	2906.27	0.02269	0.0613442	0.36988	0.711472	0.83305
Gm34102	20.1381	-0.51911	0.360919	-1.4383	0.150349	0.292406
Taf1a	252.676	0.234433	0.105667	2.21861	0.0265135	0.0741567
Hhipl2	3.96737	0.676518	0.772335	0.875939	0.381063	0.565009
Gm33973	8.57112	-1.8643	0.971987	-1.91803	0.0551067	0.135868
1700056E22Rik	7.47052	-0.0124674	0.573849	-0.021726	0.982667	0.993669
Dusp10	75.6416	-0.100293	0.182512	-0.549515	0.582652	0.741842
Hlx	874.677	0.0239933	0.0966586	0.248227	0.803959	0.892341
Gm34342	4.40203	-0.320909	0.688583	-0.466042	0.641185	0.783959
2024-03-02	1185.35	-0.159665	0.0652895	-2.44549	0.0144657	0.044941
Rab3gap2	1779.09	-0.226968	0.0492512	-4.60838	4.05814e-06	2.87044e-05
Gm34882	3.93678	-1.01691	0.734891	-1.38376	0.166432	0.3161
Iars2	1781.08	0.0608381	0.0505046	1.2046	0.228356	0.39742
Bpnt1	548.128	-0.138506	0.0715326	-1.93626	0.0528361	0.131485
Eprs	5594.55	0.0753055	0.0538543	1.39832	0.162018	0.309762
Tgfb2	4.13627	-2.83288	1.17799	-2.40485	0.0161792	0.0492528
Rrp15	678.903	0.0665668	0.0881685	0.754995	0.450252	0.62994
A430105J06Rik	11.8488	0.125754	0.464164	0.270927	0.786447	0.881399
Gpatch2	560.995	-0.131973	0.0778639	-1.69492	0.0900899	0.198889
Kctd3	654.273	0.276767	0.0705139	3.925	8.67309e-05	0.000490873
Gm3837	73.1661	-0.0307778	0.369473	-0.083302	0.933611	0.96492
Cenpf	2893.24	0.572733	0.0937328	6.11027	9.94618e-10	1.09707e-08
Ptpn14	3.43269	-2.75848	1.36748	-2.01721	0.043674	0.112502
Smyd2	564.415	-0.134792	0.0773026	-1.74369	0.0812137	0.183909
Rps6kc1	96.6206	0.660714	0.179914	3.67238	0.0002403	0.00123778
Angel2	1452.66	0.156548	0.0567572	2.75821	0.00581195	0.0208871
Vash2	96.3693	0.926809	0.189419	4.89291	9.93578e-07	7.62332e-06
Mfsd7b	558.772	-0.271131	0.0932127	-2.90874	0.00362889	0.0138743
Tatdn3	73.3663	-0.0794024	0.188385	-0.421491	0.673397	0.806896
Nsl1	553.508	0.638916	0.07923	8.06407	7.37969e-16	1.36348e-14
Atf3	144.856	-0.581425	0.144047	-4.03635	5.42893e-05	0.000318697
D730003I15Rik	25.0472	-0.738457	0.338185	-2.18359	0.0289926	0.0800831
Nenf	60.6152	0.251854	0.192193	1.31042	0.190054	0.347773
Tmem206	1586.39	-0.186094	0.0553419	-3.36263	0.000772038	0.0035217
Ppp2r5a	2649.25	-0.170573	0.0604528	-2.82159	0.00477862	0.0176269
Dtl	2509.4	0.643713	0.0501245	12.8423	9.50137e-38	5.03195e-36
Ints7	2792.61	0.298878	0.0497687	6.00534	1.90934e-09	2.04453e-08
Lpgat1	2551.49	-0.285825	0.0516342	-5.53557	3.1021e-08	2.91343e-07
Nek2	1225.51	0.581773	0.0560967	10.3709	3.36371e-25	1.11139e-23
Slc30a1	356.957	-0.438473	0.0945613	-4.63692	3.53634e-06	2.52694e-05
Traf5	161.451	0.124485	0.121006	1.02875	0.303597	0.485213
Gm3934	4.57373	0.936006	0.903966	1.03544	0.300462	0.48204
Rcor3	370.668	0.0543165	0.092687	0.586021	0.557861	0.722634
Gm30956	4.2883	-0.427975	0.661869	-0.646615	0.517881	0.689662
Hhat	21.6333	0.0172085	0.318721	0.0539926	0.956941	0.977599
Gm31406	2.69677	1.87891	1.18098	1.59097	0.111615	0.233414
Diexf	633.347	0.094542	0.0691242	1.36771	0.171402	0.323189
Irf6	13.192	2.14847	0.451833	4.75502	1.98424e-06	1.46718e-05
A130010J15Rik	138.84	0.081217	0.153444	0.529294	0.596602	0.751903
Traf3ip3	1707.5	-0.0950747	0.0460534	-2.06445	0.0389754	0.102321
Hsd11b1	41.6967	-3.4348	0.688744	-4.98705	6.13077e-07	4.8589e-06
Lamb3	21.8385	-0.638141	0.37138	-1.7183	0.0857425	0.191773
Plxna2	7.2229	-2.29578	0.882637	-2.60105	0.00929385	0.0310053
Cd34	9017.17	-0.27662	0.0618562	-4.47199	7.74949e-06	5.22761e-05
Gm16897	114.699	-0.401398	0.135193	-2.96909	0.00298686	0.0117033
A330023F24Rik	12.487	-1.23183	0.511883	-2.40648	0.0161072	0.0491048
Cd46	47.6251	-1.17432	0.259208	-4.53041	5.88697e-06	4.04505e-05
Cr1l	1435.34	-0.0677223	0.0667978	-1.01384	0.310659	0.492582
Plekhg1	15.9892	-1.71583	1.57565	-1.08896	0.27617	0.454143
Mthfd1l	1528.81	0.219681	0.0538795	4.07727	4.55683e-05	0.000271082
Gm40591	2.7009	-2.54029	1.05328	-2.41179	0.0158745	0.0484469
Akap12	111.819	-0.869397	0.318038	-2.73363	0.00626404	0.0222586
Zbtb2	564.864	-0.114832	0.086377	-1.32942	0.183708	0.3399
Rmnd1	461.833	-0.0275176	0.112527	-0.244543	0.806811	0.894086
Armt1	724.314	0.0860932	0.0849132	1.0139	0.310632	0.492582
Ccdc170	2.66007	-0.660565	1.07903	-0.612183	0.540417	0.708643
Esr1	291.433	-0.0783097	0.105849	-0.739823	0.459407	0.637667
Syne1	385.238	0.222834	0.103438	2.15428	0.0312178	0.0852822
Fbxo5	946.814	0.542077	0.0745952	7.26691	3.67794e-13	5.57391e-12
Mtrf1l	285.871	0.0734713	0.1051	0.69906	0.484515	0.660395
Oprm1	18.418	0.408447	0.299314	1.36461	0.172375	0.324527
Ipcef1	922.036	1.07416	0.0759263	14.1473	1.93935e-45	1.40843e-43
Cnksr3	532.757	0.0842709	0.0811825	1.03804	0.29925	0.480727
LOC108167791	6.3756	-0.47494	0.649936	-0.730749	0.464933	0.643167
Ulbp1	617.347	0.200559	0.0701828	2.85767	0.00426767	0.0159793
Lrp11	30.6642	-0.123569	0.329543	-0.374969	0.707683	0.830139
Pcmt1	1440.52	-0.130207	0.0639255	-2.03686	0.0416639	0.108217
A630066F11Rik	36.1074	-0.0917129	0.26832	-0.341804	0.732498	0.84739
Nup43	388.456	0.340579	0.14073	2.42009	0.0155167	0.0475318
BC020402	13.1862	-0.263702	0.415237	-0.635064	0.525387	0.695302
Lats1	1464.41	-0.215567	0.0649031	-3.32136	0.000895793	0.00401751
Katna1	1032.48	0.0771159	0.0654838	1.17763	0.238943	0.4106
Ginm1	552.85	-0.096496	0.0857729	-1.12502	0.260582	0.435987
LOC102632778	22.739	-0.0704878	0.309227	-0.227948	0.819686	0.902086
Ppil4	2011.18	0.0628717	0.0640586	0.981473	0.32636	0.509221
Zc3h12d	34.1532	-0.10656	0.359879	-0.296098	0.767155	0.869585
Tab2	6641.2	-0.0270851	0.0908469	-0.29814	0.765596	0.868825
Ust	4.26874	-3.5909	1.41344	-2.54054	0.0110682	0.0358909
Sash1	1330.19	0.332177	0.0503815	6.59323	4.30354e-11	5.4519e-10
Stxbp5	992.614	0.262295	0.066384	3.95117	7.77688e-05	0.000444263
Adgb	8.68974	-1.79973	0.663712	-2.71161	0.00669576	0.023533
Rab32	1233.93	-0.831305	0.0645445	-12.8796	5.86583e-38	3.15208e-36
Shprh	1194.01	-0.0601305	0.0781406	-0.769516	0.441587	0.621637
Fbxo30	469.406	-0.696753	0.108838	-6.40176	1.53597e-10	1.84998e-09
Utrn	1981.9	-0.329257	0.100208	-3.28573	0.00101719	0.00449174
B230208H11Rik	17.3397	-0.0985789	0.354726	-0.277901	0.781088	0.878652
Stx11	166.03	-1.18465	0.13239	-8.94813	3.61545e-19	8.54086e-18
Sf3b5	574.743	0.221298	0.137701	1.60708	0.108036	0.227747
Ltv1	1007.99	0.0266604	0.0691999	0.385267	0.70004	0.825159
Phactr2	1335.91	-0.395747	0.0752152	-5.26154	1.42857e-07	1.21844e-06
LOC108167794	4.25742	-0.612349	0.716555	-0.854573	0.392788	0.575529
Fuca2	2781.92	-0.388566	0.0570022	-6.81669	9.31634e-12	1.23684e-10
Pex3	439.643	-0.210342	0.0970475	-2.16741	0.0302033	0.0829742
Adat2	192.324	-0.0281674	0.117017	-0.240712	0.809779	0.895144
Aig1	35.2836	0.345386	0.267936	1.28906	0.197377	0.358002
Hivep2	206.297	-0.114947	0.127362	-0.902524	0.366779	0.549999
Adgrg6	23.3201	3.56034	0.545514	6.52657	6.72914e-11	8.35872e-10
Vta1	929.186	-0.0399245	0.0599412	-0.666061	0.505372	0.678486
Gm32543	17.9449	0.831691	0.313503	2.6529	0.00798033	0.0272576
Cited2	3928.94	-0.584992	0.175547	-3.3324	0.000861002	0.00387808
Gm20655	14.5291	0.162898	0.327615	0.497223	0.619032	0.768356
Txlnb	135.317	-0.314089	0.145246	-2.16247	0.0305819	0.0838415
Heca	1781.59	0.15491	0.0481497	3.21726	0.00129421	0.00559235
Abracl	2324.83	0.21836	0.096822	2.25528	0.0241161	0.0684962
Reps1	1542.63	0.512118	0.0565133	9.06189	1.28206e-19	3.11389e-18
Ect2l	7.24331	0.606174	0.614237	0.986873	0.323705	0.506371
Ccdc28a	106.73	0.0651358	0.153334	0.424797	0.670984	0.805368
Nhsl1	68.1789	1.62698	0.193628	8.40257	4.36803e-17	8.75395e-16
Hebp2	2.29379	-0.296258	0.976904	-0.303262	0.76169	0.865799
Tnfaip3	477.654	-0.0942516	0.0865055	-1.08955	0.275914	0.453823
Ifngr1	7659.55	0.270895	0.0480259	5.6406	1.69456e-08	1.63871e-07
Il22ra2	4.09161	-1.42974	0.797896	-1.79189	0.0731498	0.169796
Il20ra	7.25312	4.13452	0.776232	5.32641	1.00175e-07	8.72669e-07
Slc35d3	610.572	1.75045	0.0683915	25.5946	1.75107e-144	9.17437e-142
Pex7	520.458	0.0610941	0.0847935	0.720505	0.471214	0.648046
Map3k5	1191.58	0.109433	0.0789637	1.38586	0.16579	0.315207
Map7	102.87	1.2074	0.155261	7.77657	7.4517e-15	1.26965e-13
Rpl32l	52.881	-0.0489034	0.210962	-0.231812	0.816684	0.899794
Bclaf1	7742.06	0.148485	0.0727027	2.04236	0.041116	0.107021
Mtfr2	583.763	-0.0543736	0.0803504	-0.676706	0.498593	0.672615
Pde7b	220.575	0.348678	0.111321	3.13218	0.00173513	0.00728098
Ahi1	102.899	0.285244	0.170504	1.67294	0.094339	0.206222
Myb	16631.2	-1.56044	0.115956	-13.4573	2.79108e-41	1.72038e-39
Hbs1l	1292.87	0.11039	0.0742953	1.48582	0.137326	0.2732
4930455C13Rik	6.5709	0.61262	0.59681	1.02649	0.30466	0.486276
Sgk1	67.322	-0.22991	0.187704	-1.22485	0.220631	0.388274
Gm2539	3.16073	-1.31442	1.53859	-0.8543	0.392939	0.57566
E030030I06Rik	94.4103	-1.16607	0.189815	-6.14319	8.08788e-10	9.00222e-09
Raet1e	849.229	-0.377736	0.0676448	-5.5841	2.34911e-08	2.23775e-07
Gm26740	66.9786	-0.674971	0.216858	-3.1125	0.00185512	0.0077117
LOC108167355	172.401	-0.442906	0.129801	-3.4122	0.000644409	0.0029935
H60b	57.6791	0.169668	0.216058	0.78529	0.432284	0.612479
C920009B18Rik	680.001	-0.442119	0.0744846	-5.93571	2.92571e-09	3.07451e-08
Raet1d	640.863	-0.810199	0.0956109	-8.47392	2.37276e-17	4.87512e-16
Gm34607	113.955	-1.30108	0.170152	-7.64657	2.06406e-14	3.39841e-13
Gm10825	1269.11	-1.26759	0.0761158	-16.6535	2.85628e-62	3.29934e-60
Gm40610	8.46951	-1.27057	0.669729	-1.89715	0.0578085	0.140779
Tbpl1	1178.11	-0.0799102	0.0582085	-1.37283	0.169807	0.32093
Rps12	8880.1	0.0154727	0.293732	0.0526762	0.95799	0.978466
Snora33	13.499	-0.282693	0.434268	-0.650964	0.51507	0.68704
Snord100	21.1975	0.0468453	0.339176	0.138115	0.890149	0.940921
Stx7	3546.13	-0.444537	0.0605486	-7.34182	2.1071e-13	3.24016e-12
Ctgf	5.30264	-3.07203	0.967614	-3.17485	0.00149914	0.0063783
Enpp1	63.5019	1.51658	0.252398	6.00867	1.8705e-09	2.0044e-08
Med23	1220.81	-0.00748353	0.0664523	-0.112615	0.910336	0.951516
Gm40616	6.22929	0.665674	0.685245	0.971438	0.33133	0.514351
Akap7	162.516	-0.276577	0.153804	-1.79824	0.0721394	0.168035
Epb41l2	1587.87	0.288773	0.0834848	3.45899	0.000542209	0.00257199
L3mbtl3	2638.92	1.0174	0.0460591	22.089	4.03067e-108	1.23187e-105
Arhgap18	2380.5	0.299717	0.0595527	5.03281	4.83355e-07	3.88613e-06
Lama2	2.30472	-1.62549	1.10255	-1.4743	0.140401	0.27751
Gm10145	24.6268	0.122616	0.300347	0.408248	0.683091	0.81428
Ptprk	5.61452	-0.662165	0.777879	-0.851244	0.394634	0.577197
LOC108167802	3.99502	0.546294	0.80668	0.677213	0.498271	0.67246
Echdc1	170.975	0.0930975	0.124502	0.747759	0.454606	0.633881
Rnf146	963.239	-0.113217	0.0570971	-1.98289	0.0473797	0.120357
Gm30698	7.47657	-0.0232915	0.481148	-0.0484081	0.961391	0.980771
Cenpw	255.274	0.241502	0.127904	1.88815	0.0590061	0.143043
Trmt11	332.64	0.342886	0.120813	2.83815	0.00453762	0.0168566
Gm20300	117.123	-0.0116029	0.144453	-0.0803233	0.93598	0.966415
Hint3	118.885	-0.268538	0.147679	-1.81839	0.0690048	0.161916
Ncoa7	1076.68	-0.0489813	0.0687094	-0.712876	0.475922	0.65238
Hddc2	252.085	0.171245	0.11947	1.43337	0.151751	0.2945
Supt4b	11.5154	0.395757	0.460181	0.860002	0.389788	0.572582
Rnf217	170.57	-3.76551	0.216198	-17.4169	6.13873e-68	8.41637e-66
Zufsp	563.568	0.0524887	0.0921306	0.56972	0.568867	0.730824
A830082N09Rik	20.3099	-0.399721	0.35149	-1.13722	0.255447	0.430095
Rwdd1	1010	0.0975191	0.0758242	1.28612	0.198401	0.359541
Fam26f	85.0455	0.0523394	0.177486	0.294893	0.768076	0.870023
Dse	533.845	0.06203	0.0882886	0.702582	0.482316	0.658552
Tspyl1	1980.03	0.019403	0.055698	0.348361	0.727569	0.844286
Tspyl4	217.248	0.258224	0.107479	2.40255	0.0162811	0.0495013
Nt5dc1	391.33	-0.0581928	0.0940491	-0.618749	0.536081	0.705067
Amd2	17.3011	-0.22796	0.40827	-0.558356	0.576601	0.737402
Hdac2	3039.15	-0.00219297	0.0679065	-0.032294	0.974238	0.988366
Marcks	104.778	-0.687571	0.154614	-4.44702	8.70681e-06	5.8268e-05
Fam229b	8.42232	-0.580468	0.569601	-1.01908	0.308166	0.490059
Tube1	211.922	0.248077	0.122472	2.02558	0.042808	0.11066
Wisp3	5.84213	0.722534	0.662177	1.09115	0.275207	0.453017
Gm40625	5.4725	0.12272	0.724743	0.169329	0.865538	0.929262
Fyn	930.514	0.0440013	0.0834033	0.527572	0.597796	0.752944
Gm16364	2.49615	-0.147579	0.977803	-0.150929	0.880031	0.935783
Traf3ip2	61.4962	-0.454778	0.210995	-2.1554	0.0311308	0.0850901
E130307A14Rik	112.863	-0.164343	0.164875	-0.99677	0.318876	0.501632
Rev3l	1184.07	0.0669988	0.0844201	0.793635	0.427408	0.608095
Mfsd4b4	40.4218	0.0577236	0.246407	0.234261	0.814782	0.898508
Mfsd4b3	1.94149	-2.25453	1.47126	-1.53238	0.125429	0.255561
Mfsd4b5	2.67992	-0.800333	0.994298	-0.804922	0.420864	0.602154
Slc16a10	2614.06	-0.723477	0.0434259	-16.6601	2.55803e-62	3.00211e-60
Gm31930	1.63851	-0.774126	1.16602	-0.663903	0.506753	0.679162
Rpf2	945.195	0.0254186	0.104186	0.243974	0.807251	0.894101
Gtf3c6	1162.6	0.234624	0.120358	1.94938	0.0512504	0.128564
Rnu3a	5.45237	-1.1241	0.792444	-1.41852	0.156038	0.300702
Amd1	1665.29	0.373977	0.0549393	6.80709	9.95924e-12	1.32099e-10
Cdk19	3401.74	0.143536	0.0405781	3.53727	0.000404293	0.00196846
Gm32234	4.45174	-0.865687	0.697686	-1.2408	0.21468	0.380864
Cdc40	2548.51	0.0508091	0.0661035	0.76863	0.442113	0.622152
Wasf1	9.06937	0.958238	0.630783	1.51912	0.128731	0.26041
Fig4	1035.35	-0.0446741	0.0665303	-0.671486	0.501911	0.675405
Zbtb24	453.869	0.0860054	0.0794023	1.08316	0.278738	0.456625
Mical1	1589.03	-0.636757	0.0703256	-9.05441	1.37309e-19	3.32947e-18
Smpd2	337.706	0.122882	0.102414	1.19986	0.230194	0.399608
Ppil6	3.49507	-0.436729	0.833316	-0.524085	0.600219	0.754207
Cd164	8135.27	0.123775	0.0577377	2.14375	0.032053	0.0872438
Cep57l1	376.913	0.312342	0.084989	3.67508	0.000237772	0.00122692
Sesn1	1847.95	-0.341764	0.0483452	-7.06924	1.55786e-12	2.24277e-11
Armc2	16.9773	-1.0832	0.483932	-2.23833	0.0251995	0.0709962
Gm9855	5.19795	-0.334442	0.713115	-0.468987	0.639079	0.782839
Foxo3	3284.7	-0.291984	0.0461734	-6.32363	2.55492e-10	3.0202e-09
Gm38485	16.4852	-0.930224	0.384882	-2.41691	0.015653	0.0478694
Gm33333	7.1524	-0.573638	0.618006	-0.928208	0.353299	0.536644
Lace1	123.014	0.0548326	0.144427	0.379656	0.704201	0.82804
Snx3	2372.44	-0.00744869	0.0823396	-0.090463	0.927919	0.961069
Ostm1	2147.65	-0.130231	0.0504483	-2.58147	0.00983819	0.0324256
Sec63	3447.71	-0.163191	0.0581389	-2.80691	0.00500189	0.0183536
Scml4	25.2436	0.0598648	0.323462	0.185075	0.85317	0.922597
Pdss2	139.174	0.261432	0.131562	1.98713	0.0469077	0.119489
Bend3	424.941	-0.148971	0.0837744	-1.77825	0.0753636	0.173697
1700021F05Rik	193.846	0.164689	0.145308	1.13338	0.257053	0.432093
Cd24a	1665.83	0.747193	0.105705	7.06868	1.56414e-12	2.2496e-11
1700027J07Rik	4.16499	0	3.25525	0	1	1
Qrsl1	202.168	-0.103301	0.141058	-0.732333	0.463966	0.642171
Rtn4ip1	275.791	-0.0648468	0.0974081	-0.665722	0.505589	0.678652
Aim1	419.661	0.173083	0.0951936	1.81822	0.0690306	0.161951
Atg5	726.964	-0.0709088	0.0825942	-0.858521	0.390605	0.573419
Prdm1	34.3466	-1.4621	0.392952	-3.72081	0.000198583	0.00104416
Gm35154	10.2533	-0.500787	0.505219	-0.991228	0.321574	0.504168
2310075K07Rik	37.1127	0.00817934	0.2856	0.0286392	0.977152	0.990005
Prep	2189.21	0.128582	0.0575616	2.23382	0.025495	0.0717046
Hace1	420.033	0.0930775	0.102917	0.904398	0.365784	0.549197
Ascc3	1276.76	0.0680682	0.0647639	1.05102	0.293249	0.473941
Lilr4b	378.33	-1.47801	0.109494	-13.4986	1.59384e-41	1.00783e-39
Lilrb4a	1053.99	-0.970737	0.0689774	-14.0733	5.54534e-45	3.98775e-43
LOC108167810	9.8881	0.9425	0.586586	1.60676	0.108108	0.227833
Gopc	956.154	0.0187541	0.0760723	0.246531	0.805272	0.89346
Nus1	2252.65	-0.221936	0.0556837	-3.98564	6.72972e-05	0.000388375
Cep85l	1156.04	0.0258004	0.062618	0.412029	0.680318	0.812263
Gm19395	4.00271	-0.276128	0.698939	-0.395068	0.692793	0.820548
Pln	9.58506	0.684345	0.475965	1.43781	0.150489	0.292601
Gm36229	12.5226	-0.0119805	0.378069	-0.0316887	0.97472	0.988739
Mcm9	659.404	-0.00126554	0.078784	-0.0160634	0.987184	0.995782
Asf1a	223.381	0.183402	0.108008	1.69804	0.0895008	0.197976
Gm3902	9.76205	-0.361344	0.458051	-0.788873	0.430187	0.610569
Man1a	1404.56	-0.351045	0.056098	-6.25772	3.90652e-10	4.53391e-09
Tbc1d32	293.545	0.293339	0.100336	2.92358	0.00346034	0.0132973
Msl3l2	6.95414	1.90181	0.505396	3.76301	0.000167879	0.000897841
Gja1	46.7064	-2.71729	0.363733	-7.47057	7.98503e-14	1.25822e-12
Hsf2	562.967	-0.050194	0.0889259	-0.564448	0.57245	0.733948
Serinc1	4268.45	-0.216201	0.055349	-3.90615	9.37797e-05	0.000528118
Pkib	1063.1	-0.3361	0.0962107	-3.49337	0.000476961	0.00228661
Smpdl3a	51.9283	1.31611	0.191172	6.88442	5.80243e-12	7.8598e-11
Gcc2	1393.18	0.0504925	0.0734826	0.687135	0.491998	0.667133
Gm40668	3.70659	0.0167477	0.749743	0.0223379	0.982178	0.993351
Lims1	4089.68	-0.249439	0.0714949	-3.48891	0.000485	0.00232287
Ranbp2	10803.9	0.0328722	0.0665842	0.493693	0.621523	0.770328
Ccdc138	113.561	0.285647	0.149826	1.90652	0.0565825	0.138691
2024-09-10	370.497	-0.34161	0.111737	-3.05728	0.00223356	0.00908408
Sowahc	601.696	-1.19737	0.0841072	-14.2362	5.46272e-46	4.04738e-44
P4ha1	1352.01	-0.104602	0.0571055	-1.83174	0.0669906	0.158024
Oit3	2.99987	-1.16457	1.32373	-0.879763	0.378988	0.563127
Mcu	672.426	-0.0795743	0.0642648	-1.23823	0.215633	0.382114
Micu1	1386.11	-0.233131	0.0523373	-4.45439	8.41302e-06	5.64072e-05
Dnajb12	728.913	-0.200144	0.0985676	-2.03053	0.0423031	0.109567
LOC108167812	7.74587	-0.424064	0.527924	-0.803267	0.421821	0.602953
Ddit4	178.15	-0.778769	0.161428	-4.82426	1.40523e-06	1.05554e-05
Anapc16	639.129	0.00967706	0.0734813	0.131694	0.895226	0.943528
Ascc1	594.462	-0.026346	0.0794163	-0.331745	0.740082	0.8526
Chst3	63.267	1.66479	0.411803	4.04269	5.28419e-05	0.000310822
Psap	55049	-0.629407	0.0917992	-6.85634	7.06464e-12	9.52558e-11
Cdh23	8.58835	-0.871066	0.638504	-1.36423	0.172496	0.324675
Vsir	2178.81	-0.711266	0.0609709	-11.6657	1.90913e-31	8.16527e-30
Slc29a3	2955.85	-0.414533	0.0732854	-5.65643	1.54558e-08	1.49859e-07
Unc5b	5.83528	-2.5269	1.17759	-2.14582	0.0318873	0.0868201
Gm26947	389.432	-0.901853	0.103492	-8.71426	2.9266e-18	6.36991e-17
Pcbd1	3.2266	1.86193	0.920139	2.02353	0.0430188	0.111065
Sgpl1	4187.88	-0.338893	0.0733202	-4.6221	3.79876e-06	2.70261e-05
Pald1	43.1105	3.72504	0.46496	8.01151	1.13308e-15	2.07261e-14
Eif4ebp2	8104.15	-0.072885	0.0383363	-1.9012	0.0572755	0.139829
LOC108167814	10.9588	-0.793821	0.449341	-1.76664	0.0772893	0.177134
Lrrc20	556.48	-0.370027	0.0769185	-4.81064	1.50449e-06	1.12779e-05
Ppa1	789.678	0.336139	0.0738184	4.5536	5.27362e-06	3.65961e-05
Sar1a	2525.19	-0.118248	0.0605056	-1.95434	0.0506615	0.12743
Tysnd1	414.594	-0.0338389	0.106927	-0.316467	0.751648	0.860144
Aifm2	131.959	-1.10174	0.159792	-6.89484	5.39265e-12	7.31148e-11
H2afy2	2.29851	-2.75227	1.41958	-1.93878	0.0525277	0.130962
Gm5424	36.6281	0.432885	0.28345	1.5272	0.126711	0.257281
Hk1	3346.11	-0.0317785	0.0552881	-0.574781	0.56544	0.728206
Hk1os	18.3538	-0.402829	0.350014	-1.15089	0.249777	0.423267
Gm30322	2.74417	-0.132742	0.911041	-0.145704	0.884155	0.93762
Supv3l1	617.391	-0.011544	0.0672963	-0.17154	0.863799	0.928431
Vps26a	3253.28	-0.0178277	0.0556172	-0.320543	0.748557	0.857983
Srgn	5465.14	0.229722	0.134408	1.70914	0.0874253	0.19444
Kif1bp	637.004	-0.287081	0.0761614	-3.76938	0.000163651	0.000877792
Ddx21	7262.88	0.0310611	0.0430762	0.721074	0.470864	0.647771
Ddx50	2043.43	-0.0785628	0.0715978	-1.09728	0.272519	0.450007
Ccar1	4276.14	0.099257	0.0813926	1.21948	0.222661	0.390815
Snord98	9.79434	-0.723725	0.46935	-1.54197	0.12308	0.252071
Tet1	357.669	1.10524	0.120569	9.16687	4.86946e-20	1.20667e-18
Slc25a16	531.948	-0.220226	0.0814938	-2.70236	0.00688484	0.0240435
Dna2	1252.05	0.449734	0.0569072	7.90294	2.72403e-15	4.79155e-14
Rufy2	447.484	-0.00255805	0.086387	-0.0296115	0.976377	0.989667
Hnrnph3	298.516	0.0605139	0.111691	0.541795	0.587959	0.74578
Pbld2	5.21102	-0.278077	0.661465	-0.420396	0.674196	0.807451
Herc4	1776.82	0.153151	0.080378	1.90539	0.0567297	0.138936
Sirt1	1112.55	0.202112	0.0676275	2.98861	0.00280252	0.0110817
Dnajc12	289.398	1.54405	0.106736	14.466	1.98566e-47	1.56611e-45
1110002J07Rik	9.79768	0.390412	0.487438	0.800947	0.423162	0.604509
Gm31763	11.8276	0.162889	0.435411	0.374105	0.708326	0.83076
Reep3	1780.15	0.112294	0.0961013	1.1685	0.242607	0.415049
Jmjd1c	4384.22	0.00599334	0.0561506	0.106737	0.914998	0.953949
Nrbf2	391.561	-0.0153051	0.092889	-0.164768	0.869127	0.930935
Egr2	279.777	-1.70606	0.161199	-10.5836	3.55135e-26	1.22873e-24
Ado	218.193	-0.0570811	0.132765	-0.429942	0.667238	0.802918
Gm32364	6.85936	-1.52974	0.900748	-1.6983	0.0894518	0.197897
LOC102635169	14.5782	-2.09626	0.597247	-3.50987	0.00044832	0.00216415
Zfp365	7.69012	-2.74335	1.32133	-2.0762	0.0378758	0.100133
Rtkn2	169.468	0.439244	0.146946	2.98914	0.0027976	0.0110682
Arid5b	1431.56	-0.66337	0.0773239	-8.5791	9.56143e-18	2.03579e-16
Tmem26	7.69575	-3.20495	1.30177	-2.462	0.0138164	0.0432813
Rhobtb1	347.564	-0.164763	0.103208	-1.59641	0.110396	0.231416
A930033H14Rik	63.8556	-0.265054	0.234489	-1.13035	0.258331	0.433457
Cdk1	1870.61	0.500447	0.0696856	7.18149	6.89557e-13	1.02283e-11
Ccdc6	1282.7	-0.117084	0.0638722	-1.8331	0.0667884	0.157679
Bicc1	9.03624	-1.18704	0.623362	-1.90425	0.0568775	0.139138
Tfam	1063.38	0.0293929	0.0679113	0.432813	0.665151	0.801261
Ube2d1	827.817	0.0266608	0.141225	0.188783	0.850263	0.921223
Gm34376	3.98794	-0.0177484	0.756298	-0.0234675	0.981277	0.992565
Cisd1	319.156	-0.225242	0.109843	-2.05057	0.0403087	0.105219
Ipmk	1538.33	-0.10443	0.0535286	-1.95093	0.0510656	0.128188
Zwint	1879.54	0.403231	0.0619815	6.50567	7.73453e-11	9.57515e-10
Rab36	50.204	0.356898	0.225839	1.58032	0.114033	0.237421
Bcr	2788.04	-0.169387	0.0508996	-3.32785	0.00087518	0.0039371
Specc1l	1842.46	-0.0517599	0.0525414	-0.985126	0.324562	0.507253
Adora2a	9.79376	1.70087	0.614383	2.76842	0.00563287	0.0203182
Upb1	9.5899	0.401213	0.639262	0.62762	0.530253	0.699596
Gucd1	498.697	0.0997007	0.0891268	1.11864	0.263294	0.439316
Snrpd3	2300.76	0.168068	0.0753766	2.22971	0.0257669	0.0723445
Ggt1	3.06322	-0.530722	0.88557	-0.599299	0.548973	0.715225
Ggt5	7.02421	1.6442	0.549523	2.99205	0.00277114	0.0109813
Susd2	2.0055	-2.66797	1.5172	-1.75848	0.0786658	0.179559
Cabin1	2805.34	0.0590957	0.0589006	1.00331	0.31571	0.498061
Gm40696	3.83581	-0.334973	0.82514	-0.405959	0.684773	0.815402
Ddt	360.441	0.0364442	0.112222	0.324752	0.745369	0.855869
Gstt3	355.365	0.482645	0.0842491	5.72878	1.01154e-08	1.00334e-07
Gstt1	4.67671	0.488531	0.612236	0.797945	0.424903	0.606005
Gstt2	102.359	0.647932	0.173633	3.73163	0.000190247	0.00100285
Mif	1321.72	0.465546	0.234819	1.98258	0.0474147	0.120422
Derl3	14.9508	0.448469	0.432325	1.03734	0.299576	0.481039
Smarcb1	1303.54	0.132051	0.0562826	2.34622	0.0189648	0.0561708
Mmp11	51.632	-0.734059	0.233429	-3.14468	0.0016627	0.00700511
Chchd10	79.889	-0.532091	0.231311	-2.30033	0.0214297	0.0621047
Vpreb3	38.1153	-4.29912	1.25891	-3.41494	0.000637958	0.00296729
Zfp280b	600.492	0.17662	0.0810615	2.17883	0.0293441	0.0809624
Prmt2	81.2169	-0.705183	0.191169	-3.6888	0.000225318	0.00116935
Dip2a	145.185	0.189593	0.151094	1.2548	0.20955	0.374069
Pcnt	2760.89	0.0317753	0.0872208	0.364309	0.715627	0.836166
Ybey	88.2767	0.0242886	0.172337	0.140937	0.88792	0.93975
Mcm3ap	1611.03	0.063361	0.0566229	1.119	0.263141	0.439166
Lss	462.076	0.0993565	0.0895101	1.11	0.266998	0.443787
Col6a2	24.0606	-2.16388	0.439996	-4.91795	8.74532e-07	6.78444e-06
Col6a1	35.8742	-2.05872	0.34956	-5.88946	3.87451e-09	4.02258e-08
Pcbp3	24.8491	0.64675	0.306033	2.11334	0.0345721	0.0930592
Slc19a1	373.627	0.102294	0.0949855	1.07694	0.281506	0.459569
Col18a1	6.75665	0.642311	0.70383	0.912594	0.361456	0.545026
Pofut2	558.007	0.0881	0.0833912	1.05647	0.290755	0.471209
Adarb1	6.69967	-3.442	1.2949	-2.65812	0.00785781	0.0268906
Fam207a	571.224	-0.0263198	0.0802054	-0.328155	0.742795	0.85414
Itgb2	2310.48	-0.481747	0.0483324	-9.96739	2.11725e-23	6.30022e-22
Pttg1ip	1274.29	-0.162171	0.0614742	-2.63803	0.00833899	0.0283113
Sumo3	2907.04	0.18071	0.0667363	2.70783	0.00677256	0.023746
Ube2g2	946.921	-0.0839863	0.0710488	-1.18209	0.237169	0.408412
Trpm2	303.614	-0.964558	0.123431	-7.81459	5.51444e-15	9.50609e-14
1810043G02Rik	196.346	-0.0421633	0.122786	-0.34339	0.731305	0.846744
Pfkl	989.992	0.135374	0.0710548	1.90521	0.0567529	0.138969
Icosl	274.756	1.77966	0.0934451	19.045	7.23343e-81	1.32643e-78
D10Jhu81e	575.594	-0.0369912	0.0845906	-0.437297	0.661896	0.798901
Pwp2	877.917	0.100104	0.0772294	1.29618	0.194912	0.354715
Trappc10	1264.62	-0.0251041	0.0585951	-0.428434	0.668335	0.803844
Agpat3	92.3234	-0.177022	0.168152	-1.05275	0.292455	0.473022
Rrp1	3337.23	0.0974904	0.0666167	1.46345	0.143344	0.281695
Cstb	919.272	-0.499312	0.0616719	-8.09627	5.66689e-16	1.05216e-14
Pdxk	1524.34	-0.505752	0.0548733	-9.21672	3.06313e-20	7.6814e-19
Ilvbl	449.719	-0.0383391	0.111009	-0.345369	0.729817	0.845688
2610008E11Rik	437.858	-0.0882752	0.094482	-0.934307	0.350146	0.533178
Plpp2	316.823	0.100148	0.118938	0.842019	0.399777	0.582264
Mier2	309.608	-0.128158	0.0871655	-1.47028	0.141486	0.279278
Tpgs1	203.668	-0.140427	0.133791	-1.0496	0.293903	0.474737
Cdc34	1044.55	-0.0122629	0.0671922	-0.182505	0.855186	0.923822
Gzmm	15.7576	-0.62402	0.40065	-1.55752	0.119348	0.246284
Bsg	3274.43	-0.0146266	0.0556985	-0.262603	0.792856	0.886181
Hcn2	13.8932	0.0648797	0.420437	0.154315	0.877361	0.934027
Polrmt	491.186	0.0868191	0.0913764	0.950126	0.342048	0.52542
Fgf22	3.02143	-1.27829	0.834947	-1.53098	0.125773	0.25605
Rnf126	745.018	-0.033859	0.105581	-0.320694	0.748442	0.857919
Prss57	23.9185	-0.409213	0.309424	-1.3225	0.186003	0.34284
Palm	811.769	-0.225791	0.0893943	-2.52578	0.0115441	0.0372367
E130317F20Rik	49.9688	0.0588044	0.200897	0.29271	0.769744	0.871106
Ptbp1	10134.5	0.197543	0.0844848	2.3382	0.0193766	0.0571901
Plppr3	4166.29	-0.244424	0.0789654	-3.09532	0.00196598	0.00809911
Prtn3	7615.75	-0.725791	0.108983	-6.65965	2.74477e-11	3.54765e-10
Elane	196.791	-3.51301	0.198773	-17.6735	6.71058e-70	9.74695e-68
Med16	886.862	-0.0552739	0.0917249	-0.602606	0.546771	0.713116
R3hdm4	1886	-0.219756	0.100812	-2.17986	0.029268	0.0808135
Kiss1r	36.4417	-0.317042	0.238911	-1.32703	0.184498	0.34088
Gm40715	7.1148	-0.415122	0.526218	-0.788879	0.430183	0.610569
Arid3a	2739.67	-0.44838	0.0493267	-9.09001	9.90293e-20	2.41322e-18
Wdr18	1065.41	0.153019	0.0744166	2.05625	0.0397583	0.104022
Grin3b	16.5495	0.101472	0.435203	0.233159	0.815638	0.899114
Tmem259	1206.55	-0.124942	0.103102	-1.21182	0.22558	0.393959
Cnn2	1342.47	0.0775544	0.0494932	1.56697	0.117121	0.24244
Abca7	2625.54	-0.519764	0.0883103	-5.88565	3.96498e-09	4.11359e-08
Hmha1	8727.44	-0.393216	0.0616117	-6.38216	1.74604e-10	2.09268e-09
Polr2e	907.305	0.0524929	0.115942	0.45275	0.650729	0.791074
Gpx4	1765.81	-0.187953	0.0644515	-2.91619	0.00354331	0.013579
Sbno2	1388.89	-0.431896	0.0696256	-6.20313	5.53514e-10	6.28973e-09
LOC108167824	12.0423	-0.38431	0.447733	-0.858346	0.390701	0.573446
Stk11	2256.63	-0.106359	0.0808624	-1.31531	0.188406	0.345879
Cbarp	31.6842	-0.147319	0.319602	-0.460944	0.644839	0.786676
Atp5d	1706	0.042789	0.0979857	0.436686	0.662339	0.799252
Midn	1863.16	-0.147939	0.104163	-1.42026	0.155532	0.300059
Cirbp	1460.86	-0.0632236	0.0649983	-0.972696	0.330704	0.513814
1600002K03Rik	102.946	-0.012289	0.154852	-0.0793595	0.936747	0.966807
Efna2	7.189	1.28352	0.741198	1.73168	0.0833299	0.187521
Mum1	811.33	0.346895	0.0829131	4.18384	2.86626e-05	0.000177343
Ndufs7	505.123	0.00398116	0.106169	0.0374982	0.970088	0.986038
Gamt	9.8901	-0.415317	0.53272	-0.779616	0.435617	0.615596
Dazap1	2385.04	0.163821	0.0779256	2.10227	0.0355292	0.0951993
Rps15	8053.64	0.0218428	0.185209	0.117936	0.906118	0.949347
Apc2	4.37821	0.238085	0.739559	0.321929	0.747507	0.857115
2310011J03Rik	632.892	0.0250951	0.13156	0.190749	0.848722	0.920097
Pcsk4	55.1998	0.186699	0.228065	0.818622	0.413002	0.594227
Reep6	24.2446	0.51641	0.423136	1.22043	0.2223	0.390369
Adamtsl5	15.4243	1.55399	0.359568	4.32181	1.54753e-05	9.94403e-05
Mex3d	319.38	-0.27528	0.100651	-2.73499	0.00623817	0.0221798
Mbd3	1561.72	0.120933	0.0730216	1.65613	0.097696	0.211622
Uqcr11	686.208	-0.0663005	0.119234	-0.556055	0.578173	0.738538
Tcf3	1843.39	0.202116	0.0767591	2.63311	0.00846061	0.0286843
Rexo1	1688.23	-0.0112563	0.0588476	-0.191278	0.848308	0.920056
Klf16	289.289	-0.0508838	0.111471	-0.456474	0.648049	0.789283
Abhd17a	502.112	-0.162326	0.124815	-1.30054	0.193417	0.352551
Adat3	30.3676	-0.408552	0.310104	-1.31747	0.187682	0.345111
Scamp4	495.82	-0.0840789	0.0930494	-0.903594	0.366211	0.549541
Csnk1g2	2127.13	-0.0685873	0.0767342	-0.89383	0.371413	0.555132
Btbd2	404.723	0.205689	0.0898874	2.2883	0.0221201	0.0637639
Mknk2	2746.96	-0.00187744	0.0638806	-0.0293899	0.976554	0.989778
Mob3a	1515.85	0.156451	0.0586725	2.66652	0.0076641	0.0263184
Izumo4	114.499	-0.65504	0.150441	-4.35413	1.33594e-05	8.69101e-05
Ap3d1	2885.94	-0.134884	0.0577082	-2.33734	0.0194213	0.0573029
Dot1l	1610.17	-0.119016	0.086118	-1.38201	0.166968	0.316913
Plekhj1	479.602	-0.0174442	0.098591	-0.176935	0.859559	0.926301
Sf3a2	1755.68	0.194825	0.0845805	2.30342	0.021255	0.061647
Amh	5.96947	-1.29887	0.64938	-2.00017	0.0454823	0.116546
Jsrp1	3.0859	1.24397	0.93046	1.33694	0.181244	0.336884
Oaz1	3883.73	-0.0754359	0.0948797	-0.795068	0.426574	0.60765
Lsm7	392.555	0.195248	0.0988571	1.97505	0.0482623	0.122218
Sppl2b	540.898	-0.00861776	0.0938105	-0.0918635	0.926806	0.960869
Timm13	492.998	-0.0972084	0.119123	-0.816031	0.414482	0.595422
Lmnb2	1379.68	0.207385	0.0665166	3.1178	0.00182209	0.00758729
Gadd45b	68.4051	-0.58821	0.195192	-3.0135	0.00258252	0.0103254
Gng7	109.854	-0.348002	0.161236	-2.15833	0.0309019	0.0845255
Slc39a3	209.102	-0.355324	0.158427	-2.24282	0.0249082	0.070324
Sgta	1039.12	0.00731345	0.117208	0.0623974	0.950246	0.974248
Thop1	476.631	0.435903	0.0989404	4.40571	1.05436e-05	6.94854e-05
Map2k2	1043.46	-0.0625218	0.0995831	-0.627835	0.530112	0.699536
Zbtb7a	2360.12	-0.275009	0.0630467	-4.36199	1.28884e-05	8.40325e-05
Pias4	397.542	-0.172645	0.0972169	-1.77587	0.0757542	0.174379
Eef2	53558.6	-0.0357639	0.096441	-0.370837	0.710759	0.832459
Snord37	2.62925	-1.00769	0.966025	-1.04313	0.296889	0.478611
Dapk3	426.826	-0.0857451	0.122225	-0.701537	0.482968	0.659144
Zfr2	13.4528	-1.04274	0.486454	-2.14355	0.0320689	0.087266
Matk	132.911	-0.303004	0.147579	-2.05316	0.040057	0.104692
Mrpl54	344.088	0.115918	0.111153	1.04288	0.297005	0.478693
Apba3	267.485	-0.010135	0.113539	-0.0892648	0.928871	0.961715
Tjp3	233.164	0.381926	0.112031	3.40911	0.000651749	0.00302473
Pip5k1c	2664.24	-0.262877	0.0917565	-2.86494	0.00417091	0.015677
Cactin	899.99	0.130794	0.0967753	1.35152	0.176528	0.33008
Gipc3	2.99469	2.79943	1.38856	2.01606	0.0437934	0.11271
Hmg20b	492.909	0.0622282	0.130982	0.47509	0.634723	0.779848
Mfsd12	944.788	-0.448484	0.0943557	-4.75312	2.00301e-06	1.47957e-05
Fzr1	817.171	0.395695	0.0835872	4.73392	2.20222e-06	1.61452e-05
Dohh	376.491	-0.0426581	0.139762	-0.30522	0.760198	0.86484
Smim24	356.851	0.498665	0.0873799	5.70687	1.15075e-08	1.13451e-07
Nfic	1424.27	-0.16398	0.101435	-1.61659	0.105966	0.224251
Gm16104	8.08551	-2.40421	0.750882	-3.20184	0.00136552	0.00586766
Celf5	3.25213	0.104433	1.13309	0.0921662	0.926566	0.960752
Ncln	1768.86	-0.134528	0.0894873	-1.50331	0.132758	0.266534
S1pr4	71.4642	0.27873	0.187659	1.4853	0.137465	0.273327
Gna15	786.33	0.20994	0.0793851	2.64458	0.00817916	0.0278524
Gna11	387.691	0.169424	0.100237	1.69023	0.0909837	0.200624
Aes	3308.9	0.196806	0.0928286	2.1201	0.0339979	0.0917156
Tle2	166.149	0.371567	0.12306	3.01939	0.00253286	0.0101439
Tle6	334.708	-0.162253	0.0985689	-1.64609	0.0997456	0.21443
Gm32024	28.8848	-0.0651886	0.261154	-0.249617	0.802883	0.892069
BC025920	52.8053	0.318265	0.208094	1.52943	0.126158	0.256406
Sirt6	281.997	-0.0139599	0.105434	-0.132404	0.894665	0.943171
Ankrd24	93.3321	-0.135716	0.169828	-0.799139	0.42421	0.605483
Gm10778	7.3408	-0.22506	0.653398	-0.344446	0.730511	0.846153
Zfp433	39.063	-0.171561	0.240685	-0.712805	0.475966	0.65238
Gm32687	37.846	-0.242097	0.249201	-0.971489	0.331305	0.514351
LOC102635133	11.2141	0.0715359	0.434493	0.164642	0.869226	0.930956
Gm33378	92.9874	0.00134936	0.18872	0.00715005	0.994295	0.999747
LOC108167777	5.56582	0.205187	0.569214	0.360475	0.718492	0.837926
Zfp873	121.211	0.45793	0.134527	3.40399	0.000664082	0.00307613
AU041133	4.44864	-1.06277	0.810928	-1.31055	0.190008	0.347749
Zfp938	6.357	1.74105	0.7301	2.38467	0.0170944	0.0514727
Gm4924	48.8433	0.509604	0.222908	2.28616	0.0222448	0.0640368
Gm40721	6.63741	0.256376	0.662257	0.387124	0.698664	0.824294
1190007I07Rik	114.706	0.0259727	0.162703	0.159633	0.87317	0.932212
Tdg	1524.17	0.191818	0.0637497	3.00893	0.00262172	0.0104626
Glt8d2	5.27321	-0.965577	0.627433	-1.53893	0.123821	0.25327
Hcfc2	426.571	-0.012286	0.0833024	-0.147487	0.882748	0.93684
Nfyb	985.313	0.379173	0.0638582	5.93774	2.88982e-09	3.04115e-08
Txnrd1	3082.03	0.0926276	0.0387961	2.38755	0.0169612	0.0511345
Gm38560	21.3692	0.111584	0.325365	0.342951	0.731635	0.846903
Eid3	14.7992	-0.34472	0.362659	-0.950536	0.34184	0.525262
Chst11	612.521	-0.0402918	0.075656	-0.532565	0.594334	0.750227
Slc41a2	66.2734	-1.62136	0.202411	-8.01023	1.14494e-15	2.09169e-14
D10Wsu102e	1584.81	0.20772	0.0716425	2.8994	0.00373874	0.0142461
Aldh1l2	140.497	0.380453	0.140715	2.70371	0.00685702	0.0239835
A230046K03Rik	2601.36	0.100455	0.0701664	1.43166	0.15224	0.295223
Appl2	775.247	-0.411353	0.0638246	-6.44506	1.15556e-10	1.40565e-09
1500009L16Rik	35.7939	3.21158	0.256759	12.5081	6.73803e-36	3.31701e-34
Nuak1	49.2859	-1.30494	0.527839	-2.47223	0.0134272	0.0422517
Ckap4	482.589	0.632851	0.0873672	7.24358	4.37005e-13	6.57524e-12
Tcp11l2	785.297	-0.673732	0.0733978	-9.17919	4.34347e-20	1.08181e-18
LOC102637873	5.31113	-0.3706	0.639833	-0.579213	0.562445	0.725828
Polr3b	1545.79	-0.0450353	0.0566863	-0.794466	0.426924	0.607884
Ric8b	496.127	-0.0812795	0.0778567	-1.04396	0.296503	0.478144
Gm34633	3.98282	-0.413595	0.74738	-0.553392	0.579995	0.73988
Fhl4	11.2058	-0.288903	0.478408	-0.603884	0.545921	0.712577
Tmem263	668.167	0.25444	0.0801763	3.17351	0.00150607	0.00640556
Mterf2	101.277	1.52306	0.161413	9.43583	3.87925e-21	1.01804e-19
Cry1	766.259	0.46701	0.0749399	6.23179	4.61129e-10	5.30154e-09
Btbd11	3.94678	-3.30396	1.37995	-2.39426	0.0166541	0.0504041
Pwp1	1265.16	0.0900008	0.060038	1.49906	0.133857	0.268079
Prdm4	912.738	0.115583	0.0606746	1.90497	0.056784	0.139022
Rtcb	4125.01	-0.0357661	0.0454223	-0.787413	0.43104	0.611285
Bpifc	538.931	0.231559	0.0692368	3.34445	0.000824447	0.00373176
Fbxo7	875.054	0.121878	0.0666416	1.82886	0.067421	0.158912
Syn3	102.713	0.165102	0.141619	1.16581	0.24369	0.416125
1810014B01Rik	213.797	-0.132919	0.120619	-1.10197	0.270476	0.44759
Hsp90b1	26143.8	0.0138767	0.0863229	0.160753	0.872288	0.932183
Ttc41	116.671	-0.124946	0.149185	-0.837522	0.402299	0.584561
Nt5dc3	489.282	-0.062108	0.0804639	-0.771874	0.440189	0.620383
Stab2	4.45916	-1.31338	0.947085	-1.38676	0.165514	0.314846
Gm36807	3.34211	2.31546	0.812245	2.85069	0.00436242	0.0163007
1700113H08Rik	63.7587	2.14744	0.177955	12.0673	1.57216e-33	7.22997e-32
Ascl1	16.1834	4.40949	0.707473	6.23273	4.58374e-10	5.274e-09
Igf1	120.466	-1.90226	0.166717	-11.4101	3.7229e-30	1.54716e-28
Gm30233	16.1922	0.715798	0.41858	1.71007	0.0872538	0.194206
Pmch	2.99774	0.466031	0.924679	0.503993	0.614267	0.76503
Parpbp	319.187	0.539173	0.108546	4.96724	6.79118e-07	5.34765e-06
Gm6653	13.1353	0.339886	0.388189	0.875568	0.381265	0.565107
Nup37	426.551	0.487891	0.0919304	5.30717	1.11338e-07	9.63616e-07
Ccdc53	413.012	-0.0166757	0.0833772	-0.200003	0.841479	0.916019
Dram1	276.403	-0.208452	0.0935354	-2.22859	0.0258413	0.0725119
Gnptab	6514.91	0.0324042	0.0572458	0.566054	0.571357	0.732996
Sycp3	8.7743	0.317527	0.520212	0.61038	0.54161	0.709196
Chpt1	332.478	0.527855	0.101385	5.20644	1.92497e-07	1.62015e-06
Spic	2.3908	-1.65618	1.27096	-1.30309	0.192543	0.351412
Gm4925	5.18267	-0.652816	0.749663	-0.870812	0.383857	0.567488
Arl1	1589.8	-0.0694949	0.0586938	-1.18403	0.236403	0.407429
Utp20	2221.23	0.125058	0.0759732	1.64608	0.0997465	0.21443
Gas2l3	2072.52	-0.0583438	0.0683169	-0.854017	0.393095	0.575807
Scyl2	1108.84	0.149313	0.0695231	2.14768	0.0317393	0.0864813
Actr6	330.546	0.172589	0.128559	1.34249	0.179436	0.334048
Gm30963	10.9437	-1.18812	0.419174	-2.83444	0.00459057	0.0170318
Uhrf1bp1l	3289.87	-0.290519	0.0550137	-5.28085	1.28588e-07	1.10444e-06
Gm31090	2.09752	-0.681442	0.966961	-0.704726	0.480981	0.657656
LOC108167827	2.80638	-0.125957	0.796834	-0.158073	0.8744	0.932566
Apaf1	3778.67	0.0159524	0.0771804	0.206689	0.836252	0.912701
Ikbip	308.271	-0.0587256	0.104935	-0.559636	0.575728	0.736735
Slc25a3	7105.46	-0.0274288	0.0583703	-0.469911	0.638419	0.782382
Tmpo	9730.36	0.377014	0.0463704	8.13048	4.27577e-16	7.98036e-15
Nedd1	922.698	0.254743	0.0722933	3.52375	0.000425488	0.00206413
Cfap54	3.85305	-0.260774	0.717895	-0.363249	0.716419	0.836706
Cdk17	999.442	-0.131722	0.0629629	-2.09205	0.0364336	0.097002
Elk3	5797.77	0.175664	0.0449968	3.90391	9.4649e-05	0.000532197
Gm32551	16.4405	-0.13199	0.334188	-0.394957	0.692875	0.820548
Gm17745	655.081	-0.746187	0.0787858	-9.47109	2.76945e-21	7.34681e-20
Mir7688	9.92911	0.516412	0.652468	0.791475	0.428667	0.609163
Lta4h	4574.87	0.210045	0.0580807	3.61642	0.000298703	0.0015048
Hal	108.662	-4.56156	1.04473	-4.36625	1.26397e-05	8.25207e-05
Ccdc38	15.8421	-0.490141	0.356683	-1.37417	0.16939	0.320226
Snrpf	464.705	0.379455	0.344445	1.10164	0.270617	0.447721
4933408J17Rik	4.019	0.243661	0.698531	0.348819	0.727225	0.844285
Usp44	93.5517	0.733268	0.177654	4.1275	3.66722e-05	0.000221848
Metap2	5212.96	-0.0263876	0.0691014	-0.381868	0.70256	0.826838
Vezt	337.282	-0.231963	0.0928979	-2.49697	0.012526	0.0398345
Fgd6	114.881	-1.01613	0.186702	-5.44251	5.25358e-08	4.77509e-07
Nr2c1	490.106	-0.32671	0.0956616	-3.41527	0.000637186	0.00296558
Ndufa12	841.131	0.00243362	0.142054	0.0171317	0.986332	0.995484
Tmcc3	105.691	-2.0089	0.208779	-9.62214	6.44785e-22	1.77135e-20
Cep83os	176.731	-0.00222471	0.121942	-0.0182441	0.985444	0.99513
Cep83	1952.54	0.497189	0.0812503	6.11923	9.40314e-10	1.04187e-08
Plxnc1	4229.06	-0.157488	0.0436371	-3.60905	0.000307319	0.00154238
Cradd	132.935	0.22488	0.130501	1.72321	0.0848501	0.190358
Socs2	291.751	1.97565	0.0935824	21.1113	6.26153e-99	1.55689e-96
Gm33230	7.33183	1.92456	0.520574	3.69701	0.000218157	0.00113649
Mrpl42	936.458	0.164014	0.123224	1.33102	0.183184	0.339349
Ube2n	1662.82	0.160228	0.0536588	2.98606	0.00282597	0.0111624
Nudt4	1827.59	0.305	0.0603167	5.05665	4.26695e-07	3.45454e-06
Mir3058	3.52669	0.472914	0.738961	0.639971	0.522191	0.692528
Eea1	1868.75	-0.328965	0.0704586	-4.66892	3.02788e-06	2.1849e-05
Btg1	5481.47	-0.533917	0.0411363	-12.9792	1.60531e-38	8.92041e-37
Gm34346	3.43695	-2.51918	1.20654	-2.08794	0.0368031	0.0977524
Atp2b1	2585.6	-0.223133	0.0592392	-3.76664	0.000165458	0.00088554
Poc1b	869.13	0.261591	0.0736589	3.55138	0.000383219	0.0018777
Galnt4	716.276	-0.242403	0.0739474	-3.27805	0.00104528	0.00460624
Gm34574	217.449	0.871539	0.120882	7.20986	5.60095e-13	8.3672e-12
Gm34777	5.13844	-1.22557	0.703487	-1.74213	0.0814854	0.184289
Dusp6	3940.18	-0.332874	0.0525865	-6.33003	2.45116e-10	2.90222e-09
Gm34921	11.4325	-0.860682	0.527894	-1.63041	0.103016	0.219849
Gm35035	48.5614	0.08203	0.222071	0.369386	0.71184	0.833348
Gm34983	4.68717	-0.381805	0.69768	-0.547249	0.584208	0.742856
Kitl	6.16226	-1.57781	0.896759	-1.75946	0.078499	0.179246
Tmtc3	454.636	0.149831	0.0980709	1.52778	0.126567	0.257094
Cep290	508.2	0.272531	0.0955926	2.85097	0.00435866	0.0162908
4930430F08Rik	99.062	-0.209511	0.162305	-1.29084	0.196758	0.357218
Tmtc2	4.75503	-0.606874	0.589861	-1.02884	0.303554	0.485196
Mettl25	222.564	0.0241153	0.107889	0.223519	0.823131	0.904249
Ccdc59	677.266	0.0319815	0.0896451	0.356757	0.721274	0.839835
Ppp1r12a	3937.04	-0.196341	0.0928426	-2.11478	0.0344489	0.0928783
E2f7	409.699	0.812091	0.0960641	8.45363	2.82373e-17	5.77743e-16
Csrp2	18.5362	0.0354098	0.419025	0.0845051	0.932655	0.964282
Zdhhc17	520.603	-0.176236	0.0812814	-2.16822	0.0301416	0.0828359
Osbpl8	9225.99	-0.0168331	0.0567837	-0.296441	0.766893	0.869492
Bbs10	56.8202	-0.0806165	0.212114	-0.380062	0.7039	0.827885
Nap1l1	13156.6	0.18747	0.071855	2.60901	0.00908049	0.0303857
Phlda1	42.2728	-2.42972	0.435146	-5.58368	2.35477e-08	2.24169e-07
Krr1	1817.94	-0.202522	0.0676337	-2.99439	0.00274996	0.0109121
Glipr1	6072.48	-0.484574	0.118063	-4.10437	4.05422e-05	0.000243552
LOC108167756	35.9388	-0.668105	0.294872	-2.26575	0.0234667	0.0668848
Atxn7l3b	4210.2	0.00121583	0.0746713	0.0162825	0.987009	0.995765
Tbc1d15	2393.32	-0.166443	0.0548033	-3.03709	0.0023887	0.00961907
Gm8942	23.6344	-0.217241	0.377154	-0.576001	0.564615	0.727463
Rab21	1475.41	0.0549383	0.0564553	0.973128	0.33049	0.513698
Tmem19	812.16	-0.0607318	0.08034	-0.755934	0.449689	0.629658
Thap2	435.551	0.488523	0.0886694	5.50949	3.59878e-08	3.3414e-07
LOC108167757	2.46754	2.03273	1.52749	1.33077	0.183266	0.339385
Zfc3h1	2320.21	-0.292101	0.0748809	-3.90087	9.58466e-05	0.000537694
Lgr5	1.85421	0	1.80958	0	1	1
Ptprr	3.76728	-3.33429	1.40915	-2.36618	0.0179729	0.0536554
Cnot2	2670.12	0.230119	0.0575848	3.99618	6.43725e-05	0.000373554
Gm31593	6.23865	-0.134498	0.575103	-0.233868	0.815088	0.89871
Rab3ip	288.779	-0.000303467	0.112238	-0.00270379	0.997843	1
4933412E12Rik	128.073	-0.0573134	0.142631	-0.40183	0.687809	0.817546
Gm40768	7.48271	-0.388959	0.584625	-0.665314	0.50585	0.678878
D630029K05Rik	2.33194	-3.87275	1.40423	-2.75792	0.00581706	0.0209004
Cct2	9122.97	0.13346	0.0543131	2.45723	0.0140011	0.0437976
Frs2	1571.93	0.0147007	0.0621272	0.236623	0.812949	0.897093
Yeats4	1375.76	0.0880409	0.0608323	1.44727	0.147821	0.288557
Gm31963	2.91059	-0.278635	0.843493	-0.330335	0.741147	0.853175
Lyz2	16798.2	-1.70449	0.0683977	-24.9203	4.48739e-137	2.12355e-134
Lyz1	6.089	-1.62744	1.01351	-1.60574	0.10833	0.228236
Cpsf6	4266.42	0.0418198	0.0580072	0.720942	0.470945	0.647798
Cpm	3.6661	-2.73714	1.38393	-1.9778	0.0479516	0.121494
Mdm2	2607.74	-0.406692	0.0864555	-4.70406	2.55042e-06	1.85496e-05
Slc35e3	894.099	0.736856	0.0641227	11.4913	1.45838e-30	6.16553e-29
Nup107	2660.61	0.596249	0.0483246	12.3384	5.62584e-35	2.7238e-33
Rap1b	6252.64	-0.0137446	0.0829046	-0.165788	0.868324	0.930347
Gm32605	12.4185	-5.19074	1.22423	-4.24	2.23524e-05	0.000140674
Mdm1	444.597	0.729439	0.0784207	9.30161	1.38331e-20	3.54775e-19
Gm33481	4.05792	0.594461	0.771388	0.770638	0.440921	0.621058
Dyrk2	959.48	0.11294	0.0584616	1.93187	0.053376	0.132581
Cand1	3456.02	0.117811	0.049606	2.37495	0.0175515	0.0526348
Helb	2032.94	0.0021279	0.0513114	0.0414702	0.966921	0.984299
Irak3	520.827	0.152224	0.127648	1.19253	0.233052	0.403072
Gm38500	46.0707	-0.144756	0.224963	-0.643465	0.519923	0.691014
Tmbim4	681.888	-0.178585	0.0735275	-2.42882	0.0151482	0.046666
Gm40782	7.1746	-0.941728	0.560021	-1.68159	0.0926475	0.203289
Llph	775.915	0.102612	0.0948703	1.08161	0.279428	0.457296
Hmga2	29.2196	-2.17915	1.13273	-1.9238	0.0543798	0.134528
Msrb3	80.1437	2.73307	0.28923	9.44949	3.40493e-21	9.00005e-20
Lemd3	1059.35	0.0349553	0.0755165	0.462883	0.643448	0.785503
Tbc1d30	59.0039	2.0273	0.226197	8.96255	3.17246e-19	7.53075e-18
LOC102639054	5.33372	1.35983	0.629423	2.16043	0.0307391	0.0841781
Gns	3882.08	-0.179469	0.0378593	-4.74041	2.13289e-06	1.56604e-05
Rassf3	998.711	-0.768967	0.0677821	-11.3447	7.88017e-30	3.21117e-28
Tbk1	1525.18	-0.040738	0.0564183	-0.722069	0.470252	0.647148
Xpot	4048.35	-0.0852327	0.0389905	-2.18599	0.0288166	0.0796658
Gm35816	12.2958	-0.372721	0.409351	-0.910517	0.36255	0.546058
BC048403	213.928	-0.059127	0.122602	-0.482269	0.629615	0.776172
Gm9079	14.0951	-0.280327	0.451887	-0.620347	0.535029	0.703872
Tmem5	454.184	-0.173145	0.0908294	-1.90627	0.0566158	0.138749
A130077B15Rik	164.335	-1.81467	0.206984	-8.76719	1.83181e-18	4.06545e-17
Ppm1h	1594.11	-0.749008	0.0570703	-13.1243	2.38989e-39	1.3803e-37
Mon2	2324.32	-0.0821306	0.0458913	-1.78968	0.0735061	0.170434
Usp15	2124.5	0.185747	0.068608	2.70737	0.00678186	0.0237686
Slc16a7	769.878	-0.71513	0.0620252	-11.5297	9.35018e-31	3.97586e-29
Xrcc6bp1	207.775	0.187317	0.115417	1.62295	0.104599	0.222158
Ctdsp2	4546.61	0.0532152	0.0757566	0.702449	0.482399	0.658552
Avil	3.4544	-0.495592	0.90527	-0.547453	0.584068	0.742742
Tsfm	315.049	0.0672219	0.0990106	0.678937	0.497178	0.671595
Mettl1	372.915	0.193774	0.102914	1.88288	0.059717	0.144372
Cyp27b1	3.58417	0.419448	0.879027	0.477174	0.633238	0.778833
2024-03-09	11.0195	-1.65146	0.556172	-2.96933	0.00298447	0.0117002
Cdk4	6177.61	0.299711	0.0612199	4.89564	9.79859e-07	7.52917e-06
Tspan31	1866.15	-0.0136512	0.0498556	-0.273816	0.784226	0.880432
A730063M14Rik	78.6499	-0.0137015	0.194744	-0.0703567	0.94391	0.970078
Agap2	914.355	0.241298	0.079391	3.03936	0.0023708	0.00955747
Os9	5152.16	-0.119243	0.0551843	-2.16082	0.0307093	0.084128
Gm40799	3.13394	-1.61058	0.904838	-1.77996	0.0750817	0.173184
LOC108167763	2.82668	0.876166	0.922463	0.949812	0.342208	0.525434
LOC108167762	16.3615	-0.396122	0.373771	-1.0598	0.289237	0.469267
B4galnt1	3627.02	-0.064786	0.0949719	-0.68216	0.495138	0.669758
Slc26a10	60.9923	-0.117228	0.185729	-0.631176	0.527925	0.697655
Arhgef25	7.49532	0.853309	0.631763	1.35068	0.176799	0.330399
Dtx3	1037.43	0.0907247	0.0733291	1.23723	0.216003	0.382563
F420014N23Rik	27.8964	0.372373	0.300764	1.23809	0.215683	0.382114
Pip4k2c	822.932	0.0956667	0.0819979	1.1667	0.243333	0.415989
Kif5a	61.4645	-1.68914	0.202754	-8.33098	8.01743e-17	1.58726e-15
Dctn2	1849.43	-0.135481	0.0577509	-2.34596	0.0189782	0.056199
Mbd6	1775.46	0.0289825	0.0913161	0.317387	0.75095	0.859719
Gm20492	21.411	0.31404	0.303714	1.034	0.301137	0.482846
Ddit3	379.495	-0.11932	0.0911608	-1.3089	0.190569	0.348411
Mars	2105.71	0.169345	0.0727185	2.32878	0.0198707	0.0584057
Arhgap9	2284.38	0.129362	0.0740462	1.74704	0.0806308	0.182934
Gli1	3.68567	0.305629	0.782641	0.390511	0.696159	0.822541
R3hdm2	2805.53	-0.0260965	0.123378	-0.211517	0.832484	0.910093
Stac3	13.7879	-0.209083	0.422535	-0.494832	0.620719	0.769734
Shmt2	4067.92	0.327241	0.0598167	5.47072	4.48209e-08	4.09161e-07
Nxph4	9.86263	2.45287	0.753683	3.25451	0.00113587	0.00496694
Lrp1	1813.36	-1.77082	0.136103	-13.0109	1.06077e-38	5.98518e-37
Stat6	3158.24	-0.00344335	0.0378813	-0.0908984	0.927573	0.960982
LOC105245328	14.4641	-0.35191	0.475271	-0.740441	0.459032	0.637498
Nab2	315.139	0.113465	0.0996827	1.13826	0.255013	0.429511
1700012D01Rik	12.8903	-0.82087	0.494652	-1.65949	0.097017	0.210538
Gm16230	5.69043	-0.169426	0.585626	-0.289307	0.772346	0.872839
Tmem194	976.549	0.467481	0.0814956	5.73628	9.67794e-09	9.60591e-08
Myo1a	6.1723	1.01597	0.808998	1.25584	0.209173	0.373624
Zbtb39	550.648	-0.163394	0.0696982	-2.3443	0.0190627	0.0564152
Gpr182	3.28836	0.278277	0.816668	0.340747	0.733294	0.84791
Rdh9	2.40168	-0.781577	1.65167	-0.473205	0.636067	0.78078
Prim1	1712.27	0.584156	0.0542585	10.7662	4.97299e-27	1.79689e-25
Naca	9077.86	0.0792294	0.0986286	0.803311	0.421795	0.602953
Ptges3	4412.86	0.341963	0.0511088	6.69088	2.21831e-11	2.87733e-10
Atp5b	14699.7	-0.0360285	0.0569285	-0.632872	0.526817	0.696692
Mir677	3.94156	-1.20188	0.754611	-1.59271	0.111225	0.23275
Baz2a	3538.98	0.000736279	0.066829	0.0110174	0.99121	0.997807
Rbms2	729.959	0.199422	0.0772106	2.58283	0.0097993	0.0323629
Gls2	3.19982	-1.22868	0.985932	-1.24621	0.212688	0.378245
Spryd4	138.247	0.230481	0.133164	1.73081	0.0834848	0.187754
Gm26847	31.9992	0.33886	0.291475	1.16257	0.245004	0.417543
Timeless	2126.66	0.499086	0.0572397	8.71922	2.80118e-18	6.11507e-17
Apon	6.09007	-0.0942476	0.578602	-0.162889	0.870606	0.93184
Apof	2.84736	-0.885985	0.732085	-1.21022	0.226194	0.394609
Stat2	1032.21	-0.217373	0.0591582	-3.67443	0.000238376	0.0012296
Pan2	1033.75	0.0583079	0.0632328	0.922114	0.356469	0.539725
Cnpy2	1054.02	-0.0654226	0.064469	-1.01479	0.310205	0.492181
Cs	5786.98	-0.0637325	0.0509514	-1.25085	0.21099	0.375862
Coq10a	298.515	-0.238	0.0971051	-2.45095	0.0142479	0.0444339
Ankrd52	3347.7	0.150794	0.0694697	2.17065	0.029958	0.082362
Slc39a5	17.1899	0.336297	0.36663	0.917266	0.359003	0.542611
Nabp2	702.257	0.120947	0.154089	0.784917	0.432502	0.612608
Rnf41	804.649	-0.166727	0.0734728	-2.26924	0.0232538	0.0664071
Smarcc2	5107.07	0.0894511	0.0904647	0.988795	0.322763	0.50529
Myl6	4488.25	-0.0550848	0.074284	-0.741543	0.458364	0.636923
Myl6b	147.749	0.485397	0.134285	3.61467	0.000300733	0.00151451
A430046D13Rik	252.402	-0.273396	0.105835	-2.58322	0.00978826	0.0323478
Esyt1	5188.31	-0.240129	0.0337846	-7.10762	1.18058e-12	1.71137e-11
Zc3h10	508.167	0.00988576	0.077682	0.127259	0.898735	0.945121
Rpl41	5858.61	0.0545789	0.190852	0.285975	0.774898	0.87435
Pa2g4	9523.49	0.0184636	0.0897336	0.20576	0.836979	0.913265
Erbb3	7.22773	-3.37122	0.848929	-3.97114	7.15299e-05	0.000410863
Rps26	8530.3	0.051613	0.247157	0.208827	0.834584	0.911573
Suox	209.589	-0.14926	0.116722	-1.27876	0.200983	0.362971
Rab5b	3208.82	-0.264073	0.0515037	-5.12727	2.93979e-07	2.43379e-06
Cdk2	2249.71	0.242015	0.0524888	4.61079	4.01138e-06	2.84422e-05
Pmel	19.1027	0.235986	0.357243	0.660575	0.508885	0.681268
Dgka	534.823	0.124511	0.0787194	1.5817	0.113717	0.236898
Gm31504	5.85488	-0.0901002	0.563883	-0.159785	0.87305	0.932211
Pym1	653.102	0.0944561	0.0725879	1.30127	0.193168	0.352283
Mmp19	442.931	-2.02419	0.0985395	-20.5419	9.09937e-94	2.08575e-91
Tmem198b	242.652	0.0875027	0.119005	0.735288	0.462164	0.640222
Dnajc14	1176.74	-0.104385	0.0589942	-1.76941	0.0768257	0.176237
Ormdl2	18.0257	-0.0204624	0.453944	-0.0450769	0.964046	0.9826
Sarnp	1573.79	0.180026	0.0940878	1.91338	0.0556996	0.137088
Gdf11	13.7446	0.574233	0.378586	1.51678	0.129321	0.26125
Cd63	1177.42	-0.813248	0.0580435	-14.011	1.33495e-44	9.46074e-43
Rdh5	8.25215	-0.136268	0.47855	-0.284752	0.775834	0.874826
Bloc1s1	585.923	0.0250212	0.0811478	0.308341	0.757823	0.863873
Tespa1	92.8708	-0.367917	0.177433	-2.07355	0.0381209	0.100618
Pisd-ps1	765.844	-0.80316	0.104117	-7.71405	1.21891e-14	2.04593e-13
Sfi1	452.942	0.0693483	0.0914887	0.757999	0.448452	0.628626
Gm33862	72.9413	-0.261853	0.204399	-1.28108	0.200164	0.361671
LOC108167875	2.76736	-1.29098	0.968556	-1.33289	0.182568	0.338465
Eif4enif1	2417.94	0.111239	0.0770886	1.443	0.149021	0.290361
Drg1	1969.54	0.131394	0.115647	1.13617	0.255886	0.430579
Patz1	2468.48	0.206693	0.0503722	4.10332	4.07263e-05	0.000244558
Gm11944	121.687	0.0434016	0.148687	0.291898	0.770365	0.871472
Pik3ip1	2562.43	0.157629	0.0472566	3.33559	0.00085118	0.00383737
Limk2	802.016	0.227619	0.0779261	2.92096	0.00348949	0.0133937
Rnf185	469.106	-0.0456301	0.0717696	-0.635785	0.524916	0.694868
8430429K09Rik	72.1246	-0.273291	0.179205	-1.52501	0.127255	0.2581
Pla2g3	5.87849	-1.93898	0.694936	-2.79016	0.00526821	0.0191964
Inpp5j	47.7381	-1.95697	0.24551	-7.97104	1.57344e-15	2.81493e-14
Selm	255.282	0.133033	0.10634	1.25102	0.210928	0.375862
Smtn	352.769	0.760564	0.117475	6.47428	9.52628e-11	1.16946e-09
Tug1	4566.77	-0.0555553	0.06458	-0.860255	0.389649	0.57253
Morc2a	2352.28	-0.321073	0.0553682	-5.79886	6.67665e-09	6.74563e-08
Osbp2	6.43518	-2.35453	1.37348	-1.71428	0.0864782	0.193066
4921536K21Rik	6.47395	0.276007	0.567008	0.486779	0.626415	0.773658
Dusp18	194.996	0.131419	0.114245	1.15032	0.250011	0.423419
Slc35e4	288.665	-0.259924	0.126934	-2.04771	0.0405888	0.105837
Tcn2	2121.5	-0.462879	0.0598829	-7.72975	1.07761e-14	1.82126e-13
Pes1	3136.68	0.0364399	0.043884	0.830367	0.406331	0.588032
Mtfp1	41.7728	-0.245204	0.245151	-1.00021	0.317207	0.499669
Rnf215	190.507	-0.112851	0.121937	-0.925488	0.354712	0.538062
Ccdc157	74.4043	0.196979	0.17386	1.13298	0.257224	0.432192
Sf3a1	4291.45	0.259421	0.0576491	4.5	6.79525e-06	4.61725e-05
Tbc1d10a	186.748	0.0530503	0.135059	0.392792	0.694473	0.821209
Gatsl3	7.99727	-0.142265	0.495443	-0.287147	0.774	0.873654
Osm	249.909	-0.935062	0.131169	-7.1287	1.01319e-12	1.48042e-11
Lif	14.3629	0.828919	0.431012	1.92319	0.054456	0.134628
Mtmr3	3635	-0.0341731	0.0400843	-0.852531	0.393919	0.576439
Ascc2	1783.89	0.153708	0.0486237	3.16118	0.00157133	0.00665843
Uqcr10	864.136	0.0714588	0.098949	0.722178	0.470185	0.647148
Zmat5	290.082	0.0617924	0.114493	0.539703	0.589402	0.747046
Nf2	2034.67	0.155088	0.0533565	2.90663	0.00365345	0.0139609
Nipsnap1	501.7	0.13306	0.0852124	1.56151	0.118404	0.244749
Thoc5	1043.72	0.0971891	0.0543688	1.78759	0.0738425	0.171024
AA413626	6.8734	0.201902	0.627157	0.321933	0.747504	0.857115
Nefh	222.173	0.562965	0.135468	4.1557	3.24286e-05	0.000198541
Ap1b1	2256.15	-0.074445	0.0551131	-1.35077	0.17677	0.330388
Gas2l1	47.1945	0.414484	0.254467	1.62884	0.103348	0.220205
Ewsr1	8924.5	0.0565158	0.0777839	0.726574	0.467487	0.644977
LOC108167339	9.60244	-0.657715	0.509291	-1.29143	0.196553	0.357029
Rhbdd3	227.46	-0.0222311	0.147617	-0.1506	0.880291	0.935788
Emid1	7.75299	1.02075	1.5985	0.638564	0.523107	0.693411
Kremen1	287.492	-0.276684	0.115451	-2.39656	0.0165498	0.0501288
Znrf3	292.082	-0.0530218	0.103498	-0.512298	0.608443	0.761068
Gm11963	5.53037	-0.586741	0.716248	-0.819187	0.41268	0.593996
Xbp1	2638.4	-0.228923	0.0414474	-5.52322	3.32843e-08	3.11205e-07
Ccdc117	1426.72	0.0141094	0.10509	0.13426	0.893197	0.942405
Mrps24	359.905	0.022759	0.123448	0.18436	0.853731	0.922867
Urgcp	508.814	-0.12325	0.108071	-1.14046	0.254097	0.428657
Ube2d-ps	105.392	-0.0886154	0.149537	-0.5926	0.553449	0.718878
Dbnl	2341.29	0.0856134	0.0575338	1.48805	0.136736	0.272387
Pgam2	53.99	-0.578543	0.217053	-2.66545	0.00768851	0.0263776
Polm	137.716	-0.283453	0.154893	-1.83	0.0672506	0.158587
Aebp1	23.0415	-1.30434	0.433699	-3.00747	0.00263433	0.0105015
Pold2	827.291	0.425065	0.0927681	4.58202	4.60511e-06	3.23704e-05
Ykt6	1759	-0.00062867	0.0524376	-0.0119889	0.990434	0.997245
Camk2b	18.7607	0.344386	0.428137	0.804382	0.421176	0.602443
Gm40812	387.499	-1.41497	0.118346	-11.9562	6.02796e-33	2.71258e-31
LOC108167882	3.69315	-0.429229	0.844502	-0.508263	0.611269	0.763139
Nudcd3	1762.17	0.0249353	0.0632485	0.394243	0.693402	0.820604
Rps15a-ps6	62.7235	0.0177673	0.29214	0.0608178	0.951504	0.97498
Ddx56	1012.72	0.150089	0.0839715	1.78739	0.0738752	0.171054
Tmed4	1220.28	-0.159484	0.064507	-2.47235	0.0134227	0.0422464
Ogdh	3140.12	0.0501515	0.0514525	0.974715	0.329702	0.512729
Zmiz2	2839.23	0.153475	0.117648	1.30453	0.192055	0.350864
Ppia	12418.6	0.129765	0.135909	0.954798	0.33968	0.522941
H2afv	1570.41	0.310768	0.132054	2.35334	0.0186057	0.0552878
Purb	5973.42	0.012972	0.0584544	0.221916	0.824379	0.905077
Myo1g	4086.43	-0.460997	0.0558729	-8.25081	1.57323e-16	3.05687e-15
Snhg15	324.695	-0.431545	0.109882	-3.92736	8.58821e-05	0.000487196
Ccm2	719.943	0.0187659	0.0762405	0.246141	0.805573	0.893524
Nacad	11.4174	0.532155	0.505962	1.05177	0.292905	0.473542
Tbrg4	1321.46	-0.0636493	0.0703091	-0.905279	0.365318	0.548818
Snora5c	6.15499	-1.08987	0.656902	-1.65911	0.0970942	0.210624
Tns3	2860.44	0.341994	0.0514191	6.6511	2.90904e-11	3.739e-10
Hus1	576.596	0.129758	0.0771232	1.68247	0.0924775	0.203032
Gm11992	4.66046	3.04289	1.14859	2.64925	0.00806711	0.0275028
Abca13	10.2795	-3.43029	0.729107	-4.70478	2.54141e-06	1.85025e-05
Zpbp	55.1161	-0.300278	0.220724	-1.36043	0.173695	0.326095
4930415F15Rik	6.70344	0.760456	0.56483	1.34634	0.178192	0.332494
Gm11998	2.6727	1.62874	1.26372	1.28885	0.19745	0.35809
Ikzf1	7599.21	-0.0636023	0.0385635	-1.64929	0.0990887	0.213612
Fignl1	1449.73	0.805377	0.082369	9.77768	1.40397e-22	3.99927e-21
Ddc	2.74936	-4.85114	1.35403	-3.58275	0.000339999	0.00168849
Grb10	6.51208	1.88542	1.01188	1.86328	0.0624232	0.149461
Sec61g	1176.56	-0.171399	0.0898187	-1.90828	0.0563551	0.138249
Eldr	48.8265	-0.448066	0.237841	-1.88389	0.0595795	0.144111
Fbxo48	177.547	0.35305	0.117988	2.99226	0.0027692	0.0109765
Plek	6049.5	-0.464155	0.0679192	-6.83393	8.26199e-12	1.10486e-10
Cnrip1	76.1903	0.443227	0.176017	2.51809	0.0117994	0.0379516
Ppp3r1	3534.93	-0.101193	0.0570253	-1.77453	0.075975	0.174859
Pno1	1026.8	0.102361	0.0736115	1.39055	0.164361	0.31314
Wdr92	416.111	0.0227497	0.0860806	0.264283	0.791562	0.885009
C1d	1281.15	0.0569368	0.0623876	0.91263	0.361437	0.545026
Etaa1	794.984	0.356803	0.0878861	4.05984	4.91066e-05	0.000290482
Etaa1os	11.6986	-0.854568	0.487253	-1.75385	0.0794562	0.18086
Meis1	824.241	-0.834755	1.66881	-0.50021	0.616927	0.766736
LOC101055656	288.86	0	1.66815	0	1	1
Spred2	1142.45	0.266117	0.0790903	3.36472	0.000766215	0.00349841
Gm39603	7.57388	-1.15907	0.561618	-2.0638	0.0390368	0.102464
Gm32080	4.47398	0.151335	0.691414	0.218877	0.826746	0.906387
Actr2	14335.9	-0.147854	0.0504338	-2.93164	0.00337179	0.0129964
Rab1a	4410.9	-0.165445	0.0593718	-2.7866	0.00532648	0.0193798
Cep68	1478.64	0.43338	0.0622375	6.96332	3.32339e-12	4.60379e-11
Slc1a4	220.966	0.264609	0.114582	2.30935	0.0209244	0.0607724
Sertad2	770.988	-0.184574	0.0690787	-2.67193	0.00754153	0.0259583
Aftph	2582.24	-0.108359	0.0638843	-1.69617	0.0898536	0.198517
LOC108167886	53.6566	-0.990191	0.198313	-4.99307	5.94262e-07	4.71489e-06
Peli1	672.357	-0.0218592	0.0878809	-0.248736	0.803565	0.892242
Vps54	1125.34	0.237021	0.0693767	3.41644	0.00063446	0.0029551
Ugp2	1517.47	0.0448627	0.118363	0.379025	0.704669	0.828458
Mdh1	3608.65	-0.117233	0.0613294	-1.91153	0.055936	0.137444
Wdpcp	150.243	-0.0618113	0.118984	-0.519492	0.603418	0.757046
Ehbp1	24.1658	0.644916	0.349385	1.84586	0.0649126	0.154313
Tmem17	6.56576	0.915906	0.527355	1.73679	0.0824242	0.185882
B3gnt2	5371.96	0.281163	0.0496995	5.65725	1.53818e-08	1.4924e-07
LOC108167890	18.1929	0.532512	0.386579	1.3775	0.168358	0.318871
Commd1	707.027	0.173837	0.0623562	2.78781	0.00530661	0.0193267
Zrsr1	251.724	-0.281889	0.102936	-2.73848	0.00617245	0.0219773
Cct4	6488.83	0.0939395	0.076465	1.22853	0.219249	0.386584
Fam161a	10.8761	-0.209752	0.490009	-0.428057	0.66861	0.803883
Xpo1	7004.65	0.340669	0.0573245	5.94281	2.8018e-09	2.95064e-08
Gm3718	43.957	0.201585	0.234742	0.858751	0.390478	0.573289
Usp34	4131.88	-0.0435075	0.084038	-0.517712	0.604659	0.757675
Ahsa2	636.922	0.247541	0.0674837	3.66816	0.000244305	0.00125558
0610010F05Rik	852.724	0.453995	0.0802035	5.66054	1.50894e-08	1.46791e-07
Pex13	1287.77	0.575156	0.0706033	8.14631	3.75196e-16	7.05658e-15
Pus10	1484.46	0.356237	0.0824744	4.31936	1.56482e-05	0.000100507
Rel	866	-0.350349	0.0667178	-5.2512	1.5111e-07	1.28584e-06
Gm39612	2.18742	-4.48642	1.40475	-3.19376	0.00140435	0.00600809
Papolg	715.963	-0.0753179	0.0776674	-0.969749	0.332172	0.515166
Bcl11a	67.9007	1.37241	0.177197	7.74509	9.55176e-15	1.62181e-13
5730522E02Rik	3.24556	0.958851	0.882574	1.08643	0.27729	0.455284
Fancl	528.59	0.187774	0.104306	1.80022	0.0718261	0.167438
Vrk2	629.042	0.135269	0.0727984	1.85813	0.063151	0.15092
Gm12070	7.02593	0.0406463	0.5614	0.0724016	0.942282	0.969579
Efemp1	3.1695	-0.195156	1.1513	-0.169509	0.865396	0.929178
Pnpt1	1220.17	0.231972	0.071965	3.2234	0.00126681	0.0054885
Smek2	2661.17	0.107236	0.0509544	2.10455	0.0353302	0.0947175
Cfap36	617.215	0.18928	0.0870488	2.17441	0.0296744	0.0817049
Ccdc88a	2848.57	-0.333049	0.0749158	-4.44565	8.76259e-06	5.85636e-05
Prorsd1	477.098	-0.00986957	0.0897196	-0.110005	0.912406	0.952906
Mtif2	1159.29	-0.0388082	0.0652158	-0.595074	0.551794	0.717816
Rps27a	10196.9	0.0218564	0.16887	0.129427	0.897019	0.944604
Clhc1	3.49242	0.61106	0.887378	0.688614	0.491067	0.666412
Rtn4	4006.37	-0.171574	0.0467745	-3.66811	0.000244354	0.00125558
Eml6	110.555	-0.40262	0.151027	-2.66588	0.00767876	0.0263626
Gm39671	2.57094	-1.15749	0.937593	-1.23453	0.217005	0.383782
Sptbn1	7060.6	-0.0424261	0.0796907	-0.532385	0.594459	0.750234
Psme4	3529.25	-0.0850887	0.0790663	-1.07617	0.281851	0.460031
Erlec1	1054.7	-0.0235807	0.0806383	-0.292425	0.769962	0.871285
Gpr75	3.02415	-0.562758	0.849356	-0.66257	0.507606	0.679979
Asb3	321.657	0.401411	0.0972327	4.12836	3.65366e-05	0.000221301
Chac2	44.4878	0.537927	0.235653	2.28271	0.0224475	0.0644607
Stc2	8.49973	2.52798	0.610032	4.14401	3.41288e-05	0.000208006
Bod1	264.081	0.166389	0.0982636	1.69329	0.0903993	0.199512
Cpeb4	978.964	-0.808958	0.0779553	-10.3772	3.14844e-25	1.04261e-23
Snrnp25	304.24	0.46981	0.0981162	4.78831	1.68194e-06	1.2576e-05
Rhbdf1	3.53418	2.11373	0.850959	2.48394	0.0129938	0.0410552
Mpg	103.306	0.281381	0.16314	1.72478	0.0845664	0.189809
Nprl3	222.656	0.0718542	0.112102	0.640973	0.52154	0.69221
Sh3pxd2b	1197.84	-1.74223	0.0906036	-19.2291	2.11175e-82	4.07622e-80
Ubtd2	262.314	0.264453	0.0960671	2.75279	0.005909	0.0211737
Efcab9	41.0439	-0.533043	0.27368	-1.94769	0.0514523	0.128938
Stk10	2710.71	-0.187604	0.0986109	-1.90246	0.0571107	0.139589
Fbxw11	2241.85	-0.118504	0.0646239	-1.83376	0.0666903	0.157543
Npm1	22951.4	0.136297	0.112859	1.20768	0.227171	0.395702
Lcp2	2087.97	-1.51379	0.094558	-16.0092	1.10306e-57	1.15585e-55
4930469K13Rik	16.0994	-2.81535	0.528605	-5.326	1.00399e-07	8.74098e-07
Dock2	9489.89	-0.28921	0.0539163	-5.36405	8.13742e-08	7.16113e-07
Fam196b	3.17707	-0.689746	1.03852	-0.664163	0.506586	0.679162
Spdl1	612.48	0.445993	0.0910993	4.89568	9.79681e-07	7.52917e-06
Pank3	3208.66	-0.227544	0.0681008	-3.34129	0.00083391	0.00376994
Rars	2541.04	-0.0552211	0.0637914	-0.865651	0.386681	0.570284
Wwc1	5.6852	-0.875002	0.722012	-1.21189	0.225553	0.393959
Mat2b	2239.24	0.0362007	0.0633735	0.571228	0.567845	0.730151
Hmmr	1827.58	0.407127	0.0784222	5.19147	2.08638e-07	1.75098e-06
Nudcd2	1548.56	0.116628	0.0535178	2.17924	0.0293142	0.0809257
Ccng1	5235.41	-0.437516	0.0615498	-7.10833	1.17459e-12	1.70438e-11
Pttg1	247.227	0.353906	0.103516	3.41886	0.000628837	0.00293324
Slu7	2273.18	0.102494	0.0795574	1.2883	0.197642	0.358349
Pwwp2a	1023.91	-0.146601	0.0612335	-2.39413	0.0166597	0.0504041
Ttc1	794.546	-0.168591	0.0729457	-2.31119	0.0208225	0.0605571
Ublcp1	75.6845	-0.156074	0.200561	-0.778186	0.436459	0.616252
Rnf145	1338.76	0.00736745	0.0502629	0.146578	0.883465	0.93726
Ebf1	100.254	-2.95211	1.08374	-2.72401	0.00644941	0.0228093
F630206G17Rik	13.316	-1.96804	0.508045	-3.87374	0.000107178	0.000596474
Clint1	6189.68	-0.18659	0.0770318	-2.42225	0.0154247	0.0473587
Lsm11	320.45	0.254226	0.124282	2.04557	0.0407989	0.106271
Thg1l	408.163	0.112553	0.0960253	1.17211	0.241151	0.413137
Adam19	45.3906	-0.417494	0.245697	-1.69922	0.0892771	0.19757
Cyfip2	4499.74	-0.55607	0.0534833	-10.3971	2.55684e-25	8.5054e-24
Fndc9	29.5205	-0.187585	0.26758	-0.701042	0.483277	0.659443
Med7	435.647	0.352239	0.0882468	3.99152	6.56525e-05	0.00037978
Havcr2	269.184	0.894907	0.0968704	9.23819	2.50709e-20	6.30859e-19
Timd2	48.9612	-0.093766	0.231128	-0.405688	0.684972	0.815496
Gm12174	141.401	0.211507	0.178925	1.1821	0.237166	0.408412
Havcr1	3.08936	1.12393	0.780393	1.44021	0.149809	0.29151
Gm36109	63.7019	-0.658698	0.199914	-3.2949	0.000984574	0.00436761
Rack1	17029	0.0119244	0.089909	0.132627	0.894488	0.943089
Snord96a	178.117	0.0377163	0.147799	0.255186	0.798579	0.889601
Snord95	19.6005	0.109295	0.353116	0.309518	0.756928	0.863261
Trim41	1265.46	-0.104431	0.0652765	-1.59983	0.109636	0.230424
Trim7	38.9484	-0.0890977	0.26932	-0.330824	0.740777	0.852999
Irgm1	1343.97	0.53928	0.073316	7.35555	1.90141e-13	2.93334e-12
Gm5431	607.383	-0.0908659	0.0814411	-1.11572	0.26454	0.44095
Gm12185	28.8329	0.228616	0.261633	0.873806	0.382224	0.565924
Psme2b	338.371	-0.333408	0.110086	-3.02862	0.00245669	0.00986579
9930111J21Rik1	711.198	-0.382359	0.0769556	-4.96856	6.74523e-07	5.31717e-06
Gm42074	4.14212	0.191228	0.784715	0.243691	0.80747	0.894178
Tgtp1	4.51604	0.534161	0.709715	0.752641	0.451666	0.631523
9930111J21Rik2	58.7479	-0.132806	0.198666	-0.668489	0.503822	0.676935
Olfr56	3.41199	-0.505311	0.846434	-0.596989	0.550515	0.716661
Tgtp2	349.646	1.67411	0.107484	15.5754	1.06962e-54	1.03232e-52
Ifi47	337.046	0.372327	0.139315	2.67255	0.00752776	0.025917
Gm12188	4.99086	1.0515	0.682836	1.5399	0.123586	0.25293
Btnl9	44.4435	-0.0418724	0.215467	-0.194333	0.845915	0.919092
Zfp62	2598.52	0.218195	0.0681259	3.20282	0.00136089	0.00585117
Mgat1	2299.29	0.322296	0.0947705	3.40081	0.000671872	0.00310632
Flt4	34.4378	3.88786	0.410095	9.48038	2.53358e-21	6.7824e-20
Cnot6	4990.69	0.256605	0.0673143	3.81204	0.000137823	0.000749113
Gm12191	149.711	0.277218	0.189164	1.46549	0.142787	0.280827
Gm36411	3.31914	-0.0510011	0.813167	-0.0627191	0.94999	0.974162
Mapk9	1125.18	0.206247	0.0610212	3.37992	0.000725076	0.00332402
Rnf130	3932.53	-0.195406	0.0456439	-4.2811	1.85975e-05	0.000118106
Tbc1d9b	2316.85	0.194669	0.0461402	4.21908	2.45302e-05	0.000153458
3010026O09Rik	133.963	0.238693	0.143432	1.66415	0.0960823	0.209123
Sqstm1	4007.31	-0.280891	0.0630377	-4.45592	8.35359e-06	5.606e-05
Gm36556	65.6396	-0.0669688	0.177628	-0.377017	0.706161	0.82927
Mgat4b	503.718	0.231794	0.0795043	2.91548	0.00355137	0.0136035
Ltc4s	26.4031	0.526029	0.311906	1.6865	0.0917	0.201836
Maml1	1109.47	0.00493996	0.0562541	0.087815	0.930024	0.962501
Canx	20683.4	0.0790541	0.0593009	1.3331	0.182499	0.338379
Hnrnph1	12663.9	0.127086	0.0794648	1.59928	0.109758	0.230614
Rufy1	1025.12	0.0463603	0.084945	0.545769	0.585225	0.743634
Adamts2	4.98586	-2.25204	1.03655	-2.17264	0.0298075	0.0820098
Clk4	1200.87	-0.283194	0.0541776	-5.22715	1.72146e-07	1.45555e-06
Col23a1	4.2637	0.323224	0.85096	0.379835	0.704068	0.82795
Phykpl	270.075	-0.112129	0.107303	-1.04498	0.296033	0.477757
Hnrnpab	14065.2	0.224237	0.0917371	2.44434	0.0145115	0.0450454
Nhp2	1546.55	0.0513322	0.106673	0.481209	0.630368	0.776686
Rmnd5b	764.628	-0.484176	0.0840708	-5.75915	8.45391e-09	8.45968e-08
N4bp3	485.345	-0.188418	0.102594	-1.83655	0.0662766	0.15687
D930048N14Rik	93.9102	-0.555319	0.180501	-3.07655	0.00209412	0.00857553
Gm30058	7.43302	-0.522442	0.492846	-1.06005	0.289122	0.469183
0610009B22Rik	284.127	-0.043232	0.111546	-0.38757	0.698335	0.82424
Sec24a	715.697	-0.164654	0.0883882	-1.86284	0.0624841	0.149558
Sar1b	733.453	-0.064595	0.0808167	-0.799277	0.42413	0.605438
Jade2	238.812	1.06506	0.114896	9.26976	1.86558e-20	4.73496e-19
Cdkn2aipnl	1216.17	0.417804	0.0640743	6.52063	7.00147e-11	8.67497e-10
Ube2b	1759.55	-0.0229741	0.0460947	-0.498412	0.618194	0.767575
Cdkl3	35.2468	0.132499	0.242937	0.545404	0.585476	0.743816
Ppp2ca	5471.33	0.00124787	0.0504766	0.0247217	0.980277	0.992044
Mir3061	12.7356	-0.522747	0.436486	-1.19763	0.231063	0.400909
Skp1a	3245.71	0.128009	0.0945544	1.35381	0.175797	0.329156
Vdac1	4302.22	0.0438645	0.050756	0.864224	0.387465	0.570672
9530068E07Rik	3929.73	-0.067664	0.037999	-1.78068	0.0749652	0.172947
Hspa4	7541.64	0.161731	0.0453925	3.56295	0.000366711	0.00180646
Gm30525	9.78125	-0.382655	0.506532	-0.755441	0.449984	0.629824
Zcchc10	285.778	0.113099	0.0953819	1.18575	0.23572	0.406681
Aff4	2920.54	-0.316637	0.0507676	-6.23698	4.46085e-10	5.15281e-09
Uqcrq	760.766	-0.161113	0.105887	-1.52155	0.128121	0.259426
Gdf9	7.106	-0.601023	0.616638	-0.974678	0.32972	0.512729
2024-09-08	82.5806	-0.138138	0.192556	-0.717391	0.473133	0.650058
Kif3a	394.837	0.398872	0.0998415	3.99506	6.46791e-05	0.000374888
Rad50	2585.39	0.386793	0.0796985	4.8532	1.21485e-06	9.19128e-06
Irf1	1063.25	0.231327	0.0648477	3.56723	0.00036078	0.00178084
Gm12216	38.9866	-0.15393	0.226541	-0.679478	0.496835	0.671263
Gm30785	7.76647	0.00170487	0.451784	0.00377364	0.996989	1
Slc22a5	400.953	-0.00822719	0.103298	-0.0796449	0.93652	0.966778
Slc22a21	172.64	-0.0668692	0.14232	-0.469851	0.638462	0.782382
Slc22a4	86.3435	-4.60261	0.666	-6.91083	4.81841e-12	6.57545e-11
Pdlim4	64.5488	-0.22899	0.194258	-1.17879	0.238481	0.410142
Fnip1	2491.06	-0.534882	0.0552773	-9.67632	3.80138e-22	1.05818e-20
Rapgef6	2877.33	-0.243466	0.0624613	-3.89788	9.70403e-05	0.000543559
Cdc42se2	2406.85	0.0884138	0.0554451	1.59462	0.110797	0.232034
Lyrm7	35.153	0.0420446	0.265246	0.158512	0.874054	0.932332
Hint1	2578.38	-0.0990963	0.0719084	-1.37809	0.168175	0.318669
Gpx3	16.3152	-1.9429	0.436249	-4.45365	8.44209e-06	5.65762e-05
Tnip1	1262.08	-0.535162	0.11243	-4.75996	1.93633e-06	1.43537e-05
Anxa6	6519.43	-0.20088	0.0343761	-5.84359	5.10865e-09	5.21893e-08
LOC102633930	14.5055	0.224924	0.345289	0.651407	0.514784	0.686846
Ccdc69	162.577	0.109843	0.123988	0.885913	0.375664	0.559776
Gm2a	6958.16	-0.420975	0.07196	-5.85013	4.91203e-09	5.03561e-08
Slc36a3os	31.1142	-1.73763	0.27549	-6.30741	2.83747e-10	3.3354e-09
Slc36a2	48.393	-5.21013	0.854022	-6.1007	1.05605e-09	1.15874e-08
Slc36a1	2763.96	-0.469686	0.0556575	-8.43886	3.20452e-17	6.52921e-16
Sparc	14.6298	-1.8282	0.513006	-3.56371	0.000365654	0.00180247
Atox1	452.813	-0.0991433	0.122126	-0.811814	0.416899	0.597957
G3bp1	6879.55	0.0766261	0.05295	1.44714	0.147858	0.288557
Gm12238	4.25945	-0.680234	0.670558	-1.01443	0.310377	0.492295
Mir7652	30.8382	-0.251358	0.301951	-0.832447	0.405157	0.586853
Fam114a2	1507.44	-0.0626947	0.0524143	-1.19614	0.231643	0.401479
Mfap3	1877.57	-0.152565	0.049791	-3.0641	0.00218326	0.0088943
Galnt10	635.107	0.223872	0.0889388	2.51714	0.0118311	0.0380284
2010001A14Rik	56.763	-0.35093	0.197466	-1.77717	0.0755405	0.174038
LOC108167857	4.54771	-0.685151	0.733788	-0.933718	0.350449	0.533411
Sap30l	254.22	-0.0721892	0.134299	-0.537527	0.590903	0.748192
Larp1	8832.17	0.0416506	0.0450073	0.925419	0.354748	0.538062
Gm12248	5.24011	-0.137365	0.67405	-0.203791	0.838517	0.914032
Cnot8	2642.18	-0.0805702	0.0499088	-1.61435	0.106452	0.225022
Gm12247	8.15275	-0.380372	0.466917	-0.814645	0.415276	0.59619
Gemin5	1232.76	0.227313	0.0783472	2.90135	0.0037156	0.0141689
Gm33350	12.4898	0.301898	0.421766	0.715795	0.474118	0.650759
Mrpl22	342.94	0.00798324	0.12658	0.0630688	0.949712	0.974012
Gm12250	177.862	1.09558	0.105826	10.3526	4.07341e-25	1.32793e-23
Igtp	267.559	0.520701	0.104381	4.98844	6.08673e-07	4.82661e-06
Irgm2	211.723	0.592235	0.101278	5.84759	4.98759e-09	5.10237e-08
Zfp692	316.67	0.24003	0.0963387	2.49153	0.0127195	0.0403275
Zfp672	295.657	0.056641	0.0991997	0.57098	0.568013	0.730175
Sh3bp5l	526.636	-0.239541	0.0993211	-2.41178	0.0158749	0.0484469
Trim58	11.9877	0.950029	0.514432	1.84675	0.0647829	0.15408
LOC108167848	32.7571	-0.18128	0.289559	-0.626057	0.531277	0.700381
2810021J22Rik	53.7015	0.645136	0.242845	2.65657	0.00789396	0.026994
Zfp39	316.476	0.237107	0.0951061	2.49308	0.0126641	0.0401778
Rnf187	2094.77	0.0250723	0.0646467	0.387835	0.698138	0.824214
Hist3h2ba	5.96369	1.4491	0.550958	2.63015	0.00853483	0.0288693
Hist3h2bb-ps	4.00361	-0.0391118	0.666779	-0.0586579	0.953225	0.975705
Trim17	119.34	-0.51902	0.164654	-3.15219	0.00162049	0.00684892
Gm39828	8.31627	-0.804798	0.632669	-1.27207	0.203349	0.366433
Trim11	869.26	-0.286726	0.106635	-2.68886	0.00716967	0.024865
Iba57	201.909	-0.102584	0.128174	-0.800348	0.423509	0.604837
Guk1	219.892	-0.253053	0.113909	-2.22154	0.0263147	0.0736993
2610507I01Rik	660.767	-0.492056	0.0758735	-6.48522	8.86037e-11	1.09137e-09
Mrpl55	194.486	0.0736357	0.108537	0.678439	0.497493	0.671731
2310033P09Rik	269.139	-0.00850217	0.127721	-0.0665684	0.946925	0.972106
Arf1	7781.87	-0.0595208	0.0486939	-1.22235	0.221576	0.389451
Snap47	88.1267	-0.778857	0.202963	-3.83744	0.000124324	0.000681807
Jmjd4	262.28	0.10279	0.103924	0.989091	0.322619	0.505209
Zfp867	59.1938	-0.353215	0.246078	-1.43538	0.151179	0.293678
Zkscan17	1123.27	0.17819	0.057556	3.09593	0.00196194	0.00808699
4933439C10Rik	188.894	-0.24293	0.128675	-1.88793	0.0590359	0.143079
Nlrp3	4972.32	-0.592556	0.0439266	-13.4897	1.79856e-41	1.1324e-39
Mprip	4233.78	0.178456	0.0401362	4.44627	8.73747e-06	5.84224e-05
Flcn	1083.71	-0.224149	0.103257	-2.17078	0.0299477	0.082349
Gm16062	11.6516	-0.108592	0.426602	-0.25455	0.79907	0.889946
Cops3	1697.69	0.0203982	0.0547294	0.372709	0.709365	0.831513
Nt5m	168.224	0.188291	0.133679	1.40853	0.158973	0.305134
Med9os	11.4753	0.7252	0.365127	1.98616	0.0470156	0.119722
Med9	369.969	0.212477	0.0943986	2.25085	0.0243949	0.0691676
Rasd1	35.2638	0.407735	0.237779	1.71477	0.0863879	0.192923
Pemt	38.6092	-0.0486877	0.256864	-0.189547	0.849664	0.920778
Rai1	1497.66	0.00939085	0.0793794	0.118303	0.905827	0.949273
Srebf1	1760.49	0.0470934	0.0846966	0.556025	0.578194	0.738538
Tom1l2	446.626	-0.251422	0.0870893	-2.88695	0.00388999	0.0147192
Lrrc48	8.90502	0.252267	0.59375	0.424871	0.670931	0.805368
Atpaf2	576.593	0.134222	0.0751225	1.78671	0.0739842	0.171245
Gid4	1354.4	-0.0228927	0.0567909	-0.403105	0.686871	0.816961
Drg2	871.819	0.125245	0.0706802	1.77199	0.0763959	0.175635
Myo15	9.01892	1.62075	0.509867	3.17876	0.00147907	0.00630571
Alkbh5	2452.55	-0.0770381	0.0583193	-1.32097	0.186511	0.343535
Llgl1	506.864	0.0945143	0.0919512	1.02787	0.304009	0.485709
Flii	2879.03	0.0445019	0.073192	0.608016	0.543177	0.710561
Mief2	98.1014	-0.149852	0.154404	-0.97052	0.331787	0.51484
Top3a	626.014	0.0767652	0.0759515	1.01071	0.312154	0.494418
Smcr8	2718.65	-0.370965	0.0496061	-7.47821	7.53432e-14	1.19232e-12
Shmt1	851.051	0.124825	0.065984	1.89175	0.0585245	0.142192
Dhrs7b	256.677	0.140609	0.113386	1.24009	0.214942	0.381133
Tmem11	499.576	0.158638	0.130023	1.22008	0.222435	0.390512
Gm26534	4.33402	-0.62793	0.671438	-0.935202	0.349684	0.532696
Natd1	376.879	-0.45745	0.0896937	-5.10014	3.39402e-07	2.78313e-06
Map2k3os	16.9378	-0.722234	0.464009	-1.55651	0.119587	0.246605
Map2k3	1091.78	-0.111653	0.0669058	-1.6688	0.0951569	0.207546
Tnfrsf13b	2178.09	-0.231048	0.047734	-4.84033	1.29627e-06	9.76193e-06
Usp22	2450.83	0.00971833	0.0494465	0.196543	0.844186	0.918052
Aldh3a2	1009.74	-0.0608081	0.0758111	-0.8021	0.422495	0.603682
Mapk7	417.304	-0.270154	0.097304	-2.7764	0.00549654	0.0199294
B9d1	5.75062	0.997765	0.593039	1.68246	0.0924798	0.203032
Grap	214.226	-0.201132	0.135898	-1.48002	0.138868	0.275306
Prpsap2	852.387	0.0675626	0.114472	0.590211	0.555049	0.720199
Ulk2	1338.76	-0.131831	0.0579792	-2.27376	0.0229804	0.0657532
Akap10	3082.64	-0.30621	0.0681971	-4.49007	7.1199e-06	4.82889e-05
Specc1	1248.02	-0.444815	0.0791747	-5.61814	1.93021e-08	1.85195e-07
Adora2b	9.87419	-1.64059	0.617194	-2.65814	0.00785735	0.0268906
Zswim7	47.0302	-0.0557397	0.217014	-0.256849	0.797296	0.888847
Ttc19	140.408	0.110282	0.134096	0.822409	0.410844	0.592155
Ncor1	9273.89	-0.0258375	0.0941133	-0.274536	0.783673	0.88024
Pigl	79.4469	0.209736	0.185477	1.1308	0.258141	0.433357
Cenpv	434.624	0.715635	0.146438	4.88695	1.02408e-06	7.84918e-06
Gm12279	21.3121	-0.407158	0.333777	-1.21985	0.222521	0.390617
Ubb	8285.77	0.0901262	0.190889	0.472139	0.636828	0.78139
Trpv2	1655.95	-0.437833	0.0550944	-7.94695	1.91154e-15	3.40319e-14
2410006H16Rik	1046.23	0.0959639	0.126869	0.756404	0.449407	0.629466
Snord49b	9.1839	-0.104804	0.474045	-0.221084	0.825027	0.905585
Snord49a	19.9265	0.101079	0.315626	0.320249	0.748779	0.858153
Snord65	6.91808	-0.496116	0.5419	-0.915513	0.359923	0.543384
Lrrc75a	497.949	0.314193	0.0836861	3.75442	0.000173741	0.000925817
Mmgt2	742.588	0.109242	0.0654342	1.66949	0.0950194	0.2074
Zfp287	47.9706	0.708877	0.238603	2.97094	0.00296887	0.0116484
Trim16	517.663	-0.103767	0.0837073	-1.23964	0.215108	0.381343
Fbxw10	56.6139	-0.624528	0.222028	-2.81283	0.00491072	0.0180597
Tvp23b	481.493	-0.0594638	0.0852655	-0.697396	0.485555	0.661199
Gm36874	2.48796	-3.03306	1.44496	-2.09906	0.035812	0.0956769
Pmp22	80.5066	-1.97089	0.212359	-9.28096	1.67956e-20	4.27021e-19
Hs3st3b1	168.406	-0.972796	0.149573	-6.50381	7.83129e-11	9.6786e-10
Cox10	485.613	0.0812673	0.0863928	0.940672	0.346873	0.530231
9630013K17Rik	4.29927	-0.674749	0.891168	-0.757151	0.448959	0.629178
2810001G20Rik	107.099	-0.314989	0.150272	-2.09613	0.0360707	0.096193
Elac2	830.523	0.0311648	0.0651566	0.478305	0.632433	0.778418
[truncated: 12,671 more rows]

## Sheet: CWT-MYBPLE_vs_CWT-MYBTR
	baseMean	log2FoldChange	lfcSE	stat	pvalue	padj
Mrpl15	1074.92	-0.0238905	0.0630028	-0.379197	0.704542	0.788979
Lypla1	2068.05	-0.233192	0.0743413	-3.13678	0.00170814	0.00431075
Tcea1	3001.07	-0.0455506	0.0518132	-0.87913	0.379331	0.498815
Atp6v1h	1644.62	-0.477751	0.0833946	-5.72879	1.01147e-08	4.70757e-08
4732440D04Rik	36.6532	-0.0385372	0.268331	-0.143618	0.885802	0.924431
Rb1cc1	2117.13	-0.293827	0.0773001	-3.80112	0.000144043	0.000430808
St18	152.946	0.711639	0.141757	5.02014	5.16325e-07	2.08033e-06
Pcmtd1	1030.66	0.0230236	0.0711468	0.323607	0.746236	0.822394
Gm26901	5.69055	-0.574895	0.809979	-0.709765	0.47785	0.593118
Rrs1	1431.34	-0.0595959	0.0640515	-0.930436	0.352145	0.470575
Adhfe1	26.837	-2.06063	0.339255	-6.07397	1.24787e-09	6.24785e-09
2610203C22Rik	62.2745	-1.96148	0.195553	-10.0304	1.12062e-23	1.21146e-22
3110035E14Rik	3.8749	-1.25052	0.699082	-1.78881	0.0736462	0.1276
Mybl1	220.706	0.213502	0.134824	1.58356	0.113294	0.184771
Vcpip1	3524.95	0.216694	0.0648893	3.33944	0.000839484	0.00223832
1700034P13Rik	4.83382	0.0648063	0.67247	0.0963706	0.923226	0.949771
Gm39590	2.83849	-0.0962012	1.17989	-0.0815341	0.935017	0.957469
Sgk3	3815.39	-0.140185	0.061295	-2.28705	0.0221928	0.0443894
Mcmdc2	23.7234	-0.59295	0.367453	-1.61368	0.106597	0.175253
Snhg6	196.428	-0.0174362	0.141862	-0.122909	0.902179	0.93533
Snord87	9.49509	0.395151	0.50359	0.784667	0.432649	0.550235
Cops5	1531.27	0.0889145	0.0896928	0.991323	0.321528	0.439019
Cspp1	740.535	0.161405	0.113612	1.42066	0.155414	0.242031
Arfgef1	4419.32	-0.202659	0.057562	-3.52071	0.0004304	0.00120129
A830018L16Rik	11.8246	0.338165	0.425187	0.795332	0.42642	0.544401
Ncoa2	2746.77	0.203032	0.0710685	2.85685	0.00427862	0.0100364
Tram1	6399.83	-0.217529	0.0610371	-3.56388	0.000365415	0.00103288
Lactb2	599.696	-0.573363	0.0808574	-7.09104	1.33112e-12	8.29192e-12
Eya1	3.27568	1.22448	1.30566	0.937824	0.348335	0.466758
Trpa1	15.7031	6.05191	1.22626	4.93525	8.00463e-07	3.17201e-06
Terf1	765.909	0.635037	0.0849265	7.47749	7.57539e-14	5.06292e-13
Sbspon	7.76165	2.0738	0.602044	3.4446	0.000571898	0.00156847
Rpl7	16917.2	0.0626487	0.122734	0.510441	0.609742	0.712459
Rdh10	170.861	0.034893	0.132859	0.262632	0.792835	0.85702
Stau2	79.0393	4.23824	0.424639	9.98081	1.84956e-23	1.97907e-22
Ube2w	1092.82	-0.402097	0.0728227	-5.52158	3.35957e-08	1.49457e-07
LOC108167614	160.614	-0.436972	0.340261	-1.28423	0.199062	0.297377
Tceb1	1366.56	-0.0558319	0.083683	-0.667183	0.504655	0.617455
Tmem70	558.564	-0.162687	0.0871453	-1.86685	0.0619232	0.110151
Ly96	120.943	-1.11286	0.140128	-7.94173	1.99387e-15	1.46986e-14
Pi15	4.93591	-2.12864	1.02387	-2.07901	0.0376162	0.0711121
Mcm3	7307.37	0.694733	0.0371143	18.7188	3.48185e-78	1.36574e-76
Paqr8	51.3305	2.22569	0.289492	7.68826	1.49145e-14	1.03892e-13
Tram2	131.054	0.294193	0.168414	1.74684	0.0806644	0.137887
Tmem14a	16.9093	1.07476	0.421863	2.54766	0.0108448	0.0233549
Kcnq5	160.586	0.0832442	0.137507	0.605383	0.544925	0.653963
Ogfrl1	3086.04	-0.252865	0.0819179	-3.0868	0.0020232	0.00504683
B3gat2	16.5461	-0.413219	0.39456	-1.04729	0.294965	0.410583
Smap1	756.394	-0.238028	0.092176	-2.58232	0.00981376	0.0213663
Sdhaf4	161.582	0.0888858	0.144093	0.616865	0.537324	0.647011
Fam135a	130.266	0.068642	0.196331	0.349624	0.726621	0.806928
Col19a1	205.204	0.630449	0.179154	3.51903	0.000433124	0.0012082
Lmbrd1	957.202	-0.534025	0.0677863	-7.87807	3.32487e-15	2.42184e-14
Gm7846	61.034	0.165809	0.207079	0.800707	0.423301	0.541398
Phf3	4222.3	-0.100906	0.0805912	-1.25207	0.210546	0.311387
Ptp4a1	1233.78	-0.287787	0.0623753	-4.6138	3.9537e-06	1.45111e-05
Prim2	1851.81	0.957866	0.0740346	12.9381	2.74366e-38	4.72967e-37
Gm39618	4.45777	0.940459	0.717247	1.31121	0.189788	0.285881
1700001G17Rik	15.3315	0.56471	0.424563	1.3301	0.183486	0.277813
Rab23	52.6094	-1.55411	0.246136	-6.31405	2.71818e-10	1.43335e-09
Bag2	347.606	0.511379	0.11585	4.41414	1.01413e-05	3.55023e-05
Zfp451	1257.45	0.215537	0.0656336	3.28395	0.00102364	0.00268829
Gm15455	5.03014	-0.286275	0.709579	-0.403443	0.686622	0.77543
Bend6	2.40886	1.16336	1.1604	1.00255	0.316078	0.43319
Dst	377.71	2.05089	0.165058	12.4253	1.90542e-35	3.04494e-34
Ccdc115	947.122	-0.336412	0.0781699	-4.30359	1.6805e-05	5.71862e-05
Imp4	1296.66	0.0924807	0.0655582	1.41067	0.158343	0.245965
Ptpn18	745.091	0.0981278	0.116334	0.843503	0.398947	0.518063
Gm32566	75.2182	0.484323	0.202868	2.38737	0.0169692	0.0350174
4930568A12Rik	27.1058	1.21403	0.32936	3.68604	0.000227772	0.000664298
Cfc1	1.82492	2.84074	1.53602	1.84941	0.0643982	0.113849
Amer3	5.44643	3.06541	1.31651	2.32843	0.0198891	0.0403595
Arhgef4	47.608	-1.04001	0.248831	-4.17956	2.92072e-05	9.62852e-05
Fam168b	6420.97	0.310114	0.0367644	8.43518	3.30701e-17	2.67293e-16
Plekhb2	1689.13	-0.569712	0.0529431	-10.7608	5.26948e-27	6.41522e-26
Hs6st1	671.478	-0.28144	0.079012	-3.56199	0.000368051	0.00103973
Gm33280	2.05223	-0.38006	1.32377	-0.287104	0.774032	0.842863
Uggt1	7162.11	0.0206574	0.043328	0.476767	0.633528	0.732317
Neurl3	1311.14	0.9242	0.0914658	10.1043	5.28615e-24	5.81318e-23
Arid5a	1628.97	0.446425	0.0654797	6.81776	9.24703e-12	5.41533e-11
Kansl3	1443.58	-0.0362222	0.0721434	-0.502085	0.615607	0.717597
Fer1l5	167.219	0.0274225	0.136107	0.201478	0.840325	0.891493
Lman2l	690.847	0.0510037	0.067932	0.750806	0.452769	0.569553
Gm33454	8.89915	-0.614723	0.566615	-1.0849	0.277964	0.391751
Cnnm4	511.924	-0.113557	0.0916423	-1.23913	0.215298	0.317429
Cnnm3	898.323	0.103396	0.0701394	1.47415	0.140441	0.221821
Ankrd23	84.6768	0.180201	0.207694	0.867629	0.385597	0.504343
Ankrd39	115.48	0.0702179	0.1803	0.38945	0.696943	0.78316
Sema4c	487.277	0.578453	0.114784	5.03949	4.66776e-07	1.88874e-06
Cox5b	1501.81	-0.0492716	0.133293	-0.36965	0.711643	0.794687
Actr1b	962.207	-0.0103462	0.0760299	-0.136081	0.891758	0.928086
Zap70	2.53488	1.47218	1.63014	0.903103	0.366471	0.485265
Tmem131	3412.96	-0.333429	0.0973924	-3.42356	0.000618068	0.00168595
Inpp4a	1243.87	-1.37937	0.0824856	-16.7226	8.97607e-63	2.69282e-61
Coa5	3504.4	-0.0628223	0.0521233	-1.20526	0.228102	0.333259
Unc50	687.245	-0.0657619	0.0719481	-0.914019	0.360707	0.479222
Mgat4a	642.192	1.20995	0.0785068	15.412	1.35899e-53	3.37904e-52
4930594C11Rik	3.51536	0.608792	0.773428	0.787135	0.431203	0.549062
Tsga10	146.52	-0.17486	0.133497	-1.30984	0.190251	0.286431
Lipt1	51.0722	-0.136043	0.22322	-0.609459	0.54222	0.651357
Mitd1	223.855	0.107673	0.121687	0.884841	0.376242	0.495376
Mrpl30	947.943	-0.192541	0.0706291	-2.72608	0.0064092	0.0144851
Txndc9	1399.98	-0.131274	0.0679562	-1.93174	0.0533918	0.0967224
Eif5b	4924.04	-0.141704	0.0915042	-1.54861	0.121476	0.196161
Rev1	577.523	-0.0337231	0.08431	-0.39999	0.689164	0.777277
Aff3	1358.22	6.5485	0.229478	28.5365	4.13215e-179	5.27118e-177
Gm16150	6.71304	-0.0878814	0.58057	-0.151371	0.879683	0.920139
Gm34596	3.99605	4.68602	1.3309	3.52094	0.000430027	0.00120048
Chst10	18.5007	0.70242	0.548293	1.2811	0.200158	0.29877
Pdcl3	981.744	-0.172137	0.0636843	-2.70297	0.00687223	0.015453
Npas2	4.83508	0.16991	1.01927	0.166698	0.867608	0.911669
Rpl31	7581.33	-0.0253003	0.214352	-0.118031	0.906043	0.938278
Tbc1d8	359.634	-0.428957	0.107384	-3.9946	6.48048e-05	0.000203922
Cnot11	972.526	0.0237219	0.0656928	0.361104	0.718022	0.799923
Snord89	10.8905	-0.294035	0.546273	-0.538256	0.5904	0.695262
Rnf149	1112.02	-0.52192	0.073921	-7.06051	1.65889e-12	1.02553e-11
Creg2	5.10946	-3.08457	0.992259	-3.10863	0.00187957	0.00470854
Map4k4	5303.56	0.468811	0.0822307	5.70116	1.18993e-08	5.50499e-08
Gm16894	7.41284	0.979399	0.755546	1.29628	0.194879	0.292378
Il1r2	71.615	2.38345	0.556618	4.28202	1.85201e-05	6.27749e-05
Il1r1	7.8365	-0.230456	0.55732	-0.413508	0.679235	0.769519
Il1rl2	4.43703	0.135596	0.753128	0.180044	0.857118	0.904636
Il1rl1	5.39679	2.19218	1.2051	1.81909	0.0688981	0.120551
Il18r1	2.97474	4.02323	1.3526	2.97446	0.00293509	0.00713113
Il18rap	369.8	4.14521	0.197912	20.9446	2.09938e-97	1.13228e-95
Mfsd9	21.5567	-0.495752	0.338255	-1.46562	0.142753	0.224722
Mrps9	1054.46	0.187338	0.0658499	2.84493	0.00444215	0.0103884
Tgfbrap1	1252.13	-0.34818	0.055677	-6.25358	4.01153e-10	2.08537e-09
LOC108167597	2.92515	-0.0531186	1.0889	-0.0487818	0.961093	0.975591
AI597479	597.829	0.0595562	0.0818277	0.727825	0.466721	0.582706
Nck2	126.678	0.131388	0.157824	0.832497	0.405128	0.524465
Uxs1	1015.84	0.0518037	0.0621893	0.833	0.404845	0.524146
LOC102632770	20.0834	-0.465496	0.35518	-1.31059	0.189995	0.286105
Tpp2	3496.83	0.0941079	0.0574382	1.63842	0.101334	0.167899
Ccdc168	13.3572	1.00765	0.499276	2.01823	0.0435678	0.0809857
Tex30	526.448	0.354863	0.111535	3.18162	0.00146454	0.0037404
Kdelc1	749.232	0.0808699	0.0726765	1.11274	0.265821	0.377265
Bivm	422.057	0.00829595	0.0852206	0.0973467	0.922451	0.94927
Ercc5	461.158	-0.20121	0.0841862	-2.39006	0.0168457	0.0348016
Gulp1	4.06363	-1.72682	1.28302	-1.34591	0.178332	0.271129
Col3a1	18.4756	-2.9319	0.743433	-3.94374	8.02214e-05	0.000249968
Col5a2	11.4839	-3.35482	0.728928	-4.60241	4.17635e-06	1.52637e-05
Wdr75	1147.89	-0.0619827	0.0711192	-0.871532	0.383464	0.502493
Slc40a1	27.4356	0.835465	0.562175	1.48613	0.137245	0.217615
Dnah7c	5.62648	0.582593	0.735545	0.792056	0.428328	0.546445
Slc39a10	1581.21	0.532716	0.0580687	9.17388	4.56303e-20	4.26911e-19
Nabp1	143.056	-0.338252	0.147455	-2.29394	0.021794	0.0437071
Stat4	771.87	2.3137	0.0828119	27.9392	8.91426e-172	1.06319e-169
Gm31812	9.54549	1.77681	0.601861	2.9522	0.00315523	0.00761428
Stat1	2248.82	0.40355	0.0570012	7.07969	1.4448e-12	8.981e-12
Gls	3493.37	-0.249563	0.0633012	-3.94247	8.06464e-05	0.000251239
Nab1	1834.03	0.131814	0.0699879	1.88339	0.0596481	0.106595
Gm553	9.9581	1.10729	0.625063	1.77149	0.0764795	0.131623
Tmem194b	472.359	0.648231	0.0968491	6.69321	2.18334e-11	1.24872e-10
Mfsd6	872.953	0.176255	0.0833145	2.11554	0.0343836	0.0657232
Inpp1	380.914	-0.460872	0.101888	-4.52335	6.08696e-06	2.18167e-05
Hibch	793.915	-0.410393	0.0892909	-4.59614	4.30395e-06	1.57101e-05
Pms1	274.626	0.429347	0.118002	3.63848	0.000274252	0.000790427
Ormdl1	565.557	0.254808	0.101751	2.50424	0.0122716	0.0261132
Osgepl1	123.41	0.327438	0.157927	2.07336	0.0381392	0.0720081
Asnsd1	2493.9	-0.0683755	0.0550553	-1.24194	0.214258	0.316118
Gm32311	19.7876	0.0609691	0.380318	0.160311	0.872636	0.915183
Stk17b	3051.14	0.37037	0.0986367	3.75489	0.000173416	0.000513631
Hecw2	7.85502	0.410467	0.5874	0.698787	0.484685	0.599142
Gtf3c3	748.962	0.255012	0.0708091	3.6014	0.000316513	0.000902829
Pgap1	88.4372	-2.40626	0.198265	-12.1365	6.76269e-34	1.01962e-32
Ankrd44	3921.01	-0.153711	0.0689202	-2.23028	0.0257291	0.0507662
Sf3b1	16034.3	0.180881	0.0547287	3.30505	0.00094961	0.0025096
Coq10b	162.847	-0.845157	0.127761	-6.61513	3.71237e-11	2.09222e-10
Hspd1	9379.43	-0.264579	0.0587333	-4.50475	6.64523e-06	2.3696e-05
Hspe1	1931.41	-0.266633	0.127853	-2.08548	0.0370262	0.0701232
Mob4	1141.98	-0.128132	0.0620316	-2.0656	0.0388667	0.0732401
Rftn2	29.4888	-1.29188	0.295831	-4.36695	1.25994e-05	4.3531e-05
Mars2	212.469	-0.784013	0.141726	-5.53189	3.16802e-08	1.4139e-07
Plcl1	4.53387	-6.34043	1.30044	-4.8756	1.08478e-06	4.24139e-06
Gm6644	16.8678	0.055116	0.492536	0.111902	0.910901	0.941846
Satb2	205.911	-0.941049	0.145322	-6.47561	9.44283e-11	5.17275e-10
9130024F11Rik	25.7645	-1.28152	0.306782	-4.1773	2.94994e-05	9.72047e-05
4930558J18Rik	24.0138	-0.176969	0.33042	-0.535587	0.592244	0.696506
1700066M21Rik	320.767	-0.0609666	0.104428	-0.583812	0.559347	0.667069
Tyw5	169.819	0.11813	0.130987	0.901848	0.367138	0.485961
9430016H08Rik	362.998	-0.106575	0.088014	-1.21089	0.225939	0.330659
Kctd18	358.542	0.0577166	0.0987159	0.584673	0.558767	0.666595
Sgol2a	916.023	0.663814	0.0896648	7.40328	1.32858e-13	8.78339e-13
Aox2	18.0895	-1.13249	0.420796	-2.6913	0.0071175	0.015947
Bzw1	10093.1	-0.0474111	0.0645753	-0.734199	0.462827	0.579472
Clk1	2248.3	-0.0856842	0.0551941	-1.55242	0.120563	0.194958
Ppil3	370.002	0.163118	0.0969425	1.68263	0.0924471	0.154994
Nif3l1	429.162	0.449627	0.103001	4.36527	1.26967e-05	4.38261e-05
Orc2	1577.32	0.147536	0.0775292	1.90297	0.0570441	0.102591
Gm15834	16.5344	-0.496155	0.403694	-1.22904	0.219057	0.321937
Fam126b	983.724	-0.442212	0.0674861	-6.55264	5.65285e-11	3.15193e-10
Ndufb3	1068.76	-0.331216	0.069358	-4.77545	1.79301e-06	6.85154e-06
Gm20257	209.767	0.0188366	0.107744	0.174828	0.861215	0.907226
Als2cr12	5.62643	0.840802	0.817123	1.02898	0.30349	0.41986
Cflar	2602.45	-0.139034	0.059931	-2.31991	0.0203459	0.0411405
Casp8	3228.14	0.269527	0.0628885	4.28579	1.8209e-05	6.17775e-05
Gm28802	12.3185	1.05421	0.44062	2.39256	0.0167312	0.0345944
Trak2	1664.43	0.0768335	0.0498177	1.54229	0.123003	0.198052
Stradb	276.554	-0.196649	0.120606	-1.6305	0.102995	0.170285
Tmem237	147.616	-0.24151	0.14214	-1.69909	0.0893017	0.150512
Als2	254.573	-0.340634	0.116774	-2.91705	0.00353363	0.00842899
Fzd7	464.508	-0.812616	0.0789555	-10.2921	7.65081e-25	8.64695e-24
Sumo1	2370.48	0.11642	0.0783365	1.48615	0.137239	0.217615
Nop58	4755.96	0.147256	0.065015	2.26495	0.0235159	0.0467703
Bmpr2	2213.15	-0.312118	0.0927453	-3.36532	0.00076454	0.00205493
Fam117b	1963.13	-0.642137	0.0556462	-11.5396	8.32816e-31	1.15477e-29
Ica1l	34.9638	-0.615399	0.257985	-2.3854	0.0170604	0.0351906
Wdr12	1828.81	0.117493	0.0712473	1.64908	0.0991307	0.164657
Carf	207.567	0.0572009	0.114045	0.501565	0.615973	0.717795
Nbeal1	545.274	-0.31237	0.112656	-2.77278	0.00555799	0.012726
Cyp20a1	550.259	-0.102783	0.0858883	-1.19671	0.231421	0.337436
Abi2	779.133	0.152557	0.0759165	2.00954	0.0444797	0.0824197
Raph1	977.882	-0.271904	0.082621	-3.29099	0.000998372	0.00262994
Cd28	1785.87	-0.909244	0.0736177	-12.3509	4.81743e-35	7.64018e-34
2310016D23Rik	2.61446	-0.0498479	1.14874	-0.0433935	0.965388	0.978731
Gm38137	6.47649	-0.0434271	0.658308	-0.0659678	0.947403	0.966174
Icos	2.84917	1.70115	0.931448	1.82635	0.0677977	0.118975
Nrp2	28.7846	-7.04177	0.858305	-8.20428	2.31981e-16	1.80263e-15
Ino80d	2221.05	0.315549	0.0940243	3.35604	0.00079068	0.00211724
Ino80dos	78.0607	0.270466	0.187795	1.44022	0.149805	0.234264
Ndufs1	2157.66	-0.11878	0.0628901	-1.88869	0.0589331	0.105471
Eef1b2	10048.3	0.172576	0.0943119	1.82985	0.0672731	0.118205
Snora41	22.0771	0.0202303	0.348829	0.0579949	0.953753	0.970221
Adam23	7.0429	-0.642042	0.868003	-0.739676	0.459496	0.575997
Fastkd2	642.01	0.175783	0.0936617	1.87679	0.0605468	0.10803
Klf7	413.372	-1.08506	0.104161	-10.4171	2.07189e-25	2.40084e-24
Creb1	3580.93	0.277889	0.0587997	4.72603	2.28952e-06	8.65429e-06
Mettl21a	213.405	-0.237154	0.121949	-1.94469	0.0518123	0.0941867
2810408I11Rik	57.59	0.415549	0.237912	1.74665	0.080698	0.137925
Ccnyl1	173.842	-0.0294369	0.129382	-0.227519	0.82002	0.87671
Fzd5	110.802	-0.463491	0.157808	-2.93705	0.00331353	0.00795963
Plekhm3	485.364	-1.49312	0.0878473	-16.9967	8.68216e-65	2.69846e-63
D630023F18Rik	44.8928	-0.511443	0.251338	-2.03488	0.041863	0.0781834
Idh1	2865.55	-1.67661	0.0575123	-29.1522	7.83067e-187	1.05391e-184
Pikfyve	1888.39	-0.534559	0.0663172	-8.06064	7.58972e-16	5.74812e-15
Rpe	1268.35	-0.478902	0.0700082	-6.84066	7.88287e-12	4.64798e-11
Kansl1l	1479.23	1.33219	0.0656109	20.3044	1.17458e-91	5.74368e-90
LOC108167626	96.4606	1.12174	0.245911	4.56158	5.07694e-06	1.83807e-05
Gm39656	11.5663	-0.393816	0.449621	-0.875886	0.381092	0.500458
Acadl	1939.51	0.526028	0.0618647	8.50287	1.84957e-17	1.51413e-16
Lancl1	343.981	-0.258853	0.11988	-2.15926	0.03083	0.0596198
Bard1	942.112	0.793245	0.0713017	11.1252	9.46118e-29	1.21964e-27
Atic	3812.74	0.115076	0.0426995	2.69502	0.00703844	0.0157905
Fn1	10753.6	1.84836	0.0872817	21.1769	1.55893e-99	8.96841e-98
Mreg	2.67736	-0.990018	1.43511	-0.689855	0.490286	0.604089
D230017M19Rik	3.09842	-0.789544	1.20651	-0.654403	0.512852	0.625138
Pecr	8.29713	1.20063	0.88524	1.35628	0.17501	0.267159
Xrcc5	7.16446	-1.72218	1.25374	-1.37363	0.169556	0.260322
Smarcal1	925.949	0.321309	0.067526	4.7583	1.95231e-06	7.43135e-06
Rpl37a	5140.23	-0.188987	0.175456	-1.07712	0.281427	0.395686
Tns1	3312.78	-1.15732	0.0523183	-22.1209	1.99095e-108	1.2272e-106
Cxcr2	11.9481	-0.943983	0.701684	-1.34531	0.178525	0.271367
Arpc2	10488.8	-0.2662	0.101915	-2.61198	0.00900194	0.0197692
Aamp	1844.9	-0.138106	0.0663396	-2.0818	0.0373609	0.070675
LOC108167628	7.74861	-0.203094	0.615302	-0.330072	0.741345	0.818803
Pnkd	202.72	0.0429916	0.133525	0.321974	0.747472	0.823115
Tmbim1	475.412	-1.19456	0.0875459	-13.645	2.16218e-42	4.2576e-41
Slc11a1	171.684	-2.14654	0.178198	-12.0458	2.04058e-33	3.04529e-32
Ctdsp1	2783.03	0.104732	0.0600651	1.74365	0.0812207	0.13866
Usp37	1446.62	0.513342	0.0617066	8.31908	8.86497e-17	7.02589e-16
Cnot9	2169.21	0.253228	0.0560612	4.517	6.27232e-06	2.24481e-05
Plcd4	13.0068	0.500026	0.515707	0.969593	0.33225	0.450596
Zfp142	460.517	0.10541	0.113321	0.930193	0.352271	0.4707
Bcs1l	320.412	0.211545	0.110615	1.91245	0.0558187	0.100647
Rnf25	392.964	-0.00647819	0.0927218	-0.069867	0.9443	0.964232
Stk36	14.7976	0.528873	0.467218	1.13196	0.257651	0.367965
Ttll4	1208.91	0.35613	0.073624	4.83715	1.31714e-06	5.09691e-06
Cyp27a1	363.022	-1.19925	0.0853956	-14.0435	8.44365e-45	1.73728e-43
Wnt6	3.4646	-0.648087	0.980983	-0.660651	0.508836	0.621379
Ihh	2.72226	-1.70429	1.30843	-1.30254	0.19273	0.289539
Nhej1	65.4605	-0.329416	0.201348	-1.63605	0.101829	0.168623
Slc23a3	7.23153	0.0710273	0.59868	0.11864	0.905561	0.937978
Cnppd1	1869.51	-0.252896	0.0637549	-3.96669	7.28774e-05	0.00022815
Fam134a	1754.46	-0.334356	0.0545584	-6.12841	8.87628e-10	4.49017e-09
Zfand2b	268.225	-0.0186201	0.113626	-0.163872	0.869832	0.913221
Abcb6	398.106	-0.14237	0.0960517	-1.48222	0.138281	0.218903
Atg9a	1122.45	-0.565644	0.0857037	-6.6	4.11148e-11	2.31094e-10
Ankzf1	485.992	-0.0411229	0.0957133	-0.429647	0.667452	0.761033
Glb1l	589.028	0.0377525	0.0950761	0.397076	0.691311	0.779039
Stk16	1639.07	0.0678928	0.0573874	1.18306	0.236784	0.343685
Tuba4a	4194.82	-0.439661	0.081646	-5.38497	7.24565e-08	3.14293e-07
A630095N17Rik	3.32545	1.8963	1.13588	1.66945	0.0950286	0.15876
Dnajb2	88.2029	0.31313	0.178135	1.75783	0.0787767	0.135085
Dnpep	608.543	-0.0226135	0.0802689	-0.281722	0.778157	0.845761
Speg	22.6227	-1.76695	0.488477	-3.61727	0.000297724	0.000853716
Gmppa	755.136	-0.349804	0.0700406	-4.99431	5.90473e-07	2.3635e-06
Chpf	48.0765	-4.19817	0.49948	-8.40508	4.27585e-17	3.42956e-16
Tmem198	3.31504	-5.16828	1.35022	-3.82772	0.000129335	0.000389279
Stk11ip	851.834	-0.0594489	0.0760904	-0.781293	0.43463	0.552375
Sgpp2	6.54654	-0.548123	0.574616	-0.953895	0.340137	0.458369
Farsb	1626.31	-0.174063	0.0667222	-2.60877	0.0090869	0.0199319
Utp14b	774.66	0.247188	0.0876035	2.82167	0.00477749	0.0110966
Acsl3	1551.33	0.178362	0.0724883	2.46056	0.0138719	0.0291631
Ap1s3	666.192	1.92537	0.115117	16.7253	8.57026e-63	2.57635e-61
Wdfy1	450.809	-0.507192	0.0909357	-5.57748	2.44028e-08	1.1009e-07
Mrpl44	660.462	-0.164396	0.0940782	-1.74744	0.0805606	0.137737
Cul3	4932.53	0.108452	0.0644167	1.6836	0.0922594	0.154715
Dock10	13516.5	0.147543	0.05734	2.57313	0.0100784	0.0218713
Irs1	3.91514	-2.40589	1.22072	-1.97087	0.0487385	0.0892961
Rhbdd1	611.959	-0.723201	0.0826722	-8.74781	2.17527e-18	1.86725e-17
Col4a4	7.72094	-0.494275	0.619757	-0.79753	0.425144	0.543422
Mff	1268.82	-0.17889	0.0722036	-2.47757	0.0132279	0.0279173
Gm39668	58.5113	-0.509729	0.239261	-2.13043	0.0331362	0.0635269
Agfg1	1771.94	-0.514875	0.0516676	-9.96514	2.16572e-23	2.30727e-22
Pid1	1807.4	-0.125895	0.0602264	-2.09037	0.036585	0.0693951
Dner	4.23672	-1.72745	1.2882	-1.34099	0.179925	0.272958
Trip12	6671.99	0.0298075	0.0579012	0.5148	0.606693	0.709914
Fbxo36	14.5921	0.21838	0.406434	0.537308	0.591055	0.695777
Gm15433	12.2758	0.923597	0.470011	1.96506	0.0494078	0.0903982
A530032D15Rik	86.5269	1.98555	0.217627	9.12362	7.26589e-20	6.72921e-19
A530040E14Rik	63.8863	0.574718	0.2194	2.6195	0.00880588	0.0193677
Gm35498	88.9483	0.895442	0.210644	4.25097	2.12848e-05	7.14526e-05
LOC102638435	3.16014	3.62114	1.34816	2.68599	0.00723146	0.0161839
Gm7609	54.6153	1.92511	0.261625	7.35829	1.86287e-13	1.21838e-12
C130026I21Rik	518.711	-0.96556	0.087612	-11.0209	3.03128e-28	3.81707e-27
LOC101055758	13.599	2.00548	0.577575	3.47225	0.000516119	0.00142347
LOC105243968	3.4311	0.695075	0.856477	0.811552	0.417049	0.53583
Gm2666	7.29837	1.42273	0.651098	2.18512	0.0288797	0.056331
Gm2427	3.87778	2.20256	1.20472	1.82827	0.0675087	0.118548
Sp110	3141.2	0.298184	0.072078	4.13696	3.51934e-05	0.000114884
Sp140	1139.97	0.333446	0.0658822	5.06124	4.16537e-07	1.69222e-06
Sp100	2746.38	0.0511909	0.0756809	0.676405	0.498783	0.611444
A630001G21Rik	1868.26	-0.557847	0.0617969	-9.0271	1.76283e-19	1.59832e-18
Cab39	4307.37	-0.227741	0.0710481	-3.20545	0.00134852	0.00346581
Itm2c	3102.16	-0.870033	0.0601946	-14.4537	2.37666e-47	5.2194e-46
Psmd1	4634.32	0.050673	0.0462871	1.09475	0.273624	0.386563
Htr2b	20.5621	0.268803	0.320115	0.839706	0.401073	0.520225
Armc9	172.268	1.36798	0.136365	10.0317	1.10594e-23	1.19648e-22
LOC108167633	5.23567	2.40649	0.985009	2.44311	0.0145612	0.0304685
Gm16341	28.7255	6.06687	1.03963	5.83558	5.36023e-09	2.55972e-08
Gm28626	2.95826	3.45447	1.32334	2.61043	0.00904293	0.0198521
B3gnt7	210.282	2.91934	0.170862	17.086	1.88786e-65	6.02063e-64
Ncl	30017.1	0.159101	0.0954714	1.66648	0.0956176	0.159617
Snora75	12.3417	0.457997	0.408021	1.12248	0.261657	0.372562
Gm24148	5.57178	0.195263	0.654115	0.298516	0.76531	0.836345
C130036L24Rik	11.6161	0.493027	0.501907	0.982308	0.325948	0.444024
Gm32700	2.5135	0.0340886	1.06067	0.0321387	0.974361	0.984681
Ptma	31911.6	0.0770514	0.194455	0.396243	0.691926	0.779531
Pde6d	401.498	-0.270161	0.10172	-2.65594	0.00790884	0.0175899
Cops7b	441.36	-0.0852763	0.087666	-0.972741	0.330682	0.448969
Dis3l2	550.88	0.245806	0.0813107	3.02305	0.0025024	0.00614499
Eif4e2	1867.29	-0.0809123	0.0532701	-1.51891	0.128786	0.205877
Efhd1	1095.28	9.18378	0.397501	23.1038	4.23802e-118	2.91886e-116
Gm41911	5.51889	6.42298	1.26737	5.06795	4.02126e-07	1.63639e-06
Gigyf2	4770.76	1.75658	0.0773801	22.7006	4.41538e-114	2.85346e-112
Kcnj13	7.48248	1.79682	0.622404	2.8869	0.00389056	0.00919222
Inpp5d	7527.42	0.336774	0.0393595	8.55636	1.16492e-17	9.655e-17
Gm33470	5.13345	-0.522223	0.706218	-0.739464	0.459625	0.576103
Atg16l1	628.783	-0.227676	0.077953	-2.92068	0.00349269	0.0083354
Scarna6	3.44247	-0.149877	0.807255	-0.185662	0.85271	0.901048
Sag	6.34163	-1.41184	0.705071	-2.00241	0.0452411	0.0835983
Gm38609	15.6055	-0.517384	0.395778	-1.30726	0.191125	0.28754
Dgkd	6196.4	-0.259347	0.0653058	-3.97126	7.14926e-05	0.000224006
Usp40	468.853	-0.0181039	0.101541	-0.178292	0.858494	0.905761
Ugt1a7c	607.292	-1.83846	0.0810315	-22.6883	5.84765e-114	3.7625e-112
Ugt1a6a	24.5127	-4.08271	0.505916	-8.06993	7.03388e-16	5.34371e-15
Mroh2a	3.3824	-1.08151	0.934431	-1.1574	0.247107	0.356062
Hjurp	5028.4	0.51609	0.0426043	12.1136	8.95059e-34	1.34396e-32
Glrp1	66.4579	1.20663	0.217568	5.54599	2.92296e-08	1.31011e-07
Arl4c	1615.57	1.53679	0.0564138	27.2414	2.10004e-163	2.31636e-161
Sh3bp4	42.8016	-1.4785	0.250591	-5.90007	3.63344e-09	1.75569e-08
Agap1	631.998	0.683827	0.0786522	8.69432	3.48924e-18	2.96222e-17
Cops8	1007.7	-0.093935	0.089875	-1.04517	0.295943	0.41171
Col6a3	10.3606	-2.62417	0.965635	-2.71756	0.00657655	0.014845
Rab17	2.77933	0.557364	1.35217	0.412199	0.680193	0.77012
Lrrfip1	5048.49	-0.0784243	0.0740904	-1.05849	0.28983	0.405127
Ramp1	3410.88	0.109581	0.0708534	1.54659	0.121961	0.196763
Ube2f	972.001	-0.459055	0.0623061	-7.36775	1.73537e-13	1.13727e-12
Scly	699.352	-0.241146	0.0723089	-3.33494	0.000853191	0.00227321
Espnl	8.90183	5.54231	1.23364	4.49264	7.0346e-06	2.50297e-05
Klhl30	19.4395	2.07192	1.33064	1.55708	0.11945	0.193436
Ilkap	1118.24	0.123581	0.0654746	1.88746	0.0590988	0.105716
Hes6	1207.05	-0.22916	0.0943334	-2.42926	0.0151298	0.031559
Per2	76.8297	0.743221	0.225394	3.29743	0.000975735	0.00257539
Traf3ip1	271.578	0.0333898	0.10382	0.321611	0.747747	0.823223
Asb1	499.247	-0.16869	0.217067	-0.777134	0.43708	0.55462
Hdac4	579.364	-1.11174	0.098812	-11.2511	2.28832e-29	3.02158e-28
Ndufa10	1921.72	-0.187315	0.0627553	-2.98484	0.00283725	0.00690601
Myeov2	735.486	-0.418185	0.134789	-3.10252	0.00191883	0.00480118
Otos	54.7613	-1.46848	0.269574	-5.44742	5.11055e-08	2.24265e-07
Gm36102	5.89042	-5.11246	1.10124	-4.64244	3.4432e-06	1.2733e-05
Gpc1	1138.57	-6.68171	0.182473	-36.6176	1.50071e-293	4.58654e-291
Ankmy1	3.53685	-4.3087	1.34625	-3.20051	0.00137184	0.00352203
Dusp28	71.2741	-0.195775	0.196387	-0.996882	0.318822	0.43627
5033417F24Rik	3.52892	-0.889385	0.806832	-1.10232	0.270324	0.382674
Rnpepl1	711.367	-0.154099	0.0942311	-1.63533	0.101979	0.168834
9430060I03Rik	4.36911	-0.302802	0.820499	-0.369047	0.712093	0.795068
Capn10	154.236	0.122683	0.175476	0.699144	0.484462	0.598943
Gpr35	40.6305	-2.32564	0.264003	-8.80912	1.26137e-18	1.09752e-17
Kif1a	3.85684	-5.99135	1.29564	-4.62425	3.75965e-06	1.383e-05
Sned1	16.96	-0.266171	0.386522	-0.68863	0.491056	0.604751
Mterf4	241.969	0.0354915	0.115396	0.307563	0.758415	0.830977
Gm28535	9.73277	0.369008	0.504036	0.732107	0.464103	0.580624
Pask	517.759	1.01521	0.0990011	10.2546	1.12886e-24	1.26899e-23
Ppp1r7	1540.95	0.305207	0.0609925	5.004	5.61513e-07	2.25407e-06
Ano7	4.86448	1.00065	0.870801	1.14912	0.250508	0.360042
Hdlbp	9681	-0.226717	0.0535716	-4.23204	2.31585e-05	7.72651e-05
2024-09-02	5399.11	-0.159276	0.0477742	-3.33394	0.000856251	0.00228054
Farp2	72.4626	-0.666499	0.19731	-3.37792	0.000730359	0.00197173
Stk25	1044.4	-0.117683	0.0635802	-1.85093	0.0641789	0.11353
Thap4	520.773	-0.142199	0.0836229	-1.70048	0.0890408	0.150089
Atg4b	970.865	0.056665	0.0662529	0.855284	0.392394	0.511273
Dtymk	1184.18	0.217317	0.0665052	3.26766	0.00108439	0.00283213
Ing5	734.471	-0.0541042	0.0712042	-0.759845	0.447347	0.564426
D2hgdh	448.245	-0.00467906	0.0806334	-0.0580288	0.953726	0.970221
Fam174a	402.362	-0.372611	0.0925609	-4.02557	5.68374e-05	0.000180634
St8sia4	8652.77	0.706031	0.0648563	10.8861	1.34306e-27	1.65987e-26
Gm30431	70.7257	0.622897	0.215594	2.88921	0.00386211	0.00912942
Panct2	2.04936	4.41409	1.4104	3.12968	0.00174998	0.00440801
LOC105246668	11.2496	0.488632	0.48494	1.00761	0.313639	0.430733
D1Ertd622e	2792.76	0.267999	0.0547618	4.89389	9.88602e-07	3.87983e-06
Ppip5k2	2997.4	-0.00368114	0.0535456	-0.0687477	0.94519	0.96452
Gin1	201.823	0.123801	0.114614	1.08015	0.280074	0.394156
Pam	373.744	0.834976	0.115865	7.20643	5.74384e-13	3.65404e-12
1810006J02Rik	46.3916	3.01162	0.343573	8.7656	1.85776e-18	1.6022e-17
Pign	1673.26	0.0405487	0.0626842	0.646872	0.517715	0.629356
2310035C23Rik	1683.63	-0.138003	0.087094	-1.58453	0.113074	0.184454
Tnfrsf11a	182.647	-0.825934	0.13943	-5.92365	3.14869e-09	1.52951e-08
Gm7160	10.1928	0.10852	0.508915	0.213237	0.831142	0.884052
Zcchc2	1148.68	0.169475	0.0756159	2.24127	0.0250088	0.0494512
Phlpp1	159.399	2.94997	0.217867	13.5402	9.05032e-42	1.74695e-40
Gm41928	79.9959	-0.0394173	0.176391	-0.223466	0.823173	0.878531
Bcl2	10972.2	0.616006	0.0477267	12.907	4.11201e-38	7.03888e-37
Gm37053	8.11148	0.0416667	0.520706	0.0800196	0.936222	0.958435
Kdsr	764.502	-0.333273	0.0815197	-4.08825	4.34631e-05	0.000140349
Vps4b	3171.17	-0.0519744	0.0542475	-0.958098	0.338013	0.456262
Serpinb10	14.8339	-6.78901	1.43349	-4.73599	2.17987e-06	8.2547e-06
Serpinb8	159.221	-2.54862	0.149422	-17.0566	3.12163e-65	9.89077e-64
Dsel	32.5681	0.388914	0.250013	1.55558	0.119809	0.193899
Tsn	3205	0.130357	0.0616908	2.11308	0.0345943	0.0660548
Nifk	1775.91	-0.428733	0.0572326	-7.49107	6.83166e-14	4.58465e-13
Clasp1	1862.32	0.320105	0.0698342	4.58379	4.56629e-06	1.66098e-05
2900060B14Rik	4.24199	-0.597405	0.673402	-0.887145	0.375001	0.494096
Ralb	1447.91	-0.897314	0.0511019	-17.5593	5.04859e-69	1.69093e-67
Tmem185b	691.417	-0.45291	0.0914701	-4.95146	7.36597e-07	2.92605e-06
Epb41l5	16.1479	-0.510437	0.571738	-0.892782	0.371974	0.491033
Ptpn4	892.49	-0.0184199	0.0802318	-0.229583	0.818416	0.875978
Tmem177	137.367	0.133676	0.147046	0.909075	0.363311	0.481754
Dbi	2334.82	-0.65273	0.0752335	-8.67605	4.09737e-18	3.46446e-17
3110009E18Rik	38.3989	0.246081	0.268086	0.917917	0.358662	0.477154
Steap3	421.879	-0.253296	0.0987309	-2.56552	0.0103021	0.0222876
Marco	50.2813	-4.62009	0.342585	-13.486	1.89161e-41	3.61327e-40
Insig2	284.984	-0.1733	0.124917	-1.38733	0.165341	0.254999
Gm35243	17.6665	-0.875103	0.369348	-2.36932	0.0178209	0.0365845
Ccdc93	1018.27	-0.52974	0.0667573	-7.93531	2.09965e-15	1.54705e-14
Ddx18	1864.84	-0.010536	0.056672	-0.185912	0.852514	0.900927
Actr3	14110.4	-0.409096	0.0507689	-8.05801	7.75433e-16	5.86674e-15
Slc35f5	367.964	-0.440723	0.0939094	-4.69307	2.69134e-06	1.00822e-05
Mgat5	9793.16	0.850108	0.037552	22.6382	1.82522e-113	1.15414e-111
Gm8451	57.139	-0.0282329	0.243967	-0.115725	0.907871	0.939649
Gm41947	4.84463	1.65747	0.815531	2.03238	0.0421153	0.0785945
Tmem163	7.98305	0.844613	0.540464	1.56276	0.11811	0.191689
Ccnt2	1295.54	0.079126	0.0710116	1.11427	0.265164	0.376569
Rab3gap1	1063.96	-0.0622055	0.0720758	-0.863058	0.388106	0.507081
Zranb3	638.242	0.919729	0.0922982	9.96476	2.17402e-23	2.31443e-22
Gm28800	8.32917	0.786732	0.571488	1.37664	0.168624	0.259245
R3hdm1	2336.32	0.183842	0.117875	1.55964	0.118844	0.19271
Ubxn4	2385.37	-0.21943	0.093633	-2.34351	0.019103	0.0389224
Gm41949	28.8265	-0.188974	0.371451	-0.508745	0.610931	0.713516
Lct	4.53952	-0.0545318	0.791978	-0.0688553	0.945105	0.9645
Mcm6	10587.5	0.702801	0.049355	14.2397	5.19358e-46	1.1026e-44
Dars	3328.28	0.0166416	0.0486982	0.341729	0.732555	0.812418
Cxcr4	6573.6	0.521314	0.0604454	8.62454	6.43519e-18	5.38837e-17
Pfkfb2	624.497	-0.498162	0.0958366	-5.19803	2.01407e-07	8.40579e-07
Yod1	250.099	-0.0853008	0.108746	-0.784403	0.432804	0.550337
AA986860	8.21223	-1.22604	0.664628	-1.8447	0.0650807	0.114821
Il10	6.2426	-0.198615	0.647547	-0.306719	0.759057	0.83137
Mapkapk2	12639.3	0.195691	0.104379	1.87482	0.0608179	0.108434
Dyrk3	424.132	0.386308	0.091521	4.22098	2.43244e-05	8.09524e-05
Eif2d	736.907	0.214745	0.0786608	2.73002	0.0063331	0.0143396
Rassf5	2644.37	0.0337465	0.0442458	0.762704	0.44564	0.562659
Gm29953	3.6914	-1.03134	0.726655	-1.4193	0.155811	0.242519
Ikbke	706.829	-1.47314	0.0702805	-20.9609	1.49109e-97	8.1016e-96
Srgap2	1373.71	-0.355944	0.0676645	-5.26042	1.43724e-07	6.08318e-07
Fam72a	79.583	0.207113	0.208706	0.992367	0.321019	0.438527
Ctse	244.046	0.338152	0.11856	2.85215	0.00434247	0.0101682
LOC108167725	447.144	0.180132	0.0991952	1.81594	0.0693799	0.12121
Rab7b	2339.58	0.90263	0.0527196	17.1213	1.02902e-65	3.28883e-64
Slc41a1	242.381	-0.108904	0.114763	-0.94895	0.342646	0.461073
Rab29	185.4	-0.188188	0.121658	-1.54686	0.121898	0.196704
Nucks1	11122.5	0.458201	0.0573359	7.99153	1.33277e-15	9.92472e-15
Elk4	1485.62	0.43235	0.0699811	6.17809	6.48809e-10	3.3187e-09
Mfsd4a	637.529	0.548173	0.0982781	5.57778	2.43609e-08	1.09961e-07
Cdk18	135.646	0.648097	0.159999	4.05064	5.10782e-05	0.000163321
Nuak2	634.644	-0.629819	0.087509	-7.19719	6.14668e-13	3.90185e-12
Gm30744	42.0027	-1.07726	0.24256	-4.4412	8.94607e-06	3.15099e-05
F730311O21Rik	3.24149	1.20281	1.28867	0.933378	0.350625	0.468928
Tmcc2	391.145	0.368018	0.092846	3.96375	7.3781e-05	0.000230814
Dstyk	2155.69	-0.168064	0.0569841	-2.94931	0.00318489	0.0076808
Rbbp5	1758.88	0.328177	0.0509282	6.44391	1.1643e-10	6.3472e-10
Gm38687	4.92318	-0.0547977	0.812218	-0.0674668	0.94621	0.965292
Mdm4	5471.4	-0.0427883	0.0629973	-0.679209	0.497006	0.609774
Pik3c2b	64.6968	0.419087	0.234649	1.78602	0.0740966	0.128184
Ppp1r15b	3946.81	-0.332267	0.0568435	-5.8453	5.05668e-09	2.41791e-08
Plekha6	13.142	4.29285	1.23551	3.47457	0.000511682	0.0014115
Snrpe	1666.5	0.225611	0.070099	3.21847	0.00128878	0.00332391
Zc3h11a	4529.65	-0.122865	0.0540501	-2.27317	0.0230157	0.0458813
Zbed6	1743.96	-0.41901	0.0861658	-4.86284	1.15716e-06	4.50637e-06
Lax1	9.82073	2.56235	0.94136	2.72196	0.00648952	0.0146576
Atp2b4	10955.2	2.23103	0.0668595	33.3689	3.87311e-244	8.60886e-242
Btg2	841.826	-1.15	0.096705	-11.8918	1.30574e-32	1.91552e-31
Ppfia4	2047.44	0.163738	0.0847252	1.93258	0.053288	0.09657
Gm32267	14.7097	-0.582815	0.422235	-1.38031	0.167491	0.2578
Tmem183a	1191.65	-0.113322	0.0657835	-1.72265	0.0849512	0.144223
Cyb5r1	557.808	-1.13507	0.0788178	-14.4012	5.08851e-47	1.10101e-45
Adipor1	2423.55	-0.931288	0.0450793	-20.6589	8.12326e-95	4.18134e-93
Klhl12	84.9616	0.0338251	0.193038	0.175225	0.860903	0.90711
Rabif	493.757	-0.152721	0.0895637	-1.70516	0.0881637	0.148765
Kdm5b	650.357	2.41655	0.0879495	27.4766	3.34743e-166	3.83646e-164
Ppp1r12b	287.709	0.0701996	0.108229	0.648619	0.516585	0.628591
Ube2t	242.418	0.982942	0.143927	6.82943	8.5252e-12	5.0086e-11
Ptprv	253.304	-1.10731	0.123448	-8.96984	2.96953e-19	2.66277e-18
Ptpn7	5035.7	-0.393473	0.0357699	-11.0001	3.81606e-28	4.78884e-27
Arl8a	1143.17	-0.934461	0.101868	-9.17323	4.5904e-20	4.29198e-19
Rnpep	2629.88	-0.697435	0.0490106	-14.2303	5.94407e-46	1.26011e-44
Timm17a	567.557	-0.485605	0.0720277	-6.74191	1.56315e-11	9.01744e-11
Ipo9	3212.1	0.272933	0.0397289	6.8699	6.42454e-12	3.82345e-11
Nav1	290.414	-1.03812	0.134586	-7.71342	1.22487e-14	8.60576e-14
Csrp1	1573.35	0.215013	0.0550846	3.90332	9.48828e-05	0.000291932
Phlda3	199.464	-2.07453	0.174435	-11.8929	1.28909e-32	1.89299e-31
Tnnt2	2.13491	0	1.84663	0	1	1
Tmem9	20.8775	2.71939	0.662082	4.10733	4.00258e-05	0.000129878
Kif21b	1300.49	0.633866	0.069068	9.17741	4.416e-20	4.13419e-19
Camsap2	1130.95	-0.494121	0.0616201	-8.01884	1.06752e-15	8.02693e-15
9230116N13Rik	39.877	0.545542	0.253992	2.14788	0.0317237	0.0611787
Ddx59	154.575	0.289255	0.146066	1.9803	0.0476698	0.0875349
Kif14	1003.54	0.761204	0.072339	10.5227	6.78826e-26	8.00513e-25
Zfp281	873.422	0.280051	0.0851023	3.29076	0.000999171	0.00263157
Gm4258	58.1348	0.402182	0.22464	1.79034	0.073399	0.127254
Ptprc	11110.5	0.0276256	0.0565363	0.488635	0.6251	0.725779
Nek7	2730.64	-0.392268	0.0601889	-6.51728	7.15944e-11	3.96186e-10
2310009B15Rik	60.8334	-0.0211026	0.204933	-0.102973	0.917985	0.946768
Dennd1b	1173.23	0.523004	0.0629634	8.30647	9.85888e-17	7.78835e-16
Gm41960	2.27059	0.383182	1.04584	0.366387	0.714076	0.796676
Zbtb41	723.677	0.306982	0.0754101	4.07083	4.68453e-05	0.000150508
Gm41962	16.3673	0.55084	0.393878	1.3985	0.161961	0.250683
Aspm	1949.65	1.01854	0.0818498	12.4441	1.50635e-35	2.42039e-34
Cfh	1255.06	-1.15631	0.0783804	-14.7525	2.96282e-49	6.73868e-48
Cdc73	1484.02	-0.0973256	0.0661091	-1.4722	0.140968	0.222485
Glrx2	435.646	-0.531664	0.0826698	-6.43117	1.26624e-10	6.8748e-10
Trove2	372.735	0.304073	0.0993619	3.06026	0.00221145	0.00547913
Uchl5	1621.23	-0.164599	0.0746759	-2.20418	0.0275119	0.053921
Rgs2	1602.04	-1.18196	0.055329	-21.3624	2.98725e-101	1.75996e-99
Rgs1	72.6052	-0.0331789	0.236679	-0.140185	0.888514	0.926009
Rgs18	1217.82	0.177332	0.0675374	2.62568	0.0086476	0.0190653
Pla2g4a	469.8	-0.356061	0.113732	-3.13071	0.00174383	0.00439328
Ptgs2	25.9064	-0.943774	0.491415	-1.92052	0.0547917	0.0989503
Ptgs2os2	3.04602	0.0638377	0.894684	0.0713523	0.943117	0.963587
Gm15453	100.49	0.431455	0.255119	1.69119	0.0908003	0.152669
BC003331	1432.84	-0.194009	0.0704777	-2.75277	0.0059094	0.0134617
Tpr	11115	0.200345	0.0906258	2.21068	0.027058	0.0531381
Prg4	10.2795	-0.130112	0.459323	-0.283269	0.776971	0.844934
LOC108167732	4059.36	-0.679805	0.0884077	-7.68943	1.47797e-14	1.03099e-13
LOC108167733	20.9386	-0.0648785	0.33714	-0.192438	0.847399	0.897075
Ivns1abp	16149.9	0.0728448	0.0525663	1.38577	0.165817	0.255653
Swt1	346.725	0.0452401	0.101561	0.445446	0.655998	0.751483
Trmt1l	888.649	0.318577	0.0790312	4.03103	5.55336e-05	0.000176643
Rnf2	1969.02	0.150432	0.0673242	2.23444	0.0254543	0.0502781
Gm36527	17.5382	-0.241001	0.390823	-0.616649	0.537467	0.64713
Fam129a	3038.04	0.15652	0.0387214	4.0422	5.29512e-05	0.000168942
LOC102640772	26.8692	-0.287859	0.306666	-0.938673	0.347899	0.466302
Edem3	1541.09	0.0490128	0.0604984	0.810151	0.417854	0.536535
1700025G04Rik	1997.61	1.64223	0.0567472	28.9394	3.81135e-184	5.03716e-182
Tsen15	175.092	0.208735	0.131772	1.58406	0.113179	0.184605
Rgl1	954.386	2.21398	0.105274	21.0306	3.4402e-98	1.89728e-96
Arpc5	7413.93	-0.292116	0.0517414	-5.64569	1.64522e-08	7.53055e-08
Ncf2	4540.02	-0.442814	0.0597257	-7.41414	1.22418e-13	8.10414e-13
Smg7	2561.17	0.27664	0.0720526	3.83941	0.000123329	0.000372809
Lamc1	571.929	-2.61569	0.101089	-25.8751	1.27028e-147	1.15745e-145
E330020D12Rik	143.583	-2.84533	0.206373	-13.7873	3.03885e-43	6.11522e-42
Shcbp1l	6.47692	0.18606	0.687857	0.270493	0.786781	0.852695
Dhx9	12780.5	0.200214	0.0500161	4.003	6.25445e-05	0.000197658
Npl	28.0944	1.84557	0.35782	5.15782	2.49844e-07	1.03684e-06
Rgs8	6.49702	-1.1565	1.11728	-1.0351	0.300622	0.416836
Rnasel	2970.64	-0.278432	0.0496505	-5.60783	2.04879e-08	9.30229e-08
Rgsl1	4.91174	0.276764	0.756724	0.365739	0.71456	0.797095
Gm41974	3.79268	0.95403	0.979108	0.974386	0.329865	0.448191
Gm38440	3.22193	-0.926193	0.937098	-0.988363	0.322975	0.440625
Glul	2211.26	-0.737359	0.0552415	-13.3479	1.21792e-40	2.27604e-39
LOC108167736	2.95619	-3.2345	1.49461	-2.16411	0.0304558	0.0589573
Gm9530	3.54156	1.18282	1.26581	0.93444	0.350077	0.468451
Ier5	624.322	0.634101	0.0984295	6.44219	1.17765e-10	6.4176e-10
Mr1	104.656	1.15332	0.186564	6.18192	6.33265e-10	3.24258e-09
Stx6	753.409	0.182943	0.0676863	2.70281	0.00687568	0.0154584
Xpr1	2504.9	-0.228635	0.0589113	-3.88102	0.000104021	0.000317915
Acbd6	633.77	0.133282	0.0815825	1.63371	0.102321	0.169341
Qsox1	385.318	0.79908	0.128133	6.23632	4.47993e-10	2.31982e-09
Cep350	4095.49	-0.302382	0.0937178	-3.22652	0.00125307	0.0032375
Tor1aip1	3954.39	0.0147931	0.0491601	0.300917	0.763478	0.834716
Tor1aip2	2120.89	0.0868383	0.0514257	1.68862	0.0912925	0.153374
Axdnd1	7.38745	-1.01017	0.584249	-1.72901	0.0838072	0.142495
Soat1	2634.83	-2.33718	0.0466761	-50.0723	0	0
Abl2	1817.26	0.333598	0.078342	4.25823	2.06055e-05	6.93786e-05
Tor3a	829.745	-0.258761	0.0692344	-3.73746	0.00018589	0.000548142
Fam20b	1212.51	-0.418544	0.06801	-6.15416	7.54769e-10	3.84194e-09
Ralgps2	718.333	-1.35592	0.0873224	-15.5278	2.24975e-54	5.66103e-53
Rasal2	23.5795	-0.579591	0.313539	-1.84855	0.0645234	0.114016
2810025M15Rik	26.4954	-0.613185	0.300045	-2.04364	0.0409888	0.076746
Rfwd2	2350.57	-0.271264	0.080971	-3.35014	0.000807717	0.0021601
Gm31348	14.7133	-1.65464	0.491199	-3.36857	0.000755605	0.0020324
Gm31493	24.5869	-1.74864	0.323027	-5.4133	6.18744e-08	2.70067e-07
4930523C07Rik	334.06	-0.685234	0.102156	-6.70773	1.97682e-11	1.13237e-10
4930562F07Rik	5.74917	-0.629282	0.647736	-0.97151	0.331294	0.449601
Mrps14	686.754	-0.091989	0.104845	-0.877383	0.380279	0.499661
Cacybp	3619.14	0.107589	0.073751	1.45882	0.144616	0.227215
Rabgap1l	1939.83	1.11986	0.0708625	15.8033	2.95252e-56	7.73456e-55
Rc3h1	2483.72	-0.068747	0.0694776	-0.989484	0.322426	0.439999
Serpinc1	1.98364	-0.0565142	1.17381	-0.0481458	0.9616	0.976027
Zbtb37	158.922	-0.247729	0.138938	-1.78302	0.0745832	0.128813
Gas5	3449.06	0.217803	0.103391	2.10659	0.0351532	0.0670086
Snord47	5.5753	-0.187877	0.75063	-0.250292	0.802361	0.864344
Dars2	686.393	0.262138	0.0896621	2.92363	0.00345981	0.008265
Cenpl	398.113	0.731534	0.115388	6.33978	2.30091e-10	1.22165e-09
Klhl20	858.347	-0.0139068	0.0739112	-0.188156	0.850755	0.899681
Prdx6	2450.76	-0.042386	0.07498	-0.565297	0.571872	0.678861
Suco	1817.52	0.195104	0.0763267	2.55617	0.010583	0.0228346
Pigc	458.235	0.0690584	0.0824409	0.837671	0.402215	0.521338
Dnm3	18.7879	-0.17129	0.361969	-0.473218	0.636057	0.734317
Mettl13	356.984	-0.321495	0.0957523	-3.35756	0.000786323	0.00210692
Vamp4	949.511	-0.653824	0.0780604	-8.37587	5.48154e-17	4.37986e-16
Prrc2c	10336.3	0.0442991	0.118744	0.373065	0.7091	0.792511
Prrx1	8.95536	-1.52887	0.761658	-2.0073	0.0447182	0.0827781
Gorab	171.379	0.212914	0.134854	1.57884	0.114372	0.186303
Kifap3	447.723	0.359692	0.10325	3.48368	0.000494563	0.00136634
Scyl3	890.811	0.034161	0.0773445	0.441673	0.658726	0.753902
BC055324	539.506	0.360522	0.0999142	3.60832	0.000308188	0.000881654
Mettl18	132.489	1.0552	0.15623	6.75418	1.4365e-11	8.30971e-11
Sele	115.026	-2.68434	0.201358	-13.3312	1.52417e-40	2.83033e-39
Sell	7727.18	1.03602	0.0649793	15.9439	3.14202e-57	8.39588e-56
Selp	188.57	-0.0207415	0.105412	-0.196766	0.84401	0.894627
Slc19a2	379.018	-0.651704	0.0984169	-6.62187	3.5469e-11	2.00204e-10
Ccdc181	169.851	0.712089	0.158331	4.49749	6.87618e-06	2.44898e-05
Blzf1	487.078	-0.253785	0.0941848	-2.69455	0.00704848	0.0158082
Nme7	270.593	0.643362	0.115934	5.54936	2.86715e-08	1.28627e-07
Atp1b1	67.617	-4.19373	1.24024	-3.38139	0.000721201	0.0019488
Sft2d2	4669.4	0.052298	0.0414215	1.26258	0.20674	0.306598
Tiprl	875.442	-0.0988255	0.0643992	-1.53458	0.124888	0.200628
Dcaf6	580.531	0.514316	0.0885526	5.80802	6.32148e-09	2.99245e-08
Mpc2	551.257	0.613639	0.103817	5.91077	3.40514e-09	1.64863e-08
Adcy10	27.1315	8.84265	1.19183	7.41936	1.17685e-13	7.80133e-13
Mpzl1	170.299	0.572271	0.13208	4.33276	1.47254e-05	5.0484e-05
Rcsd1	3506.61	-0.552178	0.0453269	-12.1821	3.87112e-34	5.89713e-33
LOC108167742	31.8216	-2.81475	0.299259	-9.40574	5.16656e-21	5.0128e-20
Creg1	2706.94	-1.58955	0.0937539	-16.9545	1.78159e-64	5.5023e-63
Cd247	3.18431	-0.063708	0.877311	-0.0726174	0.942111	0.963119
Pou2f1	1288.95	0.587191	0.100039	5.86963	4.36774e-09	2.09875e-08
Tada1	908.517	0.366126	0.0905827	4.0419	5.30205e-05	0.000169126
Pogk	829.206	0.429961	0.0919921	4.67389	2.9555e-06	1.10044e-05
Gm16701	2.72852	-1.94596	1.38347	-1.40658	0.159553	0.247477
Fam78b	53.131	-1.36242	0.424417	-3.21009	0.00132695	0.00341396
Uck2	8011.28	0.0308438	0.0339093	0.909598	0.363035	0.48166
LOC102636733	7.8924	1.26309	0.623274	2.02655	0.042709	0.0795708
Tmco1	1600.14	-0.0100775	0.0549416	-0.183423	0.854466	0.902644
Aldh9a1	4630.77	-0.254189	0.0370457	-6.86149	6.81465e-12	4.04577e-11
Mgst3	893.381	-0.406569	0.0947223	-4.29222	1.76897e-05	6.00712e-05
Pbx1	3.70575	-4.06402	1.35824	-2.99213	0.00277039	0.00675558
Nuf2	1410.17	0.828412	0.0735087	11.2696	1.85462e-29	2.46443e-28
Hsd17b7	253.889	-0.875618	0.119288	-7.34039	2.12978e-13	1.38738e-12
3110045C21Rik	10.1366	0.465066	0.561987	0.82754	0.407931	0.527286
Ddr2	17.4803	-2.3534	0.534024	-4.40691	1.04854e-05	3.66154e-05
Uap1	954.316	-0.129929	0.0664651	-1.95484	0.0506017	0.0923521
Uhmk1	980.175	-0.0782193	0.07888	-0.991625	0.321381	0.438899
Gm6345	2.86043	1.05462	1.14531	0.920811	0.357149	0.475743
Sh2d1b1	333.406	1.57156	0.131624	11.9397	7.34641e-33	1.08641e-31
Gm7694	1547.63	3.02398	0.0821381	36.8157	1.03424e-296	3.22814e-294
1700015E13Rik	27.3416	2.58935	0.454219	5.70066	1.19342e-08	5.51937e-08
Nos1ap	702.337	2.51722	0.105477	23.8651	7.06677e-126	5.34379e-124
LOC108167745	4.85507	2.49826	0.911459	2.74094	0.00612634	0.013908
Olfml2b	8.6028	-0.0522934	0.551056	-0.0948967	0.924397	0.950753
Atf6	4468.26	0.227659	0.0516534	4.40744	1.04598e-05	3.65347e-05
Dusp12	218.447	0.061595	0.121453	0.507151	0.612049	0.714641
Gm39701	7.32533	0.580416	0.736518	0.788054	0.430665	0.548664
Fcgr2b	2259.58	-1.28508	0.0550151	-23.3586	1.12676e-120	8.06323e-119
Fcgr4	49.8663	-1.67507	0.256067	-6.54153	6.08933e-11	3.38501e-10
Fcgr3	1559.69	-2.58131	0.0735879	-35.0779	1.46328e-269	3.63836e-267
Cfap126	20.9048	0.889774	0.401583	2.21567	0.0267141	0.0525049
Sdhc	1783.94	-0.168379	0.0652143	-2.58194	0.00982475	0.0213841
LOC108167746	19.4204	-0.295493	0.376371	-0.78511	0.432389	0.550047
Pcp4l1	1451.98	0.497169	0.101617	4.89257	9.95265e-07	3.90284e-06
Nr1i3	2.87102	0.120858	1.07063	0.112885	0.910122	0.941329
Tomm40l	421.711	0.0423854	0.120896	0.350593	0.725894	0.806366
Apoa2	7.09236	0.203064	0.621948	0.326496	0.744049	0.820568
Fcer1g	4774.05	-0.37898	0.255526	-1.48314	0.138038	0.218637
Ndufs2	3041.01	0.00462934	0.0433254	0.106851	0.914908	0.944657
B4galt3	395.092	0.38738	0.0963518	4.02047	5.80811e-05	0.000184307
Ppox	462.176	0.0925786	0.104239	0.888138	0.374467	0.493481
Usp21	643.406	0.349853	0.081926	4.27036	1.95159e-05	6.59371e-05
Ufc1	1603.55	-0.0434821	0.0743359	-0.58494	0.558588	0.666489
LOC105244007	23.3962	-0.272524	0.337003	-0.808668	0.418706	0.537172
Dedd	543.337	0.147825	0.0780632	1.89366	0.0582698	0.104475
Nit1	362.488	0.16223	0.0920071	1.76323	0.0778611	0.133718
Pfdn2	859.427	-0.109926	0.112574	-0.976479	0.328827	0.447278
Klhdc9	139.717	-0.109931	0.134565	-0.816937	0.413964	0.532754
Nectin4	14.4172	-1.38923	0.449723	-3.08909	0.00200771	0.00501063
Arhgap30	6429.12	0.0191157	0.0423657	0.451208	0.65184	0.748531
Usf1	1815.09	0.526456	0.0621634	8.46891	2.47711e-17	2.01996e-16
Tstd1	20.4334	1.04265	0.433863	2.40318	0.016253	0.0336816
F11r	10.2871	4.7753	1.24264	3.84287	0.000121604	0.000367895
Alyref2	194.723	0.356768	0.130185	2.74046	0.00613531	0.013924
Gm35200	5.69383	-0.826266	0.662436	-1.24731	0.212282	0.31355
Cd244	653.368	1.83654	0.0962935	19.0724	4.28419e-81	1.74097e-79
Ly9	1112.16	0.397527	0.067314	5.90557	3.5143e-09	1.70036e-08
Slamf7	129.412	0.112353	0.234327	0.479474	0.631602	0.730898
Cd48	3023.36	0.171404	0.0694243	2.46894	0.0135513	0.0285465
Cd84	978.68	-1.37209	0.0651454	-21.0619	1.77916e-98	9.96194e-97
Slamf6	18.9997	-0.144237	0.332468	-0.433837	0.664407	0.758628
Vangl2	70.1567	4.71623	0.56557	8.3389	7.49869e-17	5.95269e-16
Ncstn	3075.67	-0.152258	0.0393239	-3.8719	0.000107989	0.000329219
Copa	10072.7	-0.0974045	0.0352503	-2.76323	0.0057233	0.0130841
Pex19	1204.45	0.00883475	0.0643913	0.137204	0.890869	0.927541
Dcaf8	3568.24	0.15728	0.0392932	4.00272	6.26188e-05	0.00019785
Pea15a	486.751	0.463723	0.0850333	5.45342	4.94088e-08	2.17079e-07
Gm17224	2.81388	1.74508	1.24893	1.39725	0.162337	0.251079
Atp1a2	80.5761	-7.06881	0.558954	-12.6465	1.16986e-36	1.92182e-35
Igsf8	968.287	-0.749021	0.0982816	-7.62118	2.51368e-14	1.7272e-13
Kcnj10	3.86437	0.0820416	1.0062	0.0815364	0.935015	0.957469
Pigm	1459.79	-0.356042	0.0775693	-4.58998	4.43284e-06	1.61565e-05
Slamf9	25.2478	-0.360507	0.410234	-0.878784	0.379518	0.498928
Igsf9	17.5299	1.58587	0.619688	2.55915	0.0104928	0.0226601
Tagln2	6629.18	-0.369051	0.0615068	-6.00017	1.97111e-09	9.71319e-09
Gm37125	82.5548	-0.166221	0.17141	-0.969728	0.332182	0.450547
Cfap45	1.89292	0.868346	1.07611	0.806932	0.419706	0.537938
Slamf8	7.23599	-0.147226	0.629753	-0.233783	0.815153	0.873432
Dusp23	112.581	-0.585184	0.165371	-3.53861	0.000402236	0.00112891
Cadm3	28.4809	2.77526	0.610624	4.54495	5.49471e-06	1.97955e-05
Aim2	3127.26	-0.0187043	0.0620992	-0.301201	0.763261	0.834604
LOC102639543	85.7185	1.528	0.222601	6.86429	6.68221e-12	3.97035e-11
BC094916	3.64986	0.418829	0.799078	0.524141	0.600181	0.703809
Pydc4	25.6268	0.931188	0.294327	3.16379	0.00155728	0.00396071
Pyhin1	8961.1	0.236807	0.056432	4.19632	2.71288e-05	8.98779e-05
Pydc3	23.5826	2.36376	0.462443	5.11146	3.19679e-07	1.31548e-06
AI607873	976.185	0.45199	0.152536	2.96316	0.00304495	0.00737009
Ifi204	413.035	-0.705033	0.100459	-7.01809	2.24916e-12	1.38055e-11
Mndal	4349.26	1.6733	0.0877424	19.0707	4.42766e-81	1.7943e-79
Mnda	240.486	1.01213	0.118326	8.55375	1.19152e-17	9.85876e-17
Ifi203	5727.69	2.27023	0.0700574	32.4052	2.3184e-230	4.79026e-228
Ifi202b	1.05435	0.564478	1.98855	0.283864	0.776514	0.844568
Ifi205	43.1217	3.15606	0.331996	9.5063	1.9756e-21	1.95034e-20
Olfr433	24.6916	3.15993	0.51638	6.11938	9.3938e-10	4.73727e-09
Fh1	2849.48	0.304431	0.0452177	6.73257	1.6669e-11	9.59708e-11
Kmo	1314.22	1.38632	0.0853931	16.2346	2.87147e-59	8.13215e-58
Opn3	107.621	0.751361	0.187274	4.0121	6.01815e-05	0.000190519
Chml	1406.54	0.566613	0.0835503	6.7817	1.18773e-11	6.90605e-11
Exo1	941.904	0.810863	0.0775699	10.4533	1.4148e-25	1.6538e-24
Cep170	2031.75	-0.108527	0.0692972	-1.56611	0.117322	0.190515
Sdccag8	482.434	0.0128638	0.0945708	0.136022	0.891804	0.928086
Gm15423	5.33483	-0.729021	0.626767	-1.16315	0.24477	0.353389
Akt3	2574.18	-0.292936	0.0632195	-4.63364	3.59298e-06	1.32568e-05
Zbtb18	4333.57	-0.72094	0.048106	-14.9865	8.99925e-51	2.12591e-49
Adss	5415.35	-0.460017	0.0491212	-9.36494	7.60963e-21	7.31542e-20
Desi2	1097.19	-0.348481	0.0805974	-4.32373	1.53413e-05	5.24852e-05
LOC108167748	22.9878	0.199055	0.468755	0.424647	0.671094	0.763826
B230369F24Rik	31.1962	0.312178	0.295761	1.05551	0.291193	0.406588
Cox20	44.4535	-0.433616	0.219482	-1.97564	0.048196	0.0884127
Hnrnpu	25479.9	0.322755	0.0802898	4.01987	5.82295e-05	0.000184698
Efcab2	52.0994	0.214201	0.221969	0.965003	0.334543	0.452828
Kif26b	9.23645	-8.04039	1.23318	-6.52004	7.02874e-11	3.89248e-10
Smyd3	335.431	-0.365285	0.0948816	-3.84991	0.000118164	0.000358153
Tfb2m	655.797	-0.148198	0.0746948	-1.98405	0.0472506	0.0868956
Cnst	741.978	-0.502014	0.0712681	-7.04402	1.86769e-12	1.15122e-11
Sccpdh	452.481	-0.00500418	0.0902882	-0.0554246	0.9558	0.971562
Ahctf1	2930.15	0.253036	0.0610277	4.14625	3.3797e-05	0.000110621
Cdc42bpa	4.44992	-0.399204	1.09129	-0.365807	0.714509	0.797095
Adck3	344.947	-0.273658	0.104301	-2.62374	0.00869714	0.0191601
Psen2	344.25	-0.872112	0.0980976	-8.89025	6.09715e-19	5.37208e-18
Gm31728	7.2822	-0.543917	0.531621	-1.02313	0.306247	0.423015
Gm5069	8.75825	0.289265	0.596127	0.48524	0.627506	0.727472
Itpkb	1216.07	-0.31157	0.0642238	-4.85132	1.22641e-06	4.76215e-06
Gm39712	2.49038	0.185273	0.979094	0.189229	0.849914	0.899037
Stum	5.01903	0.346126	0.664443	0.520926	0.602418	0.705812
Parp1	8639.72	0.34427	0.0313275	10.9894	4.29826e-28	5.38476e-27
Lin9	690.56	0.493946	0.0862745	5.72529	1.03257e-08	4.79967e-08
Acbd3	1281.82	-0.239217	0.0873605	-2.73827	0.00617625	0.014004
Gm38293	8.25948	0.862009	0.625493	1.37813	0.168164	0.258646
H3f3a	11178	-0.0837159	0.105225	-0.795591	0.42627	0.544292
G370120E05Rik	27.6682	0.748475	0.3446	2.17201	0.0298549	0.0579327
Sde2	1240.34	-0.119377	0.056241	-2.12259	0.0337883	0.0646925
Gm39714	3.78473	-2.24409	1.62338	-1.38236	0.166861	0.25705
Pycr2	598.477	-0.00963924	0.13697	-0.070375	0.943895	0.964105
Tmem63a	730.49	-1.05117	0.0751075	-13.9956	1.65846e-44	3.39325e-43
Ephx1	57.8944	-3.90019	0.317394	-12.2881	1.04887e-34	1.63342e-33
Nvl	2127.81	0.107584	0.0468579	2.29596	0.021678	0.0434982
Cnih4	1056.7	-0.13131	0.0753634	-1.74235	0.0814465	0.138981
Wdr26	15603	-0.332312	0.0480272	-6.91924	4.54078e-12	2.72224e-11
Gm38664	11.9809	-1.10608	0.479399	-2.30721	0.0210431	0.042375
A430110L20Rik	4.83238	-2.05381	0.998639	-2.05661	0.0397234	0.0746723
Dnah14	26.6052	-0.123723	0.308804	-0.400653	0.688676	0.776845
Lbr	8202.48	0.373643	0.0689919	5.41575	6.10326e-08	2.66473e-07
Gm33669	5.96912	0.592364	0.724438	0.817687	0.413536	0.532502
Enah	4.46849	1.46095	0.725974	2.0124	0.0441782	0.0819438
Srp9	1632.13	-0.40064	0.0723798	-5.53524	3.10796e-08	1.38794e-07
Degs1	1595.56	-1.3349	0.0531737	-25.1046	4.42912e-139	3.77763e-137
Fbxo28	700.949	-0.212326	0.0710878	-2.98681	0.00281902	0.00686505
Trp53bp2	713.005	-0.318868	0.0884742	-3.60408	0.000313265	0.000893736
Capn2	928.144	-0.751889	0.0603478	-12.4593	1.24528e-35	2.0031e-34
LOC108167751	8.91763	-0.681343	0.513921	-1.32577	0.184915	0.279372
Tlr5	2.99997	-1.35911	1.76328	-0.770784	0.440835	0.557985
Gm33747	2.97706	-1.00895	1.04621	-0.964392	0.33485	0.453076
Disp1	260.191	-0.396058	0.146704	-2.69971	0.00693996	0.015591
Brox	1605.12	-0.449903	0.0717601	-6.26954	3.62112e-10	1.88911e-09
Aida	1201.68	-0.21599	0.0647495	-3.33578	0.000850603	0.00226673
Mia3	2906.27	-0.181573	0.0618076	-2.93771	0.00330646	0.00794525
Gm34102	20.1381	-0.494454	0.376849	-1.31207	0.189495	0.285498
Taf1a	252.676	0.345905	0.113966	3.03516	0.00240407	0.00592037
Hhipl2	3.96737	2.28952	1.18056	1.93935	0.0524584	0.0952078
Gm33973	8.57112	-3.90877	0.911936	-4.28624	1.81727e-05	6.16685e-05
1700056E22Rik	7.47052	-0.403915	0.581943	-0.69408	0.487632	0.601797
Dusp10	75.6416	0.472246	0.210251	2.2461	0.0246976	0.0488689
Hlx	874.677	0.144908	0.0986214	1.46933	0.141743	0.223431
Gm34342	4.40203	0.705753	0.817334	0.863482	0.387873	0.506938
2024-03-02	1185.35	-0.171527	0.0670308	-2.55894	0.0104993	0.0226708
Rab3gap2	1779.09	-0.25849	0.0507407	-5.09433	3.49971e-07	1.4337e-06
Gm34882	3.93678	-0.715828	0.794408	-0.901083	0.367544	0.48628
Iars2	1781.08	-0.10231	0.0516007	-1.98272	0.0473987	0.0871134
Bpnt1	548.128	-0.298267	0.0739494	-4.03339	5.49773e-05	0.000175025
Eprs	5594.55	-0.0178963	0.0542975	-0.329596	0.741705	0.818803
Tgfb2	4.13627	-2.22021	1.24538	-1.78275	0.0746263	0.128857
Rrp15	678.903	-0.160153	0.0896258	-1.78691	0.0739524	0.128035
A430105J06Rik	11.8488	0.0679422	0.485765	0.139866	0.888766	0.92608
Gpatch2	560.995	-0.174629	0.0806663	-2.16483	0.0304007	0.058875
Kctd3	654.273	0.242491	0.0737172	3.28948	0.00100373	0.0026412
Gm3837	73.1661	0.127987	0.376026	0.340368	0.73358	0.813179
Cenpf	2893.24	0.910004	0.0948324	9.59592	8.31706e-22	8.35121e-21
Ptpn14	3.43269	-3.99257	1.3302	-3.00148	0.00268671	0.00656573
Smyd2	564.415	-0.650384	0.0773656	-8.40663	4.21976e-17	3.38642e-16
Rps6kc1	96.6206	-1.14543	0.157584	-7.2687	3.62966e-13	2.3354e-12
Angel2	1452.66	0.0876116	0.0583402	1.50174	0.133165	0.212133
Vash2	96.3693	0.340984	0.187786	1.81581	0.0693992	0.121215
Mfsd7b	558.772	-0.663602	0.0938491	-7.07095	1.53878e-12	9.53289e-12
Tatdn3	73.3663	0.148261	0.203614	0.728149	0.466523	0.582657
Nsl1	553.508	0.846826	0.0863886	9.80252	1.09812e-22	1.13527e-21
Atf3	144.856	-0.187857	0.158768	-1.18322	0.236723	0.343629
D730003I15Rik	25.0472	-0.713081	0.354289	-2.01271	0.0441449	0.0819133
Nenf	60.6152	0.506661	0.213709	2.3708	0.0177498	0.0364742
Tmem206	1586.39	0.0998323	0.0580272	1.72044	0.0853525	0.144754
Ppp2r5a	2649.25	-0.418075	0.0608824	-6.86693	6.55964e-12	3.8991e-11
Dtl	2509.4	1.05178	0.0532477	19.7526	7.61367e-87	3.41567e-85
Ints7	2792.61	0.573606	0.0517364	11.0871	1.44914e-28	1.84539e-27
Lpgat1	2551.49	-0.665934	0.0518949	-12.8324	1.08028e-37	1.83211e-36
Nek2	1225.51	0.843584	0.0601896	14.0154	1.25421e-44	2.56973e-43
Slc30a1	356.957	-0.727336	0.0961581	-7.56396	3.90994e-14	2.66785e-13
Traf5	161.451	0.186816	0.129906	1.43809	0.15041	0.23506
Gm3934	4.57373	0.0166605	0.858299	0.0194111	0.984513	0.991134
Rcor3	370.668	-0.403362	0.0932156	-4.32719	1.51024e-05	5.17042e-05
Gm30956	4.2883	0.211516	0.752316	0.281153	0.778593	0.845934
Hhat	21.6333	0.206585	0.347185	0.595027	0.551825	0.660052
Gm31406	2.69677	1.33535	1.17841	1.13317	0.257142	0.367417
Diexf	633.347	-0.00121824	0.0723508	-0.016838	0.986566	0.992452
Irf6	13.192	2.32583	0.526819	4.41487	1.01072e-05	3.54041e-05
A130010J15Rik	138.84	-0.102061	0.158177	-0.645234	0.518776	0.630264
Traf3ip3	1707.5	-0.194588	0.0474	-4.10524	4.03896e-05	0.000130943
Hsd11b1	41.6967	-6.71243	0.666674	-10.0685	7.61014e-24	8.26357e-23
Lamb3	21.8385	0.362147	0.453912	0.797837	0.424965	0.543289
Plxna2	7.2229	-2.4853	0.896892	-2.77102	0.00558818	0.0127912
Cd34	9017.17	0.156183	0.0624056	2.50271	0.0123246	0.0262184
Gm16897	114.699	0.595156	0.160153	3.71616	0.00020227	0.000594055
A330023F24Rik	12.487	-1.01023	0.539563	-1.87232	0.0611629	0.108957
Cd46	47.6251	-1.05253	0.273036	-3.85491	0.000115773	0.000351124
Cr1l	1435.34	0.153026	0.0689099	2.22067	0.0263731	0.051925
Plekhg1	15.9892	-8.85772	1.20645	-7.342	2.10424e-13	1.37136e-12
Mthfd1l	1528.81	-0.179066	0.0543967	-3.29185	0.000995318	0.00262236
Gm40591	2.7009	-0.44246	1.29732	-0.341057	0.733061	0.812886
Akap12	111.819	-0.291861	0.363223	-0.803532	0.421667	0.539825
Zbtb2	564.864	-0.0118222	0.0897714	-0.131692	0.895228	0.930234
Rmnd1	461.833	-0.0705813	0.115234	-0.612503	0.540205	0.649681
Armt1	724.314	0.0799804	0.0872622	0.916552	0.359377	0.477808
Ccdc170	2.66007	0.604036	1.37995	0.437722	0.661588	0.756351
Esr1	291.433	0.119099	0.111981	1.06356	0.287528	0.402715
Syne1	385.238	1.2033	0.117809	10.214	1.71588e-24	1.91859e-23
Fbxo5	946.814	1.00698	0.0806373	12.4878	8.70094e-36	1.40113e-34
Mtrf1l	285.871	0.128475	0.111059	1.15682	0.247347	0.356302
Oprm1	18.418	4.13161	0.763822	5.40912	6.33344e-08	2.75948e-07
Ipcef1	922.036	4.32992	0.134062	32.298	7.47103e-229	1.52222e-226
Cnksr3	532.757	0.317234	0.086602	3.66313	0.000249157	0.000722501
LOC108167791	6.3756	-0.874059	0.657323	-1.32972	0.183609	0.277943
Ulbp1	617.347	0.916869	0.0815071	11.2489	2.34372e-29	3.09194e-28
Lrp11	30.6642	-1.29789	0.308118	-4.21232	2.52758e-05	8.40234e-05
Pcmt1	1440.52	-0.0850866	0.0656485	-1.29609	0.194943	0.292421
A630066F11Rik	36.1074	0.298622	0.293833	1.0163	0.309486	0.426266
Nup43	388.456	0.423476	0.144901	2.92251	0.00347222	0.00829196
BC020402	13.1862	-0.413163	0.432854	-0.954508	0.339827	0.458119
Lats1	1464.41	-0.215254	0.0662642	-3.24842	0.0011605	0.00301478
Katna1	1032.48	0.39869	0.0691938	5.76193	8.31559e-09	3.89246e-08
Ginm1	552.85	-0.220864	0.0877916	-2.51578	0.011877	0.0253581
LOC102632778	22.739	0.0573134	0.331562	0.172859	0.862763	0.908334
Ppil4	2011.18	0.195143	0.0655648	2.97634	0.00291707	0.00708971
Zc3h12d	34.1532	0.152359	0.404256	0.376888	0.706257	0.790357
Tab2	6641.2	0.112507	0.0911751	1.23396	0.217217	0.319937
Ust	4.26874	-4.40377	1.39524	-3.15628	0.00159797	0.00405574
Sash1	1330.19	0.196683	0.0521805	3.76928	0.00016372	0.000486189
Stxbp5	992.614	-0.292689	0.0662385	-4.41871	9.92897e-06	3.47965e-05
Adgb	8.68974	-3.13677	0.641475	-4.88994	1.00869e-06	3.95443e-06
Rab32	1233.93	-1.98445	0.0630034	-31.4975	9.40932e-218	1.66307e-215
Shprh	1194.01	-0.112744	0.0797381	-1.41393	0.157384	0.244708
Fbxo30	469.406	-0.987475	0.109771	-8.99579	2.3454e-19	2.11086e-18
Utrn	1981.9	-0.262366	0.100966	-2.59856	0.0093617	0.0204796
B230208H11Rik	17.3397	-0.304696	0.365172	-0.834392	0.40406	0.523359
Stx11	166.03	-2.08685	0.129485	-16.1166	1.95039e-58	5.37824e-57
Sf3b5	574.743	0.0451432	0.139085	0.324573	0.745504	0.821803
Ltv1	1007.99	-0.402386	0.069569	-5.78398	7.29518e-09	3.43675e-08
Phactr2	1335.91	-0.145484	0.0772903	-1.88231	0.0597942	0.106843
LOC108167794	4.25742	-0.811808	0.740859	-1.09577	0.273181	0.386021
Fuca2	2781.92	-0.639482	0.0574088	-11.1391	8.0927e-29	1.04599e-27
Pex3	439.643	-0.131364	0.100622	-1.30551	0.191718	0.288314
Adat2	192.324	0.202621	0.125883	1.60959	0.107487	0.176439
Aig1	35.2836	0.837486	0.31327	2.67337	0.00750943	0.0167549
Hivep2	206.297	2.08086	0.185572	11.2132	3.5122e-29	4.60447e-28
Adgrg6	23.3201	-0.951533	0.282156	-3.37237	0.000745242	0.00200821
Vta1	929.186	-0.288226	0.0612222	-4.70787	2.50314e-06	9.42048e-06
Gm32543	17.9449	1.75987	0.386388	4.55468	5.24661e-06	1.89529e-05
Cited2	3928.94	-0.552406	0.175721	-3.14366	0.00166851	0.00421873
Gm20655	14.5291	0.90032	0.392511	2.29374	0.0218053	0.0437238
Txlnb	135.317	-1.09961	0.14261	-7.71063	1.25198e-14	8.79206e-14
Heca	1781.59	0.323385	0.0504338	6.41208	1.4355e-10	7.75646e-10
Abracl	2324.83	0.0320634	0.0971965	0.329882	0.741489	0.818803
Reps1	1542.63	0.665153	0.0592622	11.2239	3.11235e-29	4.09124e-28
Ect2l	7.24331	-0.719872	0.560066	-1.28533	0.198676	0.296981
Ccdc28a	106.73	0.141315	0.166234	0.8501	0.39527	0.514061
Nhsl1	68.1789	1.91901	0.224153	8.56116	1.11741e-17	9.27175e-17
Hebp2	2.29379	3.05067	1.44387	2.11284	0.0346141	0.0660754
Tnfaip3	477.654	-1.00281	0.0841699	-11.9141	9.99067e-33	1.473e-31
Ifngr1	7659.55	-0.0915133	0.0481217	-1.90171	0.0572096	0.102851
Il22ra2	4.09161	-1.69374	0.810516	-2.08971	0.0366442	0.0694895
Il20ra	7.25312	6.79014	1.25604	5.40597	6.44582e-08	2.80677e-07
Slc35d3	610.572	7.34348	0.300232	24.4594	3.9997e-132	3.20632e-130
Pex7	520.458	0.0891518	0.0881025	1.01191	0.311581	0.428548
Map3k5	1191.58	0.611748	0.0827664	7.39126	1.45447e-13	9.58971e-13
Map7	102.87	2.13019	0.195063	10.9205	9.20005e-28	1.14377e-26
Rpl32l	52.881	0.163178	0.229715	0.710352	0.477486	0.592817
Bclaf1	7742.06	0.140387	0.0729641	1.92405	0.0543479	0.0982844
Mtfr2	583.763	-1.16709	0.0770911	-15.1391	8.94515e-52	2.16544e-50
Pde7b	220.575	0.963039	0.123692	7.78578	6.92847e-15	4.94843e-14
Ahi1	102.899	0.192262	0.18103	1.06204	0.288215	0.403408
Myb	16631.2	-0.750638	0.116127	-6.46393	1.02015e-10	5.57586e-10
Hbs1l	1292.87	-0.0881706	0.0752295	-1.17202	0.241188	0.349283
4930455C13Rik	6.5709	0.0821794	0.596681	0.137727	0.890456	0.927374
Sgk1	67.322	-1.43893	0.177661	-8.09932	5.52673e-16	4.22277e-15
Gm2539	3.16073	-5.34866	1.31278	-4.07431	4.61513e-05	0.000148474
E030030I06Rik	94.4103	-2.64625	0.180974	-14.6223	2.02538e-48	4.55012e-47
Raet1e	849.229	-1.69203	0.0652734	-25.9222	3.74407e-148	3.43285e-146
Gm26740	66.9786	-2.39425	0.20181	-11.8639	1.82324e-32	2.65084e-31
LOC108167355	172.401	-0.855388	0.130789	-6.54023	6.14229e-11	3.41187e-10
H60b	57.6791	-0.892632	0.205729	-4.33888	1.43208e-05	4.92006e-05
C920009B18Rik	680.001	-0.923668	0.0746518	-12.373	3.65822e-35	5.82062e-34
Raet1d	640.863	-3.81194	0.0860865	-44.2803	0	0
Gm34607	113.955	-2.63282	0.163025	-16.1498	1.13991e-58	3.16115e-57
Gm10825	1269.11	-2.59173	0.0746999	-34.6952	9.30898e-264	2.23873e-261
Gm40610	8.46951	-2.75933	0.640361	-4.30902	1.63981e-05	5.59052e-05
Tbpl1	1178.11	8.76112e-05	0.0606544	0.00144443	0.998848	1
Rps12	8880.1	0.0678186	0.293799	0.230833	0.817445	0.875228
Snora33	13.499	-0.253784	0.458365	-0.553673	0.579803	0.685999
Snord100	21.1975	-0.223934	0.348468	-0.642624	0.520468	0.631849
Stx7	3546.13	-0.554239	0.061017	-9.08335	1.05286e-19	9.68365e-19
Ctgf	5.30264	2.04259	1.49936	1.36231	0.173101	0.264602
Enpp1	63.5019	2.17954	0.327201	6.66117	2.71661e-11	1.54468e-10
Med23	1220.81	0.145366	0.0691329	2.1027	0.035492	0.0675316
Gm40616	6.22929	-0.792077	0.616745	-1.28429	0.199042	0.297377
Akap7	162.516	-0.220977	0.159875	-1.38218	0.166915	0.257076
Epb41l2	1587.87	0.431388	0.0852802	5.05847	4.22629e-07	1.71649e-06
L3mbtl3	2638.92	0.727912	0.0466391	15.6073	6.48823e-55	1.64961e-53
Arhgap18	2380.5	0.556907	0.061202	9.09949	9.07567e-20	8.36307e-19
Lama2	2.30472	1.07705	1.54812	0.695717	0.486606	0.601036
Gm10145	24.6268	0.0147743	0.312827	0.0472284	0.962331	0.976577
Ptprk	5.61452	-0.5959	0.832524	-0.715775	0.47413	0.589798
LOC108167802	3.99502	1.42964	1.04109	1.37321	0.169687	0.260469
Echdc1	170.975	-0.225971	0.127164	-1.777	0.0755689	0.1303
Rnf146	963.239	-0.183812	0.0590911	-3.11065	0.00186678	0.00467811
Gm30698	7.47657	0.268635	0.533781	0.503269	0.614775	0.717014
Cenpw	255.274	0.348778	0.134516	2.59283	0.0095189	0.0207863
Trmt11	332.64	0.156018	0.12338	1.26454	0.206037	0.305835
Gm20300	117.123	0.0406288	0.153358	0.264928	0.791065	0.85601
Hint3	118.885	-0.0381241	0.158274	-0.240873	0.809653	0.869327
Ncoa7	1076.68	0.0421167	0.071134	0.592076	0.5538	0.662014
Hddc2	252.085	0.0210295	0.123322	0.170525	0.864598	0.909483
Supt4b	11.5154	0.559723	0.499305	1.121	0.262286	0.373153
Rnf217	170.57	-5.04849	0.213753	-23.6184	2.49507e-123	1.82103e-121
Zufsp	563.568	0.247582	0.0962701	2.57175	0.0101187	0.0219523
A830082N09Rik	20.3099	-0.486849	0.368026	-1.32287	0.18588	0.280685
Rwdd1	1010	-0.0611276	0.0771865	-0.791948	0.428391	0.546478
Fam26f	85.0455	0.683005	0.20248	3.37319	0.00074303	0.00200299
Dse	533.845	-0.801296	0.0859153	-9.32657	1.09347e-20	1.0464e-19
Tspyl1	1980.03	-0.103228	0.0567004	-1.82058	0.0686702	0.120199
Tspyl4	217.248	0.117341	0.112237	1.04547	0.295804	0.411595
Nt5dc1	391.33	-0.172887	0.0969317	-1.7836	0.0744888	0.12868
Amd2	17.3011	-0.268627	0.427045	-0.629036	0.529326	0.640113
Hdac2	3039.15	0.0634749	0.0687857	0.922792	0.356115	0.474567
Marcks	104.778	-0.442272	0.166536	-2.65572	0.00791399	0.0175986
Fam229b	8.42232	-0.748236	0.587671	-1.27322	0.202939	0.301816
Tube1	211.922	0.347708	0.131969	2.63477	0.00841931	0.0185983
Wisp3	5.84213	0.590029	0.703156	0.839115	0.401405	0.520609
Gm40625	5.4725	-0.37042	0.728121	-0.508734	0.610939	0.713516
Fyn	930.514	1.87933	0.101312	18.5499	8.16379e-77	3.13515e-75
Gm16364	2.49615	3.47383	1.45957	2.38003	0.0173114	0.0356599
Traf3ip2	61.4962	-0.450611	0.222325	-2.02682	0.0426813	0.0795294
E130307A14Rik	112.863	0.445255	0.188742	2.35907	0.018321	0.0374905
Rev3l	1184.07	0.147902	0.0864255	1.71133	0.0870207	0.147141
Mfsd4b4	40.4218	0.239126	0.263057	0.909028	0.363335	0.481754
Mfsd4b3	1.94149	-2.28056	1.52265	-1.49776	0.134196	0.213598
Mfsd4b5	2.67992	-1.87446	0.959174	-1.95425	0.0506721	0.0924348
Slc16a10	2614.06	-0.469239	0.045073	-10.4106	2.21711e-25	2.56507e-24
Gm31930	1.63851	0.918034	1.47478	0.622487	0.533622	0.64414
Rpf2	945.195	-0.0739593	0.105576	-0.700532	0.483595	0.598224
Gtf3c6	1162.6	0.421874	0.121927	3.46006	0.000540053	0.00148641
Rnu3a	5.45237	-2.52313	0.749066	-3.36837	0.000756154	0.00203351
Amd1	1665.29	0.324555	0.0565302	5.74127	9.39681e-09	4.38179e-08
Cdk19	3401.74	0.490075	0.0425146	11.5272	9.62087e-31	1.33024e-29
Gm32234	4.45174	-0.247669	0.775624	-0.319316	0.749487	0.824458
Cdc40	2548.51	-0.122094	0.0666718	-1.83127	0.0670596	0.117873
Wasf1	9.06937	-0.479817	0.549854	-0.872626	0.382867	0.50198
Fig4	1035.35	-0.187398	0.0680785	-2.75268	0.00591101	0.0134629
Zbtb24	453.869	0.179998	0.0844611	2.13113	0.0330785	0.0634494
Mical1	1589.03	-0.321832	0.0721746	-4.45908	8.23133e-06	2.90623e-05
Smpd2	337.706	0.196285	0.107104	1.83265	0.0668543	0.11761
Ppil6	3.49507	-6.01428e-05	0.929887	-6.46775e-05	0.999948	1
Cd164	8135.27	-0.114231	0.0578924	-1.97317	0.0484765	0.0888604
Cep57l1	376.913	0.761677	0.0962286	7.91529	2.46672e-15	1.80843e-14
Sesn1	1847.95	0.14623	0.0516493	2.8312	0.00463737	0.0107882
Armc2	16.9773	-1.23891	0.49904	-2.48258	0.0130434	0.0275874
Gm9855	5.19795	-0.278281	0.756496	-0.367855	0.712981	0.795726
Foxo3	3284.7	-0.40094	0.0468708	-8.55415	1.18745e-17	9.83063e-17
Gm38485	16.4852	-0.990688	0.400594	-2.47305	0.0133966	0.028249
Gm33333	7.1524	-0.812277	0.636807	-1.27555	0.202116	0.300988
Lace1	123.014	-0.0936724	0.150502	-0.6224	0.533679	0.644156
Snx3	2372.44	-0.349201	0.0826028	-4.22747	2.36333e-05	7.87954e-05
Ostm1	2147.65	-0.774695	0.0501843	-15.437	9.22946e-54	2.29875e-52
Sec63	3447.71	-0.245043	0.0586872	-4.17541	2.97454e-05	9.79495e-05
Scml4	25.2436	0.46109	0.368277	1.25202	0.210563	0.311387
Pdss2	139.174	0.412581	0.14405	2.86415	0.00418128	0.0098253
Bend3	424.941	-0.0477521	0.0890248	-0.53639	0.591689	0.696077
1700021F05Rik	193.846	-0.42856	0.144609	-2.96357	0.00304092	0.00736386
Cd24a	1665.83	-0.984174	0.102232	-9.6269	6.15598e-22	6.21102e-21
1700027J07Rik	4.16499	-1.35911	3.25525	-0.417512	0.676304	0.767612
Qrsl1	202.168	0.121092	0.148363	0.816191	0.414391	0.533079
Rtn4ip1	275.791	-0.283409	0.100478	-2.82061	0.00479328	0.0111292
Aim1	419.661	-0.870883	0.0906356	-9.60862	7.35279e-22	7.40326e-21
Atg5	726.964	-0.372742	0.0835159	-4.46312	8.0775e-06	2.85603e-05
Prdm1	34.3466	-2.92128	0.372621	-7.83983	4.51169e-15	3.25881e-14
Gm35154	10.2533	-0.0393985	0.569527	-0.0691776	0.944848	0.964438
2310075K07Rik	37.1127	0.170389	0.305605	0.557545	0.577155	0.683584
Prep	2189.21	-0.136222	0.0582023	-2.3405	0.0192581	0.0392058
Hace1	420.033	0.0831698	0.106816	0.778624	0.436201	0.553697
Ascc3	1276.76	-0.0911631	0.0659967	-1.38133	0.167178	0.257372
Lilr4b	378.33	-1.88052	0.110286	-17.0513	3.42009e-65	1.08131e-63
Lilrb4a	1053.99	-1.79791	0.0679672	-26.4526	3.40885e-154	3.40189e-152
LOC108167810	9.8881	-1.15208	0.495589	-2.32467	0.0200897	0.0407066
Gopc	956.154	-0.0569548	0.0778802	-0.731313	0.464588	0.580933
Nus1	2252.65	-0.647006	0.055852	-11.5843	4.95051e-31	6.91657e-30
Cep85l	1156.04	0.57401	0.0661819	8.67323	4.20029e-18	3.54536e-17
Gm19395	4.00271	-0.238247	0.74205	-0.321067	0.74816	0.823492
Pln	9.58506	1.16698	0.528343	2.20875	0.0271921	0.0533799
Gm36229	12.5226	0.705397	0.439387	1.60541	0.108403	0.177784
Mcm9	659.404	0.130176	0.08252	1.57751	0.114679	0.186719
Asf1a	223.381	0.431279	0.11777	3.66206	0.0002502	0.000725382
Gm3902	9.76205	0.097286	0.504203	0.19295	0.846998	0.896951
Man1a	1404.56	-0.434534	0.0575396	-7.55192	4.28891e-14	2.91558e-13
Tbc1d32	293.545	-0.105355	0.101531	-1.03766	0.299431	0.415468
Msl3l2	6.95414	2.70368	0.658563	4.10542	4.03578e-05	0.000130868
Gja1	46.7064	-2.43666	0.375401	-6.49082	8.5368e-11	4.70277e-10
Hsf2	562.967	-0.268071	0.0905146	-2.96164	0.00306007	0.00740291
Serinc1	4268.45	-0.559251	0.0555261	-10.0719	7.35781e-24	7.99549e-23
Pkib	1063.1	0.379751	0.0990355	3.83449	0.000125824	0.000380036
Smpdl3a	51.9283	4.77411	0.462083	10.3317	5.06401e-25	5.77227e-24
Gcc2	1393.18	0.246516	0.0754498	3.26729	0.00108582	0.00283534
Gm40668	3.70659	0.828629	0.880015	0.941607	0.346394	0.464794
Lims1	4089.68	-0.301608	0.0719154	-4.19392	2.74176e-05	9.07936e-05
Ranbp2	10803.9	0.0201296	0.0667886	0.301393	0.763115	0.834568
Ccdc138	113.561	0.982604	0.17806	5.51837	3.42155e-08	1.52057e-07
2024-09-10	370.497	-0.684491	0.112867	-6.06456	1.32317e-09	6.61358e-09
Sowahc	601.696	-2.41564	0.0815715	-29.6138	9.91983e-193	1.42671e-190
P4ha1	1352.01	-0.58918	0.0572234	-10.2961	7.33498e-25	8.29639e-24
Oit3	2.99987	-2.55768	1.24946	-2.04703	0.0406552	0.0762091
Mcu	672.426	0.888462	0.0748762	11.8657	1.78309e-32	2.59503e-31
Micu1	1386.11	0.417107	0.0568658	7.33494	2.21829e-13	1.44184e-12
Dnajb12	728.913	-0.226846	0.100397	-2.25949	0.023853	0.0473509
LOC108167812	7.74587	0.311352	0.623557	0.499316	0.617557	0.718899
Ddit4	178.15	-0.396248	0.171371	-2.31222	0.0207654	0.0418849
Anapc16	639.129	0.100233	0.0771323	1.2995	0.193773	0.290839
Ascc1	594.462	0.217789	0.0840655	2.5907	0.00957807	0.0208999
Chst3	63.267	2.71003	0.632941	4.28164	1.8552e-05	6.28457e-05
Psap	55049	-1.37683	0.0917888	-15	7.34707e-51	1.73841e-49
Cdh23	8.58835	-1.31905	0.643188	-2.0508	0.0402862	0.0756237
Vsir	2178.81	-1.8308	0.0599265	-30.5507	5.5403e-205	8.83437e-203
Slc29a3	2955.85	-1.10051	0.0730859	-15.0577	3.0717e-51	7.35103e-50
Unc5b	5.83528	-3.22587	1.16972	-2.75782	0.0058188	0.0132756
Gm26947	389.432	-0.675655	0.108266	-6.24068	4.35668e-10	2.25999e-09
Pcbd1	3.2266	1.30624	0.916228	1.42567	0.153964	0.240103
Sgpl1	4187.88	-0.897886	0.0732829	-12.2523	1.63254e-34	2.52365e-33
Pald1	43.1105	4.78268	0.751407	6.36496	1.95345e-10	1.0436e-09
Eif4ebp2	8104.15	-0.153402	0.0387728	-3.95643	7.60798e-05	0.000237668
LOC108167814	10.9588	-0.210835	0.507246	-0.415645	0.677669	0.768626
Lrrc20	556.48	-0.264751	0.0812826	-3.25716	0.00112533	0.00293016
Ppa1	789.678	0.112301	0.0754515	1.48839	0.136648	0.216904
Sar1a	2525.19	-0.022244	0.061573	-0.361262	0.717904	0.799851
Tysnd1	414.594	-0.0733528	0.110172	-0.665802	0.505538	0.618174
Aifm2	131.959	-1.73458	0.158543	-10.9408	7.35863e-28	9.16393e-27
H2afy2	2.29851	-2.85858	1.45047	-1.9708	0.0487469	0.0893004
Gm5424	36.6281	-0.266698	0.278931	-0.956143	0.339	0.457259
Hk1	3346.11	-0.130134	0.0558897	-2.3284	0.0198909	0.0403595
Hk1os	18.3538	0.0326173	0.39397	0.0827913	0.934018	0.95718
Gm30322	2.74417	0.161143	1.00619	0.160152	0.872762	0.915249
Supv3l1	617.391	0.0103015	0.0711231	0.144841	0.884836	0.923882
Vps26a	3253.28	-0.337368	0.0558863	-6.03667	1.57323e-09	7.81289e-09
Srgn	5465.14	0.406284	0.134647	3.0174	0.00254956	0.00625453
Kif1bp	637.004	-0.218688	0.0795952	-2.7475	0.00600508	0.0136581
Ddx21	7262.88	-0.0701473	0.0434738	-1.61355	0.106624	0.175278
Ddx50	2043.43	-0.133618	0.0724403	-1.84453	0.0651062	0.114852
Ccar1	4276.14	0.243495	0.0819594	2.97092	0.00296905	0.00720648
Snord98	9.79434	-0.168209	0.521825	-0.322349	0.747189	0.822979
Tet1	357.669	2.40865	0.14706	16.3787	2.71538e-60	7.85692e-59
Slc25a16	531.948	-0.528403	0.0826535	-6.393	1.62666e-10	8.76033e-10
Dna2	1252.05	-0.0920436	0.0568169	-1.62	0.105232	0.173299
Rufy2	447.484	-0.20388	0.0884818	-2.3042	0.0212111	0.0426724
Hnrnph3	298.516	0.482541	0.119676	4.03205	5.52926e-05	0.000175915
Pbld2	5.21102	-0.522764	0.682566	-0.765881	0.443747	0.560858
Herc4	1776.82	0.0158001	0.0811422	0.194721	0.845611	0.89587
Sirt1	1112.55	0.206008	0.0697309	2.95433	0.00313349	0.00756805
Dnajc12	289.398	-0.0819098	0.0937424	-0.873775	0.382241	0.501339
1110002J07Rik	9.79768	-0.453359	0.471954	-0.960599	0.336754	0.45498
Gm31763	11.8276	-1.01761	0.410385	-2.47965	0.0131512	0.0277754
Reep3	1780.15	-1.05739	0.0951818	-11.1092	1.13166e-28	1.45245e-27
Jmjd1c	4384.22	0.0325134	0.0567341	0.573083	0.566588	0.67388
Nrbf2	391.561	-0.270541	0.0948688	-2.85174	0.0043481	0.0101782
Egr2	279.777	-2.37791	0.159864	-14.8745	4.8232e-50	1.1249e-48
Ado	218.193	-0.518701	0.133345	-3.88993	0.000100275	0.000307425
Gm32364	6.85936	-2.80105	0.863258	-3.24475	0.00117555	0.00305066
LOC102635169	14.5782	-3.60468	0.576389	-6.2539	4.0034e-10	2.08188e-09
Zfp365	7.69012	-3.75515	1.29307	-2.90405	0.00368367	0.0087507
Rtkn2	169.468	0.703576	0.162243	4.33655	1.44736e-05	4.96789e-05
Arid5b	1431.56	-1.04973	0.0775711	-13.5326	1.00472e-41	1.93683e-40
Tmem26	7.69575	-3.46329	1.31696	-2.62976	0.00854463	0.0188524
Rhobtb1	347.564	-0.896583	0.101303	-8.85052	8.71155e-19	7.62521e-18
A930033H14Rik	63.8556	-1.33516	0.224643	-5.94348	2.79033e-09	1.36084e-08
Cdk1	1870.61	0.345367	0.0706569	4.88794	1.01895e-06	3.99357e-06
Ccdc6	1282.7	-0.24562	0.0651773	-3.76849	0.000164239	0.000487532
Bicc1	9.03624	-0.8695	0.674568	-1.28897	0.197408	0.295357
Tfam	1063.38	0.20132	0.0709036	2.83935	0.0045205	0.0105472
Ube2d1	827.817	0.156665	0.14286	1.09664	0.272799	0.385694
Gm34376	3.98794	0.179438	0.821493	0.21843	0.827094	0.880833
Cisd1	319.156	-0.644567	0.110685	-5.82345	5.76447e-09	2.74561e-08
Ipmk	1538.33	-0.604538	0.0535887	-11.2811	1.62744e-29	2.16647e-28
Zwint	1879.54	0.432658	0.0635724	6.80575	1.00527e-11	5.87072e-11
Rab36	50.204	-0.063246	0.228259	-0.277081	0.781718	0.848462
Bcr	2788.04	0.225716	0.05286	4.27008	1.95403e-05	6.59891e-05
Specc1l	1842.46	0.178333	0.05478	3.25544	0.00113215	0.00294584
Adora2a	9.79376	4.23683	1.23903	3.41948	0.000627401	0.00170914
Upb1	9.5899	1.56063	0.875586	1.78238	0.074687	0.128946
Gucd1	498.697	0.0920089	0.0923666	0.996127	0.319189	0.436474
Snrpd3	2300.76	0.000304677	0.0759378	0.00401219	0.996799	0.999114
Ggt1	3.06322	0.977231	1.14521	0.853324	0.39348	0.512505
Ggt5	7.02421	2.53129	0.721002	3.51079	0.000446773	0.00124391
Susd2	2.0055	-3.27301	1.50829	-2.17001	0.0300057	0.0581792
Cabin1	2805.34	0.140859	0.060006	2.34741	0.0189045	0.0385714
Gm40696	3.83581	0.738034	1.0116	0.729571	0.465652	0.581817
Ddt	360.441	0.0517975	0.115811	0.447258	0.654689	0.750574
Gstt3	355.365	0.868322	0.0944881	9.18975	3.93747e-20	3.69563e-19
Gstt1	4.67671	3.73643	1.27334	2.93435	0.00334244	0.00802252
Gstt2	102.359	0.778568	0.185976	4.18638	2.83435e-05	9.36486e-05
Mif	1321.72	0.0466746	0.234929	0.198675	0.842517	0.893431
Derl3	14.9508	0.677093	0.486762	1.39101	0.164221	0.253507
Smarcb1	1303.54	0.278288	0.0591451	4.70517	2.53654e-06	9.53395e-06
Mmp11	51.632	0.526215	0.298171	1.76481	0.0775959	0.133372
Chchd10	79.889	-1.33376	0.226858	-5.87928	4.12047e-09	1.98383e-08
Vpreb3	38.1153	-4.70906	1.26523	-3.72189	0.000197734	0.000581665
Zfp280b	600.492	0.408631	0.0859527	4.75414	1.99295e-06	7.57817e-06
Prmt2	81.2169	-1.1415	0.192608	-5.92654	3.09381e-09	1.50435e-08
Dip2a	145.185	-0.811973	0.144262	-5.62846	1.81822e-08	8.28363e-08
Pcnt	2760.89	0.317386	0.08835	3.59237	0.000327684	0.000932518
Ybey	88.2767	0.0110439	0.182638	0.060469	0.951782	0.968955
Mcm3ap	1611.03	0.164359	0.0587013	2.79992	0.00511149	0.0117976
Lss	462.076	-0.215899	0.0909876	-2.37284	0.0176521	0.0362888
Col6a2	24.0606	-1.91273	0.459957	-4.1585	3.20339e-05	0.000105202
Col6a1	35.8742	-1.64349	0.37195	-4.4186	9.93443e-06	3.48073e-05
Pcbp3	24.8491	0.367097	0.314358	1.16777	0.2429	0.35138
Slc19a1	373.627	-0.165689	0.0976689	-1.69643	0.0898041	0.151185
Col18a1	6.75665	-0.0213575	0.689596	-0.0309711	0.975293	0.985001
Pofut2	558.007	-0.0984644	0.085556	-1.15088	0.249783	0.359282
Adarb1	6.69967	-5.72621	1.2501	-4.58062	4.6361e-06	1.68304e-05
Fam207a	571.224	-0.10336	0.0831935	-1.24241	0.214086	0.315896
Itgb2	2310.48	-1.34448	0.047624	-28.2312	2.42378e-175	3.03905e-173
Pttg1ip	1274.29	-0.44862	0.0622045	-7.21202	5.51271e-13	3.51462e-12
Sumo3	2907.04	0.32516	0.0677865	4.79682	1.61203e-06	6.18261e-06
Ube2g2	946.921	-0.235857	0.0724605	-3.25497	0.00113405	0.00295026
Trpm2	303.614	-2.82612	0.116257	-24.3093	1.56269e-130	1.21295e-128
1810043G02Rik	196.346	-0.285715	0.125866	-2.26999	0.0232084	0.0462466
Pfkl	989.992	-0.206571	0.0719259	-2.872	0.00407885	0.00960152
Icosl	274.756	3.27451	0.13781	23.7611	8.44472e-125	6.25677e-123
D10Jhu81e	575.594	-0.0533378	0.0874905	-0.609641	0.5421	0.651265
Pwp2	877.917	-0.0269416	0.079051	-0.340813	0.733244	0.812992
Trappc10	1264.62	-0.418589	0.0590544	-7.08819	1.35873e-12	8.45673e-12
Agpat3	92.3234	-0.880529	0.165005	-5.33637	9.48236e-08	4.07697e-07
Rrp1	3337.23	0.0770259	0.0672903	1.14468	0.252341	0.362004
Cstb	919.272	-1.21756	0.0608779	-20	5.50753e-89	2.55682e-87
Pdxk	1524.34	-0.996191	0.0549737	-18.1212	2.16655e-73	8.0464e-72
Ilvbl	449.719	-0.202594	0.112892	-1.79458	0.0727202	0.126294
2610008E11Rik	437.858	0.515879	0.104093	4.95595	7.19781e-07	2.8639e-06
Plpp2	316.823	-0.0256176	0.122262	-0.209531	0.834034	0.886229
Mier2	309.608	-0.0756863	0.0918923	-0.823641	0.410144	0.529416
Tpgs1	203.668	-0.566001	0.13473	-4.20101	2.65726e-05	8.81546e-05
Cdc34	1044.55	-0.151253	0.0688163	-2.19792	0.027955	0.054731
Gzmm	15.7576	0.456803	0.470205	0.971496	0.331301	0.449601
Bsg	3274.43	-0.0277707	0.0564766	-0.491721	0.622917	0.723817
Hcn2	13.8932	0.0734387	0.452673	0.162234	0.871122	0.914117
Polrmt	491.186	0.023577	0.0947225	0.248906	0.803434	0.864991
Fgf22	3.02143	-0.394278	0.95559	-0.412602	0.679898	0.769904
Rnf126	745.018	0.00123912	0.107732	0.0115019	0.990823	0.995301
Prss57	23.9185	0.616371	0.378369	1.62902	0.103309	0.170746
Palm	811.769	0.129106	0.0930655	1.38726	0.165363	0.255006
E130317F20Rik	49.9688	0.351744	0.225596	1.55918	0.118954	0.192824
Ptbp1	10134.5	0.316676	0.0847187	3.73797	0.000185511	0.000547353
Plppr3	4166.29	0.107359	0.079679	1.34739	0.177855	0.270573
Prtn3	7615.75	-1.22741	0.108986	-11.2621	2.01901e-29	2.67318e-28
Elane	196.791	-4.71955	0.196528	-24.0146	1.95649e-127	1.5027e-125
Med16	886.862	0.0141152	0.0936782	0.150678	0.88023	0.920449
R3hdm4	1886	-0.13418	0.10168	-1.31963	0.18696	0.2822
Kiss1r	36.4417	0.205177	0.267642	0.766612	0.443313	0.560521
Gm40715	7.1148	0.104739	0.594692	0.176124	0.860197	0.906699
Arid3a	2739.67	-0.955208	0.0493454	-19.3576	1.75996e-83	7.3979e-82
Wdr18	1065.41	0.0872137	0.0761463	1.14534	0.252067	0.361715
Grin3b	16.5495	0.729083	0.499489	1.45966	0.144384	0.226901
Tmem259	1206.55	-0.227132	0.104006	-2.18384	0.0289737	0.0564767
Cnn2	1342.47	0.170811	0.0521586	3.27484	0.0010572	0.00276801
Abca7	2625.54	-0.771017	0.0885591	-8.70623	3.14136e-18	2.67307e-17
Hmha1	8727.44	-0.392039	0.061857	-6.33782	2.33034e-10	1.23505e-09
Polr2e	907.305	-0.0403723	0.117241	-0.344355	0.73058	0.81065
Gpx4	1765.81	-0.566917	0.0647552	-8.75477	2.04527e-18	1.75771e-17
Sbno2	1388.89	-0.53341	0.0707234	-7.54219	4.62126e-14	3.13281e-13
LOC108167824	12.0423	-0.37718	0.469824	-0.80281	0.422085	0.540266
Stk11	2256.63	-0.0126953	0.0817735	-0.15525	0.876624	0.918184
Cbarp	31.6842	0.128009	0.351991	0.363673	0.716102	0.798269
Atp5d	1706	-0.00224839	0.0988297	-0.0227502	0.98185	0.989743
Midn	1863.16	0.252898	0.105787	2.39062	0.0168197	0.0347627
Cirbp	1460.86	0.523398	0.0680628	7.68993	1.4722e-14	1.02746e-13
1600002K03Rik	102.946	-0.434999	0.156598	-2.77781	0.00547266	0.0125522
Efna2	7.189	3.46811	1.28194	2.70537	0.00682281	0.015349
Mum1	811.33	0.345943	0.0854904	4.04657	5.19727e-05	0.000165964
Ndufs7	505.123	-0.10163	0.108458	-0.937043	0.348736	0.467068
Gamt	9.8901	-1.04782	0.527852	-1.98506	0.0471379	0.0867041
Dazap1	2385.04	0.23233	0.0788461	2.94663	0.00321261	0.00774257
Rps15	8053.64	0.0314157	0.185313	0.169528	0.865381	0.910034
Apc2	4.37821	-0.274794	0.741285	-0.3707	0.710861	0.794019
2310011J03Rik	632.892	-0.0866998	0.132823	-0.652748	0.513919	0.626084
Pcsk4	55.1998	0.554865	0.256399	2.16407	0.0304592	0.0589573
Reep6	24.2446	0.455744	0.447589	1.01822	0.308574	0.425569
Adamtsl5	15.4243	2.05244	0.43448	4.72389	2.31375e-06	8.73911e-06
Mex3d	319.38	0.0467079	0.107991	0.432516	0.665367	0.75931
Mbd3	1561.72	0.000570265	0.0740357	0.00770257	0.993854	0.997117
Uqcr11	686.208	-0.431472	0.119686	-3.60502	0.000312125	0.000891527
Tcf3	1843.39	0.464272	0.0787612	5.89468	3.75405e-09	1.81158e-08
Rexo1	1688.23	-0.140653	0.0598938	-2.34838	0.0188554	0.0384928
Klf16	289.289	-0.180452	0.115511	-1.56221	0.118238	0.191876
Abhd17a	502.112	-0.291723	0.126674	-2.30294	0.021282	0.0427916
Adat3	30.3676	-0.216622	0.333101	-0.650319	0.515486	0.627516
Scamp4	495.82	-0.0198874	0.096625	-0.20582	0.836931	0.8886
Csnk1g2	2127.13	0.0548784	0.0778676	0.704766	0.480956	0.596042
Btbd2	404.723	0.10832	0.0932881	1.16113	0.245588	0.354221
Mknk2	2746.96	0.0148187	0.064748	0.228868	0.818972	0.87619
Mob3a	1515.85	0.0253288	0.0600162	0.422033	0.673001	0.765201
Izumo4	114.499	-0.44043	0.16086	-2.73796	0.0061821	0.014015
Ap3d1	2885.94	-0.365243	0.0581562	-6.28037	3.37762e-10	1.76648e-09
Dot1l	1610.17	0.0536885	0.0877378	0.611919	0.540591	0.649997
Plekhj1	479.602	-0.116126	0.10107	-1.14896	0.250572	0.360086
Sf3a2	1755.68	0.194874	0.0856966	2.274	0.0229661	0.0458073
Amh	5.96947	-0.526413	0.730598	-0.720523	0.471203	0.587103
Jsrp1	3.0859	1.38031	1.01038	1.36613	0.171899	0.26304
Oaz1	3883.73	-0.0582975	0.0952964	-0.61175	0.540703	0.649997
Lsm7	392.555	0.122928	0.102343	1.20114	0.229696	0.335254
Sppl2b	540.898	-0.0519303	0.0964858	-0.538216	0.590428	0.695262
Timm13	492.998	-0.279716	0.120625	-2.3189	0.0204007	0.0412286
Lmnb2	1379.68	0.176645	0.0681137	2.59338	0.00950369	0.0207592
Gadd45b	68.4051	-0.119067	0.217101	-0.548442	0.583389	0.688909
Gng7	109.854	-0.434854	0.169158	-2.5707	0.0101494	0.0220091
Slc39a3	209.102	-0.912992	0.158122	-5.77396	7.74291e-09	3.63716e-08
Sgta	1039.12	-0.174369	0.117991	-1.47781	0.139459	0.220483
Thop1	476.631	0.436041	0.103074	4.23039	2.33291e-05	7.77991e-05
Map2k2	1043.46	-0.0883038	0.100905	-0.875122	0.381507	0.500825
Zbtb7a	2360.12	-0.672058	0.0632333	-10.6282	2.20235e-26	2.63742e-25
Pias4	397.542	-0.319639	0.100011	-3.19603	0.0013933	0.00357338
Eef2	53558.6	0.0110277	0.0964739	0.114307	0.908994	0.940471
Snord37	2.62925	-0.152094	1.0904	-0.139486	0.889067	0.926256
Dapk3	426.826	-0.0810791	0.12513	-0.647958	0.517012	0.628799
Zfr2	13.4528	-0.407053	0.555663	-0.732555	0.46383	0.580331
Matk	132.911	-0.268548	0.156856	-1.71206	0.0868851	0.146945
Mrpl54	344.088	-0.163807	0.112889	-1.45105	0.146767	0.230232
Apba3	267.485	-0.165746	0.11695	-1.41724	0.156412	0.243301
Tjp3	233.164	0.642508	0.122083	5.26287	1.41822e-07	6.00614e-07
Pip5k1c	2664.24	-0.723828	0.0918118	-7.88382	3.1751e-15	2.31505e-14
Cactin	899.99	0.184593	0.0989136	1.8662	0.0620129	0.110257
Gipc3	2.99469	0.804987	1.11254	0.723557	0.469338	0.585126
Hmg20b	492.909	-0.0506805	0.132895	-0.381357	0.702939	0.787906
Mfsd12	944.788	-1.23343	0.0935598	-13.1834	1.09413e-39	1.96703e-38
Fzr1	817.171	0.293212	0.0855795	3.42619	0.000612116	0.00167096
Dohh	376.491	-0.277314	0.141328	-1.96219	0.04974	0.0909719
Smim24	356.851	0.601176	0.0936423	6.41992	1.36348e-10	7.38637e-10
Nfic	1424.27	-0.611502	0.101555	-6.02138	1.72934e-09	8.57945e-09
Gm16104	8.08551	-3.43568	0.736615	-4.66415	3.09901e-06	1.15182e-05
Celf5	3.25213	1.50195	1.4712	1.0209	0.3073	0.424252
Ncln	1768.86	-0.78175	0.0892557	-8.75854	1.97804e-18	1.70292e-17
S1pr4	71.4642	0.374763	0.201538	1.85951	0.0629545	0.111701
Gna15	786.33	-0.327102	0.0793005	-4.12484	3.70994e-05	0.000120864
Gna11	387.691	-0.0566595	0.102607	-0.5522	0.580811	0.686916
Aes	3308.9	0.367179	0.0934898	3.92748	8.58416e-05	0.000266631
Tle2	166.149	1.46043	0.147994	9.86819	5.7188e-23	6.00106e-22
Tle6	334.708	0.324188	0.10533	3.07782	0.00208519	0.00518646
Gm32024	28.8848	0.510017	0.291217	1.75133	0.0798891	0.136705
BC025920	52.8053	0.440432	0.225359	1.95436	0.0506583	0.092421
Sirt6	281.997	0.0733776	0.111336	0.659066	0.509854	0.622408
Ankrd24	93.3321	-0.924162	0.165696	-5.57747	2.44045e-08	1.1009e-07
Gm10778	7.3408	0.350923	0.742035	0.47292	0.63627	0.734389
Zfp433	39.063	0.108059	0.266906	0.404856	0.685583	0.774548
Gm32687	37.846	0.545566	0.294163	1.85464	0.0636475	0.112783
LOC102635133	11.2141	-0.0691273	0.452792	-0.152669	0.878659	0.919546
Gm33378	92.9874	0.211207	0.202653	1.04221	0.297315	0.413109
LOC108167777	5.56582	0.0183835	0.590342	0.0311405	0.975158	0.985001
Zfp873	121.211	0.527838	0.14398	3.66605	0.000246329	0.00071529
AU041133	4.44864	0.203738	1.01444	0.200838	0.840825	0.891895
Zfp938	6.357	-0.295626	0.584155	-0.506074	0.612805	0.715354
Gm4924	48.8433	0.866963	0.243982	3.55339	0.000380305	0.0010729
Gm40721	6.63741	0.419363	0.733838	0.571465	0.567685	0.674818
1190007I07Rik	114.706	-0.388251	0.164532	-2.35972	0.0182885	0.0374397
Tdg	1524.17	0.105992	0.0651073	1.62796	0.103534	0.171003
Glt8d2	5.27321	0.182144	0.755737	0.241015	0.809544	0.869273
Hcfc2	426.571	0.06303	0.0878915	0.717134	0.473291	0.588905
Nfyb	985.313	0.546168	0.0675811	8.08166	6.38899e-16	4.86891e-15
Txnrd1	3082.03	0.183418	0.0403544	4.54519	5.48863e-06	1.97785e-05
Gm38560	21.3692	-0.403584	0.32574	-1.23898	0.215354	0.317449
Eid3	14.7992	-0.033333	0.394605	-0.0844718	0.932681	0.956279
Chst11	612.521	1.1667	0.0884626	13.1887	1.01958e-39	1.8375e-38
Slc41a2	66.2734	-1.25617	0.215815	-5.82058	5.86422e-09	2.78859e-08
D10Wsu102e	1584.81	0.267256	0.073272	3.64745	0.000264853	0.000765143
Aldh1l2	140.497	0.177672	0.147088	1.20793	0.227075	0.331957
A230046K03Rik	2601.36	0.0842763	0.0709675	1.18753	0.235017	0.341593
Appl2	775.247	-0.701691	0.0650622	-10.7849	4.05564e-27	4.95802e-26
1500009L16Rik	35.7939	8.37544	1.19004	7.03795	1.95088e-12	1.20148e-11
Nuak1	49.2859	-5.98916	0.461273	-12.984	1.50813e-38	2.62758e-37
Ckap4	482.589	0.391112	0.0907459	4.30996	1.63281e-05	5.56796e-05
Tcp11l2	785.297	-0.984828	0.0741528	-13.2811	2.9813e-40	5.46696e-39
LOC102637873	5.31113	-0.414411	0.677351	-0.611811	0.540663	0.649997
Polr3b	1545.79	-0.0888512	0.0582168	-1.52621	0.126957	0.203325
Ric8b	496.127	-0.173061	0.0809555	-2.13773	0.032539	0.0625455
Gm34633	3.98282	-0.688753	0.767771	-0.897081	0.369676	0.488616
Fhl4	11.2058	0.302495	0.543352	0.55672	0.577719	0.684064
Tmem263	668.167	0.215671	0.0827182	2.6073	0.00912583	0.0200084
Mterf2	101.277	1.77238	0.188706	9.3923	5.87059e-21	5.67709e-20
Cry1	766.259	0.363459	0.0774763	4.69123	2.71564e-06	1.0168e-05
Btbd11	3.94678	-6.0067	1.27853	-4.69812	2.62571e-06	9.85396e-06
Pwp1	1265.16	-0.0211759	0.0617418	-0.342975	0.731617	0.811581
Prdm4	912.738	0.305398	0.0648918	4.70626	2.52303e-06	9.49047e-06
Rtcb	4125.01	0.25327	0.0466985	5.42352	5.84362e-08	2.55746e-07
Bpifc	538.931	4.91924	0.17444	28.2002	5.8151e-175	7.22945e-173
Fbxo7	875.054	1.34166	0.0769218	17.4418	3.97038e-68	1.3148e-66
Syn3	102.713	1.73611	0.191506	9.06557	1.23951e-19	1.13435e-18
1810014B01Rik	213.797	-0.191618	0.126665	-1.51279	0.130334	0.208165
Hsp90b1	26143.8	-0.28529	0.0863478	-3.30397	0.000953268	0.00251881
Ttc41	116.671	0.159298	0.162547	0.980007	0.327082	0.445318
Nt5dc3	489.282	-0.282511	0.0829225	-3.40692	0.000656994	0.00178597
Stab2	4.45916	-2.20452	0.924388	-2.38485	0.0170863	0.0352391
Gm36807	3.34211	5.24814	1.30614	4.01806	5.86789e-05	0.000185962
1700113H08Rik	63.7587	7.61537	1.02736	7.41257	1.23878e-13	8.19708e-13
Ascl1	16.1834	7.28927	1.23899	5.88323	4.02344e-09	1.93838e-08
Igf1	120.466	-1.37897	0.178372	-7.73087	1.06813e-14	7.54063e-14
Gm30233	16.1922	0.566669	0.446647	1.26872	0.204542	0.303889
Pmch	2.99774	1.55684	1.15316	1.35007	0.176994	0.269543
Parpbp	319.187	0.874264	0.117802	7.42149	1.15807e-13	7.68378e-13
Gm6653	13.1353	0.991561	0.454336	2.18244	0.0290769	0.0566552
Nup37	426.551	0.54071	0.0975569	5.54251	2.98173e-08	1.33482e-07
Ccdc53	413.012	-0.134027	0.0865223	-1.54905	0.12137	0.196069
Dram1	276.403	-0.20161	0.0985349	-2.04608	0.0407484	0.0763349
Gnptab	6514.91	0.511169	0.0580856	8.80027	1.36486e-18	1.18477e-17
Sycp3	8.7743	-0.461387	0.508403	-0.907522	0.364131	0.482765
Chpt1	332.478	-0.00841929	0.101271	-0.0831363	0.933743	0.956966
Spic	2.3908	-1.42051	1.35212	-1.05058	0.293451	0.408919
Gm4925	5.18267	-0.414087	0.805383	-0.51415	0.607147	0.710218
Arl1	1589.8	-0.277422	0.0595366	-4.65968	3.16695e-06	1.1744e-05
Utp20	2221.23	0.0772043	0.0769463	1.00335	0.315691	0.432821
Gas2l3	2072.52	-0.512014	0.0684249	-7.48286	7.27239e-14	4.86928e-13
Scyl2	1108.84	0.169529	0.0717505	2.36276	0.0181392	0.0371651
Actr6	330.546	0.107221	0.131752	0.813809	0.415754	0.534494
Gm30963	10.9437	-0.0191992	0.497775	-0.03857	0.969233	0.981138
Uhrf1bp1l	3289.87	-0.480188	0.0554687	-8.65692	4.84677e-18	4.07146e-17
Gm31090	2.09752	0.336	1.17929	0.284917	0.775707	0.843936
LOC108167827	2.80638	-0.024797	0.86068	-0.028811	0.977015	0.986022
Apaf1	3778.67	-0.163807	0.0775101	-2.11336	0.0345701	0.0660258
Ikbip	308.271	0.0368101	0.110392	0.333449	0.738795	0.816801
Slc25a3	7105.46	-0.170401	0.0586272	-2.90651	0.00365485	0.00868708
Tmpo	9730.36	0.60068	0.0469642	12.7902	1.86057e-37	3.13011e-36
Nedd1	922.698	0.149733	0.0743596	2.01363	0.0440483	0.081765
Cfap54	3.85305	0.552717	0.810755	0.681731	0.495409	0.608477
Cdk17	999.442	0.08879	0.0661206	1.34285	0.179321	0.27221
Elk3	5797.77	0.894875	0.0465573	19.2209	2.47204e-82	1.01582e-80
Gm32551	16.4405	1.28585	0.444071	2.8956	0.00378433	0.00896577
Gm17745	655.081	-0.156011	0.0841066	-1.85492	0.0636074	0.112745
Mir7688	9.92911	-0.23367	0.635583	-0.367646	0.713137	0.79581
Lta4h	4574.87	-0.0879362	0.0582843	-1.50875	0.131364	0.209582
Hal	108.662	-9.65677	1.02613	-9.41091	4.91867e-21	4.7786e-20
Ccdc38	15.8421	0.20596	0.411983	0.499923	0.617129	0.718686
Snrpf	464.705	0.0971166	0.344926	0.281558	0.778283	0.845775
4933408J17Rik	4.019	0.318488	0.759693	0.419233	0.675046	0.766896
Usp44	93.5517	1.7696	0.227061	7.79347	6.51917e-15	4.66291e-14
Metap2	5212.96	-0.122708	0.0694317	-1.76733	0.0771736	0.132743
Vezt	337.282	-0.283678	0.0973355	-2.91443	0.00356334	0.00849295
Fgd6	114.881	-2.46546	0.176454	-13.9723	2.30108e-44	4.7015e-43
Nr2c1	490.106	-0.361928	0.0986531	-3.66869	0.000243793	0.000708207
Ndufa12	841.131	-0.187843	0.142776	-1.31564	0.188294	0.283834
Tmcc3	105.691	-2.36129	0.210653	-11.2094	3.66764e-29	4.79539e-28
Cep83os	176.731	0.568122	0.136987	4.14728	3.36449e-05	0.000110172
Cep83	1952.54	0.920588	0.0837063	10.9978	3.91443e-28	4.9081e-27
Plxnc1	4229.06	-0.541749	0.0438196	-12.3632	4.1353e-35	6.57258e-34
Cradd	132.935	-0.151764	0.132841	-1.14245	0.253267	0.362764
Socs2	291.751	2.59318	0.116698	22.2213	2.13948e-109	1.32431e-107
Gm33230	7.33183	2.63612	0.66456	3.96672	7.28689e-05	0.00022815
Mrpl42	936.458	-0.0493038	0.124047	-0.39746	0.691029	0.778841
Ube2n	1662.82	0.0604475	0.0550553	1.09794	0.27223	0.385
Nudt4	1827.59	0.137033	0.0612306	2.23799	0.0252218	0.0498589
Mir3058	3.52669	1.15617	0.882648	1.30989	0.190234	0.286431
Eea1	1868.75	-0.720225	0.0706957	-10.1877	2.2508e-24	2.50146e-23
Btg1	5481.47	-1.07425	0.0411136	-26.1288	1.71607e-150	1.64541e-148
Gm34346	3.43695	-3.47821	1.18847	-2.92662	0.00342669	0.00819524
Atp2b1	2585.6	-0.809707	0.05911	-13.6983	1.03931e-42	2.05758e-41
Poc1b	869.13	0.407462	0.0775362	5.25512	1.47928e-07	6.25032e-07
Galnt4	716.276	-0.320023	0.0760253	-4.20942	2.56023e-05	8.50511e-05
Gm34574	217.449	2.81871	0.188793	14.9302	2.0966e-50	4.92114e-49
Gm34777	5.13844	-1.10646	0.74339	-1.4884	0.136646	0.216904
Dusp6	3940.18	-0.669604	0.0528301	-12.6747	8.17055e-37	1.34676e-35
Gm34921	11.4325	-1.19861	0.537249	-2.23102	0.0256798	0.050696
Gm35035	48.5614	0.781158	0.260546	2.99815	0.00271621	0.00663228
Gm34983	4.68717	-0.255936	0.756001	-0.338539	0.734957	0.814091
Kitl	6.16226	-0.714689	1.03112	-0.69312	0.488234	0.602289
Tmtc3	454.636	-0.179901	0.0991238	-1.81492	0.0695369	0.121427
Cep290	508.2	0.828773	0.101879	8.13488	4.12363e-16	3.17053e-15
4930430F08Rik	99.062	-0.86825	0.160154	-5.42135	5.91508e-08	2.58641e-07
Tmtc2	4.75503	0.0315504	0.672781	0.0468954	0.962597	0.976711
Mettl25	222.564	-0.089726	0.112498	-0.797582	0.425113	0.543422
Ccdc59	677.266	0.0959913	0.0923488	1.03944	0.298599	0.414501
Ppp1r12a	3937.04	-0.313871	0.0931289	-3.37029	0.000750892	0.00202232
E2f7	409.699	0.753797	0.10215	7.37932	1.591e-13	1.0457e-12
Csrp2	18.5362	-0.587671	0.413997	-1.4195	0.155752	0.242454
Zdhhc17	520.603	-0.327743	0.0835064	-3.92477	8.68134e-05	0.000269307
Osbpl8	9225.99	0.578285	0.0574153	10.072	7.34993e-24	7.99285e-23
Bbs10	56.8202	0.114666	0.230759	0.496907	0.619255	0.720418
Nap1l1	13156.6	0.237427	0.0720438	3.2956	0.000982131	0.00259041
Phlda1	42.2728	-4.32412	0.417029	-10.3689	3.43559e-25	3.94059e-24
Krr1	1817.94	-0.455643	0.0682034	-6.68065	2.37885e-11	1.35631e-10
Glipr1	6072.48	-0.938802	0.118082	-7.95046	1.85827e-15	1.37334e-14
LOC108167756	35.9388	-1.85494	0.281654	-6.58589	4.52179e-11	2.53476e-10
Atxn7l3b	4210.2	-0.116954	0.0750215	-1.55894	0.119009	0.192871
Tbc1d15	2393.32	-0.27799	0.0556306	-4.99707	5.82074e-07	2.33116e-06
Gm8942	23.6344	-0.0272893	0.394769	-0.0691273	0.944888	0.964438
Rab21	1475.41	-0.0651279	0.0577183	-1.12838	0.259161	0.36969
Tmem19	812.16	-0.0781599	0.0824867	-0.947545	0.343361	0.461823
Thap2	435.551	0.626507	0.0949331	6.59947	4.12644e-11	2.31846e-10
LOC108167757	2.46754	0.0310403	1.28056	0.0242396	0.980661	0.988817
Zfc3h1	2320.21	-0.208077	0.075807	-2.74482	0.00605439	0.0137553
Lgr5	1.85421	-1.35911	1.80958	-0.751067	0.452613	0.569405
Ptprr	3.76728	-1.35911	1.74151	-0.780423	0.435142	0.552802
Cnot2	2670.12	0.47632	0.0591021	8.05928	7.67477e-16	5.80954e-15
Gm31593	6.23865	0.170096	0.632912	0.268751	0.788122	0.853706
Rab3ip	288.779	-0.271914	0.114517	-2.37444	0.0175756	0.0361517
4933412E12Rik	128.073	1.01073	0.178968	5.64755	1.62747e-08	7.45396e-08
Gm40768	7.48271	0.817695	0.742398	1.10142	0.270712	0.383113
D630029K05Rik	2.33194	-2.83688	1.55894	-1.81975	0.0687964	0.120392
Cct2	9122.97	0.21754	0.0546722	3.97899	6.92085e-05	0.000217128
Frs2	1571.93	-0.2391	0.0627844	-3.80827	0.000139945	0.000419491
Yeats4	1375.76	0.207372	0.0629495	3.29426	0.000986811	0.00260135
Gm31963	2.91059	1.02737	1.10008	0.933906	0.350353	0.468649
Lyz2	16798.2	-3.85144	0.0681216	-56.5378	0	0
Lyz1	6.089	-4.25346	0.93274	-4.56018	5.11096e-06	1.84948e-05
Cpsf6	4266.42	0.274913	0.0589082	4.66681	3.05912e-06	1.13729e-05
Cpm	3.6661	-1.28897	1.64052	-0.785706	0.43204	0.549794
Mdm2	2607.74	-0.330689	0.0871382	-3.79499	0.000147648	0.000440959
Slc35e3	894.099	1.49909	0.0717024	20.9072	4.60831e-97	2.46729e-95
Nup107	2660.61	0.75431	0.050129	15.0474	3.59122e-51	8.58033e-50
Rap1b	6252.64	-0.219115	0.0830558	-2.63817	0.00833545	0.0184436
Gm32605	12.4185	-6.2874	1.21777	-5.16303	2.42984e-07	1.00951e-06
Mdm1	444.597	1.13268	0.0893994	12.6698	8.68947e-37	1.43069e-35
Gm33481	4.05792	0.353503	0.797818	0.443088	0.657702	0.753024
Dyrk2	959.48	0.163556	0.061322	2.66717	0.00764936	0.0170464
Cand1	3456.02	0.011947	0.0503856	0.237111	0.81257	0.871502
Helb	2032.94	0.148865	0.0532249	2.7969	0.00515957	0.011903
Irak3	520.827	-0.155994	0.128501	-1.21395	0.224765	0.329105
Gm38500	46.0707	-0.25611	0.235634	-1.0869	0.277083	0.390697
Tmbim4	681.888	-0.0373599	0.0769896	-0.485259	0.627493	0.727472
Gm40782	7.1746	-0.0703413	0.627597	-0.11208	0.91076	0.941767
Llph	775.915	-0.124516	0.096032	-1.29661	0.194766	0.292239
Hmga2	29.2196	-6.08832	1.04602	-5.82048	5.86801e-09	2.78949e-08
Msrb3	80.1437	2.26401	0.293935	7.70242	1.33517e-14	9.35829e-14
Lemd3	1059.35	0.0990963	0.0775842	1.27727	0.201505	0.300262
Tbc1d30	59.0039	1.83716	0.240562	7.63694	2.22441e-14	1.53274e-13
LOC102639054	5.33372	1.0303	0.648284	1.58928	0.111998	0.182861
Gns	3882.08	-0.192847	0.0386358	-4.9914	5.99423e-07	2.39802e-06
Rassf3	998.711	-1.7317	0.0664434	-26.0628	9.62792e-150	9.05395e-148
Tbk1	1525.18	-0.115878	0.0577942	-2.005	0.0449627	0.0831468
Xpot	4048.35	-0.221546	0.0396788	-5.58347	2.35762e-08	1.06518e-07
Gm35816	12.2958	0.216188	0.462654	0.467277	0.640302	0.738171
BC048403	213.928	-0.400998	0.124695	-3.21582	0.0013007	0.00334936
Gm9079	14.0951	-0.636157	0.458168	-1.38848	0.164991	0.254619
Tmem5	454.184	-0.51793	0.0919382	-5.63346	1.76625e-08	8.05434e-08
A130077B15Rik	164.335	-4.48073	0.192806	-23.2395	1.81513e-119	1.28019e-117
Ppm1h	1594.11	-2.31667	0.0545722	-42.4514	0	0
Mon2	2324.32	0.0421168	0.0475652	0.885456	0.375911	0.495072
Usp15	2124.5	0.0641789	0.0694441	0.92418	0.355393	0.473912
Slc16a7	769.878	0.099574	0.0697043	1.42852	0.153142	0.239051
Xrcc6bp1	207.775	-0.0168908	0.119724	-0.141081	0.887806	0.9256
Ctdsp2	4546.61	0.0800838	0.0762299	1.05056	0.293462	0.408919
Avil	3.4544	-0.134702	1.00672	-0.133803	0.893559	0.929154
Tsfm	315.049	-0.105067	0.102205	-1.02799	0.303953	0.420302
Mettl1	372.915	0.0417179	0.105905	0.393918	0.693642	0.780646
Cyp27b1	3.58417	-0.0206266	0.887807	-0.0232332	0.981464	0.989491
2024-03-09	11.0195	-0.847634	0.626977	-1.35194	0.176395	0.268826
Cdk4	6177.61	0.412073	0.0617841	6.66956	2.56576e-11	1.46117e-10
Tspan31	1866.15	-0.0344932	0.0513619	-0.671571	0.501857	0.614493
A730063M14Rik	78.6499	0.532182	0.213698	2.49034	0.012762	0.0270586
Agap2	914.355	0.385605	0.0822508	4.68816	2.75673e-06	1.02982e-05
Os9	5152.16	-0.113886	0.0556481	-2.04653	0.0407042	0.0762813
Gm40799	3.13394	-0.869461	0.998087	-0.871128	0.383684	0.502693
LOC108167763	2.82668	0.615906	0.960078	0.641516	0.521187	0.632513
LOC108167762	16.3615	-0.410926	0.390975	-1.05103	0.293245	0.408771
B4galnt1	3627.02	-0.290386	0.0952161	-3.04975	0.00229029	0.00565727
Slc26a10	60.9923	0.127006	0.202777	0.626336	0.531094	0.64167
Arhgef25	7.49532	-0.555678	0.558894	-0.994246	0.320103	0.437561
Dtx3	1037.43	-0.135712	0.0743891	-1.82435	0.068099	0.119342
F420014N23Rik	27.8964	0.387367	0.31645	1.2241	0.220915	0.324244
Pip4k2c	822.932	-0.0715284	0.083517	-0.856454	0.391747	0.510701
Kif5a	61.4645	0.430049	0.268898	1.5993	0.109754	0.179617
Dctn2	1849.43	-0.127927	0.0590389	-2.16683	0.0302477	0.0586019
Mbd6	1775.46	0.0802471	0.0923004	0.869413	0.384621	0.50356
Gm20492	21.411	0.397138	0.328983	1.20717	0.227367	0.332252
Ddit3	379.495	-0.0942214	0.0953524	-0.988139	0.323085	0.440693
Mars	2105.71	0.156212	0.0737701	2.11755	0.0342133	0.0654551
Arhgap9	2284.38	0.138854	0.0749342	1.85301	0.0638808	0.113085
Gli1	3.68567	0.618056	0.874871	0.706454	0.479906	0.594965
R3hdm2	2805.53	0.0664661	0.123906	0.536424	0.591665	0.696077
Stac3	13.7879	0.211219	0.465872	0.453384	0.650272	0.746854
Shmt2	4067.92	0.346105	0.0606266	5.7088	1.13773e-08	5.2768e-08
Nxph4	9.86263	5.09692	1.24132	4.10604	4.02502e-05	0.000130548
Lrp1	1813.36	-2.49937	0.135889	-18.3927	1.50326e-75	5.6984e-74
Stat6	3158.24	-0.222214	0.0385859	-5.75895	8.46388e-09	3.95935e-08
LOC105245328	14.4641	-0.76891	0.479444	-1.60375	0.108768	0.178303
Nab2	315.139	0.0507027	0.103799	0.488467	0.625219	0.725811
1700012D01Rik	12.8903	-1.19912	0.498878	-2.40363	0.0162331	0.0336451
Gm16230	5.69043	0.135137	0.642869	0.210209	0.833505	0.885751
Tmem194	976.549	0.373332	0.0835007	4.471	7.78546e-06	2.75676e-05
Myo1a	6.1723	1.05296	0.90782	1.15988	0.246097	0.354815
Zbtb39	550.648	-0.11912	0.0735089	-1.62048	0.105129	0.17315
Gpr182	3.28836	2.81343	1.35028	2.08359	0.0371973	0.0704109
Rdh9	2.40168	-0.397317	1.75901	-0.225875	0.821299	0.877687
Prim1	1712.27	0.959219	0.0586697	16.3495	4.38828e-60	1.26475e-58
Naca	9077.86	0.086643	0.0988029	0.876928	0.380526	0.499939
Ptges3	4412.86	0.273748	0.0517149	5.29341	1.2006e-07	5.11255e-07
Atp5b	14699.7	-0.313505	0.0570071	-5.49941	3.81072e-08	1.68688e-07
Mir677	3.94156	0.452434	0.946844	0.477833	0.632769	0.73183
Baz2a	3538.98	0.142251	0.0676495	2.10276	0.0354867	0.0675301
Rbms2	729.959	0.544656	0.0821337	6.63133	3.32665e-11	1.87989e-10
Gls2	3.19982	1.46233	1.46693	0.996863	0.318831	0.43627
Spryd4	138.247	0.114893	0.139872	0.821414	0.41141	0.530724
Gm26847	31.9992	1.40859	0.358384	3.9304	8.48034e-05	0.000263517
Timeless	2126.66	1.11407	0.0616062	18.0838	4.27883e-73	1.57715e-71
Apon	6.09007	1.36329	0.804069	1.69549	0.0899833	0.151452
Apof	2.84736	2.04786	1.21722	1.6824	0.0924904	0.155022
Stat2	1032.21	0.206864	0.0634141	3.26212	0.00110583	0.00288348
Pan2	1033.75	0.159231	0.0660839	2.40953	0.015973	0.0331481
Cnpy2	1054.02	0.0799519	0.0672161	1.18948	0.234253	0.340719
Cs	5786.98	-0.170546	0.0513308	-3.32248	0.000892195	0.00236939
Coq10a	298.515	-0.252368	0.101675	-2.48211	0.0130608	0.0276163
Ankrd52	3347.7	0.164908	0.0701737	2.34999	0.0187738	0.0383475
Slc39a5	17.1899	0.657009	0.416041	1.57919	0.114292	0.186219
Nabp2	702.257	-0.076049	0.155043	-0.490502	0.623779	0.724646
Rnf41	804.649	-0.583942	0.0739324	-7.89833	2.82669e-15	2.06204e-14
Smarcc2	5107.07	0.257911	0.0909278	2.83644	0.004562	0.0106364
Myl6	4488.25	-0.270104	0.0745063	-3.62525	0.000288677	0.000829232
Myl6b	147.749	0.570069	0.144899	3.93425	8.34574e-05	0.000259624
A430046D13Rik	252.402	0.179528	0.115457	1.55493	0.119962	0.194071
Esyt1	5188.31	-0.677761	0.0338961	-19.9953	6.05312e-89	2.79243e-87
Zc3h10	508.167	0.112955	0.0824957	1.36922	0.170931	0.261886
Rpl41	5858.61	0.0156197	0.190977	0.0817882	0.934815	0.957469
Pa2g4	9523.49	0.000316833	0.0899252	0.0035233	0.997189	0.999369
Erbb3	7.22773	-0.420179	1.09403	-0.384066	0.700929	0.786375
Rps26	8530.3	0.0163299	0.247224	0.0660529	0.947336	0.966172
Suox	209.589	-0.0069379	0.1239	-0.055996	0.955345	0.971302
Rab5b	3208.82	-0.528735	0.0518718	-10.1931	2.12831e-24	2.36712e-23
Cdk2	2249.71	0.507142	0.0548537	9.24536	2.34457e-20	2.21759e-19
Pmel	19.1027	0.434908	0.384773	1.1303	0.258351	0.36861
Dgka	534.823	0.341486	0.083972	4.06666	4.7691e-05	0.000152957
Gm31504	5.85488	1.82182	0.811987	2.24365	0.0248548	0.0491666
Pym1	653.102	0.229699	0.0765159	3.00198	0.00268228	0.00655911
Mmp19	442.931	-2.55872	0.0984851	-25.9808	8.1657e-149	7.53401e-147
Tmem198b	242.652	0.256418	0.125949	2.03588	0.041762	0.0780345
Dnajc14	1176.74	-0.130191	0.0608994	-2.1378	0.0325326	0.0625413
Ormdl2	18.0257	-0.359585	0.462839	-0.776912	0.437211	0.55469
Sarnp	1573.79	0.221584	0.0952248	2.32695	0.0199677	0.0404818
Gdf11	13.7446	1.12393	0.445141	2.52488	0.0115737	0.0247718
Cd63	1177.42	-0.794021	0.0599534	-13.244	4.88985e-40	8.87798e-39
Rdh5	8.25215	0.995945	0.60983	1.63315	0.102437	0.169496
Bloc1s1	585.923	-0.0287073	0.0837558	-0.34275	0.731787	0.811682
Tespa1	92.8708	1.05179	0.234208	4.49085	7.09395e-06	2.52175e-05
Pisd-ps1	765.844	-1.0025	0.105127	-9.53615	1.48226e-21	1.47323e-20
Sfi1	452.942	0.618319	0.100164	6.17305	6.69854e-10	3.42515e-09
Gm33862	72.9413	-0.493584	0.210575	-2.34399	0.0190788	0.0388839
LOC108167875	2.76736	0.226089	1.15376	0.195959	0.844642	0.895102
Eif4enif1	2417.94	0.391517	0.0784787	4.98883	6.07468e-07	2.42903e-06
Drg1	1969.54	0.168969	0.116398	1.45166	0.146598	0.230009
Patz1	2468.48	0.453626	0.0521539	8.69783	3.38296e-18	2.87366e-17
Gm11944	121.687	0.314016	0.161489	1.94451	0.0518343	0.0942149
Pik3ip1	2562.43	0.377417	0.0488184	7.73104	1.06669e-14	7.53407e-14
Limk2	802.016	0.0207685	0.0796283	0.260818	0.794233	0.857919
Rnf185	469.106	-0.154322	0.0749189	-2.05985	0.0394127	0.0741737
8430429K09Rik	72.1246	-0.186337	0.1924	-0.968487	0.332801	0.451011
Pla2g3	5.87849	-1.37074	0.739732	-1.85302	0.0638794	0.113085
Inpp5j	47.7381	-1.90668	0.253312	-7.527	5.19179e-14	3.505e-13
Selm	255.282	0.0144568	0.109649	0.131846	0.895106	0.930234
Smtn	352.769	0.873637	0.122797	7.11446	1.12349e-12	7.02239e-12
Tug1	4566.77	-0.0356268	0.0650699	-0.547515	0.584025	0.689438
Morc2a	2352.28	-0.156258	0.0568042	-2.75081	0.00594478	0.0135293
Osbp2	6.43518	-3.88395	1.30964	-2.96566	0.00302033	0.00732004
4921536K21Rik	6.47395	-0.914012	0.530192	-1.72393	0.0847209	0.143882
Dusp18	194.996	-0.53977	0.1126	-4.79369	1.63737e-06	6.27652e-06
Slc35e4	288.665	-0.839175	0.126544	-6.63148	3.32332e-11	1.87873e-10
Tcn2	2121.5	-0.906859	0.0599967	-15.1151	1.28679e-51	3.09971e-50
Pes1	3136.68	-0.171198	0.0445279	-3.84473	0.000120686	0.000365422
Mtfp1	41.7728	0.263475	0.280779	0.938371	0.348054	0.466432
Rnf215	190.507	-0.0178109	0.128979	-0.138091	0.890168	0.92714
Ccdc157	74.4043	0.451932	0.190999	2.36615	0.0179742	0.0368528
Sf3a1	4291.45	0.43652	0.05859	7.45043	9.30386e-14	6.19272e-13
Tbc1d10a	186.748	0.203722	0.143113	1.42351	0.154589	0.24095
Gatsl3	7.99727	0.419181	0.574209	0.730015	0.465381	0.581677
Osm	249.909	-1.49943	0.130805	-11.4631	2.02138e-30	2.77396e-29
Lif	14.3629	0.517631	0.439159	1.17869	0.238522	0.345946
Mtmr3	3635	-0.086582	0.0409137	-2.11621	0.0343269	0.0656381
Ascc2	1783.89	0.116044	0.0502093	2.3112	0.0208218	0.0419755
Uqcr10	864.136	-0.175119	0.0998073	-1.75457	0.0793328	0.135864
Zmat5	290.082	0.137124	0.119446	1.148	0.250967	0.360596
Nf2	2034.67	0.142127	0.0548336	2.59197	0.00954268	0.0208289
Nipsnap1	501.7	0.773361	0.0945231	8.18172	2.79819e-16	2.16505e-15
Thoc5	1043.72	0.0163969	0.0567384	0.288991	0.772589	0.841729
AA413626	6.8734	-0.553654	0.611286	-0.90572	0.365084	0.483811
Nefh	222.173	0.473942	0.143904	3.29346	0.000989613	0.00260827
Ap1b1	2256.15	-0.136905	0.0561519	-2.43812	0.0147641	0.0308795
Gas2l1	47.1945	-1.81883	0.21782	-8.35013	6.8185e-17	5.41567e-16
Ewsr1	8924.5	0.192429	0.0780508	2.46544	0.0136847	0.0287943
LOC108167339	9.60244	-0.839866	0.523849	-1.60326	0.108877	0.178432
Rhbdd3	227.46	-0.0550836	0.15174	-0.363014	0.716595	0.798696
Emid1	7.75299	0.49639	1.5985	0.310534	0.756155	0.829492
Kremen1	287.492	-0.46622	0.117622	-3.96372	7.37913e-05	0.000230814
Znrf3	292.082	-0.585718	0.103425	-5.6632	1.48579e-08	6.82206e-08
Gm11963	5.53037	-1.77616	0.685916	-2.58947	0.00961227	0.0209715
Xbp1	2638.4	-0.809761	0.041314	-19.6002	1.54076e-85	6.68727e-84
Ccdc117	1426.72	0.231512	0.10651	2.17361	0.0297346	0.0577145
Mrps24	359.905	-0.0284121	0.126447	-0.224696	0.822216	0.878187
Urgcp	508.814	-0.568962	0.108393	-5.24905	1.52886e-07	6.4431e-07
Ube2d-ps	105.392	-0.252467	0.156192	-1.61638	0.106011	0.174387
Dbnl	2341.29	-0.167029	0.0580765	-2.87602	0.00402726	0.00949379
Pgam2	53.99	-1.10968	0.216953	-5.11484	3.14014e-07	1.29289e-06
Polm	137.716	-1.345	0.149181	-9.01591	1.95248e-19	1.76263e-18
Aebp1	23.0415	-1.26153	0.457063	-2.76008	0.00577878	0.0131986
Pold2	827.291	0.388356	0.0951935	4.07965	4.51036e-05	0.000145326
Ykt6	1759	0.417987	0.0553665	7.54946	4.37074e-14	2.96846e-13
Camk2b	18.7607	0.697867	0.501437	1.39173	0.164004	0.253244
Gm40812	387.499	-1.81985	0.119024	-15.2898	8.93814e-53	2.19636e-51
LOC108167882	3.69315	-0.036235	0.923054	-0.0392556	0.968687	0.98082
Nudcd3	1762.17	0.599583	0.0664631	9.02128	1.85898e-19	1.6803e-18
Rps15a-ps6	62.7235	0.214872	0.306244	0.701637	0.482906	0.597489
Ddx56	1012.72	0.629379	0.0881672	7.13847	9.43767e-13	5.91417e-12
Tmed4	1220.28	0.446969	0.0686609	6.5098	7.52501e-11	4.15789e-10
Ogdh	3140.12	0.357726	0.053212	6.72266	1.78437e-11	1.02413e-10
Zmiz2	2839.23	1.05868	0.119416	8.86547	7.618e-19	6.68798e-18
Ppia	12418.6	0.288465	0.136031	2.12059	0.0339567	0.0649895
H2afv	1570.41	1.01978	0.13444	7.5854	3.31454e-14	2.26581e-13
Purb	5973.42	0.601604	0.0594103	10.1263	4.22518e-24	4.6569e-23
Myo1g	4086.43	-0.100533	0.0569497	-1.76529	0.077515	0.133263
Snhg15	324.695	0.298919	0.121369	2.4629	0.013782	0.0289825
Ccm2	719.943	0.394549	0.0817605	4.82567	1.39536e-06	5.38115e-06
Nacad	11.4174	0.907025	0.593651	1.52788	0.126543	0.202729
Tbrg4	1321.46	0.370399	0.0736184	5.03133	4.87078e-07	1.96594e-06
Snora5c	6.15499	-0.162395	0.750317	-0.216435	0.828649	0.88204
Tns3	2860.44	0.589573	0.0533063	11.0601	1.95888e-28	2.48589e-27
Hus1	576.596	0.855863	0.0876126	9.76872	1.53371e-22	1.57229e-21
Gm11992	4.66046	3.39278	1.28956	2.63096	0.00851452	0.0187888
Abca13	10.2795	-1.98808	0.796518	-2.49596	0.0125617	0.0266609
Zpbp	55.1161	-0.174424	0.236007	-0.739065	0.459867	0.576307
4930415F15Rik	6.70344	0.633945	0.598296	1.05958	0.289334	0.404588
Gm11998	2.6727	0.454229	1.16442	0.39009	0.69647	0.782748
Ikzf1	7599.21	0.648811	0.0399734	16.2311	3.04154e-59	8.59719e-58
Fignl1	1449.73	1.57287	0.0884193	17.7887	8.63868e-71	3.00307e-69
Ddc	2.74936	0.564479	1.77739	0.317589	0.750797	0.825559
Grb10	6.51208	2.82552	1.31061	2.15589	0.0310926	0.0600563
Sec61g	1176.56	-0.281581	0.0907358	-3.1033	0.00191374	0.00479089
Eldr	48.8265	0.277307	0.278385	0.996128	0.319188	0.436474
Fbxo48	177.547	0.854647	0.137519	6.21478	5.13977e-10	2.65121e-09
Plek	6049.5	0.210221	0.0688335	3.05404	0.00225778	0.00558639
Cnrip1	76.1903	3.47098	0.387243	8.96332	3.15048e-19	2.82159e-18
Ppp3r1	3534.93	-0.389912	0.0573028	-6.80442	1.01457e-11	5.91797e-11
Pno1	1026.8	-0.065256	0.0749184	-0.871027	0.383739	0.502695
Wdr92	416.111	0.0686954	0.0905906	0.758307	0.448267	0.565296
C1d	1281.15	0.0094216	0.0638613	0.147532	0.882712	0.922584
Etaa1	794.984	0.655225	0.0917525	7.14122	9.25075e-13	5.80199e-12
Etaa1os	11.6986	-0.0446921	0.557529	-0.0801609	0.936109	0.958387
Meis1	824.241	-11.4433	1.18285	-9.67436	3.87507e-22	3.9205e-21
LOC101055656	288.86	-5.15569	1.23856	-4.16264	3.14584e-05	0.000103405
Spred2	1142.45	-0.233082	0.0791586	-2.94449	0.00323489	0.0077873
Gm39603	7.57388	-0.697268	0.616412	-1.13117	0.257983	0.368188
Gm32080	4.47398	-0.494401	0.682245	-0.724667	0.468656	0.584575
Actr2	14335.9	-0.38942	0.0505255	-7.7074	1.2841e-14	9.00899e-14
Rab1a	4410.9	-0.470543	0.0595694	-7.89907	2.8099e-15	2.05183e-14
Cep68	1478.64	1.09151	0.067086	16.2702	1.60512e-59	4.58116e-58
Slc1a4	220.966	0.951802	0.135575	7.02047	2.21122e-12	1.35783e-11
Sertad2	770.988	-0.114704	0.0715604	-1.6029	0.108956	0.178512
Aftph	2582.24	0.224128	0.0653035	3.4321	0.000598928	0.00163709
LOC108167886	53.6566	-0.674719	0.212269	-3.1786	0.00147987	0.00377757
Peli1	672.357	-0.0106959	0.0904709	-0.118225	0.90589	0.93819
Vps54	1125.34	0.0437383	0.0705279	0.620155	0.535156	0.645222
Ugp2	1517.47	-0.0150566	0.119069	-0.126453	0.899373	0.933237
Mdh1	3608.65	0.0591534	0.0622194	0.950722	0.341745	0.460114
Wdpcp	150.243	0.509348	0.136426	3.7335	0.000188841	0.000556508
Ehbp1	24.1658	-1.35601	0.3	-4.52001	6.18363e-06	2.21524e-05
Tmem17	6.56576	0.518554	0.536248	0.967002	0.333543	0.451849
B3gnt2	5371.96	-0.100421	0.0498225	-2.01558	0.0438439	0.0814164
LOC108167890	18.1929	-0.0426209	0.384795	-0.110763	0.911805	0.942581
Commd1	707.027	0.0445528	0.0649074	0.686406	0.492457	0.60607
Zrsr1	251.724	-0.589522	0.104687	-5.63129	1.7887e-08	8.15422e-08
Cct4	6488.83	0.129522	0.0768159	1.68613	0.0917707	0.154019
Fam161a	10.8761	-0.399234	0.506026	-0.788959	0.430136	0.548275
Xpo1	7004.65	0.43332	0.0578031	7.49648	6.55547e-14	4.40535e-13
Gm3718	43.957	0.0690333	0.24664	0.279896	0.779558	0.846806
Usp34	4131.88	0.140132	0.0846427	1.65557	0.097808	0.162681
Ahsa2	636.922	0.728568	0.0742337	9.81452	9.74978e-23	1.01152e-21
0610010F05Rik	852.724	0.551449	0.0833384	6.61698	3.6661e-11	2.06693e-10
Pex13	1287.77	0.640956	0.0724925	8.84169	9.42823e-19	8.24267e-18
Pus10	1484.46	0.763264	0.0850112	8.97839	2.74757e-19	2.46978e-18
Rel	866	0.0713791	0.070666	1.01009	0.312452	0.429504
Gm39612	2.18742	-1.35911	1.79065	-0.759004	0.44785	0.565012
Papolg	715.963	0.260032	0.082678	3.14512	0.00166017	0.00420344
Bcl11a	67.9007	4.26147	0.420106	10.1438	3.53107e-24	3.90654e-23
5730522E02Rik	3.24556	1.20923	0.975717	1.23932	0.215226	0.317387
Fancl	528.59	0.681396	0.109973	6.19602	5.79075e-10	2.97237e-09
Vrk2	629.042	0.340257	0.077494	4.39075	1.1296e-05	3.92682e-05
Gm12070	7.02593	0.528128	0.640795	0.824176	0.409839	0.529124
Efemp1	3.1695	-0.386064	1.19717	-0.322481	0.747088	0.822979
Pnpt1	1220.17	0.10466	0.073306	1.42772	0.153373	0.239359
Smek2	2661.17	0.300473	0.0524489	5.72887	1.01099e-08	4.70683e-08
Cfap36	617.215	0.366031	0.0907758	4.03225	5.52461e-05	0.000175805
Ccdc88a	2848.57	-0.476929	0.0753271	-6.33144	2.42887e-10	1.28541e-09
Prorsd1	477.098	0.0589898	0.0931144	0.63352	0.526394	0.637067
Mtif2	1159.29	-0.0686768	0.0669087	-1.02643	0.30469	0.421164
Rps27a	10196.9	-0.017119	0.16895	-0.101326	0.919292	0.947583
Clhc1	3.49242	-0.814806	0.812592	-1.00272	0.315994	0.433115
Rtn4	4006.37	-0.145869	0.0475207	-3.06958	0.00214362	0.00532278
Eml6	110.555	-0.178772	0.162838	-1.09785	0.272271	0.385022
Gm39671	2.57094	-1.14126	0.971975	-1.17417	0.240328	0.348209
Sptbn1	7060.6	0.184741	0.0800892	2.30669	0.0210723	0.0424127
Psme4	3529.25	-0.0425488	0.0796007	-0.534528	0.592976	0.697102
Erlec1	1054.7	0.0565593	0.0825049	0.685526	0.493012	0.606396
Gpr75	3.02415	-0.21487	0.936858	-0.229352	0.818595	0.875979
Asb3	321.657	0.371477	0.10229	3.63161	0.000281664	0.000810515
Chac2	44.4878	0.327834	0.246034	1.33248	0.182704	0.276777
Stc2	8.49973	0.15867	0.485388	0.326894	0.743748	0.820298
Bod1	264.081	0.441848	0.10739	4.11443	3.88144e-05	0.00012617
Cpeb4	978.964	-1.1625	0.0783373	-14.8397	8.11037e-50	1.88258e-48
Snrnp25	304.24	0.698685	0.106594	6.55461	5.57868e-11	3.11176e-10
Rhbdf1	3.53418	2.31297	1.00004	2.31288	0.020729	0.0418286
Mpg	103.306	0.160383	0.170377	0.941341	0.34653	0.46485
Nprl3	222.656	0.0664	0.117734	0.563982	0.572767	0.679483
Sh3pxd2b	1197.84	-4.20039	0.0862634	-48.6926	0	0
Ubtd2	262.314	0.250261	0.102707	2.43666	0.0148238	0.0309824
Efcab9	41.0439	-0.368075	0.286556	-1.28448	0.198975	0.297308
Stk10	2710.71	-0.174906	0.0992155	-1.76289	0.0779185	0.133786
Fbxw11	2241.85	0.00358438	0.0657908	0.0544815	0.956552	0.972072
Npm1	22951.4	0.086807	0.112914	0.768786	0.442021	0.559245
Lcp2	2087.97	-2.24826	0.094319	-23.8367	1.39031e-125	1.0406e-123
4930469K13Rik	16.0994	-3.07997	0.533675	-5.77126	7.86824e-09	3.69248e-08
Dock2	9489.89	-0.416764	0.0541172	-7.70113	1.34866e-14	9.44835e-14
Fam196b	3.17707	-0.899852	1.06068	-0.848371	0.396231	0.515083
Spdl1	612.48	0.428975	0.0946243	4.53345	5.8028e-06	2.08696e-05
Pank3	3208.66	-0.667188	0.0681864	-9.78477	1.30887e-22	1.34744e-21
Rars	2541.04	-0.392049	0.064093	-6.11687	9.54327e-10	4.81099e-09
Wwc1	5.6852	-1.57919	0.711604	-2.2192	0.0264734	0.0520736
Mat2b	2239.24	-0.114817	0.0640433	-1.79281	0.0730037	0.126696
Hmmr	1827.58	0.566776	0.0802141	7.0658	1.59696e-12	9.88913e-12
Nudcd2	1548.56	-0.00993338	0.0549602	-0.180738	0.856573	0.904478
Ccng1	5235.41	-0.591428	0.0618939	-9.55551	1.22973e-21	1.22472e-20
Pttg1	247.227	0.20328	0.107787	1.88594	0.0593026	0.106042
Slu7	2273.18	0.172606	0.0804962	2.14427	0.0320113	0.0616442
Pwwp2a	1023.91	0.231626	0.0656649	3.52739	0.000419678	0.00117382
Ttc1	794.546	-0.184048	0.0751868	-2.44787	0.0143702	0.0301157
Ublcp1	75.6845	-1.54835	0.185167	-8.36188	6.17251e-17	4.91323e-16
Rnf145	1338.76	0.397752	0.054261	7.33035	2.29548e-13	1.49069e-12
Ebf1	100.254	-3.7943	1.07293	-3.5364	0.000405626	0.00113755
F630206G17Rik	13.316	-2.05065	0.518736	-3.95318	7.712e-05	0.000240713
Clint1	6189.68	-0.288784	0.0772553	-3.73804	0.000185457	0.000547305
Lsm11	320.45	0.358613	0.130569	2.74654	0.00602269	0.0136896
Thg1l	408.163	0.126986	0.0999807	1.27011	0.204046	0.303216
Adam19	45.3906	-0.479116	0.258124	-1.85615	0.0634322	0.112456
Cyfip2	4499.74	0.565847	0.0560899	10.0882	6.229e-24	6.81936e-23
Fndc9	29.5205	0.74999	0.325039	2.30739	0.0210332	0.042361
Med7	435.647	0.681105	0.0946699	7.19453	6.2676e-13	3.97345e-12
Havcr2	269.184	3.97274	0.192604	20.6265	1.588e-94	8.08885e-93
Timd2	48.9612	-0.511687	0.233654	-2.18994	0.0285289	0.0557282
Gm12174	141.401	0.144959	0.184198	0.786972	0.431298	0.5491
Havcr1	3.08936	4.54688	1.32406	3.43405	0.000594638	0.00162628
Gm36109	63.7019	-0.351092	0.215468	-1.62944	0.103219	0.170617
Rack1	17029	0.107792	0.0900379	1.19718	0.231236	0.337267
Snord96a	178.117	0.109135	0.153479	0.711077	0.477036	0.592409
Snord95	19.6005	0.031298	0.36944	0.0847175	0.932486	0.956212
Trim41	1265.46	-0.119538	0.0668139	-1.78912	0.0735949	0.127526
Trim7	38.9484	-0.163989	0.282998	-0.579471	0.562272	0.669849
Irgm1	1343.97	1.02259	0.0767467	13.3242	1.67337e-40	3.10346e-39
Gm5431	607.383	1.09969	0.0920048	11.9525	6.29714e-33	9.32181e-32
Gm12185	28.8329	1.43631	0.35005	4.10317	4.07524e-05	0.000132031
Psme2b	338.371	-0.0788849	0.116348	-0.678008	0.497767	0.610504
9930111J21Rik1	711.198	0.0846004	0.0821941	1.02928	0.30335	0.419746
Gm42074	4.14212	-0.646886	0.760051	-0.85111	0.394708	0.513422
Tgtp1	4.51604	1.41417	0.848744	1.6662	0.0956744	0.159688
9930111J21Rik2	58.7479	0.108486	0.216826	0.500336	0.616838	0.718461
Olfr56	3.41199	0.385444	1.01849	0.378446	0.7051	0.789363
Tgtp2	349.646	3.83299	0.157465	24.3419	7.06414e-131	5.54177e-129
Ifi47	337.046	1.62326	0.153787	10.5553	4.80291e-26	5.68674e-25
Gm12188	4.99086	1.63599	0.807734	2.0254	0.0428261	0.0797587
Btnl9	44.4435	2.96906	0.390532	7.60261	2.90207e-14	1.99034e-13
Zfp62	2598.52	0.711658	0.0702025	10.1372	3.77695e-24	4.17228e-23
Mgat1	2299.29	0.722392	0.0963162	7.50021	6.37138e-14	4.2836e-13
Flt4	34.4378	6.34511	1.03861	6.10925	1.00102e-09	5.04119e-09
Cnot6	4990.69	0.574752	0.0681267	8.43651	3.26942e-17	2.64402e-16
Gm12191	149.711	0.145964	0.19334	0.754959	0.450273	0.567143
Gm36411	3.31914	3.8111	1.36702	2.78789	0.0053053	0.0122084
Mapk9	1125.18	0.358782	0.0639828	5.60747	2.05301e-08	9.31859e-08
Rnf130	3932.53	-0.367501	0.0461803	-7.95795	1.74908e-15	1.2946e-14
Tbc1d9b	2316.85	0.213783	0.0475907	4.49212	7.05175e-06	2.50847e-05
3010026O09Rik	133.963	0.479503	0.157299	3.04835	0.00230105	0.0056829
Sqstm1	4007.31	-0.0376097	0.0638214	-0.589296	0.555663	0.6637
Gm36556	65.6396	0.608297	0.206801	2.94145	0.00326675	0.00785884
Mgat4b	503.718	0.330412	0.0843501	3.91715	8.96014e-05	0.00027696
Ltc4s	26.4031	1.28178	0.388187	3.30198	0.00096006	0.00253584
Maml1	1109.47	0.175165	0.0594453	2.94666	0.00321231	0.00774257
Canx	20683.4	-0.0747867	0.0593828	-1.2594	0.207886	0.308049
Hnrnph1	12663.9	0.399386	0.0796918	5.01164	5.39679e-07	2.16966e-06
Rufy1	1025.12	-0.0358592	0.0864464	-0.414814	0.678278	0.768841
Adamts2	4.98586	-0.81737	1.20777	-0.676761	0.498558	0.611219
Clk4	1200.87	-0.494019	0.055355	-8.92455	4.47525e-19	3.96928e-18
Col23a1	4.2637	0.448394	0.936969	0.478558	0.632253	0.731479
Phykpl	270.075	0.0738557	0.113814	0.648917	0.516392	0.628462
Hnrnpab	14065.2	0.21645	0.0918572	2.35637	0.0184544	0.0377424
Nhp2	1546.55	-0.154997	0.107232	-1.44543	0.148337	0.232234
Rmnd5b	764.628	-0.00868477	0.0886305	-0.0979885	0.921941	0.948981
N4bp3	485.345	1.14391	0.116293	9.83644	7.84368e-23	8.17816e-22
D930048N14Rik	93.9102	0.818595	0.223314	3.66568	0.000246685	0.000716041
Gm30058	7.43302	1.86124	0.778949	2.38943	0.0168747	0.0348566
0610009B22Rik	284.127	-0.251517	0.114233	-2.20178	0.0276806	0.0542155
Sec24a	715.697	-0.39305	0.0895277	-4.39026	1.13214e-05	3.93473e-05
Sar1b	733.453	-0.295759	0.0820493	-3.60465	0.000312572	0.000892456
Jade2	238.812	4.29605	0.229346	18.7317	2.72933e-78	1.07633e-76
Cdkn2aipnl	1216.17	1.36254	0.0716342	19.0209	1.14548e-80	4.6039e-79
Ube2b	1759.55	0.179678	0.0485952	3.69744	0.000217786	0.000636438
Cdkl3	35.2468	0.443843	0.267346	1.66018	0.0968781	0.161354
Ppp2ca	5471.33	-0.0540643	0.0509241	-1.06166	0.288389	0.403573
Mir3061	12.7356	-0.463913	0.457275	-1.01451	0.310337	0.427198
Skp1a	3245.71	0.143984	0.0950507	1.51481	0.12982	0.207389
Vdac1	4302.22	-0.203432	0.0511037	-3.98077	6.86933e-05	0.000215696
9530068E07Rik	3929.73	-0.151178	0.0387451	-3.90187	9.54528e-05	0.000293624
Hspa4	7541.64	-0.0322834	0.0456771	-0.706773	0.479708	0.594866
Gm30525	9.78125	-0.752363	0.512785	-1.46721	0.14232	0.224184
Zcchc10	285.778	-0.0317363	0.0990199	-0.320504	0.748586	0.823778
Aff4	2920.54	-0.111194	0.051962	-2.1399	0.0323627	0.0622365
Uqcrq	760.766	-0.573438	0.106205	-5.39935	6.68846e-08	2.90811e-07
Gdf9	7.106	-0.460205	0.655209	-0.702379	0.482443	0.597213
2024-09-08	82.5806	-1.39215	0.179882	-7.73921	1.00033e-14	7.08928e-14
Kif3a	394.837	0.881488	0.109612	8.04193	8.84371e-16	6.67372e-15
Rad50	2585.39	0.540477	0.0808585	6.68424	2.32129e-11	1.32452e-10
Irf1	1063.25	1.34741	0.0729501	18.4703	3.58275e-76	1.36872e-74
Gm12216	38.9866	0.682143	0.272159	2.50642	0.0121962	0.0259754
Gm30785	7.76647	3.29127	0.922713	3.56695	0.000361154	0.00102162
Slc22a5	400.953	-0.296187	0.104967	-2.82173	0.00477657	0.0110962
Slc22a21	172.64	0.170997	0.151531	1.12847	0.259123	0.369672
Slc22a4	86.3435	-7.85554	0.655925	-11.9763	4.73033e-33	7.00949e-32
Pdlim4	64.5488	-0.936717	0.191443	-4.89293	9.93457e-07	3.89784e-06
Fnip1	2491.06	-0.674455	0.0558554	-12.075	1.43156e-33	2.14077e-32
Rapgef6	2877.33	0.232205	0.0640881	3.62321	0.000290973	0.000835174
Cdc42se2	2406.85	0.233317	0.0569429	4.09738	4.17856e-05	0.0001352
Lyrm7	35.153	0.267082	0.288842	0.924666	0.355139	0.473713
Hint1	2578.38	-0.221739	0.0724938	-3.05873	0.00222281	0.00550635
Gpx3	16.3152	-0.911062	0.490832	-1.85616	0.0634307	0.112456
Tnip1	1262.08	-1.03797	0.112447	-9.23074	2.68759e-20	2.53713e-19
Anxa6	6519.43	-0.289883	0.03486	-8.31562	9.12756e-17	7.23009e-16
LOC102633930	14.5055	0.906157	0.410509	2.2074	0.0272861	0.0535487
Ccdc69	162.577	0.00840625	0.129591	0.0648677	0.948279	0.966697
Gm2a	6958.16	-0.572884	0.0721288	-7.94251	1.98124e-15	1.46201e-14
Slc36a3os	31.1142	-0.326984	0.325594	-1.00427	0.315248	0.432417
Slc36a2	48.393	-7.53098	0.846828	-8.89317	5.93881e-19	5.23887e-18
Slc36a1	2763.96	-1.09077	0.0555156	-19.648	6.01914e-86	2.63584e-84
Sparc	14.6298	-1.51496	0.543855	-2.7856	0.0053429	0.0122757
Atox1	452.813	-0.423925	0.123007	-3.44636	0.000568196	0.0015589
G3bp1	6879.55	-0.0298843	0.0532866	-0.560822	0.574919	0.681595
Gm12238	4.25945	-0.107792	0.756367	-0.142513	0.886674	0.924943
Mir7652	30.8382	-0.576027	0.309385	-1.86184	0.0626251	0.11117
Fam114a2	1507.44	0.0883387	0.0548124	1.61166	0.107037	0.175872
Mfap3	1877.57	-0.270001	0.0510234	-5.2917	1.21185e-07	5.15898e-07
Galnt10	635.107	-0.041248	0.0902859	-0.45686	0.647771	0.744851
2010001A14Rik	56.763	-0.0890706	0.214596	-0.415061	0.678097	0.768841
LOC108167857	4.54771	-0.265456	0.797164	-0.333	0.739134	0.816991
Sap30l	254.22	0.0140296	0.139589	0.100506	0.919943	0.948011
Larp1	8832.17	-0.185166	0.0452181	-4.09494	4.22276e-05	0.000136569
Gm12248	5.24011	0.296497	0.762079	0.389064	0.697229	0.783362
Cnot8	2642.18	0.0333266	0.0512052	0.650845	0.515147	0.627206
Gm12247	8.15275	-0.845047	0.469682	-1.79919	0.0719887	0.125201
Gemin5	1232.76	0.235867	0.0802238	2.94012	0.00328086	0.00788761
Gm33350	12.4898	0.14203	0.444467	0.319551	0.749308	0.824324
Mrpl22	342.94	0.105287	0.130691	0.805619	0.420463	0.538748
Gm12250	177.862	2.92506	0.162981	17.9472	5.04345e-72	1.83232e-70
Igtp	267.559	1.40177	0.121413	11.5455	7.77819e-31	1.08157e-29
Irgm2	211.723	1.40164	0.122418	11.4496	2.36312e-30	3.23991e-29
Zfp692	316.67	0.270843	0.102528	2.64165	0.00825044	0.0182803
Zfp672	295.657	0.12067	0.105616	1.14253	0.253232	0.362749
Sh3bp5l	526.636	0.0839466	0.103924	0.807767	0.419225	0.537449
Trim58	11.9877	5.261	1.23337	4.26554	1.99421e-05	6.72838e-05
LOC108167848	32.7571	0.144584	0.321865	0.449206	0.653283	0.749511
2810021J22Rik	53.7015	-0.0765769	0.237014	-0.32309	0.746627	0.822607
Zfp39	316.476	0.568281	0.103761	5.47685	4.32965e-08	1.9091e-07
Rnf187	2094.77	0.075321	0.0659109	1.14277	0.253134	0.362644
Hist3h2ba	5.96369	1.15376	0.568288	2.03023	0.0423329	0.0789604
Hist3h2bb-ps	4.00361	2.20191	1.01644	2.16629	0.0302892	0.0586669
Trim17	119.34	-0.52794	0.171675	-3.07523	0.00210343	0.00523006
Gm39828	8.31627	-1.25477	0.636526	-1.97128	0.0486922	0.0892335
Trim11	869.26	-0.416291	0.107686	-3.8658	0.000110725	0.000337
Iba57	201.909	-0.046503	0.134461	-0.345848	0.729457	0.809612
Guk1	219.892	-0.503623	0.117002	-4.30439	1.67445e-05	5.69934e-05
2610507I01Rik	660.767	-0.739634	0.0770732	-9.59652	8.26923e-22	8.30887e-21
Mrpl55	194.486	0.0517324	0.115247	0.448882	0.653516	0.749577
2310033P09Rik	269.139	-0.215304	0.130505	-1.64977	0.0989893	0.164513
Arf1	7781.87	-0.275602	0.0489036	-5.63562	1.7443e-08	7.95922e-08
Snap47	88.1267	-1.20178	0.204881	-5.86576	4.47077e-09	2.14544e-08
Jmjd4	262.28	0.401214	0.114046	3.51801	0.000434794	0.00121217
Zfp867	59.1938	0.52089	0.280382	1.85779	0.0631992	0.112094
Zkscan17	1123.27	0.270389	0.0607216	4.45293	8.47061e-06	2.98855e-05
4933439C10Rik	188.894	-0.0659141	0.137723	-0.478599	0.632224	0.731479
Nlrp3	4972.32	-0.656123	0.0443909	-14.7806	1.95474e-49	4.48764e-48
Mprip	4233.78	0.484515	0.0416818	11.6241	3.10716e-31	4.38289e-30
Flcn	1083.71	-0.560826	0.10369	-5.40869	6.34878e-08	2.76534e-07
Gm16062	11.6516	0.292615	0.4708	0.621527	0.534253	0.64462
Cops3	1697.69	0.253294	0.0571332	4.4334	9.27574e-06	3.26319e-05
Nt5m	168.224	0.52625	0.14502	3.62882	0.000284721	0.000818832
Med9os	11.4753	2.48305	0.563874	4.40355	1.06491e-05	3.71428e-05
Med9	369.969	0.211548	0.0992604	2.13124	0.0330694	0.0634402
Rasd1	35.2638	3.00831	0.433754	6.93552	4.04741e-12	2.43542e-11
Pemt	38.6092	-0.117446	0.270831	-0.433653	0.664541	0.758721
Rai1	1497.66	0.244319	0.0814023	3.00138	0.00268755	0.00656669
Srebf1	1760.49	0.0587533	0.085722	0.685394	0.493095	0.606448
Tom1l2	446.626	-0.184978	0.0913538	-2.02485	0.0428824	0.0798433
Lrrc48	8.90502	0.461971	0.649275	0.711518	0.476763	0.592119
Atpaf2	576.593	0.143611	0.0786864	1.82511	0.0679844	0.119184
Gid4	1354.4	-0.344755	0.0577184	-5.97306	2.32846e-09	1.14166e-08
Drg2	871.819	0.0340143	0.0728253	0.467067	0.640452	0.738241
Myo15	9.01892	3.01057	0.7528	3.99916	6.35677e-05	0.000200517
Alkbh5	2452.55	-0.256836	0.058912	-4.35966	1.30265e-05	4.49116e-05
Llgl1	506.864	0.475279	0.098038	4.84791	1.24769e-06	4.83968e-06
Flii	2879.03	0.0366505	0.0739063	0.495905	0.619961	0.721011
Mief2	98.1014	-0.214784	0.161916	-1.32651	0.18467	0.279204
Top3a	626.014	0.0410505	0.0793292	0.517471	0.604828	0.708183
Smcr8	2718.65	-0.441758	0.0504296	-8.7599	1.95417e-18	1.68336e-17
Shmt1	851.051	0.0288046	0.0686552	0.419555	0.674811	0.766688
Dhrs7b	256.677	-0.0364913	0.117303	-0.311087	0.755734	0.829435
Tmem11	499.576	-0.00596865	0.131762	-0.0452989	0.963869	0.977732
Gm26534	4.33402	-0.519247	0.715919	-0.725287	0.468276	0.5842
Natd1	376.879	-0.672509	0.0918173	-7.32443	2.39911e-13	1.55523e-12
Map2k3os	16.9378	-1.51077	0.453664	-3.33015	0.000868004	0.00230974
Map2k3	1091.78	-0.649724	0.0668383	-9.72083	2.45777e-22	2.50559e-21
Tnfrsf13b	2178.09	0.109116	0.0498909	2.1871	0.0287353	0.0560866
Usp22	2450.83	0.498817	0.0519902	9.59444	8.43754e-22	8.4664e-21
Aldh3a2	1009.74	-0.281875	0.0768123	-3.66966	0.000242878	0.000705828
Mapk7	417.304	-1.31508	0.0941433	-13.9689	2.41254e-44	4.92238e-43
B9d1	5.75062	2.89297	0.95996	3.01363	0.00258141	0.00632314
Grap	214.226	0.288535	0.152972	1.88619	0.0592694	0.105996
Prpsap2	852.387	0.120388	0.116116	1.03679	0.299835	0.415941
Ulk2	1338.76	0.28086	0.0613942	4.57471	4.76885e-06	1.72824e-05
Akap10	3082.64	-0.379607	0.0687392	-5.52242	3.34361e-08	1.48819e-07
Specc1	1248.02	-0.402558	0.0805472	-4.99779	5.7991e-07	2.32376e-06
Adora2b	9.87419	-1.75342	0.635374	-2.75968	0.00578588	0.0132107
Zswim7	47.0302	-0.566611	0.217401	-2.6063	0.00915258	0.020061
Ttc19	140.408	-0.189617	0.137345	-1.38059	0.167404	0.257694
Ncor1	9273.89	0.141485	0.0943517	1.49955	0.133731	0.212966
Pigl	79.4469	-0.102902	0.190151	-0.541161	0.588397	0.693539
Cenpv	434.624	1.25993	0.153831	8.19033	2.60503e-16	2.0188e-15
Gm12279	21.3121	-1.46031	0.319037	-4.57726	4.71108e-06	1.70899e-05
Ubb	8285.77	-0.0198664	0.190963	-0.104032	0.917144	0.946234
Trpv2	1655.95	0.313858	0.0592901	5.2936	1.19932e-07	5.10862e-07
2410006H16Rik	1046.23	0.208355	0.128379	1.62297	0.104596	0.172427
Snord49b	9.1839	0.163438	0.518157	0.315423	0.752441	0.826778
Snord49a	19.9265	0.40032	0.351165	1.13998	0.254297	0.364061
Snord65	6.91808	-0.297713	0.59038	-0.504274	0.614069	0.716487
Lrrc75a	497.949	1.26254	0.0972051	12.9885	1.42257e-38	2.48146e-37
Mmgt2	742.588	0.505109	0.0716102	7.0536	1.74351e-12	1.07694e-11
Zfp287	47.9706	0.0410202	0.233766	0.175475	0.860706	0.907015
Trim16	517.663	-0.519747	0.0842564	-6.16863	6.88839e-10	3.51732e-09
Fbxw10	56.6139	-1.67997	0.214542	-7.83049	4.85967e-15	3.50498e-14
Tvp23b	481.493	-0.484721	0.0858482	-5.64626	1.63976e-08	7.5079e-08
Gm36874	2.48796	-3.83087	1.42031	-2.6972	0.00699255	0.0156995
Pmp22	80.5066	-1.33905	0.228546	-5.85898	4.65711e-09	2.23194e-08
Hs3st3b1	168.406	-1.74535	0.14714	-11.8618	1.86871e-32	2.71426e-31
Cox10	485.613	-0.057426	0.0893003	-0.643067	0.520181	0.631658
9630013K17Rik	4.29927	-1.0064	0.904721	-1.11239	0.265971	0.377386
2810001G20Rik	107.099	-0.137671	0.162999	-0.844616	0.398325	0.517393
Elac2	830.523	-0.158138	0.0670233	-2.35945	0.0183021	0.037457
[truncated: 12,671 more rows]

## Sheet: CKO-MYBTR_vs_CKO-MYBWT
	baseMean	log2FoldChange	lfcSE	stat	pvalue	padj
Mrpl15	1074.92	0.0736405	0.0596864	1.23379	0.217281	0.352464
Lypla1	2068.05	0.100305	0.0743188	1.34966	0.177126	0.302879
Tcea1	3001.07	0.0789852	0.0506392	1.55976	0.118816	0.221844
Atp6v1h	1644.62	-0.225388	0.0820648	-2.74647	0.00602412	0.0181354
4732440D04Rik	36.6532	-0.154049	0.267327	-0.576254	0.564443	0.697119
Rb1cc1	2117.13	-0.191769	0.0766278	-2.50261	0.0123282	0.0339825
St18	152.946	-1.00174	0.123563	-8.10706	5.18593e-16	7.70016e-15
Pcmtd1	1030.66	-0.530339	0.0685157	-7.7404	9.91038e-15	1.32289e-13
Gm26901	5.69055	0.769901	0.644104	1.19531	0.231968	0.370492
Rrs1	1431.34	0.35427	0.0616533	5.74616	9.12928e-09	7.37075e-08
Adhfe1	26.837	-1.15416	0.366533	-3.14886	0.00163907	0.00581082
2610203C22Rik	62.2745	-1.30179	0.225149	-5.78191	7.3855e-09	5.99919e-08
3110035E14Rik	3.8749	-1.23876	0.788995	-1.57005	0.116403	0.218423
Mybl1	220.706	0.710613	0.101511	7.00036	2.55306e-12	2.86779e-11
Vcpip1	3524.95	-0.190115	0.0642656	-2.95827	0.00309368	0.0101304
1700034P13Rik	4.83382	0.22161	0.712675	0.310955	0.755835	0.84752
Gm39590	2.83849	-0.633503	0.86019	-0.736469	0.461446	0.605655
Sgk3	3815.39	0.0370093	0.0600889	0.615909	0.537955	0.675774
Mcmdc2	23.7234	0.93476	0.313394	2.9827	0.00285718	0.00946801
Snhg6	196.428	0.342138	0.128675	2.65893	0.00783897	0.0228125
Snord87	9.49509	1.06397	0.531527	2.00172	0.0453147	0.102034
Cops5	1531.27	0.0945742	0.0884893	1.06876	0.285176	0.431559
Cspp1	740.535	0.0870523	0.110367	0.788756	0.430255	0.577954
Arfgef1	4419.32	-0.0309997	0.0570901	-0.542995	0.587133	0.716361
A830018L16Rik	11.8246	4.01035	0.735068	5.45576	4.87628e-08	3.61106e-07
Ncoa2	2746.77	-0.243868	0.069963	-3.48566	0.00049092	0.00195065
Tram1	6399.83	-0.016754	0.0606448	-0.276265	0.782344	0.866188
Lactb2	599.696	-0.0607763	0.0768488	-0.790855	0.429029	0.576677
Eya1	3.27568	0.420725	1.761	0.238913	0.811173	0.884686
Trpa1	15.7031	0.312375	0.449414	0.695071	0.487011	0.629676
Terf1	765.909	0.0657652	0.0817251	0.804713	0.420986	0.569099
Sbspon	7.76165	-0.0537114	0.564131	-0.0952108	0.924147	0.955812
Rpl7	16917.2	-0.0417182	0.122623	-0.340214	0.733695	0.83185
Rdh10	170.861	0.165149	0.116776	1.41424	0.157291	0.276128
Stau2	79.0393	-0.937629	0.217766	-4.30568	1.66475e-05	8.70966e-05
Ube2w	1092.82	-0.0607924	0.0712222	-0.85356	0.393349	0.543099
LOC108167614	160.614	-0.234025	0.344318	-0.679678	0.496708	0.638325
Tceb1	1366.56	-0.00808557	0.0834815	-0.0968546	0.922842	0.954866
Tmem70	558.564	-0.02825	0.0830084	-0.340327	0.733611	0.831818
Ly96	120.943	-0.165432	0.136068	-1.21581	0.224059	0.360885
Pi15	4.93591	0.136986	0.622834	0.21994	0.825918	0.893724
Mcm3	7307.37	0.110013	0.0352449	3.12139	0.00180001	0.0063037
Paqr8	51.3305	0.00739337	0.196095	0.0377031	0.969924	0.982719
Tram2	131.054	-0.0455637	0.15479	-0.294358	0.768484	0.856662
Tmem14a	16.9093	0.608582	0.3721	1.63553	0.101937	0.197128
Kcnq5	160.586	0.99795	0.122372	8.15509	3.48933e-16	5.2398e-15
Ogfrl1	3086.04	0.142731	0.0811175	1.75956	0.0784829	0.160377
B3gat2	16.5461	-0.139703	0.402797	-0.346833	0.728717	0.82819
Smap1	756.394	0.0816293	0.0886945	0.920343	0.357394	0.508176
Sdhaf4	161.582	0.170736	0.138679	1.23116	0.218262	0.353685
Fam135a	130.266	3.04491	0.156682	19.4336	4.00844e-84	5.88038e-82
Col19a1	205.204	2.62124	0.157075	16.6879	1.60652e-62	1.47298e-60
Lmbrd1	957.202	-0.00288706	0.063611	-0.0453862	0.9638	0.978411
Gm7846	61.034	0.467367	0.205325	2.27623	0.0228322	0.0575116
Phf3	4222.3	-0.137162	0.0799739	-1.71508	0.0863303	0.173062
Ptp4a1	1233.78	-0.0234327	0.0609732	-0.384311	0.700748	0.807032
Prim2	1851.81	0.141817	0.0710914	1.99486	0.0460582	0.103456
Gm39618	4.45777	0.211003	0.685716	0.307712	0.758301	0.849052
1700001G17Rik	15.3315	0.373468	0.358313	1.04229	0.297275	0.445003
Rab23	52.6094	-0.627695	0.210371	-2.98375	0.0028474	0.00943771
Bag2	347.606	0.32415	0.10773	3.00891	0.00262187	0.00877344
Zfp451	1257.45	0.142493	0.0615827	2.31385	0.0206757	0.0528603
Gm15455	5.03014	0.475928	0.630316	0.755062	0.450212	0.595224
Bend6	2.40886	-5.0184	1.40122	-3.58146	0.000341682	0.00140918
Dst	377.71	-2.95022	0.151558	-19.4659	2.13874e-84	3.16923e-82
Ccdc115	947.122	0.132638	0.0771131	1.72004	0.0854254	0.171599
Imp4	1296.66	0.102239	0.0629213	1.62487	0.104191	0.2003
Ptpn18	745.091	-0.275569	0.113804	-2.42143	0.0154597	0.0412653
Gm32566	75.2182	-0.527125	0.189145	-2.78688	0.00532188	0.0162786
4930568A12Rik	27.1058	-1.17638	0.293204	-4.01216	6.01668e-05	0.000286388
Cfc1	1.82492	-3.15759	1.57385	-2.00628	0.0448263	0.10113
Amer3	5.44643	-3.98995	0.976045	-4.08787	4.3535e-05	0.000213028
Arhgef4	47.608	0.0977993	0.220719	0.443094	0.657698	0.772987
Fam168b	6420.97	-0.0964178	0.0356954	-2.70113	0.00691051	0.0204389
Plekhb2	1689.13	0.000497142	0.0511645	0.00971654	0.992247	0.995397
Hs6st1	671.478	-0.130216	0.0737395	-1.76589	0.0774138	0.158612
Gm33280	2.05223	1.70147	0.990165	1.71837	0.0857299	0.171999
Uggt1	7162.11	-0.153324	0.0428792	-3.57572	0.000349261	0.00143761
Neurl3	1311.14	-0.616274	0.0872305	-7.06489	1.60741e-12	1.83222e-11
Arid5a	1628.97	-0.374535	0.0634758	-5.90044	3.62529e-09	3.04425e-08
Kansl3	1443.58	-0.006518	0.0698026	-0.0933776	0.925604	0.956442
Fer1l5	167.219	0.0183278	0.120729	0.151809	0.879338	0.927049
Lman2l	690.847	-0.0249991	0.0613566	-0.407439	0.683685	0.793298
Gm33454	8.89915	-0.127632	0.497803	-0.256392	0.797648	0.875271
Cnnm4	511.924	0.25965	0.0852976	3.04404	0.0023342	0.00791374
Cnnm3	898.323	0.0166183	0.0643324	0.258319	0.796161	0.87406
Ankrd23	84.6768	0.276234	0.192512	1.43489	0.151319	0.268163
Ankrd39	115.48	0.391962	0.169911	2.30687	0.0210621	0.053745
Sema4c	487.277	0.0480137	0.101871	0.471317	0.637414	0.757032
Cox5b	1501.81	-0.0071791	0.132882	-0.0540261	0.956914	0.974476
Actr1b	962.207	0.0844255	0.0719685	1.17309	0.24076	0.380856
Zap70	2.53488	-2.37955	0.958507	-2.48256	0.0130443	0.0356883
Tmem131	3412.96	-0.0277863	0.0965543	-0.287779	0.773516	0.860048
Inpp4a	1243.87	0.018953	0.08018	0.236381	0.813137	0.886235
Coa5	3504.4	0.0567114	0.0510182	1.11159	0.266313	0.411331
Unc50	687.245	-0.178374	0.0671229	-2.65742	0.00787416	0.0229003
Mgat4a	642.192	-0.326614	0.0691903	-4.72051	2.35249e-06	1.39777e-05
4930594C11Rik	3.51536	-0.193031	0.862616	-0.223774	0.822933	0.89181
Tsga10	146.52	-0.107342	0.1255	-0.855311	0.392379	0.542424
Lipt1	51.0722	-0.172556	0.194816	-0.885739	0.375758	0.526312
Mitd1	223.855	-0.159509	0.111634	-1.42885	0.153046	0.270276
Mrpl30	947.943	-0.0330788	0.0676303	-0.489113	0.624762	0.74581
Txndc9	1399.98	-0.0988115	0.0669729	-1.47539	0.140107	0.252934
Eif5b	4924.04	-0.0688859	0.0912004	-0.755324	0.450054	0.595131
Rev1	577.523	0.119177	0.0787646	1.51308	0.130259	0.238474
Aff3	1358.22	0.680927	0.100626	6.7669	1.31567e-11	1.37962e-10
Gm16150	6.71304	-0.0843401	0.629695	-0.133938	0.893452	0.935681
Gm34596	3.99605	0.0478773	0.893605	0.0535777	0.957272	0.974476
Chst10	18.5007	2.20109	0.319662	6.88567	5.75162e-12	6.2501e-11
Pdcl3	981.744	-0.181497	0.0607385	-2.98816	0.00280661	0.00931725
Npas2	4.83508	-1.44211	0.635965	-2.26759	0.0233541	0.0585649
Rpl31	7581.33	-0.149186	0.214254	-0.696302	0.48624	0.629201
Tbc1d8	359.634	0.221175	0.0953858	2.31874	0.0204093	0.0523251
Cnot11	972.526	0.113275	0.0626171	1.80902	0.0704482	0.147072
Snord89	10.8905	0.554794	0.430542	1.28859	0.197539	0.32856
Rnf149	1112.02	-0.151183	0.072571	-2.08323	0.0372298	0.0865412
Creg2	5.10946	-1.65976	0.643768	-2.57819	0.00993204	0.0280965
Map4k4	5303.56	-0.161791	0.0818104	-1.97763	0.0479708	0.10699
Gm16894	7.41284	0.989972	0.616454	1.60591	0.108293	0.206372
Il1r2	71.615	2.54528	0.199125	12.7823	2.05842e-37	8.77822e-36
Il1r1	7.8365	-1.08738	0.565298	-1.92355	0.0544108	0.118905
Il1rl2	4.43703	0.554592	0.621556	0.892264	0.372252	0.523545
Il1rl1	5.39679	-1.03271	0.718676	-1.43696	0.15073	0.267409
Il18r1	2.97474	-2.00982	1.10314	-1.82191	0.0684682	0.143757
Il18rap	369.8	-1.56371	0.116985	-13.3668	9.45804e-41	4.65602e-39
Mfsd9	21.5567	1.51064	0.313303	4.82164	1.42384e-06	8.74695e-06
Mrps9	1054.46	-0.0572596	0.0627573	-0.912397	0.36156	0.512551
Tgfbrap1	1252.13	-0.074143	0.0520677	-1.42397	0.154454	0.272272
LOC108167597	2.92515	0.673078	0.777189	0.866041	0.386468	0.536883
AI597479	597.829	0.242681	0.0764797	3.17314	0.00150799	0.00539828
Nck2	126.678	0.0964322	0.153562	0.627969	0.530024	0.668468
Uxs1	1015.84	0.169572	0.0607035	2.79345	0.00521496	0.0159815
LOC102632770	20.0834	-0.345304	0.366826	-0.94133	0.346536	0.498106
Tpp2	3496.83	0.010182	0.0563182	0.180794	0.856529	0.913108
Ccdc168	13.3572	0.678809	0.415814	1.63248	0.102578	0.197847
Tex30	526.448	0.231946	0.107993	2.14779	0.0317303	0.075861
Kdelc1	749.232	0.264186	0.0690955	3.8235	0.000131573	0.000588288
Bivm	422.057	0.209709	0.0804363	2.60715	0.00913	0.0261443
Ercc5	461.158	0.239067	0.0722384	3.30941	0.000934914	0.00349165
Gulp1	4.06363	-1.57448	0.654012	-2.40742	0.0160657	0.0426577
Col3a1	18.4756	-1.95492	0.356005	-5.49126	3.99087e-08	2.98552e-07
Col5a2	11.4839	-0.566771	0.420244	-1.34867	0.177442	0.303213
Wdr75	1147.89	0.308296	0.0673779	4.57563	4.74791e-06	2.69446e-05
Slc40a1	27.4356	-1.94565	0.292902	-6.64268	3.0802e-11	3.13795e-10
Dnah7c	5.62648	0.140679	0.66236	0.212391	0.831802	0.897618
Slc39a10	1581.21	0.272199	0.0535252	5.08544	3.66776e-07	2.43136e-06
Nabp1	143.056	-0.229902	0.121766	-1.88807	0.0590166	0.12717
Stat4	771.87	-1.42621	0.0726147	-19.6407	6.93789e-86	1.0602e-83
Gm31812	9.54549	-0.898072	0.528949	-1.69784	0.0895378	0.178177
Stat1	2248.82	-1.05173	0.0558449	-18.833	4.05094e-79	5.40248e-77
Gls	3493.37	0.252495	0.0626702	4.02895	5.60254e-05	0.00026833
Nab1	1834.03	-0.0219228	0.0698274	-0.313957	0.753554	0.84632
Gm553	9.9581	-0.777259	0.502257	-1.54753	0.121735	0.22623
Tmem194b	472.359	0.295519	0.081879	3.60921	0.000307132	0.00128292
Mfsd6	872.953	-0.587548	0.0821115	-7.15549	8.33729e-13	9.70699e-12
Inpp1	380.914	-0.416283	0.0999553	-4.16469	3.11779e-05	0.000156102
Hibch	793.915	-0.143364	0.0873689	-1.6409	0.100818	0.195535
Pms1	274.626	0.345768	0.0991368	3.48778	0.000487045	0.00193735
Ormdl1	565.557	0.120855	0.0963869	1.25385	0.209895	0.34358
Osgepl1	123.41	0.329375	0.13605	2.42098	0.0154789	0.0413091
Asnsd1	2493.9	0.190877	0.053102	3.59454	0.000324966	0.00134706
Gm32311	19.7876	-0.411737	0.314651	-1.30855	0.190687	0.31992
Stk17b	3051.14	-0.527243	0.0981208	-5.37341	7.72616e-08	5.56147e-07
Hecw2	7.85502	-0.904464	0.499729	-1.80991	0.0703098	0.146867
Gtf3c3	748.962	-0.00862297	0.0635751	-0.135634	0.89211	0.935138
Pgap1	88.4372	-4.16318	0.259382	-16.0504	5.68033e-58	4.5786e-56
Ankrd44	3921.01	-0.329648	0.0688281	-4.78944	1.67244e-06	1.01593e-05
Sf3b1	16034.3	-0.0322155	0.0546044	-0.589981	0.555203	0.690065
Coq10b	162.847	-0.219663	0.115241	-1.90613	0.0566336	0.122847
Hspd1	9379.43	0.333302	0.0583318	5.71391	1.1041e-08	8.82201e-08
Hspe1	1931.41	0.125683	0.127257	0.987632	0.323333	0.473784
Mob4	1141.98	0.0707484	0.0600658	1.17785	0.238857	0.378654
Rftn2	29.4888	-2.3156	0.296021	-7.82241	5.18216e-15	7.1231e-14
Mars2	212.469	0.515175	0.129031	3.99264	6.53416e-05	0.000309413
Plcl1	4.53387	-0.671292	0.855478	-0.784699	0.43263	0.579876
Gm6644	16.8678	0.877681	0.450389	1.94872	0.0513288	0.113235
Satb2	205.911	-0.326169	0.12913	-2.52589	0.0115406	0.0320766
9130024F11Rik	25.7645	0.0393458	0.28401	0.138537	0.889816	0.933751
4930558J18Rik	24.0138	0.542779	0.300361	1.80709	0.0707479	0.147572
1700066M21Rik	320.767	0.192159	0.0990662	1.9397	0.0524164	0.11525
Tyw5	169.819	0.223069	0.126349	1.76549	0.0774812	0.158661
9430016H08Rik	362.998	0.111379	0.0846551	1.31568	0.188282	0.316839
Kctd18	358.542	0.0495208	0.0956918	0.517503	0.604805	0.730085
Sgol2a	916.023	0.312845	0.0830882	3.76521	0.000166406	0.000729582
Aox2	18.0895	0.628256	0.367434	1.70985	0.0872939	0.174493
Bzw1	10093.1	0.144194	0.0642944	2.24272	0.0249151	0.0618661
Clk1	2248.3	-0.0663274	0.0537306	-1.23444	0.217038	0.352284
Ppil3	370.002	0.0419605	0.0886141	0.47352	0.635842	0.755471
Nif3l1	429.162	0.309164	0.0939316	3.29137	0.000997005	0.00370843
Orc2	1577.32	0.333593	0.0754145	4.42346	9.71318e-06	5.27543e-05
Gm15834	16.5344	0.275575	0.329748	0.835716	0.403315	0.552312
Fam126b	983.724	0.420713	0.0711585	5.91234	3.37287e-09	2.84042e-08
Ndufb3	1068.76	0.0645728	0.0694947	0.929175	0.352798	0.503654
Gm20257	209.767	0.292651	0.105438	2.77558	0.00551031	0.0167608
Als2cr12	5.62643	0.38018	0.7322	0.51923	0.6036	0.729392
Cflar	2602.45	-0.386932	0.0590754	-6.5498	5.76134e-11	5.72621e-10
Casp8	3228.14	-0.271957	0.0615557	-4.41807	9.9586e-06	5.39685e-05
Gm28802	12.3185	-0.586022	0.466879	-1.25519	0.20941	0.342965
Trak2	1664.43	-0.117995	0.0475411	-2.48196	0.013066	0.0357409
Stradb	276.554	0.155883	0.108063	1.44251	0.149157	0.265486
Tmem237	147.616	0.590695	0.124738	4.7355	2.18517e-06	1.3047e-05
Als2	254.573	-1.17848	0.110202	-10.6937	1.08883e-26	2.99123e-25
Fzd7	464.508	0.338718	0.0775509	4.36769	1.25567e-05	6.67656e-05
Sumo1	2370.48	-0.14768	0.0778741	-1.89639	0.057908	0.12526
Nop58	4755.96	0.364636	0.0644621	5.6566	1.54403e-08	1.21387e-07
Bmpr2	2213.15	-0.204018	0.0921431	-2.21414	0.026819	0.0658249
Fam117b	1963.13	0.0507222	0.0547545	0.926357	0.35426	0.505224
Ica1l	34.9638	-0.116355	0.253358	-0.459251	0.646054	0.764139
Wdr12	1828.81	0.481643	0.0716329	6.72377	1.77078e-11	1.84368e-10
Carf	207.567	0.218942	0.10892	2.01013	0.0444175	0.100309
Nbeal1	545.274	-0.092343	0.109397	-0.844107	0.39861	0.547682
Cyp20a1	550.259	0.278553	0.0797494	3.49285	0.00047789	0.00190403
Abi2	779.133	0.150566	0.075129	2.00409	0.0450599	0.101587
Raph1	977.882	0.608073	0.0773624	7.86006	3.83946e-15	5.34899e-14
Cd28	1785.87	0.826825	0.0695869	11.8819	1.46964e-32	5.14548e-31
2310016D23Rik	2.61446	0.685802	0.863343	0.794356	0.426988	0.574829
Gm38137	6.47649	0.607409	0.564048	1.07688	0.281536	0.427904
Icos	2.84917	-0.902616	1.41873	-0.636214	0.524637	0.663327
Nrp2	28.7846	-1.30668	0.447625	-2.91914	0.00351001	0.0112896
Ino80d	2221.05	-0.291724	0.0930873	-3.13388	0.00172511	0.00607327
Ino80dos	78.0607	-0.411945	0.172631	-2.38628	0.0170198	0.0448742
Ndufs1	2157.66	0.0123112	0.0616293	0.199763	0.841666	0.903633
Eef1b2	10048.3	0.195317	0.0940115	2.07758	0.0377476	0.0875091
Snora41	22.0771	0.228313	0.311924	0.731953	0.464197	0.608287
Adam23	7.0429	-0.598602	0.50556	-1.18404	0.236398	0.375784
Fastkd2	642.01	0.158212	0.0906487	1.74533	0.0809276	0.16432
Klf7	413.372	0.239955	0.094141	2.54889	0.0108066	0.03026
Creb1	3580.93	0.020591	0.0579041	0.355605	0.722136	0.822687
Mettl21a	213.405	-0.403781	0.115873	-3.48469	0.000492699	0.00195666
2810408I11Rik	57.59	0.653006	0.203778	3.20449	0.00135301	0.00490211
Ccnyl1	173.842	0.310784	0.119132	2.60874	0.00908752	0.026043
Fzd5	110.802	0.0923409	0.141796	0.651224	0.514902	0.654843
Plekhm3	485.364	-0.549553	0.0787545	-6.97805	2.99302e-12	3.33898e-11
D630023F18Rik	44.8928	-2.89759	0.286052	-10.1296	4.0833e-24	9.67722e-23
Idh1	2865.55	0.0373637	0.0579872	0.644344	0.519352	0.659074
Pikfyve	1888.39	-0.0234864	0.065703	-0.357463	0.720745	0.821548
Rpe	1268.35	-0.128557	0.0693385	-1.85405	0.0637318	0.135558
Kansl1l	1479.23	-0.813335	0.0622349	-13.0688	4.96388e-39	2.28276e-37
LOC108167626	96.4606	-0.755781	0.262211	-2.88234	0.00394737	0.0125179
Gm39656	11.5663	-0.686004	0.526707	-1.30244	0.192766	0.322612
Acadl	1939.51	-0.233339	0.0598732	-3.89721	9.7306e-05	0.000444836
Lancl1	343.981	0.24584	0.10907	2.25397	0.0241981	0.0603409
Bard1	942.112	0.328418	0.06099	5.38478	7.25334e-08	5.25205e-07
Atic	3812.74	0.617767	0.0410931	15.0333	4.44024e-51	2.96084e-49
Fn1	10753.6	3.77899	0.0953932	39.6149	0	0
Mreg	2.67736	-3.69719	0.959817	-3.85198	0.000117167	0.0005292
D230017M19Rik	3.09842	-0.816281	0.745768	-1.09455	0.273713	0.419667
Pecr	8.29713	1.09489	0.497314	2.2016	0.0276936	0.0676656
Xrcc5	7.16446	-4.69072	0.699392	-6.70685	1.98866e-11	2.06029e-10
Smarcal1	925.949	0.0465255	0.061361	0.758226	0.448316	0.59352
Rpl37a	5140.23	-0.0857027	0.175335	-0.488793	0.624988	0.746019
Tns1	3312.78	-0.131234	0.051305	-2.55791	0.0105303	0.0296107
Cxcr2	11.9481	1.74344	0.533828	3.26593	0.00109106	0.00402563
Arpc2	10488.8	-0.104073	0.101774	-1.02259	0.306503	0.455009
Aamp	1844.9	-0.0121915	0.0651279	-0.187193	0.851509	0.909814
LOC108167628	7.74861	0.257587	0.538472	0.478366	0.63239	0.752161
Pnkd	202.72	0.384967	0.120192	3.20292	0.00136042	0.00492651
Tmbim1	475.412	-0.316	0.0833474	-3.79136	0.000149822	0.000663213
Slc11a1	171.684	0.0716924	0.127916	0.560462	0.575164	0.70635
Ctdsp1	2783.03	-0.021886	0.0582482	-0.375737	0.707113	0.812341
Usp37	1446.62	0.311943	0.0557594	5.59446	2.21316e-08	1.70163e-07
Cnot9	2169.21	0.029458	0.0536321	0.549261	0.582826	0.712505
Plcd4	13.0068	0.211764	0.396762	0.53373	0.593529	0.721261
Zfp142	460.517	0.000567094	0.105438	0.00537847	0.995709	0.997545
Bcs1l	320.412	0.313488	0.0971503	3.22684	0.00125166	0.00456877
Rnf25	392.964	-0.168891	0.0847643	-1.99248	0.0463185	0.103977
Stk36	14.7976	-0.522183	0.36766	-1.42029	0.155524	0.273762
Ttll4	1208.91	0.275645	0.0697078	3.9543	7.67597e-05	0.000358049
Cyp27a1	363.022	-1.29347	0.0834127	-15.5068	3.11829e-54	2.25346e-52
Wnt6	3.4646	-0.0340836	0.711106	-0.0479303	0.961772	0.977429
Ihh	2.72226	1.36236	0.858371	1.58715	0.11248	0.212666
Nhej1	65.4605	-0.164157	0.176312	-0.931065	0.35182	0.502747
Slc23a3	7.23153	0.0148629	0.504867	0.0294392	0.976514	0.986851
Cnppd1	1869.51	-0.158741	0.0624685	-2.54114	0.0110492	0.0308511
Fam134a	1754.46	-0.4275	0.0531438	-8.04421	8.68001e-16	1.26955e-14
Zfand2b	268.225	-0.0529428	0.104444	-0.506902	0.612223	0.735932
Abcb6	398.106	0.575239	0.0834415	6.89391	5.42782e-12	5.90345e-11
Atg9a	1122.45	-0.154097	0.084043	-1.83355	0.0667213	0.140754
Ankzf1	485.992	-0.173042	0.0904132	-1.9139	0.0556324	0.121051
Glb1l	589.028	-0.608437	0.0975966	-6.2342	4.54082e-10	4.16336e-09
Stk16	1639.07	-0.183875	0.0552721	-3.32672	0.000878748	0.00330969
Tuba4a	4194.82	-0.424891	0.0816866	-5.20148	1.97712e-07	1.35979e-06
A630095N17Rik	3.32545	-1.35784	0.963126	-1.40982	0.158592	0.277862
Dnajb2	88.2029	-0.434838	0.166209	-2.61621	0.00889106	0.0255398
Dnpep	608.543	0.198268	0.0761242	2.60454	0.00919986	0.0263084
Speg	22.6227	-1.04523	0.301417	-3.46773	0.000524877	0.00207155
Gmppa	755.136	-0.0591275	0.0676704	-0.873756	0.382251	0.532641
Chpf	48.0765	2.9702	0.250169	11.8728	1.63962e-32	5.71334e-31
Tmem198	3.31504	2.74914	0.930095	2.95576	0.003119	0.0102019
Stk11ip	851.834	-0.147781	0.0739447	-1.99853	0.0456588	0.102638
Sgpp2	6.54654	1.76611	0.685095	2.57791	0.0099401	0.0281074
Farsb	1626.31	0.1537	0.0643112	2.38994	0.0168512	0.0444777
Utp14b	774.66	-0.474244	0.0857751	-5.52892	3.22205e-08	2.43521e-07
Acsl3	1551.33	-0.191592	0.0692782	-2.76555	0.00568273	0.0172208
Ap1s3	666.192	0.248808	0.0951976	2.61359	0.00895956	0.0257014
Wdfy1	450.809	-0.625036	0.0819249	-7.62938	2.35889e-14	3.06239e-13
Mrpl44	660.462	-0.142687	0.0896187	-1.59216	0.111349	0.210937
Cul3	4932.53	0.0272573	0.0639706	0.426091	0.670042	0.782729
Dock10	13516.5	-0.348953	0.0570883	-6.11251	9.80769e-10	8.69884e-09
Irs1	3.91514	-0.749817	0.622936	-1.20368	0.228713	0.36621
Rhbdd1	611.959	-0.353142	0.0778397	-4.53679	5.71164e-06	3.20175e-05
Col4a4	7.72094	-0.486151	0.660027	-0.736563	0.461388	0.605655
Mff	1268.82	-0.0114189	0.0704814	-0.162013	0.871296	0.922234
Gm39668	58.5113	-0.0189511	0.259525	-0.0730221	0.941789	0.967088
Agfg1	1771.94	-0.0355196	0.0506918	-0.700697	0.483492	0.626796
Pid1	1807.4	-2.46857	0.0679442	-36.3323	4.99863e-289	8.14777e-286
Dner	4.23672	1.78249	0.679987	2.62136	0.0087581	0.0252023
Trip12	6671.99	-0.0835995	0.0573338	-1.45812	0.144808	0.259794
Fbxo36	14.5921	-0.0575699	0.374129	-0.153877	0.877707	0.925858
Gm15433	12.2758	-0.88012	0.391964	-2.24541	0.0247418	0.0614846
A530032D15Rik	86.5269	-0.451216	0.172079	-2.62215	0.0087377	0.0251485
A530040E14Rik	63.8863	-0.750119	0.194976	-3.84724	0.000119456	0.000538544
Gm35498	88.9483	-0.797041	0.198268	-4.02002	5.81936e-05	0.000277722
LOC102638435	3.16014	0.404681	0.728931	0.555171	0.578778	0.709329
Gm7609	54.6153	-1.57021	0.190244	-8.25366	1.53615e-16	2.36467e-15
C130026I21Rik	518.711	0.240549	0.0773399	3.11028	0.00186913	0.00651618
LOC101055758	13.599	-1.13598	0.367869	-3.08799	0.00201513	0.00696966
LOC105243968	3.4311	-0.29483	0.757677	-0.389123	0.697185	0.804255
Gm2666	7.29837	-1.07703	0.567536	-1.89773	0.0577317	0.124994
Gm2427	3.87778	0.417289	0.74959	0.556689	0.57774	0.708471
Sp110	3141.2	-0.145317	0.0710919	-2.04407	0.0409465	0.0936376
Sp140	1139.97	-0.408229	0.0632522	-6.45399	1.0894e-10	1.05838e-09
Sp100	2746.38	-0.648556	0.0753402	-8.60836	7.41152e-18	1.23694e-16
A630001G21Rik	1868.26	-0.0986731	0.0623542	-1.58246	0.113544	0.214181
Cab39	4307.37	-0.14206	0.0708596	-2.00482	0.0449827	0.101429
Itm2c	3102.16	0.07925	0.061125	1.29652	0.194795	0.324842
Psmd1	4634.32	0.0381419	0.0454577	0.839063	0.401434	0.550634
Htr2b	20.5621	-0.277248	0.344632	-0.804475	0.421122	0.569159
Armc9	172.268	-0.184977	0.11671	-1.58494	0.112981	0.213367
LOC108167633	5.23567	-1.62037	0.789832	-2.05153	0.0402152	0.0922816
Gm16341	28.7255	-2.44345	0.42694	-5.72318	1.04549e-08	8.37645e-08
[truncated: 14,339 more rows]

## Sheet: CKO-MYBPLE_vs_CKO-MYBWT
	baseMean	log2FoldChange	lfcSE	stat	pvalue	padj
[truncated: 14,670 more rows]

[truncated: 4 more sheets: CKO-MYBPLE_vs_CKO-MYBTR, CKO-MYBWT_vs_CWT-MYBWT, CKO-MYBTR_vs_CWT-MYBTR, CKO-MYBPLE_vs_CWT-MYBPLE]
