# Supplementary material for: BPDCN MYB fusions regulate cell cycle genes, impair differentiation, and induce myeloid–dendritic cell leukemia
Source: JCI Insight. 2024 Dec 20;9(24):e183889. doi: 10.1172/jci.insight.183889 (PMC11665559; doi:10.1172/jci.insight.183889)
Supplement: Supporting data values [file jciinsight-9-183889-s135.xlsx]

## Sheet: Fig 3D
Undifferentiated	Empty Vector			MYB-WT			MYB-TR			MYB-PLEKHO1
Cdkn2a-WT	0.0048008	0.00571092	0.00585555	0.511724	0.521953	0.491989	0.592817	0.662084	0.661764	0.617757	0.605985	0.580114
Cdkn2a-KO	0.00770314	0.0079146	0.00869668	0.532441	0.510427	0.527051	0.653846	0.661951	0.673561	0.62142	0.632396	0.588095
cDCs	Empty Vector			MYB-WT			MYB-TR			MYB-PLEKHO1
Cdkn2a-WT	0.901706	0.896074	0.896511	0.273553	0.272015	0.292156	0.230042	0.180931	0.184712	0.23592	0.248872	0.271586
Cdkn2a-KO	0.857991	0.872523	0.869043	0.248829	0.252332	0.248002	0.191976	0.177478	0.17067	0.220595	0.204255	0.251112
pDCs	Empty Vector			MYB-WT			MYB-TR			MYB-PLEKHO1
Cdkn2a-WT	0.040121	0.0411983	0.0449077	0.0121076	0.0111219	0.0117894	0.00301723	0.00344984	0.00354345	0.012282	0.0131421	0.014593
Cdkn2a-KO	0.0692926	0.0637138	0.0670934	0.0180098	0.0186041	0.0161432	0.00506524	0.00582944	0.0050099	0.0176736	0.0213467	0.0211467

## Sheet: Fig 3F
Undifferentiated	Empty Vector			MYB-WT			MYB-TR			MYB-PLEKHO1
BM	0.000189169	0.000101029	0.000207793	0.00793212	0.0063334	0.00992268	0.0321616	0.025879	0.0336687	0.0642931	0.0459133	0.0713674
Myeloid cells	Empty Vector			MYB-WT			MYB-TR			MYB-PLEKHO1
BM	0.566001	0.604763	0.571184	0.876929	0.890278	0.891276	0.890475	0.902131	0.899258	0.821185	0.853801	0.784893
B cells	Empty Vector			MYB-WT			MYB-TR			MYB-PLEKHO1
BM	0.27711	0.227195	0.261236	0.0448257	0.0387256	0.0181246	0.0290481	0.0178395	0.0117311	0.0431126	0.0328492	0.0526162
Dendritic cells	Empty Vector			MYB-WT			MYB-TR			MYB-PLEKHO1
BM	0.0894769	0.111062	0.110249	0.0230892	0.0224811	0.024885	0.00782423	0.00931358	0.00773918	0.0103487	0.00981296	0.0135609

## Sheet: Fig 3G
	Empty Vector			MYB-WT			MYB-TR			MYB-PLEKHO1
cDCs	1.03886	1.04266	0.918482	1.10737	1.09182	1.03775	0.992633	1.0637	0.991163	1.03002	0.974232	1.17354
pDCs	1.13756	1.15041	0.712025	0.56878	0.753189	0.553673	0.186176	0.323773	0.187515	0.228765	0.380893	0.0882724

## Sheet: Fig 4B
Total leukocytes	Weeks post-transplant	Cdkn2a-WT MYB-WT								Cdkn2a-WT MYB-TR								Cdkn2a-WT MYB-PLEKHO1								Cdkn2a-WT Empty				Cdkn2a-KO MYB-WT													Cdkn2a-KO MYB-TR
	4																													0.000592557	0.000324057												0.0038503	0.000543901
	8																													0	3.31378e-05												0.000160253	0.000302541
	14																													0	2.9678e-05												0.00275417	0.000226347
	18																													0	0												0.00369624	9.01429e-05
	22																													0	0												0.0030837	0.000269138
	26																													0	0.000223714												0.0143737
	36.1																													0	0
	47																													0.00194932	0.000629525
	20.3
	25																																											0.247259
	27.7																																										0.01877
	27.7
	27.7
	33.1
	51.3																													0
	9																															5.47945e-05	2.32724e-05	4.77133e-05											0.0320817	0.00159077
	13																															0	0	0.000160733											0.26838	0.00210872
	17																															0	0	0											0.52267
	21																															8.04441e-05	0.00066976	0.000169587
	31																															0	0	0
	41.9																															0.00402369		0.00085034
	13.7
	15.7
	19.9																																												0.90723
	41.3																																0
	52.1																															0
	52.1																																	0
	52.1
	16.9																																													0.781775
	43.1
	2	0.00242131	0	0.0146628	0.00606061					0.10828	0.10828	0.177778	0.0859729					0.197368	0.272727	0.190925	0.185885					0.0163265	0.0138889	0.0151515	0.0120968						0	0	0.00445434	0.0102564									0.170455	0.158482	0.0897959
	5.85714	0	0	0	0.000164231					0	0.000225073	0	0					0.00383492	0.00185372	0.00256098	0					9.7045e-05	0	0	0.000283126						0.000157307	0	0.000109625	0									0.00066778	0	0.000285252
	11.8571	0	0	4.51325e-05	0					0	0	0	0					0.000348884	0.00272969	0.000359885	2.29121e-05					2.63373e-05	0	0							0	0	0	0									0.000207211	0.000232793	0.000862234
	16.8571	8.61475e-05	0	0	4.28945e-05					0	9.28634e-05	9.83574e-05	0					0.442601	0.181365	0.068998	0.000396107					2.93763e-05	7.61615e-05	0							0	0	0	0									0.00808798		0.00269214
	20.8571	0	0	1.85501e-05	0					0	0	0	0.000308642								0.0528031					0	0	0							0	2.18756e-05	7.18133e-05	2.00856e-05
	25.2857	0.00061237	0.000479386	0.00321074	0.000395391					0.000336776	0.00043472	0.000854555	0.000120294													0.000449953	0.00050267	0.000477608							0	0.000767186	0	0.000198886
	49.8571	0	0	0.000711491	0					0.385262		0	9.08183e-05													0	0.000194012	0.000651381							0	0		0.000193311
	50									0.717
	51		0
	30										0
	18.4286																		0.571
	17.1429																	0.545
	22.5714																				0.435
	20.7143																			0.666
	50																																		0
	8.57143																												0
	20																																																0.65
	20																																														0.0675
	18.8571
	16.7143																																															0
	17.5714
	16.1429
	18.8571
	51
	38.5714
	2					0.00491266		0	0					0.0557769	0.0689655	0.0793201	0.140762					0.175141	0.0797546	0.0733696	0.0646552														0	0.00628931	0.00485437	0.0208333
	6					0	0	3.45781e-05	4.47808e-05					0	0	0	0					0	0.000266184	0.000324307	0															9.95718e-05	0	0
	10					0	0	0	0					0	0	1.90687e-05	0					0	0.000276355	0	0															0	4.08497e-05	8.31878e-05
	13.7143					0		0	2.58839e-05					0	5.19534e-05	0	0					0	0.000455823	6.78196e-05	0															0.0001167	0	4.31965e-05
	17.7143					0		0	0					0	0	0	0					0	0.000886665	0.000725338	0															0.000143225	2.51915e-05	0
	21.7143					0		2.68219e-05	0					4.80908e-05	0	0	0					0	0.0142308	0.000192419	1.67191e-05															5.73132e-05	0	0
	26					0		0	0					0	0	8.40972e-05	0					0		0.000684463	0															7.30034e-05	0	0
	29.7143					0		0	0					0	0	0	0					0		0.0019186	0															0	0	0
	33.7143					0		0	0					0	0	0	0					0		0.388372	7.1541e-05															0.000170358	9.10664e-05	0
	37.7143					7.86e-05			4.97e-05					4.09e-05	2.01e-05	0.00012	0.000107					1.95e-05			0.000389															0.000799	0	0
	41.7143					0.000184			0					0	9.63e-05	0	0					0			9.49e-05															0.001135	0	0.000183
	45.7143					0			0					0	0	0	0					0.000124			0.000797															0.002741	7.59e-05	0
	49.7143					0			0.000777					0.002245	0.000357		0.000886					0.001061																		0.099391	0.002042	0.004356
	52.2857					0
	52.2857								0
	52.2857													0
	12.5714						0
	23.1429																						0.689
	52.2857														0
	52.2857																0
	52.2857																					0
	49.5714															0
	52.7143																																								0
	35.1429																							0.635
	49.5714																								0.0031
	52.7143																																							0.386
	50.2857
	52.7143																																									0.00023
	52.4286
	52.7143
	18.1429
	21.1429
	24.5714
CD11b+ leukocytes	Weeks post-transplant	Cdkn2a-WT MYB-WT								Cdkn2a-WT MYB-TR								Cdkn2a-WT MYB-PLEKHO1								Cdkn2a-WT Empty				Cdkn2a-KO MYB-WT													Cdkn2a-KO MYB-TR
	4																													0.0017452	0.00182983												0.0409165	0.00034783
	8																													0	0.00015223												0.00073278	0
	14																													0	0												0.0175	0.000226501
	18																													0	0												0.0101946	0
	22																													0	0												0.015873	0.00136426
	26																													0	0												0.0492611
	36.1																													0	0
	47																													0.00414365	0.00811359
	9																															0	0	0.000648298											0.181884	0.0057995
	13																															0	0	0											0.909824	0.00998004
	17																															0	0	0											0.9806	0.245127
	21																															0	0.00153846	0
	31																															0	0	0
	41.9																															0.0283333		0.00404858
	2	0.00242131	0	0.0146628	0.00606061					0.106688	0.10828	0.166667	0.0859729					0.197368	0.272727	0.189157	0.183897					0.0122449	0.0138889	0.0151515	0.00806452						0	0	0	0.00512821									0.165584	0.155134	0.0836735
	5.85714	0	0	0	0					0	0	0	0					0.0149961	0.0191972	0.0147992	0					0	0	0	0						0.000615006	0	0	0									0.00340136	0	0.0019595
	11.8571	0	0	0	0					0	0	0	0					0.0025641	0.0217028	0.0070688	0					0.000494071	0	0							0	0	0	0									0.000827815	0.00109971	0.00671785
	16.8571	0.000859107	0	0	0					0	0.00022779	0.00110011	0					0.818985	0.630345	0.438348	0.00344629					0	0.000649773	0							0	0	0	0									0.0534998		0.0291829
	20.8571	0	0	0.000282566	0					0	0	0	0								0.270146					0	0	0							0	0.000453309	0	0
	25.2857	0.00340136	0.00744048	0.0261194	0.00480439					0.00253325	0.00208478	0.00487211	0.000849618													0.00539683	0.0027027	0.0096463							0	0.00270439	0	0.00239808
	49.8571	0	0	0.00146199	0					0.948522		0	0.000622665													0	0.000517688	0.00305344							0	0		0.000734754
	2					0.0120968		0	0					0.194444	0.285714	0.180645	0.231527					0.319588	0.158537	0.166667	0.2														0	0.0227273	0.0227273	0.0952381
	6					0	0	0.000216497	0.00029274					0	0	0	0					0	0.00241313	0.00130634	0															0.000356506	0	0
	10					0	0	0	0					0	0	0.000191828	0					0	0.00345011	0	0															0	0.000296384	0.000682594
	13.7143					0		0	0					0	0.000440335	0	0					0	0.00917927	0	0															0.000482859	0	0
	17.7143					0		0	0					0	0	0	0					0	0.00970511	0.00223881	0															0.000233263	0.000198255	0
	21.7143					0		0	0					0.000715308	0	0	0					0	0.164612	0.000784314	0.000268781															0.000531256	0	0
	26					0		0	0					0	0	0	0					0		0.00388199	0															0.000834028	0	0
	29.7143					0		0	0					0	0	0	0					0		0.0111347	0															0	0	0
	33.7143					0		0	0					0	0	0	0					0		0.0689655	0.000716589															0.00070373	0	0
	37.7143					0.00119904			0					0.000214454	0.000284333	0.000344353	0					0.000290444			0.00497512															0.00583942	0	0
	41.7143					0.00162338			0					0	0	0	0					0			0.000682128															0.00397675	0	0.000540833
	45.7143					0			0					0	0	0	0					0			0.00313123															0.00581556	0.000336587	0
	49.7143					0			0					0.0115191	0.00336323		0.00199302					0.00742574																		0.210762	0.0127011	0.0124113
CD19+B220+ leukocytes	Weeks post-transplant	Cdkn2a-WT MYB-WT								Cdkn2a-WT MYB-TR								Cdkn2a-WT MYB-PLEKHO1								Cdkn2a-WT Empty				Cdkn2a-KO MYB-WT													Cdkn2a-KO MYB-TR
	4																													0	0												0	0.00243754
	8																													0	9.17179e-05												0.000206633	0.000481348
	14																													0	9.39673e-05												0	0.000517063
	18																													0	0												0	0.000149802
	22																													0	0												0	7.66225e-05
	26																													0	0.000607903												0.00167504
	36.1																													0	0
	47																													0	0
	9																															0.000135026	3.75197e-05	0.000128164											0	0
	13																															0	0	0											0	0.00192678
	17																															0	0	0											0.00441176	0.820225
	21																															0.00024426	0.00121041	0.000188324
	31																															0	0	0
	41.9																															0		0
	2	0	0	0	0					0	0	0	0					0	0	0	0					0.00408163	0	0	0.00403226						0	0	0.00222717	0.00512821									0.00324675	0.00111607	0.00408163
	5.85714	0	0	0	0					0	0.000541126	0	0					0	0	0.000324675	0					0.000180815	0	0	0						0	0	0	0									0	0	0
	11.8571	0	0	0	0					0	0	0	0					0.000154703	0.000215378	0.000115527	0					0	0	0							0	0	0	0									0	0	0
	16.8571	0	0	0	0					0	0.000100735	0	0					0.00536794	0.00231571	0.00161674	0.000113302					0	0	0							0	0	0	0									0.00193143		0.000235682
	20.8571	0	0	0	0					0	0	0	0								0.000443951					0	0	0							0	0	0	0
	25.2857	0	0	0	0					0	0.000312402	0	0													7.02149e-05	0	0							0	0.000204468	0	0
	49.8571	0	0	0	0					0.0134494		0	0.000177873													0	0	0.000102627							0	0		0
	2					0		0	0					0	0	0	0					0	0	0	0														0	0	0	0
	6					0	0	0	0					0	0	0	0					0	0	0	0															0	0	0
	10					0	0	0	0					0	0	0	0					0	4.2008e-05	0	0															0	0	4.5683e-05
	13.7143					0		0	0					0	0	0	0					0	6.04412e-05	0	0															0	0	0
	17.7143					0		0	0					0	0	0	0					0	0.000164573	0	0															0.00019685	0	0
	21.7143					0		0	0					0	0	0	0					0	0.00145711	0	0															0	0	0
	26					0		0	0					0	0	0	0					0		0	0															0	0	0
	29.7143					0		0	0					0	0	0	0					0		0	0															0	0	0
	33.7143					0		0	0					0	0	0	0					0		0.00181488	0															0	0	0
	37.7143					0			3.80272e-05					0	0	0	0					0			0															0	0	0
	41.7143					0			0					0	0	0	0					0			0															0	0	0
	45.7143					0			0					0	0	0	0					0.000130839			0															0	0	0
	49.7143					0			0.000718391					4.84097e-05	0		0					0																		0	0	0
[truncated: 9 more columns]

## Sheet: Fig 4D
Weeks Post-Transplant	Cdkn2a-KO MYB-WT	Cdkn2a-KO MYB-TR	Cdkn2a-KO MYB-PLEKHO1	Cdkn2a-KO Empty Vector	Cdkn2a-WT MYB-WT	Cdkn2a-WT MYB-TR	Cdkn2a-WT MYB-PLEKHO1	Cdkn2a-WT Empty Vector
2.14286	0
41.2857	0
42.2857	0
50	0
51.2857	0
51.2857	0
52.1429	0
52.1429	0
52.1429	0
52.1429	0
52.1429	0
52.1429	0
52.1429	1
2		0
2.85714		0
52.1429		0
16.7143		1
16.8571		1
18.8571		1
19.8571		1
20		1
20		1
25		1
27.7143		1
50.2857		1
52.1429		1
5			0
13.7143			1
15.7143			1
16.1429			1
17.5714			1
18.1429			1
18.8571			1
20.2857			1
21.1429			1
21.5714			1
24.5714			1
26.8571			1
27.7143			1
2.85714				0
22.2857				0
27.7143				0
38.5714				0
43.1429				0
49.7143				0
51				0
52.1429				0
52.1429				0
52.1429				0
33.1429				1
12.5714					0
34.4286					0
51					0
52.1429					0
52.1429					0
52.1429					0
52.1429					0
52.1429					0
30						0
49.5714						0
52.1429						0
52.1429						0
52.1429						0
52.1429						0
52.1429						0
50						1
52.1429							0
17.1429							1
18.4286							1
20.7143							1
22.5714							1
23.1429							1
35.1429							1
49.5714							1
8.57143								0
52.1429								0
52.1429								0
52.1429								0

## Sheet: Fig 5B
Il3ra	Hoxb8 pDC	Cdkn2a-WT MYB-PLEKHO1	Cdkn2a-KO MYB-TR	Cdkn2a-KO MYB-PLEKHO1
	21.6256	76.2476	46.5488	77.7417
	19.4334	80.963	33.5289	67.4785
	26.6155	98.5923	74.3207	26.7389
	27.2908	99.9257	61.0586	33.547
	20.2498
	18.8844
	15.2168
	26.3039
Bcl2	Hoxb8 pDC	Cdkn2a-WT MYB-PLEKHO1	Cdkn2a-KO MYB-TR	Cdkn2a-KO MYB-PLEKHO1
	8.47843	77.6975	91.5597	91.8142
	5.87863	149.631	84.8746	86.5278
	14.8026	121.298	67.6334	25.2577
	14.0119	132.574	128.411	113.217
	4.04465
	12.8891
	15.2093
	7.54819
Myc	Hoxb8 pDC	Cdkn2a-WT MYB-PLEKHO1	Cdkn2a-KO MYB-TR	Cdkn2a-KO MYB-PLEKHO1
	3.96698	143.688	139.031	150.325
	7.38592	190.29	135.963	124.668
	13.0657	58.0217	139.303	147.557
	3.74074	122.52	48.1168	69.734
	3.23223
	11.4436
	23.3932
	12.6395
Ncam1	Hoxb8 pDC	Cdkn2a-WT MYB-PLEKHO1	Cdkn2a-KO MYB-TR	Cdkn2a-KO MYB-PLEKHO1
	0	30.4816	57.8071	10.2974
	0	0.110856	40.4527	31.3028
	0.039881	0.101675	48.733	2.53086
	0	0.359933	99.5558	0.942356
	0
	0
	0
	0
Nrp1	Hoxb8 pDC	Cdkn2a-WT MYB-PLEKHO1	Cdkn2a-KO MYB-TR	Cdkn2a-KO MYB-PLEKHO1
	63.6789	21.6605	56.891	59.9004
	48.0091	271.489	30.9126	40.7578
	59.5304	161.989	60.2142	8.9786
	51.2357	189.788	47.2972	114.338
	54.684
	61.7986
	60.4763
	61.6147
Irf4	Hoxb8 pDC	Cdkn2a-WT MYB-PLEKHO1	Cdkn2a-KO MYB-TR	Cdkn2a-KO MYB-PLEKHO1
	6.60044	1.10034	2.1787	1.8202
	6.07077	3.39509	11.9736	1.68822
	10.7397	3.62166	1.29672	0.709751
	3.52618	5.06525	1.52823	7.02245
	7.1865
	12.9764
	3.25584
	14.454

## Sheet: Fig 5C
	Days on MS5	Cdkn2a-WT MYB-WT	Cdkn2a-WT MYB-TR	Cdkn2a-WT MYB-PLEKHO1	Cdkn2a-WT Empty Vector	Cdkn2a-KO MYB-WT	Cdkn2a-KO MYB-TR	Cdkn2a-KO MYB-PLEKHO1	Cdkn2a-KO Empty Vector
	0	500000	500000	500000	500000	500000	500000	500000	500000
	15	2952000	6201000	5499000	2475000	3627000	8352000	6151500	2623500
	22	2888120	3007218	8271880	51428.6	993384	8510075	15699248	262556
	24	9982556	7340752	18644211	330226	6133534	14979248	26347669	438496
	25	13983158	9630677	29590376	990677	15071278	27609023	42940150	1851429
After replating	Days on MS5	Cdkn2a-WT MYB-WT	Cdkn2a-WT MYB-TR	Cdkn2a-WT MYB-PLEKHO1		Cdkn2a-KO MYB-WT	Cdkn2a-KO MYB-TR	Cdkn2a-KO MYB-PLEKHO1
	0	1388000	1388000	1388000		1388000	1388000	1388000
	2	722000	928000	778000		950000	1834000	2044000
	4	2000000	1066000	3456000		2166000	3356000	2400000
	6	4134000	1389000	6801000		4899000	6399000	8301000
	8	2339844	1575126	9521400		4105362	16560612	19191912
	10	6126588	2886342	29475534		13883766	29435400	26098344
	12	16926887	3850380	144076410		47815690	160893896	118329892
	14	61861034	8399255	295698557		136033139	396318226	367047110

## Sheet: Fig 5E
	G1				S				G2/M
Cdkn2a-WT MYB-WT	0.633288	0.638291	0.615537	0.604603	0.340516	0.336131	0.358619	0.37203	0.026196	0.025579	0.025845	0.023367
Cdkn2a-WT MYB-TR	0.724693	0.729533	0.676374	0.67138	0.260574	0.255958	0.308608	0.314923	0.014733	0.014509	0.015018	0.013697
Cdkn2a-WT MYB-PLEKHO1	0.61142	0.634179	0.528312	0.544778	0.366468	0.345052	0.438823	0.42976	0.022112	0.020768	0.032864	0.025462
Cdkn2a-KO MYB-WT	0.600806	0.58158	0.536635	0.567045	0.376518	0.396893	0.43498	0.409401	0.022676	0.021527	0.028385	0.023555
Cdkn2a-KO MYB-TR	0.588646	0.585339	0.48427	0.461395	0.390823	0.393995	0.48132	0.506726	0.020531	0.020666	0.03441	0.031879
Cdkn2a-KO MYB-PLEKHO1	0.588677	0.589996	0.495684	0.495274	0.381232	0.383163	0.460014	0.462904	0.030091	0.026842	0.044302	0.041822

## Sheet: Fig 6A
Recipient 1	ATRA μM	dTom-GFP-			dTom+GFP+
	0	0.97971	1.10075	0.919537	1.01973	1.02669	0.95358
	1	0.642381	0.868788	0.819644	0.236091	0.275995	0.261967
Recipient 2	ATRA μM	dTom-GFP-			dTom+GFP+
	0	1.02836	0.986493	0.985144	1.00919	0.966376	1.02444
	1	1.07709	1.01264	1.08457	0.609941	0.550442	0.590844
Recipient 3	ATRA μM	dTom-GFP-			dTom+GFP+
	0	1.11208	0.953153	0.934762	1.01653	1.01597	0.967499
	1	0.970439	0.92658	0.843818	0.569902	0.545261	0.554768
Recipient 4	ATRA μM	dTom-GFP-			dTom+GFP+
	0	0.967	1.03358	0.999424	1.0091	1.01225	0.978656
	1	0.888953	0.931469	0.936356	0.466693	0.386131	0.400369
Recipient 5	ATRA μM	dTom-GFP-			dTom+GFP+
	0	1.04935	0.976124	0.97453	0.986902	0.993027	1.02007
	1	0.957593	0.965204	0.838014	0.194701	0.22319	0.193311
Recipient 6	ATRA μM	dTom-GFP-			dTom+GFP+
	0	0.998119	1.06156	0.940326	0.942736	1.05817	0.999093
	1	1.23495	1.23415	0.978235	0.814246	0.784976	0.713615

## Sheet: Fig 6B
Bone marrow			Peripheral blood
DMSO	ATRA		DMSO	ATRA
2.12866e+06	177368		4283.69	2042.39
2.03284e+06	543882		4021.84	2171.14
2.08956e+06	503768		2794.87	2821.68
2.54099e+06			5431.62
1.60032e+06			3203.77

[truncated: 13 more sheets: Fig 6C, Fig 6D, Fig 6E, Fig 6F, Fig 6G, Fig S3F, Fig S4B, Fig S6B, Fig S6C, Fig S7A, Fig S7B, Fig S7D, Fig S7E]
